# Supplementary material for: Differentially expressed long noncoding RNAs and mRNAs in PC12 cells under lysophosphatidylcholine stimulation
Source: Sci Rep. 2022 Nov 11;12:19333. doi: 10.1038/s41598-022-21676-5 (PMC9652419; doi:10.1038/s41598-022-21676-5)
Supplement: Supplementary file 1 — Supplementary Information 1. [file 41598_2022_21676_MOESM1_ESM.xls]

transcript_id	gene_id	gene_name	gene_location	LPC_FPKM	Control_FPKM	log2(foldchange)	pvalue	qvalue	Gene_description	GO_id	GO_description	KO_id	KO_pathway
ENSRNOT00000078806	ENSRNOG00000014333	Vcam1	2:219071192-219097619	0.288628	0.586499	-1.02292	0.029	0.683567	vascular cell adhesion molecule 1 [Source:RGD Symbol;Acc:3952]	GO:0071356,GO:0034612,GO:0071345,GO:1901700,GO:0060326,GO:0071310,GO:0006935,GO:0034097,GO:0042330,GO:0048870,GO:0051674,GO:0040011,GO:0005488,GO:0016477,GO:0070887,GO:0033993,GO:0002237,GO:0032502,GO:0048522,GO:0048518,GO:0032496,GO:0002682,GO:0008284,GO:0010035,GO:0006807,GO:0050870,GO:0005102,GO:0001666,GO:0036293,GO:0022614,GO:0010038,GO:0010033,GO:0006928,GO:0050863,GO:0045123,GO:0035556,GO:…	cellular response to tumor necrosis factor,response to tumor necrosis factor,cellular response to cytokine stimulus,response to oxygen-containing compound,cell chemotaxis,cellular response to organic substance,chemotaxis,response to cytokine stimulus,taxis,cell motility,localization of cell,locomotion,binding,cell migration,cellular response to chemical stimulus,response to lipid,response to mole…	rno05144,rno04064,rno04668,rno05143,rno04514,rno05166,rno04670	Malaria,NF-kappa B signaling pathway,TNF signaling pathway,African trypanosomiasis,Cell adhesion molecules (CAMs),HTLV-I infection,Leukocyte transendothelial migration
ENSRNOT00000092431	ENSRNOG00000052296	Shank3	7:130474278-130534679	1.38976	2.25529	-0.698477	0.01615	0.540201	SH3 and multiple ankyrin repeat domains 3 [Source:RGD Symbol;Acc:69264]	GO:0050795,GO:0009888,GO:0035295,GO:2000821,GO:0023051,GO:0051239,GO:0048646,GO:0048598,GO:0007243,GO:0007275,GO:0010646,GO:0048519,GO:0040011,GO:0030154,GO:0048583,GO:0005488,GO:0023057,GO:0010648,GO:0035239,GO:0032502,GO:0009653,GO:0048522,GO:0032879,GO:0009966,GO:0048518,GO:0060429,GO:0007610,GO:0048523,GO:2000026,GO:0000165,GO:0002009,GO:0048731,GO:0097110,GO:0048869,GO:0005102,GO:0048513,GO:…	regulation of behavior,tissue development,tube development,regulation of grooming behavior,regulation of signaling,regulation of multicellular organismal process,anatomical structure formation involved in morphogenesis,embryonic morphogenesis,intracellular protein kinase cascade,multicellular organismal development,regulation of cell communication,negative regulation of biological process,locomot…	rno04724	Glutamatergic synapse
ENSRNOT00000064868	ENSRNOG00000005410	Cdca7l	6:145740034-146099053	9.00399	7.63407	0.238112	0.0434	0.793341	cell division cycle associated 7 like [Source:RGD Symbol;Acc:1564080]	GO:0006351,GO:0032774,GO:0010556,GO:0051252,GO:0006355,GO:2001141,GO:0009059,GO:0019219,GO:0016070,GO:0090304,GO:2000112,GO:0051171,GO:0034654,GO:0019438,GO:0018130,GO:0044271,GO:1901362,GO:0009889,GO:0034645,GO:0005488,GO:0031326,GO:0060255,GO:0046483,GO:0006139,GO:0044260,GO:0048522,GO:0048518,GO:0006725,GO:0009058,GO:0034641,GO:0008284,GO:0031323,GO:0006807,GO:1901576,GO:0044249,GO:0080090,GO:…	transcription, DNA-dependent,RNA biosynthetic process,regulation of macromolecule biosynthetic process,regulation of RNA metabolic process,regulation of transcription, DNA-dependent,regulation of RNA biosynthetic process,macromolecule biosynthetic process,regulation of nucleobase-containing compound metabolic process,RNA metabolic process,nucleic acid metabolic process,regulation of cellular macr…	--	--
ENSRNOT00000017247	ENSRNOG00000012503	Dnajc16	5:160325106-160352927	4.25111	3.59967	0.239976	0.0252	0.64915	DnaJ heat shock protein family (Hsp40) member C16 [Source:RGD Symbol;Acc:1359395]	GO:0050789,GO:0050794,GO:0042592,GO:0065008,GO:0065007,GO:0009987,GO:0019725,GO:0044699,GO:0044763,GO:0008150,GO:0005623,GO:0005575,GO:0045454,GO:0031224,GO:0016021,GO:0044425,GO:0016020	regulation of biological process,regulation of cellular process,homeostatic process,regulation of biological quality,biological regulation,cellular process,cellular homeostasis,single-organism process,single-organism cellular process,biological_process,cell,cellular_component,cell redox homeostasis,intrinsic to membrane,integral to membrane,membrane part,membrane	--	--
ENSRNOT00000008440	ENSRNOG00000006025	Lamb3	13:112031593-112073186	11.8528	13.7342	-0.212547	0.01275	0.491666	laminin subunit beta 3 [Source:RGD Symbol;Acc:1562668]	GO:0009790,GO:0048598,GO:0045444,GO:0005488,GO:0007275,GO:0032502,GO:0048856,GO:0048869,GO:0030154,GO:0044767,GO:0032991,GO:0009888,GO:0009653,GO:0050873,GO:0005515,GO:0007369,GO:0007492,GO:0048646,GO:0001704,GO:0005610,GO:0001706,GO:0032403,GO:0005605,GO:0003674,GO:0035987,GO:0043256,GO:0031012,GO:0009987,GO:0005604,GO:0005578,GO:0005575,GO:0043234,GO:0044420,GO:0044707,GO:0032501,GO:0008150,GO:…	embryo development,embryonic morphogenesis,fat cell differentiation,binding,multicellular organismal development,developmental process,anatomical structure development,cellular developmental process,cell differentiation,single-organism developmental process,macromolecular complex,tissue development,anatomical structure morphogenesis,brown fat cell differentiation,protein binding,gastrulation,endo…	rno05200,rno05222,rno05145,rno04151,rno05146,rno04510,rno04512	Pathways in cancer,Small cell lung cancer,Toxoplasmosis,PI3K-Akt signaling pathway,Amoebiasis,Focal adhesion,ECM-receptor interaction
ENSRNOT00000091751	ENSRNOG00000022852	Snx22	8:71725770-71728685	0.495219	0.979447	-0.9839	0.03625	0.746228	sorting nexin 22 [Source:RGD Symbol;Acc:1305042]	GO:0005488,GO:0043167,GO:0003674,GO:0035091,GO:0005543,GO:0043168,GO:0008289	binding,ion binding,molecular_function,phosphatidylinositol binding,phospholipid binding,anion binding,lipid binding	--	--
ENSRNOT00000041808	ENSRNOG00000001416	Vgf	12:22677606-22680630	21.4101	24.9517	-0.220848	0.0109	0.453018	VGF nerve growth factor inducible [Source:RGD Symbol;Acc:69399]	GO:0005488,GO:0005515,GO:0003674,GO:0005184,GO:0005102,GO:0005179	binding,protein binding,molecular_function,neuropeptide hormone activity,receptor binding,hormone activity	--	--
ENSRNOT00000011000	ENSRNOG00000008291	Thumpd2	6:3743073-3794501	2.97378	1.65172	0.848329	0.031	0.703205	THUMP domain containing 2 [Source:RGD Symbol;Acc:1306878]	GO:0097159,GO:1901363,GO:0003676,GO:0005488,GO:0003674,GO:0003723	organic cyclic compound binding,heterocyclic compound binding,nucleic acid binding,binding,molecular_function,RNA binding	--	--
ENSRNOT00000027604	ENSRNOG00000020321	Nop9	15:34431356-34439861	19.778	22.313	-0.173987	0.04865	0.821704	NOP9 nucleolar protein [Source:RGD Symbol;Acc:1308396]	--	--	--	--
ENSRNOT00000025472	ENSRNOG00000018850	Ttc9b	1:84470828-84473011	2.30949	3.3492	-0.53624	0.01435	0.513396	tetratricopeptide repeat domain 9B [Source:RGD Symbol;Acc:1306256]	GO:0097159,GO:1901363,GO:0005488,GO:0044260,GO:0018208,GO:0018193,GO:0003755,GO:0016859,GO:0043170,GO:0005622,GO:0044237,GO:0006464,GO:0036211,GO:0061077,GO:0005527,GO:0005528,GO:0000413,GO:0005783,GO:0043227,GO:0008144,GO:0043412,GO:0043231,GO:0044238,GO:0006457,GO:0009987,GO:0008152,GO:0044424,GO:0071704,GO:0043229,GO:0044267,GO:0043226,GO:0016853,GO:0005737,GO:0003674,GO:0044446,GO:0044444,GO:…	organic cyclic compound binding,heterocyclic compound binding,binding,cellular macromolecule metabolic process,peptidyl-proline modification,peptidyl-amino acid modification,peptidyl-prolyl cis-trans isomerase activity,cis-trans isomerase activity,macromolecule metabolic process,intracellular,cellular metabolic process,cellular protein modification process,protein modification process,chaperone-m…	--	--
ENSRNOT00000054808	ENSRNOG00000036631	Ptgdr2	1:226993249-226994849	0.503931	0.911507	-0.855029	0.00395	0.264328	prostaglandin D2 receptor 2 [Source:RGD Symbol;Acc:1311986]	GO:0023051,GO:0051239,GO:0010646,GO:0006935,GO:0042330,GO:0048519,GO:0040011,GO:0048583,GO:0005488,GO:0048522,GO:0009966,GO:0048518,GO:0048523,GO:2000242,GO:0035556,GO:0042127,GO:0048584,GO:0008283,GO:0009605,GO:0019932,GO:0007267,GO:0043005,GO:0001785,GO:0097458,GO:0008277,GO:0009967,GO:2000241,GO:0004958,GO:0023056,GO:0010647,GO:0042995,GO:0004956,GO:0007268,GO:0045745,GO:0050789,GO:2000255,GO:…	regulation of signaling,regulation of multicellular organismal process,regulation of cell communication,chemotaxis,taxis,negative regulation of biological process,locomotion,regulation of response to stimulus,binding,positive regulation of cellular process,regulation of signal transduction,positive regulation of biological process,negative regulation of cellular process,negative regulation of rep…	--	--
ENSRNOT00000052422	ENSRNOG00000046862	LOC102554790	X:105911924-105915821	4.17508	3.52852	0.242741	0.03695	0.750871	armadillo repeat-containing X-linked protein 1-like [Source:RGD Symbol;Acc:7543965]	GO:0005575,GO:0031224,GO:0016021,GO:0044425,GO:0016020	cellular_component,intrinsic to membrane,integral to membrane,membrane part,membrane	--	--
ENSRNOT00000080082	ENSRNOG00000000130	Dnajb5	5:58393232-58401870	2.14495	1.22556	0.807501	0.01315	0.496155	DnaJ heat shock protein family (Hsp40) member B5 [Source:RGD Symbol;Acc:1307453]	GO:0044249,GO:0009058,GO:1901576,GO:1901362,GO:0005622,GO:0034645,GO:0019438,GO:0009059,GO:0018130,GO:0034654,GO:0006351,GO:0044271,GO:0044237,GO:0032774,GO:0010467,GO:0031326,GO:0009889,GO:0006355,GO:2001141,GO:1901360,GO:0006725,GO:0016070,GO:0044260,GO:2000112,GO:0051252,GO:0006139,GO:0031323,GO:0046483,GO:0080090,GO:0060255,GO:0010556,GO:0090304,GO:0051171,GO:0019219,GO:0010468,GO:0034641,GO:…	cellular biosynthetic process,biosynthetic process,organic substance biosynthetic process,organic cyclic compound biosynthetic process,intracellular,cellular macromolecule biosynthetic process,aromatic compound biosynthetic process,macromolecule biosynthetic process,heterocycle biosynthetic process,nucleobase-containing compound biosynthetic process,transcription, DNA-dependent,cellular nitrogen …	--	--
ENSRNOT00000067949	ENSRNOG00000017060	Ryr2	17:65535402-65955606	0.507581	1.23555	-1.28345	0.0323	0.714758	ryanodine receptor 2 [Source:RGD Symbol;Acc:620314]	GO:0043169,GO:0046872,GO:0009888,GO:0051270,GO:0006351,GO:0032774,GO:0035295,GO:1901701,GO:0010556,GO:0051252,GO:0006355,GO:2001141,GO:0009059,GO:0051239,GO:0019219,GO:0016070,GO:0090304,GO:2000112,GO:0048598,GO:0097159,GO:0051171,GO:0034654,GO:1901700,GO:0007275,GO:0019438,GO:0018130,GO:0043167,GO:0044271,GO:0071310,GO:0048519,GO:1901362,GO:0051592,GO:0009889,GO:0034645,GO:0005488,GO:0007178,GO:…	cation binding,metal ion binding,tissue development,regulation of cellular component movement,transcription, DNA-dependent,RNA biosynthetic process,tube development,cellular response to oxygen-containing compound,regulation of macromolecule biosynthetic process,regulation of RNA metabolic process,regulation of transcription, DNA-dependent,regulation of RNA biosynthetic process,macromolecule biosy…	rno04713,rno04972,rno04921,rno04020,rno04024,rno05412,rno04261,rno04260,rno05410,rno04911,rno05414	Circadian entrainment,Pancreatic secretion,Oxytocin signaling pathway,Calcium signaling pathway,cAMP signaling pathway,Arrhythmogenic right ventricular cardiomyopathy (ARVC),Adrenergic signaling in cardiomyocytes,Cardiac muscle contraction,Hypertrophic cardiomyopathy (HCM),Insulin secretion,Dilated cardiomyopathy
ENSRNOT00000091068	ENSRNOG00000054224	Bloc1s4	14:79013806-79015112	16.6424	18.9033	-0.183769	0.0449	0.803187	biogenesis of lysosomal organelles complex 1 subunit 4 [Source:RGD Symbol;Acc:1306037]	GO:0005488,GO:0006928,GO:0048489,GO:0097480,GO:0051650,GO:0007267,GO:0097479,GO:0007155,GO:0005622,GO:0022610,GO:0050878,GO:0001775,GO:0051648,GO:0009611,GO:0006950,GO:0007268,GO:0044765,GO:0051179,GO:0005515,GO:0016337,GO:0042060,GO:0065008,GO:0050885,GO:0007596,GO:0065007,GO:0009987,GO:0035637,GO:0007599,GO:0019226,GO:0044424,GO:0050817,GO:0044700,GO:0023052,GO:0033059,GO:0007154,GO:0044699,GO:…	binding,cellular component movement,synaptic vesicle transport,establishment of synaptic vesicle localization,establishment of vesicle localization,cell-cell signaling,synaptic vesicle localization,cell adhesion,intracellular,biological adhesion,regulation of body fluid levels,cell activation,vesicle localization,response to wounding,response to stress,synaptic transmission,single-organism transp…	--	--
ENSRNOT00000089108	ENSRNOG00000018526	Dlg4	10:56627410-56653599	1.13815	1.73276	-0.606391	0.04295	0.791271	discs large homolog 4 [Source:RGD Symbol;Acc:68424]	GO:0005622,GO:0044424,GO:0043229,GO:0043231,GO:0044237,GO:0043226,GO:0044260,GO:0043227,GO:0034641,GO:0006807,GO:0005737,GO:0006139,GO:0006725,GO:1901360,GO:0046483,GO:0044446,GO:0044238,GO:0043170,GO:0005488,GO:0008152,GO:0071704,GO:0044422,GO:0044444,GO:0007275,GO:0006793,GO:0032502,GO:0007267,GO:0006796,GO:0048731,GO:0048522,GO:0044085,GO:0048856,GO:0048518,GO:0016772,GO:0031323,GO:0048869,GO:…	intracellular,intracellular part,intracellular organelle,intracellular membrane-bounded organelle,cellular metabolic process,organelle,cellular macromolecule metabolic process,membrane-bounded organelle,cellular nitrogen compound metabolic process,nitrogen compound metabolic process,cytoplasm,nucleobase-containing compound metabolic process,cellular aromatic compound metabolic process,organic cyc…	rno05030,rno05016,rno04724,rno04390	Cocaine addiction,Huntington's disease,Glutamatergic synapse,Hippo signaling pathway
ENSRNOT00000089107	ENSRNOG00000017220	Tcirg1	1:219127601-219139464	0.609308	1.54366	-1.34111	0.00555	0.319044	T-cell immune regulator 1, ATPase H+ transporting V0 subunit A3 [Source:RGD Symbol;Acc:735136]	GO:0005622,GO:0044424,GO:0043229,GO:0043231,GO:0044237,GO:0043226,GO:0044260,GO:0043227,GO:0009058,GO:0034641,GO:0006807,GO:0044249,GO:0005737,GO:0006139,GO:1901576,GO:0006725,GO:1901360,GO:0046483,GO:1901362,GO:0044446,GO:0044238,GO:0019438,GO:0044271,GO:0043170,GO:0034654,GO:0005488,GO:0008152,GO:0071704,GO:0044422,GO:0044444,GO:0018130,GO:0006793,GO:0006796,GO:0044085,GO:0015078,GO:0031090,GO:…	intracellular,intracellular part,intracellular organelle,intracellular membrane-bounded organelle,cellular metabolic process,organelle,cellular macromolecule metabolic process,membrane-bounded organelle,biosynthetic process,cellular nitrogen compound metabolic process,nitrogen compound metabolic process,cellular biosynthetic process,cytoplasm,nucleobase-containing compound metabolic process,organ…	rno00190,rno01100,rno05323,rno05152,rno04142,rno04966,rno04721,rno04145	Oxidative phosphorylation,Metabolic pathways,Rheumatoid arthritis,Tuberculosis,Lysosome,Collecting duct acid secretion,Synaptic vesicle cycle,Phagosome
ENSRNOT00000085132	ENSRNOG00000008316	Vps39	3:112087676-112125318	4.08739	6.01427	-0.55721	0.0246	0.642699	VPS39 HOPS complex subunit [Source:RGD Symbol;Acc:1304858]	GO:0005622,GO:0044237,GO:0043229,GO:0044424,GO:0008152,GO:0043231,GO:0005488,GO:0043226,GO:0005515,GO:0043227,GO:0044446,GO:0044422,GO:0044464,GO:0005623,GO:0005737,GO:0009987,GO:0071840,GO:0003674,GO:0044444,GO:0016043,GO:0006914,GO:0008150,GO:0032991,GO:0031090,GO:0031902,GO:0005770,GO:0071702,GO:0006996,GO:0034058,GO:0045184,GO:0044248,GO:0030119,GO:0006886,GO:0044699,GO:0015031,GO:0005575,GO:…	intracellular,cellular metabolic process,intracellular organelle,intracellular part,metabolic process,intracellular membrane-bounded organelle,binding,organelle,protein binding,membrane-bounded organelle,intracellular organelle part,organelle part,cell part,cell,cytoplasm,cellular process,cellular component organization or biogenesis,molecular_function,cytoplasmic part,cellular component organiza…	--	--
ENSRNOT00000018511	ENSRNOG00000013851	Spry4	18:32594957-32609864	0.783356	1.10818	-0.500454	0.0007	0.0903958	sprouty RTK signaling antagonist 4 [Source:RGD Symbol;Acc:1305324]	GO:0044237,GO:0044260,GO:0031323,GO:0080090,GO:0060255,GO:0019222,GO:0043170,GO:0008152,GO:0071704,GO:0005488,GO:0044238,GO:0005515,GO:0048523,GO:0048519,GO:0031324,GO:0009892,GO:0010605,GO:0032502,GO:0007275,GO:0006796,GO:0006793,GO:0016310,GO:0009987,GO:0035556,GO:0043412,GO:0044267,GO:0006464,GO:0036211,GO:0003674,GO:0006468,GO:0033673,GO:0051348,GO:0048583,GO:0071900,GO:0043407,GO:0010646,GO:…	cellular metabolic process,cellular macromolecule metabolic process,regulation of cellular metabolic process,regulation of primary metabolic process,regulation of macromolecule metabolic process,regulation of metabolic process,macromolecule metabolic process,metabolic process,organic substance metabolic process,binding,primary metabolic process,protein binding,negative regulation of cellular proc…	rno04630	Jak-STAT signaling pathway
ENSRNOT00000010527	ENSRNOG00000007823	Hoxb6	10:84147835-84149600	2.52005	1.47924	0.768595	0.0143	0.512621	homeo box B6 [Source:RGD Symbol;Acc:1562142]	GO:0006351,GO:0032774,GO:0001071,GO:0003700,GO:0010556,GO:0051252,GO:0006355,GO:2001141,GO:0009059,GO:0019219,GO:0016070,GO:0090304,GO:2000112,GO:0048598,GO:0097159,GO:0051171,GO:0034654,GO:0007275,GO:0019438,GO:0018130,GO:0044271,GO:1901363,GO:0003676,GO:1901362,GO:0009889,GO:0034645,GO:0005488,GO:0031326,GO:0032502,GO:0060255,GO:0046483,GO:0006139,GO:0009653,GO:0044260,GO:0048705,GO:0006725,GO:…	transcription, DNA-dependent,RNA biosynthetic process,nucleic acid binding transcription factor activity,sequence-specific DNA binding transcription factor activity,regulation of macromolecule biosynthetic process,regulation of RNA metabolic process,regulation of transcription, DNA-dependent,regulation of RNA biosynthetic process,macromolecule biosynthetic process,regulation of nucleobase-contain…	--	--
ENSRNOT00000035335	ENSRNOG00000028752	Tmem81	13:49277721-49280151	1.13174	1.60977	-0.508319	0.0111	0.457648	transmembrane protein 81 [Source:RGD Symbol;Acc:1561544]	GO:0005575,GO:0031224,GO:0016021,GO:0044425,GO:0016020	cellular_component,intrinsic to membrane,integral to membrane,membrane part,membrane	--	--
ENSRNOT00000077308	ENSRNOG00000061153	Hrh3	3:175473077-175479395	1.10545	0.657307	0.749988	0.00155	0.152574	histamine receptor H3 [Source:RGD Symbol;Acc:620630]	GO:0009987,GO:0003674,GO:0050794,GO:0001505,GO:0007267,GO:0007268,GO:0008150,GO:0050789,GO:0019226,GO:0035637,GO:0004969,GO:0065007,GO:0044699,GO:0005575,GO:0044763,GO:0065008,GO:0008227,GO:0044707,GO:0032501,GO:0051716,GO:0050896,GO:0007154,GO:0044700,GO:0023052,GO:0007165,GO:0003008,GO:0050877,GO:0007166,GO:0016020,GO:0004888,GO:0004930,GO:0007186,GO:0038023,GO:0004871,GO:0060089,GO:0004872,GO:…	cellular process,molecular_function,regulation of cellular process,regulation of neurotransmitter levels,cell-cell signaling,synaptic transmission,biological_process,regulation of biological process,transmission of nerve impulse,multicellular organismal signaling,histamine receptor activity,biological regulation,single-organism process,cellular_component,single-organism cellular process,regulatio…	rno04080	Neuroactive ligand-receptor interaction
ENSRNOT00000078308	ENSRNOG00000053687	AABR07071814.2	8:131965133-131966540	5.24561	4.23311	0.309392	0.01535	0.52793	--	GO:0043169,GO:0046872,GO:0097159,GO:0043167,GO:1901363,GO:0003676,GO:0005488,GO:0003674	cation binding,metal ion binding,organic cyclic compound binding,ion binding,heterocyclic compound binding,nucleic acid binding,binding,molecular_function	--	--
ENSRNOT00000018935	ENSRNOG00000014035	Arhgef4	9:41295908-41302501	5.67178	4.7015	0.27068	0.0288	0.68137	Rho guanine nucleotide exchange factor 4 [Source:RGD Symbol;Acc:1586179]	GO:0005622,GO:0005488,GO:0005515,GO:0044464,GO:0005623,GO:0009987,GO:0035556,GO:0071840,GO:0003674,GO:0044085,GO:0048583,GO:0019904,GO:0016043,GO:0010646,GO:0023051,GO:0050794,GO:0030030,GO:0022607,GO:0009966,GO:0008150,GO:0050789,GO:0030676,GO:0065007,GO:0046847,GO:0030032,GO:0007264,GO:0044699,GO:0005089,GO:0005575,GO:0044763,GO:0007265,GO:0030031,GO:0035023,GO:0007266,GO:0005088,GO:0046578,GO:…	intracellular,binding,protein binding,cell part,cell,cellular process,intracellular signal transduction,cellular component organization or biogenesis,molecular_function,cellular component biogenesis,regulation of response to stimulus,protein domain specific binding,cellular component organization,regulation of cell communication,regulation of signaling,regulation of cellular process,cell projecti…	rno04810	Regulation of actin cytoskeleton
ENSRNOT00000089889	ENSRNOG00000017072	Slc16a14	9:92503596-92530938	1.11585	0.86719	0.363725	0.0107	0.44814	solute carrier family 16, member 14 [Source:RGD Symbol;Acc:1309675]	GO:0009987,GO:0015718,GO:0008028,GO:0003674,GO:0015849,GO:0046942,GO:0015711,GO:0008150,GO:0046943,GO:0005342,GO:0071702,GO:0008514,GO:0006811,GO:0015075,GO:0006820,GO:0022891,GO:0044699,GO:0022857,GO:0005575,GO:0044765,GO:0044763,GO:0022892,GO:0055085,GO:0006810,GO:0051179,GO:0051234,GO:0005215,GO:0008509,GO:0016020,GO:0044425,GO:0031224,GO:0016021	cellular process,monocarboxylic acid transport,monocarboxylic acid transmembrane transporter activity,molecular_function,organic acid transport,carboxylic acid transport,organic anion transport,biological_process,carboxylic acid transmembrane transporter activity,organic acid transmembrane transporter activity,organic substance transport,organic anion transmembrane transporter activity,ion transp…	--	--
ENSRNOT00000001849	ENSRNOG00000001367	Gpc2	12:19593040-19599374	1.55029	2.21456	-0.514485	0.0001	0.0200508	glypican 2 [Source:RGD Symbol;Acc:621363]	GO:0007275,GO:0043167,GO:0030154,GO:0005488,GO:0032502,GO:0048731,GO:0048869,GO:0048856,GO:0005578,GO:0031012,GO:0005622,GO:0007224,GO:1901681,GO:0005783,GO:0043227,GO:0050789,GO:0005515,GO:0050794,GO:0043231,GO:0005615,GO:0065007,GO:0009987,GO:0044424,GO:0044700,GO:0023052,GO:0007154,GO:0044699,GO:0044763,GO:0043229,GO:0043226,GO:0005737,GO:0044707,GO:0007166,GO:0005576,GO:0043395,GO:0032501,GO:…	multicellular organismal development,ion binding,cell differentiation,binding,developmental process,system development,cellular developmental process,anatomical structure development,proteinaceous extracellular matrix,extracellular matrix,intracellular,smoothened signaling pathway,sulfur compound binding,endoplasmic reticulum,membrane-bounded organelle,regulation of biological process,protein bin…	--	--
ENSRNOT00000078925	ENSRNOG00000022533	Micall2	12:16988135-17016791	1.49927	1.21423	0.304216	0.03055	0.70106	MICAL-like 2 [Source:RGD Symbol;Acc:1307875]	GO:0005622,GO:0043229,GO:0044424,GO:0043231,GO:0005488,GO:0043226,GO:0005515,GO:0043227,GO:0046872,GO:0043169,GO:0032502,GO:0044446,GO:0044422,GO:0007275,GO:0044464,GO:0005623,GO:0048856,GO:0048731,GO:0044767,GO:0005737,GO:0009653,GO:0009987,GO:0030154,GO:0048869,GO:0007399,GO:0031005,GO:0071840,GO:0019899,GO:0043167,GO:0003674,GO:0044444,GO:0005829,GO:0044085,GO:0043005,GO:0030182,GO:0016043,GO:…	intracellular,intracellular organelle,intracellular part,intracellular membrane-bounded organelle,binding,organelle,protein binding,membrane-bounded organelle,metal ion binding,cation binding,developmental process,intracellular organelle part,organelle part,multicellular organismal development,cell part,cell,anatomical structure development,system development,single-organism developmental process…	--	--
ENSRNOT00000020481	ENSRNOG00000015189	Bbs9	8:23492465-24074536	6.21004	4.67312	0.410217	0.022	0.616813	Bardet-Biedl syndrome 9 [Source:RGD Symbol;Acc:1308472]	GO:0048646,GO:0030154,GO:0005488,GO:0032502,GO:0009653,GO:0045444,GO:0048869,GO:0048856,GO:0044767,GO:0005622,GO:0035869,GO:0030030,GO:0042995,GO:0022607,GO:0043227,GO:0032990,GO:0061512,GO:0044085,GO:0051179,GO:0005515,GO:0034451,GO:0043231,GO:0048858,GO:0030031,GO:0005815,GO:0005813,GO:0009987,GO:0032989,GO:0060271,GO:0044424,GO:0010927,GO:0042384,GO:0034464,GO:0044699,GO:0044763,GO:0043229,GO:…	anatomical structure formation involved in morphogenesis,cell differentiation,binding,developmental process,anatomical structure morphogenesis,fat cell differentiation,cellular developmental process,anatomical structure development,single-organism developmental process,intracellular,ciliary transition zone,cell projection organization,cell projection,cellular component assembly,membrane-bounded o…	--	--
ENSRNOT00000027682	ENSRNOG00000020410	Th	1:216073030-216080287	25.6346	33.3117	-0.377936	5.00E-05	0.011183	tyrosine hydroxylase [Source:RGD Symbol;Acc:3853]	GO:0044249,GO:0009058,GO:1901576,GO:1901362,GO:0005622,GO:0019438,GO:0044237,GO:1901360,GO:0006725,GO:0046483,GO:0034641,GO:0043229,GO:1901363,GO:0097159,GO:0006807,GO:0044424,GO:0008152,GO:0071704,GO:0043231,GO:0005488,GO:0044238,GO:0005634,GO:0043226,GO:0005515,GO:0043227,GO:1901698,GO:0048511,GO:0046872,GO:0043169,GO:0097305,GO:0032502,GO:0014070,GO:0010243,GO:0007623,GO:0009628,GO:1901700,GO:…	cellular biosynthetic process,biosynthetic process,organic substance biosynthetic process,organic cyclic compound biosynthetic process,intracellular,aromatic compound biosynthetic process,cellular metabolic process,organic cyclic compound metabolic process,cellular aromatic compound metabolic process,heterocycle metabolic process,cellular nitrogen compound metabolic process,intracellular organell…	rno05012,rno05031,rno05034,rno01100,rno05030,rno00350,rno04728,rno04917	Parkinson's disease,Amphetamine addiction,Alcoholism,Metabolic pathways,Cocaine addiction,Tyrosine metabolism,Dopaminergic synapse,Prolactin signaling pathway
ENSRNOT00000045749	ENSRNOG00000032398	RGD1562136	9:111327401-111347430	11.5978	10.0893	0.201022	0.01935	0.580634	similar to D1Ertd622e protein [Source:RGD Symbol;Acc:1562136]	GO:0005622,GO:0043229,GO:0044424,GO:0043231,GO:0005488,GO:0043226,GO:0005515,GO:0043227,GO:0048523,GO:0048519,GO:0044446,GO:0044422,GO:0044464,GO:0005623,GO:0051239,GO:0005737,GO:0009605,GO:0009987,GO:0006950,GO:0003674,GO:0048583,GO:0035869,GO:0050794,GO:0051241,GO:0001818,GO:0032101,GO:0040013,GO:0032879,GO:0008150,GO:0050789,GO:0080134,GO:0001817,GO:0042995,GO:0001816,GO:0040012,GO:0072372,GO:…	intracellular,intracellular organelle,intracellular part,intracellular membrane-bounded organelle,binding,organelle,protein binding,membrane-bounded organelle,negative regulation of cellular process,negative regulation of biological process,intracellular organelle part,organelle part,cell part,cell,regulation of multicellular organismal process,cytoplasm,response to external stimulus,cellular pro…	--	--
ENSRNOT00000043784	ENSRNOG00000004104	Zfp167	8:131933386-131950776	2.13742	1.82342	0.229227	0.0339	0.727315	zinc finger protein 167 [Source:RGD Symbol;Acc:1305242]	GO:0043169,GO:0046872,GO:0006351,GO:0032774,GO:0001071,GO:0003700,GO:0010556,GO:0051252,GO:0006355,GO:2001141,GO:0009059,GO:0019219,GO:0016070,GO:0090304,GO:2000112,GO:0097159,GO:0051171,GO:0034654,GO:0019438,GO:0018130,GO:0043167,GO:0044271,GO:1901363,GO:0003676,GO:1901362,GO:0009889,GO:0034645,GO:0005488,GO:0031326,GO:0060255,GO:0046483,GO:0006139,GO:0044260,GO:0006725,GO:0009058,GO:0034641,GO:…	cation binding,metal ion binding,transcription, DNA-dependent,RNA biosynthetic process,nucleic acid binding transcription factor activity,sequence-specific DNA binding transcription factor activity,regulation of macromolecule biosynthetic process,regulation of RNA metabolic process,regulation of transcription, DNA-dependent,regulation of RNA biosynthetic process,macromolecule biosynthetic process…	--	--
ENSRNOT00000004684	ENSRNOG00000003532	Magea11	X:141847091-141855443	0.776092	1.13257	-0.545296	0.02105	0.602957	melanoma antigen family A, 11 [Source:RGD Symbol;Acc:1359246]	--	--	--	--
ENSRNOT00000029607	ENSRNOG00000021724	Ptprcap	1:219403969-219406128	0.274087	0.756276	-1.46428	0.04035	0.775096	protein tyrosine phosphatase, receptor type, C-associated protein [Source:RGD Symbol;Acc:1559601]	GO:0006950,GO:0006952,GO:0008150,GO:0005623,GO:0050896,GO:0044464,GO:0005575,GO:0071944,GO:0005886,GO:0031224,GO:0016021,GO:0044425,GO:0016020	response to stress,defense response,biological_process,cell,response to stimulus,cell part,cellular_component,cell periphery,plasma membrane,intrinsic to membrane,integral to membrane,membrane part,membrane	--	--
ENSRNOT00000005085	ENSRNOG00000003745	Atf3	13:109817727-109849632	4.36664	6.67208	-0.611614	0.0002	0.0347676	activating transcription factor 3 [Source:RGD Symbol;Acc:2165]	GO:0044249,GO:0009058,GO:1901576,GO:1901362,GO:0005622,GO:0034645,GO:0019438,GO:0009059,GO:0018130,GO:0034654,GO:0006351,GO:0003676,GO:0044271,GO:0044237,GO:0032774,GO:0010467,GO:0031326,GO:0009889,GO:0006355,GO:2001141,GO:1901360,GO:0006725,GO:0016070,GO:0044260,GO:2000112,GO:0051252,GO:0006139,GO:0031323,GO:0046483,GO:0080090,GO:0060255,GO:0010556,GO:0090304,GO:0051171,GO:0019219,GO:0010468,GO:…	cellular biosynthetic process,biosynthetic process,organic substance biosynthetic process,organic cyclic compound biosynthetic process,intracellular,cellular macromolecule biosynthetic process,aromatic compound biosynthetic process,macromolecule biosynthetic process,heterocycle biosynthetic process,nucleobase-containing compound biosynthetic process,transcription, DNA-dependent,nucleic acid bindi…	rno05166	HTLV-I infection
ENSRNOT00000010141	ENSRNOG00000007454	Aloxe3	10:55712042-55735911	1.85068	1.44545	0.356537	0.00755	0.378634	arachidonate lipoxygenase 3 [Source:RGD Symbol;Acc:1306252]	GO:0043169,GO:0046872,GO:0007275,GO:0043167,GO:0030154,GO:0005488,GO:0050891,GO:0032502,GO:0009058,GO:0006807,GO:0030104,GO:1901576,GO:0044249,GO:0045444,GO:0048731,GO:0048869,GO:0048513,GO:0061436,GO:0048856,GO:0033561,GO:0043588,GO:0005622,GO:0048878,GO:0050878,GO:0051120,GO:0044237,GO:0046467,GO:0051213,GO:0051121,GO:0051122,GO:0005506,GO:0006690,GO:1901568,GO:0050789,GO:0006643,GO:0005515,GO:…	cation binding,metal ion binding,multicellular organismal development,ion binding,cell differentiation,binding,multicellular organismal water homeostasis,developmental process,biosynthetic process,nitrogen compound metabolic process,water homeostasis,organic substance biosynthetic process,cellular biosynthetic process,fat cell differentiation,system development,cellular developmental process,orga…	--	--
ENSRNOT00000010081	ENSRNOG00000007675	Gpr63	5:39329422-39370900	1.94408	1.561	0.316619	0.0293	0.686758	G protein-coupled receptor 63 [Source:RGD Symbol;Acc:1306460]	GO:0050789,GO:0050794,GO:0065007,GO:0009987,GO:0044700,GO:0023052,GO:0007154,GO:0044699,GO:0044763,GO:0007166,GO:0007165,GO:0003674,GO:0051716,GO:0043235,GO:0008150,GO:0050896,GO:0005575,GO:0031224,GO:0016021,GO:0044425,GO:0043234,GO:0032991,GO:0016020,GO:0007186,GO:0038023,GO:0004872,GO:0004871,GO:0060089,GO:0004888,GO:0004930	regulation of biological process,regulation of cellular process,biological regulation,cellular process,single organism signaling,signaling,cell communication,single-organism process,single-organism cellular process,cell surface receptor signaling pathway,signal transduction,molecular_function,cellular response to stimulus,receptor complex,biological_process,response to stimulus,cellular_component…	--	--
ENSRNOT00000023638	ENSRNOG00000017505	Npepo	17:507376-821582	9.80756	11.1588	-0.186213	0.0291	0.68414	aminopeptidase O [Source:RGD Symbol;Acc:1309592]	GO:0043169,GO:0046872,GO:0043167,GO:0005488,GO:0043170,GO:0044238,GO:0008152,GO:0071704,GO:0046914,GO:0003674,GO:0008270,GO:0008150,GO:0004177,GO:0019538,GO:0006508,GO:0070011,GO:0003824,GO:0008233,GO:0008237,GO:0008238,GO:0016787	cation binding,metal ion binding,ion binding,binding,macromolecule metabolic process,primary metabolic process,metabolic process,organic substance metabolic process,transition metal ion binding,molecular_function,zinc ion binding,biological_process,aminopeptidase activity,protein metabolic process,proteolysis,peptidase activity, acting on L-amino acid peptides,catalytic activity,peptidase activit…	--	--
ENSRNOT00000002334	ENSRNOG00000029529	LOC102551435	11:83977663-83985385	7.4489	6.18754	0.267662	0.0288	0.68137	endothelin-converting enzyme 2-like [Source:RGD Symbol;Acc:7732114]	GO:0008152,GO:0003674,GO:0016740,GO:0008150,GO:0016741,GO:0008168,GO:0032259,GO:0003824	metabolic process,molecular_function,transferase activity,biological_process,transferase activity, transferring one-carbon groups,methyltransferase activity,methylation,catalytic activity	--	--
ENSRNOT00000033511	ENSRNOG00000001577	Hoxd3	3:61658244-61670282	0.573922	0.372437	0.623857	0.01795	0.561617	homeo box D3 [Source:RGD Symbol;Acc:1588601]	GO:0044249,GO:0009058,GO:1901576,GO:1901362,GO:0005622,GO:0034645,GO:0019438,GO:0009059,GO:0018130,GO:0034654,GO:0006351,GO:0003676,GO:0044271,GO:0044237,GO:0032774,GO:0010467,GO:0031326,GO:0009889,GO:0006355,GO:2001141,GO:1901360,GO:0006725,GO:0016070,GO:0044260,GO:2000112,GO:0051252,GO:0006139,GO:0031323,GO:0046483,GO:0080090,GO:0060255,GO:0010556,GO:0090304,GO:0051171,GO:0019219,GO:0010468,GO:…	cellular biosynthetic process,biosynthetic process,organic substance biosynthetic process,organic cyclic compound biosynthetic process,intracellular,cellular macromolecule biosynthetic process,aromatic compound biosynthetic process,macromolecule biosynthetic process,heterocycle biosynthetic process,nucleobase-containing compound biosynthetic process,transcription, DNA-dependent,nucleic acid bindi…	--	--
ENSRNOT00000073718	ENSRNOG00000008666	Etl4	17:87274943-87681317	2.09384	1.79896	0.218987	0.02605	0.655632	enhancer trap locus 4 [Source:RGD Symbol;Acc:1563437]	GO:0007275,GO:0032502,GO:0001501,GO:0048731,GO:0048706,GO:0009790,GO:0048856,GO:0044767,GO:0043009,GO:0009792,GO:0044699,GO:0044707,GO:0032501,GO:0008150	multicellular organismal development,developmental process,skeletal system development,system development,embryonic skeletal system development,embryo development,anatomical structure development,single-organism developmental process,chordate embryonic development,embryo development ending in birth or egg hatching,single-organism process,single-multicellular organism process,multicellular organis…	--	--
ENSRNOT00000040998	ENSRNOG00000039471	Pcdhb17	18:30562177-30564577	0.964939	0.66545	0.536108	0.01175	0.473119	protocadherin beta 17 [Source:RGD Symbol;Acc:1549775]	GO:0005488,GO:0046872,GO:0043169,GO:0044464,GO:0005623,GO:0009987,GO:0043167,GO:0003674,GO:0008150,GO:0016337,GO:0007155,GO:0022610,GO:0044699,GO:0005575,GO:0044763,GO:0007156,GO:0005509,GO:0005886,GO:0071944,GO:0016020,GO:0044425,GO:0031224,GO:0016021	binding,metal ion binding,cation binding,cell part,cell,cellular process,ion binding,molecular_function,biological_process,cell-cell adhesion,cell adhesion,biological adhesion,single-organism process,cellular_component,single-organism cellular process,homophilic cell adhesion,calcium ion binding,plasma membrane,cell periphery,membrane,membrane part,intrinsic to membrane,integral to membrane	--	--
ENSRNOT00000087481	ENSRNOG00000008057	Krt7	7:143059763-143075907	5.64033	4.05028	0.477759	0.0405	0.776739	keratin 7 [Source:RGD Symbol;Acc:1310865]	GO:0005622,GO:0043229,GO:0044424,GO:0043231,GO:0005488,GO:0005634,GO:0043226,GO:0005515,GO:0043227,GO:0044446,GO:0044422,GO:0044464,GO:0005623,GO:0005737,GO:0003674,GO:0043228,GO:0043232,GO:0032991,GO:0005198,GO:0005856,GO:0005575,GO:0005882,GO:0044430,GO:0045111,GO:0043234,GO:0045095,GO:0031982,GO:0070062,GO:0043230,GO:0065010,GO:0031988,GO:0044421,GO:0005576	intracellular,intracellular organelle,intracellular part,intracellular membrane-bounded organelle,binding,nucleus,organelle,protein binding,membrane-bounded organelle,intracellular organelle part,organelle part,cell part,cell,cytoplasm,molecular_function,non-membrane-bounded organelle,intracellular non-membrane-bounded organelle,macromolecular complex,structural molecule activity,cytoskeleton,cel…	--	--
ENSRNOT00000034300	ENSRNOG00000008680	Loxl1	8:63067299-63092009	0.356089	0.517673	-0.539805	0.036	0.744964	lysyl oxidase-like 1 [Source:RGD Symbol;Acc:1308752]	GO:0043169,GO:0046872,GO:1901700,GO:0007275,GO:0043167,GO:0005488,GO:0033993,GO:0002237,GO:0032502,GO:0032496,GO:0048731,GO:0072358,GO:0072359,GO:0010033,GO:0048856,GO:0044767,GO:0005578,GO:0001568,GO:0031012,GO:0001944,GO:0005622,GO:0005604,GO:0009617,GO:0043227,GO:0016641,GO:0016638,GO:0043231,GO:0044420,GO:0009607,GO:0008152,GO:0044424,GO:0044699,GO:0043229,GO:0060840,GO:0051704,GO:0051707,GO:…	cation binding,metal ion binding,response to oxygen-containing compound,multicellular organismal development,ion binding,binding,response to lipid,response to molecule of bacterial origin,developmental process,response to lipopolysaccharide,system development,cardiovascular system development,circulatory system development,response to organic substance,anatomical structure development,single-orga…	--	--
ENSRNOT00000088686	ENSRNOG00000010183	Fam198b	2:178679040-178750668	1.28356	0.787465	0.704868	0.00285	0.220982	family with sequence similarity 198, member B [Source:RGD Symbol;Acc:735075]	GO:0005622,GO:0043227,GO:0043231,GO:0044424,GO:0043229,GO:0005794,GO:0043226,GO:0005737,GO:0044431,GO:0000139,GO:0044446,GO:0044444,GO:0044422,GO:0005623,GO:0044464,GO:0005575,GO:0012505,GO:0031090,GO:0031224,GO:0016021,GO:0044425,GO:0016020	intracellular,membrane-bounded organelle,intracellular membrane-bounded organelle,intracellular part,intracellular organelle,Golgi apparatus,organelle,cytoplasm,Golgi apparatus part,Golgi membrane,intracellular organelle part,cytoplasmic part,organelle part,cell,cell part,cellular_component,endomembrane system,organelle membrane,intrinsic to membrane,integral to membrane,membrane part,membrane	--	--
ENSRNOT00000023876	ENSRNOG00000017373	Rhobtb2	15:51464831-51485485	2.46688	2.8519	-0.209238	0.03295	0.719455	Rho-related BTB domain containing 2 [Source:RGD Symbol;Acc:1309924]	GO:0097159,GO:0043167,GO:1901363,GO:0005488,GO:0035556,GO:0005622,GO:0050789,GO:0005515,GO:0050794,GO:0065007,GO:0009987,GO:0044700,GO:0023052,GO:0007154,GO:0044699,GO:0044763,GO:0007165,GO:0003674,GO:0043168,GO:0032561,GO:0051716,GO:0019001,GO:0005525,GO:0008150,GO:0000166,GO:1901265,GO:0007264,GO:0032555,GO:0036094,GO:0005623,GO:0017076,GO:0032553,GO:0050896,GO:0044464,GO:0035639,GO:0032550,GO:…	organic cyclic compound binding,ion binding,heterocyclic compound binding,binding,intracellular signal transduction,intracellular,regulation of biological process,protein binding,regulation of cellular process,biological regulation,cellular process,single organism signaling,signaling,cell communication,single-organism process,single-organism cellular process,signal transduction,molecular_function…	rno04120	Ubiquitin mediated proteolysis
ENSRNOT00000085381	ENSRNOG00000058444	Hist2h4	17:44744590-44744902	5599.66	6421.29	-0.197525	0.01265	0.489375	histone cluster 2, H4 [Source:RGD Symbol;Acc:1307448]	GO:0044249,GO:0009058,GO:1901576,GO:1901362,GO:0005622,GO:0034645,GO:0019438,GO:0009059,GO:0018130,GO:0034654,GO:0006351,GO:0003676,GO:0044271,GO:0044237,GO:0032774,GO:0010467,GO:1901360,GO:0006725,GO:0016070,GO:0044260,GO:0006139,GO:0046483,GO:0090304,GO:0034641,GO:0043229,GO:1901363,GO:0097159,GO:0043170,GO:0006807,GO:0044424,GO:0008152,GO:0071704,GO:0043231,GO:0005488,GO:0044238,GO:0005634,GO:…	cellular biosynthetic process,biosynthetic process,organic substance biosynthetic process,organic cyclic compound biosynthetic process,intracellular,cellular macromolecule biosynthetic process,aromatic compound biosynthetic process,macromolecule biosynthetic process,heterocycle biosynthetic process,nucleobase-containing compound biosynthetic process,transcription, DNA-dependent,nucleic acid bindi…	rno05203,rno05034,rno05322	Viral carcinogenesis,Alcoholism,Systemic lupus erythematosus
ENSRNOT00000008262	ENSRNOG00000006033	Spon2	14:82818662-82824599	0.959665	0.652239	0.55713	0.01775	0.560696	spondin 2 [Source:RGD Symbol;Acc:708584]	GO:0043169,GO:0046872,GO:0043167,GO:0005488,GO:0005102,GO:0005578,GO:0007155,GO:0002376,GO:0031012,GO:0022610,GO:0006950,GO:0005515,GO:0009987,GO:0006952,GO:0044699,GO:0044763,GO:0006955,GO:0005576,GO:0044421,GO:0003674,GO:0008150,GO:0045087,GO:0050896,GO:0005575	cation binding,metal ion binding,ion binding,binding,receptor binding,proteinaceous extracellular matrix,cell adhesion,immune system process,extracellular matrix,biological adhesion,response to stress,protein binding,cellular process,defense response,single-organism process,single-organism cellular process,immune response,extracellular region,extracellular region part,molecular_function,biologica…	--	--
ENSRNOT00000074505	ENSRNOG00000045742	Cyb5d1	10:55995822-55997299	5.39663	4.12394	0.388035	0.0411	0.780382	cytochrome b5 domain containing 1 [Source:RGD Symbol;Acc:1559567]	--	--	--	--
ENSRNOT00000050005	ENSRNOG00000019000	Limk2	14:83573927-83641892	16.9931	14.3343	0.245478	0.03665	0.748843	LIM domain kinase 2 [Source:RGD Symbol;Acc:62056]	GO:0005622,GO:0044237,GO:0044260,GO:0043229,GO:1901363,GO:0097159,GO:0043170,GO:0044424,GO:0008152,GO:0071704,GO:0043231,GO:0005488,GO:0044238,GO:0005634,GO:0043226,GO:0005515,GO:0043227,GO:0046872,GO:0043169,GO:0032502,GO:0046982,GO:0044464,GO:0046983,GO:0006796,GO:0005623,GO:0006793,GO:0048856,GO:0009888,GO:0044767,GO:0005737,GO:0016310,GO:0009987,GO:0030154,GO:0048869,GO:0043412,GO:0044267,GO:…	intracellular,cellular metabolic process,cellular macromolecule metabolic process,intracellular organelle,heterocyclic compound binding,organic cyclic compound binding,macromolecule metabolic process,intracellular part,metabolic process,organic substance metabolic process,intracellular membrane-bounded organelle,binding,primary metabolic process,nucleus,organelle,protein binding,membrane-bounded …	rno04360,rno04666,rno04810	Axon guidance,Fc gamma R-mediated phagocytosis,Regulation of actin cytoskeleton
ENSRNOT00000084120	ENSRNOG00000015718	RGD1307461	8:116094850-116104664	0.869022	1.21241	-0.480412	0.03265	0.717962	similar to RIKEN cDNA 6430571L13 gene; similar to g20 protein [Source:RGD Symbol;Acc:1307461]	GO:0005575,GO:0031224,GO:0016021,GO:0044425,GO:0016020	cellular_component,intrinsic to membrane,integral to membrane,membrane part,membrane	--	--
ENSRNOT00000005719	ENSRNOG00000004245	Mgst3	13:85601498-85622314	56.8593	64.6739	-0.185787	0.03835	0.759009	microsomal glutathione S-transferase 3 [Source:RGD Symbol;Acc:1306373]	GO:0005488,GO:0010033,GO:0010243,GO:0005622,GO:1901698,GO:0009719,GO:0005783,GO:0043227,GO:0005515,GO:0043231,GO:0005634,GO:0044424,GO:0043229,GO:0043226,GO:0005737,GO:0005576,GO:0016491,GO:0044421,GO:0003674,GO:0004602,GO:0044446,GO:0044444,GO:0008150,GO:0044428,GO:0004364,GO:0044422,GO:0005623,GO:0004601,GO:0050896,GO:0016684,GO:0044464,GO:0016740,GO:0003824,GO:0005575,GO:0016765,GO:0070062,GO:…	binding,response to organic substance,response to organonitrogen compound,intracellular,response to nitrogen compound,response to endogenous stimulus,endoplasmic reticulum,membrane-bounded organelle,protein binding,intracellular membrane-bounded organelle,nucleus,intracellular part,intracellular organelle,organelle,cytoplasm,extracellular region,oxidoreductase activity,extracellular region part,m…	rno05204,rno00480,rno00980,rno00982	Chemical carcinogenesis,Glutathione metabolism,Metabolism of xenobiotics by cytochrome P450,Drug metabolism - cytochrome P450
ENSRNOT00000054794	ENSRNOG00000015088	Prune2	1:236680097-236729412	10.1261	12.1635	-0.264479	0.01995	0.589025	prune homolog 2 (Drosophila) [Source:RGD Symbol;Acc:1311350]	GO:0005622,GO:0044424,GO:0008219,GO:0016265,GO:0006915,GO:0012501,GO:0044464,GO:0005623,GO:0005737,GO:0009987,GO:0008150,GO:0044699,GO:0005575,GO:0044763	intracellular,intracellular part,cell death,death,apoptotic process,programmed cell death,cell part,cell,cytoplasm,cellular process,biological_process,single-organism process,cellular_component,single-organism cellular process	--	--
ENSRNOT00000051317	ENSRNOG00000029079	Hspb7	5:159967838-159971562	0.939214	1.3483	-0.521617	0.0082	0.394805	heat shock protein family B (small) member 7 [Source:RGD Symbol;Acc:62021]	GO:0031005,GO:0005488,GO:0005622,GO:0043227,GO:0005515,GO:0043231,GO:0005634,GO:0016235,GO:0044424,GO:0043229,GO:0043226,GO:0005737,GO:0015629,GO:0070013,GO:0043233,GO:0031974,GO:0003674,GO:0031981,GO:0016234,GO:0005856,GO:0005654,GO:0044446,GO:0044444,GO:0044428,GO:0044422,GO:0005623,GO:0044464,GO:0005575,GO:0008092,GO:0043228,GO:0043232,GO:0005739	filamin binding,binding,intracellular,membrane-bounded organelle,protein binding,intracellular membrane-bounded organelle,nucleus,aggresome,intracellular part,intracellular organelle,organelle,cytoplasm,actin cytoskeleton,intracellular organelle lumen,organelle lumen,membrane-enclosed lumen,molecular_function,nuclear lumen,inclusion body,cytoskeleton,nucleoplasm,intracellular organelle part,cytop…	--	--
ENSRNOT00000037611	ENSRNOG00000049236	Myh9l1	7:118992355-119071712	7.03265	9.13571	-0.377448	5.00E-05	0.011183	myosin, heavy chain 9, non-muscle-like 1 [Source:RGD Symbol;Acc:3140]	GO:0005622,GO:0043229,GO:1901363,GO:0097159,GO:0044424,GO:0005488,GO:0043226,GO:0005515,GO:0044446,GO:0044422,GO:0044464,GO:0005623,GO:0043167,GO:0003674,GO:0043228,GO:0043232,GO:0003779,GO:0032991,GO:0016459,GO:0005856,GO:0005575,GO:0015629,GO:0008092,GO:0044430,GO:0043234,GO:0032559,GO:0003824,GO:0030554,GO:0000166,GO:1901265,GO:0005524,GO:0036094,GO:0032553,GO:0032555,GO:0035639,GO:0017076,GO:…	intracellular,intracellular organelle,heterocyclic compound binding,organic cyclic compound binding,intracellular part,binding,organelle,protein binding,intracellular organelle part,organelle part,cell part,cell,ion binding,molecular_function,non-membrane-bounded organelle,intracellular non-membrane-bounded organelle,actin binding,macromolecular complex,myosin complex,cytoskeleton,cellular_compon…	rno04530	Tight junction
ENSRNOT00000006177	ENSRNOG00000004571	RGD1563680	3:107142761-107348650	3.31279	2.76244	0.262106	0.0248	0.644509	similar to CDNA sequence BC052040 [Source:RGD Symbol;Acc:1563680]	--	--	--	--
ENSRNOT00000084312	ENSRNOG00000045846	Rfx2	9:10216204-10283407	0.367617	0.819339	-1.15626	0.00265	0.212303	regulatory factor X2 [Source:RGD Symbol;Acc:1588579]	GO:0009888,GO:0006351,GO:0032774,GO:0001071,GO:0003700,GO:0010556,GO:0051252,GO:0006355,GO:2001141,GO:0009059,GO:0019219,GO:0048646,GO:0016070,GO:0090304,GO:2000112,GO:0097159,GO:0051171,GO:0034654,GO:0019438,GO:0018130,GO:0044271,GO:1901363,GO:0003676,GO:1901362,GO:0009889,GO:0034645,GO:0030154,GO:0005488,GO:0031326,GO:0032502,GO:0060255,GO:0046483,GO:0006139,GO:0009653,GO:0044260,GO:0006725,GO:…	tissue development,transcription, DNA-dependent,RNA biosynthetic process,nucleic acid binding transcription factor activity,sequence-specific DNA binding transcription factor activity,regulation of macromolecule biosynthetic process,regulation of RNA metabolic process,regulation of transcription, DNA-dependent,regulation of RNA biosynthetic process,macromolecule biosynthetic process,regulation of…	--	--
ENSRNOT00000028793	ENSRNOG00000021201	Txnip	2:198683158-198686974	60.7356	70.817	-0.221554	0.0048	0.293672	thioredoxin interacting protein [Source:RGD Symbol;Acc:620886]	GO:0044249,GO:0009058,GO:1901576,GO:1901362,GO:0005622,GO:0034645,GO:0019438,GO:0009059,GO:0018130,GO:0034654,GO:0006351,GO:0044271,GO:0044237,GO:0032774,GO:0010467,GO:0031326,GO:0009889,GO:0006355,GO:2001141,GO:1901360,GO:0006725,GO:0016070,GO:0044260,GO:2000112,GO:0051252,GO:0006139,GO:0031323,GO:0046483,GO:0080090,GO:0060255,GO:0010556,GO:0090304,GO:0051171,GO:0019219,GO:0010468,GO:0034641,GO:…	cellular biosynthetic process,biosynthetic process,organic substance biosynthetic process,organic cyclic compound biosynthetic process,intracellular,cellular macromolecule biosynthetic process,aromatic compound biosynthetic process,macromolecule biosynthetic process,heterocycle biosynthetic process,nucleobase-containing compound biosynthetic process,transcription, DNA-dependent,cellular nitrogen …	--	--
ENSRNOT00000038951	ENSRNOG00000022431	Zfp867	10:45810405-45812641	8.93652	7.56778	0.239843	0.02775	0.671915	zinc finger protein 867 [Source:RGD Symbol;Acc:1642427]	GO:0043169,GO:0046872,GO:0006351,GO:0032774,GO:0010556,GO:0051252,GO:0006355,GO:2001141,GO:0009059,GO:0019219,GO:0016070,GO:0090304,GO:2000112,GO:0097159,GO:0051171,GO:0034654,GO:0019438,GO:0018130,GO:0043167,GO:0044271,GO:1901363,GO:0003676,GO:1901362,GO:0009889,GO:0034645,GO:0005488,GO:0031326,GO:0060255,GO:0046483,GO:0006139,GO:0044260,GO:0006725,GO:0009058,GO:0034641,GO:0031323,GO:0006807,GO:…	cation binding,metal ion binding,transcription, DNA-dependent,RNA biosynthetic process,regulation of macromolecule biosynthetic process,regulation of RNA metabolic process,regulation of transcription, DNA-dependent,regulation of RNA biosynthetic process,macromolecule biosynthetic process,regulation of nucleobase-containing compound metabolic process,RNA metabolic process,nucleic acid metabolic pr…	--	--
ENSRNOT00000036506	ENSRNOG00000024930	Smim19	16:74408182-74422215	8.22812	7.10577	0.211572	0.0237	0.632282	small integral membrane protein 19 [Source:RGD Symbol;Acc:2318364]	GO:0005575,GO:0031224,GO:0016021,GO:0044425,GO:0016020	cellular_component,intrinsic to membrane,integral to membrane,membrane part,membrane	--	--
ENSRNOT00000072574	ENSRNOG00000048319	LOC684395	8:107106981-107129880	0.273274	0.680296	-1.31581	0.0361	0.745611	hypothetical protein LOC684395 [Source:RGD Symbol;Acc:1591417]	--	--	--	--
ENSRNOT00000010338	ENSRNOG00000007822	Vgll4	4:146779275-146839397	17.786	15.1135	0.234902	0.01355	0.502165	vestigial-like family member 4 [Source:RGD Symbol;Acc:1311653]	GO:0006351,GO:0032774,GO:0010556,GO:0051252,GO:0006355,GO:2001141,GO:0009059,GO:0019219,GO:0016070,GO:0090304,GO:2000112,GO:0051171,GO:0034654,GO:0019438,GO:0018130,GO:0044271,GO:1901362,GO:0009889,GO:0034645,GO:0005488,GO:0031326,GO:0060255,GO:0046483,GO:0006139,GO:0044260,GO:0006725,GO:0009058,GO:0034641,GO:0031323,GO:0006807,GO:1901576,GO:0044249,GO:0080090,GO:1901360,GO:0010468,GO:0019222,GO:…	transcription, DNA-dependent,RNA biosynthetic process,regulation of macromolecule biosynthetic process,regulation of RNA metabolic process,regulation of transcription, DNA-dependent,regulation of RNA biosynthetic process,macromolecule biosynthetic process,regulation of nucleobase-containing compound metabolic process,RNA metabolic process,nucleic acid metabolic process,regulation of cellular macr…	--	--
ENSRNOT00000081813	ENSRNOG00000003495	Prpf8	10:63635218-63658361	94.0939	77.6477	0.277158	0.0301	0.696183	pre-mRNA processing factor 8 [Source:RGD Symbol;Acc:1305467]	GO:0005622,GO:0003676,GO:0044237,GO:0010467,GO:1901360,GO:0006725,GO:0016070,GO:0044260,GO:0006139,GO:0046483,GO:0090304,GO:0034641,GO:0043229,GO:1901363,GO:0097159,GO:0043170,GO:0006807,GO:0044424,GO:0008152,GO:0071704,GO:0043231,GO:0005488,GO:0044238,GO:0005634,GO:0043226,GO:0005515,GO:0043227,GO:1901700,GO:0044446,GO:0044422,GO:0044428,GO:0044464,GO:0005623,GO:0010033,GO:0070887,GO:1901701,GO:…	intracellular,nucleic acid binding,cellular metabolic process,gene expression,organic cyclic compound metabolic process,cellular aromatic compound metabolic process,RNA metabolic process,cellular macromolecule metabolic process,nucleobase-containing compound metabolic process,heterocycle metabolic process,nucleic acid metabolic process,cellular nitrogen compound metabolic process,intracellular or…	rno03040	Spliceosome
ENSRNOT00000054962	ENSRNOG00000036692	Gcgr	10:109707961-109716128	1.78579	3.54138	-0.987749	0.00275	0.217266	glucagon receptor [Source:RGD Symbol;Acc:2669]	GO:1901701,GO:1901700,GO:0071310,GO:0005488,GO:0070887,GO:0060255,GO:0044260,GO:0071495,GO:0031323,GO:0080090,GO:0071417,GO:0010033,GO:0009605,GO:0019222,GO:1901699,GO:0070873,GO:0010243,GO:0043170,GO:0005622,GO:1901653,GO:0048878,GO:0032881,GO:1901698,GO:0044237,GO:1901652,GO:0009719,GO:0006950,GO:0043227,GO:0044765,GO:0004967,GO:0050789,GO:0009991,GO:0033500,GO:0042593,GO:0051179,GO:0050794,GO:…	cellular response to oxygen-containing compound,response to oxygen-containing compound,cellular response to organic substance,binding,cellular response to chemical stimulus,regulation of macromolecule metabolic process,cellular macromolecule metabolic process,cellular response to endogenous stimulus,regulation of cellular metabolic process,regulation of primary metabolic process,cellular response…	rno04080	Neuroactive ligand-receptor interaction
ENSRNOT00000021670	ENSRNOG00000016143	Gpr162	4:157375183-157381105	3.52459	3.00969	0.227844	0.03785	0.755016	G protein-coupled receptor 162 [Source:RGD Symbol;Acc:1307437]	GO:0050789,GO:0050794,GO:0065007,GO:0009987,GO:0044700,GO:0023052,GO:0007154,GO:0044699,GO:0044763,GO:0007166,GO:0007165,GO:0003674,GO:0051716,GO:0008150,GO:0050896,GO:0005575,GO:0031224,GO:0016021,GO:0044425,GO:0016020,GO:0007186,GO:0038023,GO:0004872,GO:0004871,GO:0060089,GO:0004888,GO:0004930	regulation of biological process,regulation of cellular process,biological regulation,cellular process,single organism signaling,signaling,cell communication,single-organism process,single-organism cellular process,cell surface receptor signaling pathway,signal transduction,molecular_function,cellular response to stimulus,biological_process,response to stimulus,cellular_component,intrinsic to mem…	--	--
ENSRNOT00000090313	ENSRNOG00000031730	Tceb1	5:2042990-2059351	11.3418	13.5304	-0.254555	0.0496	0.825969	transcription elongation factor B subunit 1 [Source:RGD Symbol;Acc:620658]	GO:0006351,GO:0032774,GO:0010556,GO:0051252,GO:0006355,GO:2001141,GO:0009059,GO:0019219,GO:0016070,GO:0090304,GO:2000112,GO:0051171,GO:0034654,GO:0019438,GO:0018130,GO:0044271,GO:1901362,GO:0009889,GO:0034645,GO:0005488,GO:0031326,GO:0060255,GO:0046483,GO:0006139,GO:0044260,GO:0048522,GO:0048518,GO:0006725,GO:0009058,GO:0034641,GO:0031323,GO:0006807,GO:1901576,GO:0044249,GO:0080090,GO:1901360,GO:…	transcription, DNA-dependent,RNA biosynthetic process,regulation of macromolecule biosynthetic process,regulation of RNA metabolic process,regulation of transcription, DNA-dependent,regulation of RNA biosynthetic process,macromolecule biosynthetic process,regulation of nucleobase-containing compound metabolic process,RNA metabolic process,nucleic acid metabolic process,regulation of cellular macr…	--	--
ENSRNOT00000071535	ENSRNOG00000045639	RGD1560883	2:4252495-4444836	1.54286	1.88366	-0.287928	0.02155	0.609235	similar to KIAA0825 protein [Source:RGD Symbol;Acc:1560883]	--	--	--	--
ENSRNOT00000087408	ENSRNOG00000013867	Fgf1	18:32273769-32359824	1.42962	1.13524	0.332639	0.0252	0.64915	fibroblast growth factor 1 [Source:RGD Symbol;Acc:2605]	GO:0030335,GO:0040017,GO:2000147,GO:0051272,GO:0050795,GO:0040012,GO:0009888,GO:0030334,GO:2000145,GO:0051270,GO:0003158,GO:0010595,GO:0050920,GO:0006351,GO:0032774,GO:0035295,GO:0035767,GO:0010556,GO:0051252,GO:0023051,GO:0006355,GO:2001141,GO:0009059,GO:0051239,GO:0019219,GO:0048646,GO:0016070,GO:0090304,GO:2000112,GO:0051171,GO:0034654,GO:2001026,GO:0007243,GO:0007275,GO:0019438,GO:0018130,GO:…	positive regulation of cell migration,positive regulation of locomotion,positive regulation of cell motility,positive regulation of cellular component movement,regulation of behavior,regulation of locomotion,tissue development,regulation of cell migration,regulation of cell motility,regulation of cellular component movement,endothelium development,positive regulation of endothelial cell migration…	rno04015,rno04014,rno05218,rno04810,rno05200,rno04010,rno04390,rno04151	Rap1 signaling pathway,Ras signaling pathway,Melanoma,Regulation of actin cytoskeleton,Pathways in cancer,MAPK signaling pathway,Hippo signaling pathway,PI3K-Akt signaling pathway
ENSRNOT00000032163	ENSRNOG00000010626	Sphk1	10:105498727-105504393	0.898533	0.20867	2.10634	0.04005	0.773167	sphingosine kinase 1 [Source:RGD Symbol;Acc:620048]	GO:0044249,GO:0009058,GO:1901576,GO:1901362,GO:0005622,GO:0034645,GO:0019438,GO:0009059,GO:0018130,GO:0034654,GO:0006351,GO:0003676,GO:0044271,GO:0044237,GO:0032774,GO:0010467,GO:0031326,GO:0009889,GO:0006355,GO:2001141,GO:1901360,GO:0006725,GO:0016070,GO:0044260,GO:2000112,GO:0051252,GO:0006139,GO:0031323,GO:0046483,GO:0080090,GO:0060255,GO:0010556,GO:0090304,GO:0051171,GO:0019219,GO:0010468,GO:…	cellular biosynthetic process,biosynthetic process,organic substance biosynthetic process,organic cyclic compound biosynthetic process,intracellular,cellular macromolecule biosynthetic process,aromatic compound biosynthetic process,macromolecule biosynthetic process,heterocycle biosynthetic process,nucleobase-containing compound biosynthetic process,transcription, DNA-dependent,nucleic acid bindi…	rno01100,rno04370,rno04666,rno04020,rno05152,rno00600	Metabolic pathways,VEGF signaling pathway,Fc gamma R-mediated phagocytosis,Calcium signaling pathway,Tuberculosis,Sphingolipid metabolism
ENSRNOT00000020065	ENSRNOG00000014832	Mapkapk3	8:116012120-116045954	2.80057	2.14987	0.381469	0.0019	0.173195	mitogen-activated protein kinase-activated protein kinase 3 [Source:RGD Symbol;Acc:1304980]	GO:0005622,GO:0044237,GO:0044260,GO:0043229,GO:1901363,GO:0097159,GO:0043170,GO:0044424,GO:0008152,GO:0071704,GO:0043231,GO:0005488,GO:0044238,GO:0005634,GO:0043226,GO:0005515,GO:0043227,GO:0048518,GO:1901700,GO:0044446,GO:0044422,GO:0031981,GO:0043233,GO:0044428,GO:0070013,GO:0031974,GO:0044464,GO:0006796,GO:0005623,GO:0006793,GO:0010033,GO:0005737,GO:0016310,GO:0009987,GO:0005654,GO:0035556,GO:…	intracellular,cellular metabolic process,cellular macromolecule metabolic process,intracellular organelle,heterocyclic compound binding,organic cyclic compound binding,macromolecule metabolic process,intracellular part,metabolic process,organic substance metabolic process,intracellular membrane-bounded organelle,binding,primary metabolic process,nucleus,organelle,protein binding,membrane-bounded …	rno04010,rno04370	MAPK signaling pathway,VEGF signaling pathway
ENSRNOT00000022424	ENSRNOG00000016734	Emilin3	3:156901076-156905892	0.286865	0.480279	-0.743501	0.014	0.50774	elastin microfibril interfacer 3 [Source:RGD Symbol;Acc:1309607]	GO:0005622,GO:0044424,GO:0005737,GO:0005623,GO:0044464,GO:0005575	intracellular,intracellular part,cytoplasm,cell,cell part,cellular_component	--	--
ENSRNOT00000043544	ENSRNOG00000027103	Gpr151	18:36892402-36893797	0.267428	0.519494	-0.957957	0.04505	0.804809	G protein-coupled receptor 151 [Source:RGD Symbol;Acc:727873]	GO:0050789,GO:0050794,GO:0065007,GO:0009987,GO:0044700,GO:0023052,GO:0007154,GO:0044699,GO:0044763,GO:0007166,GO:0007165,GO:0003674,GO:0051716,GO:0008150,GO:0005623,GO:0050896,GO:0044464,GO:0005575,GO:0071944,GO:0005886,GO:0031224,GO:0016021,GO:0044425,GO:0016020,GO:0007186,GO:0038023,GO:0004872,GO:0004871,GO:0060089,GO:0004888,GO:0004930	regulation of biological process,regulation of cellular process,biological regulation,cellular process,single organism signaling,signaling,cell communication,single-organism process,single-organism cellular process,cell surface receptor signaling pathway,signal transduction,molecular_function,cellular response to stimulus,biological_process,cell,response to stimulus,cell part,cellular_component,c…	--	--
ENSRNOT00000012314	ENSRNOG00000009131	Zc3h12a	5:143111073-143120165	1.00692	1.32383	-0.39476	0.0161	0.540027	zinc finger CCCH type containing 12A [Source:RGD Symbol;Acc:1306776]	GO:0030335,GO:0040017,GO:2000147,GO:0051272,GO:0043169,GO:0046872,GO:0071356,GO:0040012,GO:0030334,GO:2000145,GO:0051270,GO:0034612,GO:0010595,GO:0006351,GO:0032774,GO:1901701,GO:0010556,GO:0051252,GO:0023051,GO:0006355,GO:1900016,GO:2001141,GO:0009059,GO:0051239,GO:0019219,GO:0048646,GO:0016070,GO:0090304,GO:2000112,GO:0097159,GO:0051171,GO:0034654,GO:0007243,GO:0071345,GO:1901700,GO:0007275,GO:…	positive regulation of cell migration,positive regulation of locomotion,positive regulation of cell motility,positive regulation of cellular component movement,cation binding,metal ion binding,cellular response to tumor necrosis factor,regulation of locomotion,regulation of cell migration,regulation of cell motility,regulation of cellular component movement,response to tumor necrosis factor,posit…	--	--
ENSRNOT00000078644	ENSRNOG00000059961	Rapgef3	7:139232250-139254551	1.07601	0.774555	0.474253	0.00905	0.411988	Rap guanine nucleotide exchange factor 3 [Source:RGD Symbol;Acc:621869]	GO:0005622,GO:0044237,GO:1901360,GO:0006725,GO:0044260,GO:0006139,GO:0031323,GO:0046483,GO:0080090,GO:0060255,GO:0051171,GO:0019219,GO:0034641,GO:0043229,GO:0019222,GO:0043170,GO:0006807,GO:0044424,GO:0008152,GO:0071704,GO:0005488,GO:0044238,GO:0043226,GO:0005515,GO:0043227,GO:0048523,GO:1901698,GO:0048519,GO:0031325,GO:0009893,GO:0032502,GO:0014070,GO:0010243,GO:0048518,GO:1901700,GO:0048522,GO:…	intracellular,cellular metabolic process,organic cyclic compound metabolic process,cellular aromatic compound metabolic process,cellular macromolecule metabolic process,nucleobase-containing compound metabolic process,regulation of cellular metabolic process,heterocycle metabolic process,regulation of primary metabolic process,regulation of macromolecule metabolic process,regulation of nitrogen c…	rno04261,rno04720,rno04024,rno04015,rno04726,rno04670	Adrenergic signaling in cardiomyocytes,Long-term potentiation,cAMP signaling pathway,Rap1 signaling pathway,Serotonergic synapse,Leukocyte transendothelial migration
ENSRNOT00000071708	ENSRNOG00000047931	Tmsb4x	X:28593404-28595395	0.524898	0.14515	1.8545	0.04605	0.808558	thymosin beta 4, X-linked [Source:RGD Symbol;Acc:621622]	GO:0005622,GO:0043229,GO:0044424,GO:0043231,GO:0005488,GO:0005634,GO:0043226,GO:0005515,GO:0043227,GO:0048523,GO:0048519,GO:0032502,GO:0001503,GO:0044464,GO:0005623,GO:0005737,GO:0009987,GO:0030154,GO:0048869,GO:0071840,GO:0003674,GO:0044444,GO:0005829,GO:0044085,GO:0001649,GO:0016043,GO:0050794,GO:0003785,GO:0022607,GO:0043228,GO:0043232,GO:0032879,GO:0043933,GO:0008150,GO:0007015,GO:0065003,GO:…	intracellular,intracellular organelle,intracellular part,intracellular membrane-bounded organelle,binding,nucleus,organelle,protein binding,membrane-bounded organelle,negative regulation of cellular process,negative regulation of biological process,developmental process,ossification,cell part,cell,cytoplasm,cellular process,cell differentiation,cellular developmental process,cellular component or…	rno04810	Regulation of actin cytoskeleton
ENSRNOT00000025403	ENSRNOG00000018785	Slc16a13	10:56827593-56831243	9.09409	7.73612	0.233319	0.01775	0.560696	solute carrier family 16, member 13 [Source:RGD Symbol;Acc:1359138]	GO:0005622,GO:0043229,GO:0044424,GO:0043231,GO:0043226,GO:0043227,GO:0044446,GO:0044422,GO:0044464,GO:0005623,GO:0005737,GO:0009987,GO:0015718,GO:0008028,GO:0003674,GO:0044444,GO:0035879,GO:0015849,GO:0046942,GO:0015727,GO:0035873,GO:0015129,GO:1901618,GO:0015293,GO:0015711,GO:0008150,GO:0031090,GO:0046943,GO:0005342,GO:0071702,GO:0015850,GO:0008514,GO:0015291,GO:0006811,GO:0015075,GO:0012505,GO:…	intracellular,intracellular organelle,intracellular part,intracellular membrane-bounded organelle,organelle,membrane-bounded organelle,intracellular organelle part,organelle part,cell part,cell,cytoplasm,cellular process,monocarboxylic acid transport,monocarboxylic acid transmembrane transporter activity,molecular_function,cytoplasmic part,plasma membrane lactate transport,organic acid transport,…	--	--
ENSRNOT00000072869	ENSRNOG00000045843	Rusc2	5:58855772-58882096	3.84897	3.36511	0.193818	0.04475	0.801694	RUN and SH3 domain containing 2 [Source:RGD Symbol;Acc:1592688]	GO:0005488,GO:0005622,GO:0043227,GO:0005515,GO:0044424,GO:0043229,GO:0043226,GO:0005737,GO:0005576,GO:0044421,GO:0003674,GO:0044444,GO:0017137,GO:0051020,GO:0005623,GO:0031410,GO:0044464,GO:0017016,GO:0019899,GO:0031267,GO:0005575,GO:0070062,GO:0043230,GO:0065010,GO:0031988,GO:0031982	binding,intracellular,membrane-bounded organelle,protein binding,intracellular part,intracellular organelle,organelle,cytoplasm,extracellular region,extracellular region part,molecular_function,cytoplasmic part,Rab GTPase binding,GTPase binding,cell,cytoplasmic vesicle,cell part,Ras GTPase binding,enzyme binding,small GTPase binding,cellular_component,extracellular vesicular exosome,extracellular…	--	--
ENSRNOT00000092079	ENSRNOG00000023841	Cd99l2	15:5265306-5311233	5.21998	4.56488	0.193468	0.03955	0.768713	CD99 molecule-like 2 [Source:RGD Symbol;Acc:620896]	GO:0007155,GO:0022610,GO:0009987,GO:0044699,GO:0044763,GO:0008150,GO:0005623,GO:0044464,GO:0030054,GO:0005575,GO:0071944,GO:0005886,GO:0031224,GO:0016021,GO:0044425,GO:0016020	cell adhesion,biological adhesion,cellular process,single-organism process,single-organism cellular process,biological_process,cell,cell part,cell junction,cellular_component,cell periphery,plasma membrane,intrinsic to membrane,integral to membrane,membrane part,membrane	--	--
ENSRNOT00000086538	ENSRNOG00000058187	Hist1h2bh	17:44519859-44520240	43.9141	36.556	0.264576	0.03715	0.751977	histone cluster 1, H2bh [Source:RGD Symbol;Acc:2325039]	GO:0090304,GO:0097159,GO:1901363,GO:0003676,GO:0005488,GO:0046483,GO:0006139,GO:0044260,GO:0006725,GO:0034641,GO:0006807,GO:1901360,GO:0003677,GO:0043170,GO:0005622,GO:0044237,GO:0022607,GO:0043227,GO:0044085,GO:0005515,GO:0043231,GO:0046983,GO:0005634,GO:0044238,GO:0009987,GO:0043933,GO:0008152,GO:0044424,GO:0071704,GO:0044699,GO:0044763,GO:0043229,GO:0043226,GO:0046982,GO:0000788,GO:0065003,GO:…	nucleic acid metabolic process,organic cyclic compound binding,heterocyclic compound binding,nucleic acid binding,binding,heterocycle metabolic process,nucleobase-containing compound metabolic process,cellular macromolecule metabolic process,cellular aromatic compound metabolic process,cellular nitrogen compound metabolic process,nitrogen compound metabolic process,organic cyclic compound metabol…	--	--
ENSRNOT00000081919	ENSRNOG00000059897	Gjb5	5:145422356-145423172	10.538	12.7376	-0.273489	0.02375	0.632371	gap junction protein, beta 5 [Source:RGD Symbol;Acc:2696]	GO:0009790,GO:0048598,GO:0048568,GO:0043009,GO:0009792,GO:0007275,GO:0001701,GO:0001890,GO:0001892,GO:0032502,GO:0048513,GO:0048731,GO:0048856,GO:0048869,GO:0030154,GO:0044767,GO:0032991,GO:0044464,GO:0060708,GO:0005623,GO:0009653,GO:0060669,GO:0060712,GO:0060707,GO:0060706,GO:0060713,GO:0005922,GO:0005921,GO:0060711,GO:0009987,GO:0005575,GO:0043234,GO:0044707,GO:0030054,GO:0032501,GO:0005911,GO:…	embryo development,embryonic morphogenesis,embryonic organ development,chordate embryonic development,embryo development ending in birth or egg hatching,multicellular organismal development,in utero embryonic development,placenta development,embryonic placenta development,developmental process,organ development,system development,anatomical structure development,cellular developmental process,cel…	--	--
ENSRNOT00000068290	ENSRNOG00000043410	LOC654482	8:6218392-6235967	8.54018	7.04833	0.276984	0.0126	0.489186	hypothetical protein LOC654482 [Source:RGD Symbol;Acc:1591894]	--	--	--	--
ENSRNOT00000018458	ENSRNOG00000013806	Mplkip	17:49955059-49991059	3.23744	2.2451	0.528076	0.0302	0.697158	M-phase specific PLK1 interacting protein [Source:RGD Symbol;Acc:1584365]	GO:0005622,GO:0043229,GO:0044424,GO:0043231,GO:0005488,GO:0005634,GO:0043226,GO:0005515,GO:0043227,GO:0044446,GO:0044422,GO:0031981,GO:0043233,GO:0044428,GO:0070013,GO:0031974,GO:0044464,GO:0005623,GO:0005737,GO:0005654,GO:0003674,GO:0044444,GO:0043228,GO:0043232,GO:0005813,GO:0005815,GO:0005856,GO:0005575,GO:0005794,GO:0044430,GO:0015630,GO:0030496	intracellular,intracellular organelle,intracellular part,intracellular membrane-bounded organelle,binding,nucleus,organelle,protein binding,membrane-bounded organelle,intracellular organelle part,organelle part,nuclear lumen,organelle lumen,nuclear part,intracellular organelle lumen,membrane-enclosed lumen,cell part,cell,cytoplasm,nucleoplasm,molecular_function,cytoplasmic part,non-membrane-bound…	--	--
ENSRNOT00000082113	ENSRNOG00000030714	Bsn	8:116873720-116965396	0.12016	0.563729	-2.23004	0.01445	0.515274	bassoon (presynaptic cytomatrix protein) [Source:RGD Symbol;Acc:2223]	GO:0043169,GO:0046872,GO:0007275,GO:0043167,GO:0005488,GO:0032502,GO:0048731,GO:0048856,GO:0044306,GO:0043005,GO:0030425,GO:0030424,GO:0097458,GO:0005622,GO:0042995,GO:0022607,GO:0035418,GO:0044085,GO:0051179,GO:0005515,GO:0009987,GO:0044424,GO:0044699,GO:0044763,GO:0043229,GO:0009986,GO:0033036,GO:0043226,GO:0007416,GO:0050808,GO:0044707,GO:0032501,GO:0003674,GO:0044463,GO:0016043,GO:0044430,GO:…	cation binding,metal ion binding,multicellular organismal development,ion binding,binding,developmental process,system development,anatomical structure development,neuron projection terminus,neuron projection,dendrite,axon,neuron part,intracellular,cell projection,cellular component assembly,protein localization to synapse,cellular component biogenesis,localization,protein binding,cellular proces…	--	--
ENSRNOT00000089346	ENSRNOG00000003386	Rbfox3	10:107516994-107539658	2.46405	3.21642	-0.384426	0.04255	0.789939	RNA binding protein, fox-1 homolog 3 [Source:RGD Symbol;Acc:1560070]	GO:0005622,GO:0003676,GO:0044237,GO:0010467,GO:1901360,GO:0006725,GO:0016070,GO:0044260,GO:0051252,GO:0006139,GO:0031323,GO:0046483,GO:0080090,GO:0060255,GO:0090304,GO:0051171,GO:0019219,GO:0010468,GO:0034641,GO:0043229,GO:0019222,GO:1901363,GO:0097159,GO:0043170,GO:0006807,GO:0044424,GO:0008152,GO:0071704,GO:0043231,GO:0005488,GO:0044238,GO:0005634,GO:0003677,GO:0043226,GO:0005515,GO:0043227,GO:…	intracellular,nucleic acid binding,cellular metabolic process,gene expression,organic cyclic compound metabolic process,cellular aromatic compound metabolic process,RNA metabolic process,cellular macromolecule metabolic process,regulation of RNA metabolic process,nucleobase-containing compound metabolic process,regulation of cellular metabolic process,heterocycle metabolic process,regulation of p…	--	--
ENSRNOT00000085876	ENSRNOG00000009276	Schip1	2:172312297-172459165	15.0554	9.17493	0.714513	0.0082	0.394805	schwannomin interacting protein 1 [Source:RGD Symbol;Acc:1309962]	--	--	--	--
ENSRNOT00000086902	ENSRNOG00000052745	Met	4:44774740-44852665	1.2861	1.06567	0.27124	0.03105	0.70375	MET proto-oncogene, receptor tyrosine kinase [Source:RGD Symbol;Acc:3082]	GO:0030335,GO:0040017,GO:2000147,GO:0051272,GO:0050795,GO:0040012,GO:0009888,GO:0030334,GO:2000145,GO:0051270,GO:0003158,GO:0010595,GO:0050920,GO:0006351,GO:0032774,GO:0050921,GO:0035295,GO:0035767,GO:1901701,GO:0010556,GO:0051252,GO:0006355,GO:2001141,GO:0009059,GO:0051239,GO:0019219,GO:0016070,GO:0090304,GO:2000112,GO:0097159,GO:0051171,GO:0034654,GO:2001026,GO:0048520,GO:1901700,GO:0007275,GO:…	positive regulation of cell migration,positive regulation of locomotion,positive regulation of cell motility,positive regulation of cellular component movement,regulation of behavior,regulation of locomotion,tissue development,regulation of cell migration,regulation of cell motility,regulation of cellular component movement,endothelium development,positive regulation of endothelial cell migration…	rno04015,rno05144,rno04014,rno05218,rno05206,rno04510,rno04060,rno04360,rno05200,rno04151,rno05211,rno05202,rno05205,rno04520,rno04144,rno05100	Rap1 signaling pathway,Malaria,Ras signaling pathway,Melanoma,MicroRNAs in cancer,Focal adhesion,Cytokine-cytokine receptor interaction,Axon guidance,Pathways in cancer,PI3K-Akt signaling pathway,Renal cell carcinoma,Transcriptional misregulation in cancer,Proteoglycans in cancer,Adherens junction,Endocytosis,Bacterial invasion of epithelial cells
ENSRNOT00000091687	ENSRNOG00000046667	Fosb	1:80214493-80221710	13.505	17.5019	-0.37402	0.00055	0.0754251	FBJ osteosarcoma oncogene B [Source:RGD Symbol;Acc:1308198]	GO:0044249,GO:0009058,GO:1901576,GO:1901362,GO:0005622,GO:0034645,GO:0019438,GO:0009059,GO:0018130,GO:0034654,GO:0006351,GO:0003676,GO:0044271,GO:0044237,GO:0032774,GO:0010467,GO:0031326,GO:0009889,GO:0006355,GO:2001141,GO:1901360,GO:0006725,GO:0016070,GO:0044260,GO:2000112,GO:0051252,GO:0006139,GO:0031323,GO:0046483,GO:0080090,GO:0060255,GO:0010556,GO:0090304,GO:0051171,GO:0019219,GO:0010468,GO:…	cellular biosynthetic process,biosynthetic process,organic substance biosynthetic process,organic cyclic compound biosynthetic process,intracellular,cellular macromolecule biosynthetic process,aromatic compound biosynthetic process,macromolecule biosynthetic process,heterocycle biosynthetic process,nucleobase-containing compound biosynthetic process,transcription, DNA-dependent,nucleic acid bindi…	rno05031,rno05034,rno05030,rno04380	Amphetamine addiction,Alcoholism,Cocaine addiction,Osteoclast differentiation
ENSRNOT00000077661	ENSRNOG00000025075	Relt	1:165884406-165901923	1.52666	0.715046	1.09427	0.0213	0.606276	RELT tumor necrosis factor receptor [Source:RGD Symbol;Acc:1305381]	GO:0043226,GO:0043227,GO:0032502,GO:0010941,GO:0048518,GO:0008219,GO:0016265,GO:0042981,GO:0006915,GO:1901700,GO:0043067,GO:0048522,GO:0012501,GO:0007275,GO:0044464,GO:0005623,GO:0097190,GO:0010033,GO:0070887,GO:0071310,GO:0042127,GO:0009987,GO:0035556,GO:0006950,GO:0008283,GO:0003674,GO:0033993,GO:0048583,GO:0010646,GO:0023051,GO:0010627,GO:0050794,GO:0043408,GO:0009966,GO:0007243,GO:0000165,GO:…	organelle,membrane-bounded organelle,developmental process,regulation of cell death,positive regulation of biological process,cell death,death,regulation of apoptotic process,apoptotic process,response to oxygen-containing compound,regulation of programmed cell death,positive regulation of cellular process,programmed cell death,multicellular organismal development,cell part,cell,apoptotic signali…	rno04060	Cytokine-cytokine receptor interaction
ENSRNOT00000026408	ENSRNOG00000019466	Agpat2	3:4044541-4055806	16.3125	19.0067	-0.220523	0.02285	0.627984	1-acylglycerol-3-phosphate O-acyltransferase 2 [Source:RGD Symbol;Acc:1309229]	GO:0009888,GO:0051239,GO:0007275,GO:0032502,GO:0048518,GO:0009058,GO:1901576,GO:0044249,GO:0048731,GO:0048513,GO:0048856,GO:0001816,GO:0001817,GO:0043588,GO:0005622,GO:0044237,GO:0051240,GO:0008544,GO:0045017,GO:0008654,GO:0005783,GO:0043227,GO:0046474,GO:0050789,GO:0006793,GO:0006796,GO:0043231,GO:0044238,GO:0065007,GO:0009987,GO:0003841,GO:0008152,GO:0044424,GO:0006644,GO:0071704,GO:0006654,GO:…	tissue development,regulation of multicellular organismal process,multicellular organismal development,developmental process,positive regulation of biological process,biosynthetic process,organic substance biosynthetic process,cellular biosynthetic process,system development,organ development,anatomical structure development,cytokine production,regulation of cytokine production,skin development,i…	rno00564,rno04975,rno00561,rno01100	Glycerophospholipid metabolism,Fat digestion and absorption,Glycerolipid metabolism,Metabolic pathways
ENSRNOT00000066526	ENSRNOG00000008674	Prdm11	3:81867437-81911197	0.982306	0.801654	0.293192	0.0281	0.676164	PR domain 11 [Source:RGD Symbol;Acc:1597330]	GO:0005488,GO:0003682,GO:0003674	binding,chromatin binding,molecular_function	--	--
ENSRNOT00000008936	ENSRNOG00000006631	Sema3e	4:17272510-17594598	2.25963	1.77788	0.345926	0.0056	0.320221	semaphorin 3E [Source:RGD Symbol;Acc:1310973]	GO:0005488,GO:0005515,GO:0048523,GO:0048519,GO:0032502,GO:0048518,GO:0048522,GO:0007275,GO:0048856,GO:0009888,GO:0048731,GO:0007389,GO:0051239,GO:0044767,GO:0009605,GO:0009653,GO:0002040,GO:0009987,GO:0030154,GO:0048869,GO:0048513,GO:0001525,GO:0048514,GO:0007399,GO:0048843,GO:0050793,GO:0007610,GO:0001944,GO:0071840,GO:2000026,GO:0060429,GO:0048646,GO:0030215,GO:0001568,GO:0003674,GO:0038191,GO:…	binding,protein binding,negative regulation of cellular process,negative regulation of biological process,developmental process,positive regulation of biological process,positive regulation of cellular process,multicellular organismal development,anatomical structure development,tissue development,system development,pattern specification process,regulation of multicellular organismal process,sing…	rno04360	Axon guidance
ENSRNOT00000002346	ENSRNOG00000001720	Hes1	11:74312805-74315248	35.6053	51.352	-0.528331	5.00E-05	0.011183	hes family bHLH transcription factor 1 [Source:RGD Symbol;Acc:62081]	GO:0044249,GO:0009058,GO:1901576,GO:1901362,GO:0005622,GO:0034645,GO:0019438,GO:0009059,GO:0018130,GO:0034654,GO:0006351,GO:0003676,GO:0044271,GO:0044237,GO:0032774,GO:0010467,GO:0031326,GO:0009889,GO:0006355,GO:2001141,GO:1901360,GO:0006725,GO:0016070,GO:0044260,GO:2000112,GO:0051252,GO:0006139,GO:0031323,GO:0046483,GO:0080090,GO:0060255,GO:0010556,GO:0090304,GO:0051171,GO:0019219,GO:0010468,GO:…	cellular biosynthetic process,biosynthetic process,organic substance biosynthetic process,organic cyclic compound biosynthetic process,intracellular,cellular macromolecule biosynthetic process,aromatic compound biosynthetic process,macromolecule biosynthetic process,heterocycle biosynthetic process,nucleobase-containing compound biosynthetic process,transcription, DNA-dependent,nucleic acid bindi…	rno04330,rno03460,rno04950	Notch signaling pathway,Fanconi anemia pathway,Maturity onset diabetes of the young
ENSRNOT00000042301	ENSRNOG00000010270	Espn	5:169293903-169331163	0.736941	0.502462	0.552535	0.01435	0.513396	espin [Source:RGD Symbol;Acc:620652]	GO:0048519,GO:0005488,GO:0048522,GO:0048518,GO:0007610,GO:0048523,GO:0007015,GO:0051129,GO:0043005,GO:0030425,GO:0030029,GO:0097458,GO:0030046,GO:0005622,GO:0030036,GO:0071822,GO:0051017,GO:0061572,GO:0030030,GO:0019904,GO:0005902,GO:0042995,GO:0022607,GO:0050789,GO:0051493,GO:0044085,GO:0005515,GO:0050794,GO:0030031,GO:0010639,GO:0065007,GO:0044087,GO:0009987,GO:0043933,GO:0044309,GO:0007626,GO:…	negative regulation of biological process,binding,positive regulation of cellular process,positive regulation of biological process,behavior,negative regulation of cellular process,actin filament organization,negative regulation of cellular component organization,neuron projection,dendrite,actin filament-based process,neuron part,parallel actin filament bundle assembly,intracellular,actin cytoske…	--	--
ENSRNOT00000070806	ENSRNOG00000051015	Cd70	9:9842584-9845728	0.427778	0.989477	-1.2098	0.0195	0.581595	Cd70 molecule [Source:RGD Symbol;Acc:1588573]	GO:0005488,GO:0005102,GO:0008283,GO:0007267,GO:0002376,GO:0008219,GO:0016265,GO:0005126,GO:0012501,GO:0043227,GO:0050789,GO:0005515,GO:0050794,GO:0006915,GO:0065007,GO:0009987,GO:0097190,GO:0044700,GO:0023052,GO:0007154,GO:0044699,GO:0044763,GO:0006955,GO:0043226,GO:0097191,GO:0002020,GO:0007166,GO:0005576,GO:0007165,GO:0044421,GO:0003674,GO:0051716,GO:0008150,GO:0005164,GO:0005623,GO:0050896,GO:…	binding,receptor binding,cell proliferation,cell-cell signaling,immune system process,cell death,death,cytokine receptor binding,programmed cell death,membrane-bounded organelle,regulation of biological process,protein binding,regulation of cellular process,apoptotic process,biological regulation,cellular process,apoptotic signaling pathway,single organism signaling,signaling,cell communication,s…	rno04060	Cytokine-cytokine receptor interaction
ENSRNOT00000004206	ENSRNOG00000003150	Mpc2	13:83681321-83700213	66.404	77.5246	-0.223383	0.03675	0.749334	mitochondrial pyruvate carrier 2 [Source:RGD Symbol;Acc:1563422]	GO:1901701,GO:0023051,GO:1901700,GO:0071310,GO:0010646,GO:0008028,GO:0048583,GO:0070887,GO:0048522,GO:0032879,GO:0048518,GO:0010033,GO:0007267,GO:0008514,GO:0046943,GO:0051049,GO:0005622,GO:0048878,GO:0005342,GO:0051050,GO:0009749,GO:0009746,GO:0034284,GO:0043227,GO:0044765,GO:0050833,GO:0050789,GO:0030073,GO:0002791,GO:0051046,GO:0090087,GO:0050796,GO:0060341,GO:0033500,GO:0042593,GO:0051179,GO:…	cellular response to oxygen-containing compound,regulation of signaling,response to oxygen-containing compound,cellular response to organic substance,regulation of cell communication,monocarboxylic acid transmembrane transporter activity,regulation of response to stimulus,cellular response to chemical stimulus,positive regulation of cellular process,regulation of localization,positive regulation …	--	--
ENSRNOT00000037106	ENSRNOG00000026898	Zbtb8b	5:147628898-147635789	1.57975	1.23097	0.359907	0.01685	0.549385	zinc finger and BTB domain containing 8b [Source:RGD Symbol;Acc:1562327]	GO:0043169,GO:0046872,GO:0097159,GO:0043167,GO:1901363,GO:0003676,GO:0005488,GO:0003674	cation binding,metal ion binding,organic cyclic compound binding,ion binding,heterocyclic compound binding,nucleic acid binding,binding,molecular_function	--	--
ENSRNOT00000074738	ENSRNOG00000053891	Phf11b	15:38647778-38709984	0.78638	1.15853	-0.558997	0.0419	0.78567	PHD finger protein 11B [Source:RGD Symbol;Acc:1359377]	GO:0043169,GO:0046872,GO:0043167,GO:0005488,GO:0046914,GO:0003674,GO:0008270	cation binding,metal ion binding,ion binding,binding,transition metal ion binding,molecular_function,zinc ion binding	--	--
ENSRNOT00000080736	ENSRNOG00000051792	LOC689959	8:55164735-55171718	20.5203	17.8579	0.200487	0.025	0.64738	hypothetical protein LOC689959 [Source:RGD Symbol;Acc:1586341]	GO:0043227,GO:0043226,GO:0005576,GO:0044421,GO:0005575,GO:0070062,GO:0043230,GO:0065010,GO:0031988,GO:0031982	membrane-bounded organelle,organelle,extracellular region,extracellular region part,cellular_component,extracellular vesicular exosome,extracellular organelle,extracellular membrane-bounded organelle,membrane-bounded vesicle,vesicle	--	--
ENSRNOT00000089272	ENSRNOG00000060463	AABR07062799.2	6:9483593-9491667	9.92181	14.1032	-0.507348	0.02385	0.633014	--	--	--	rno05206,rno04666,rno04270,rno04530,rno04750,rno04664,rno04930,rno04022	MicroRNAs in cancer,Fc gamma R-mediated phagocytosis,Vascular smooth muscle contraction,Tight junction,Inflammatory mediator regulation of TRP channels,Fc epsilon RI signaling pathway,Type II diabetes mellitus,cGMP-PKG signaling pathway
ENSRNOT00000078964	ENSRNOG00000059911	AABR07026294.1	16:70905992-70909439	4.75517	5.83386	-0.294954	0.006	0.333598	--	GO:0005575,GO:0016020,GO:0044425,GO:0031224,GO:0016021	cellular_component,membrane,membrane part,intrinsic to membrane,integral to membrane	--	--
ENSRNOT00000021143	ENSRNOG00000015744	Spata25	3:161292172-161294125	0.642713	0.408271	0.654648	0.04615	0.808613	spermatogenesis associated 25 [Source:RGD Symbol;Acc:1564523]	GO:0008150,GO:0044699,GO:0022414,GO:0044702,GO:0048609,GO:0032504,GO:0000003,GO:0007283,GO:0048232,GO:0007276,GO:0032501,GO:0019953	biological_process,single-organism process,reproductive process,single organism reproductive process,multicellular organismal reproductive process,multicellular organism reproduction,reproduction,spermatogenesis,male gamete generation,gamete generation,multicellular organismal process,sexual reproduction	--	--
ENSRNOT00000004776	ENSRNOG00000003428	Rufy3	14:21058594-21128505	4.07882	5.30007	-0.37786	0.0264	0.658065	RUN and FYVE domain containing 3 [Source:RGD Symbol;Acc:1565242]	GO:0030335,GO:0040017,GO:2000147,GO:0051272,GO:0043169,GO:0046872,GO:0040012,GO:0030334,GO:2000145,GO:0051270,GO:0051239,GO:0007275,GO:0043167,GO:0048519,GO:0048870,GO:0051674,GO:0040011,GO:0030154,GO:0005488,GO:0016477,GO:0032502,GO:0009653,GO:0048522,GO:0032879,GO:0048518,GO:0048523,GO:2000026,GO:0048731,GO:0048869,GO:0043204,GO:0007015,GO:0048856,GO:0006928,GO:0044767,GO:0051129,GO:0051093,GO:…	positive regulation of cell migration,positive regulation of locomotion,positive regulation of cell motility,positive regulation of cellular component movement,cation binding,metal ion binding,regulation of locomotion,regulation of cell migration,regulation of cell motility,regulation of cellular component movement,regulation of multicellular organismal process,multicellular organismal developmen…	--	--
ENSRNOT00000051149	ENSRNOG00000029574	Rps4x-ps9	4:35729627-35730599	18.6944	23.0564	-0.302562	0.00185	0.1705	ribosomal protein S4, X-linked, pseudogene 9 [Source:RGD Symbol;Acc:3600]	GO:0044249,GO:0009058,GO:1901576,GO:0005622,GO:0034645,GO:0009059,GO:0003676,GO:0044237,GO:0010467,GO:0044260,GO:0043229,GO:1901363,GO:0097159,GO:0043170,GO:0044424,GO:0008152,GO:0071704,GO:0005488,GO:0044238,GO:0043226,GO:0044464,GO:0005623,GO:0005737,GO:0009987,GO:0044267,GO:0003674,GO:0044444,GO:0005840,GO:0003735,GO:0019538,GO:0030529,GO:0006412,GO:0043228,GO:0043232,GO:0008150,GO:0003723,GO:…	cellular biosynthetic process,biosynthetic process,organic substance biosynthetic process,intracellular,cellular macromolecule biosynthetic process,macromolecule biosynthetic process,nucleic acid binding,cellular metabolic process,gene expression,cellular macromolecule metabolic process,intracellular organelle,heterocyclic compound binding,organic cyclic compound binding,macromolecule metabolic p…	rno03010	Ribosome
ENSRNOT00000019911	ENSRNOG00000042389	Bcl10	2:251805391-251814957	19.9967	22.5828	-0.175467	0.03855	0.760311	B-cell CLL/lymphoma 10 [Source:RGD Symbol;Acc:620544]	GO:0009888,GO:0006351,GO:0032774,GO:0035295,GO:0010556,GO:0051252,GO:0023051,GO:0006355,GO:2001141,GO:0009059,GO:0051239,GO:0019219,GO:0048646,GO:0016070,GO:0090304,GO:2000112,GO:0048598,GO:0051171,GO:0034654,GO:0007243,GO:0007275,GO:0019438,GO:0018130,GO:0044271,GO:0010646,GO:0048519,GO:1901362,GO:0009889,GO:0034645,GO:0048583,GO:0005488,GO:0002237,GO:0031326,GO:0035239,GO:0032502,GO:0060255,GO:…	tissue development,transcription, DNA-dependent,RNA biosynthetic process,tube development,regulation of macromolecule biosynthetic process,regulation of RNA metabolic process,regulation of signaling,regulation of transcription, DNA-dependent,regulation of RNA biosynthetic process,macromolecule biosynthetic process,regulation of multicellular organismal process,regulation of nucleobase-containing …	rno04064,rno04660,rno05152,rno04662	NF-kappa B signaling pathway,T cell receptor signaling pathway,Tuberculosis,B cell receptor signaling pathway
ENSRNOT00000020432	ENSRNOG00000014987	Mdfi	9:15166117-15184468	0.520839	0.794877	-0.609895	0.03555	0.741308	MyoD family inhibitor [Source:RGD Symbol;Acc:1560271]	GO:0005622,GO:0005488,GO:0005515,GO:0032502,GO:0007275,GO:0044464,GO:0005623,GO:0009887,GO:0048856,GO:0048568,GO:0048731,GO:0048562,GO:0048598,GO:0044767,GO:0009653,GO:0009987,GO:0030154,GO:0048869,GO:0048513,GO:0048705,GO:0009790,GO:0003674,GO:0043009,GO:0009792,GO:0001501,GO:0001890,GO:0001892,GO:0048704,GO:0001701,GO:0008150,GO:0042802,GO:0048706,GO:0044699,GO:0005575,GO:0044763,GO:0060707,GO:…	intracellular,binding,protein binding,developmental process,multicellular organismal development,cell part,cell,organ morphogenesis,anatomical structure development,embryonic organ development,system development,embryonic organ morphogenesis,embryonic morphogenesis,single-organism developmental process,anatomical structure morphogenesis,cellular process,cell differentiation,cellular developmental…	--	--
ENSRNOT00000061187	ENSRNOG00000012747	Spock1	17:7675530-7797863	13.7102	15.9026	-0.214018	0.0208	0.599437	sparc/osteonectin, cwcv and kazal-like domains proteoglycan (testican) 1 [Source:RGD Symbol;Acc:1311496]	GO:0043169,GO:0046872,GO:0051239,GO:0007275,GO:0043167,GO:0048519,GO:0030154,GO:0005488,GO:0032502,GO:0048523,GO:2000026,GO:0048731,GO:0048869,GO:0048856,GO:0044767,GO:0051129,GO:0019222,GO:0005578,GO:0010812,GO:0007155,GO:0031012,GO:0022610,GO:0007162,GO:0031345,GO:0050793,GO:0030030,GO:0045595,GO:0050789,GO:0065009,GO:0031589,GO:0050794,GO:0005615,GO:0048468,GO:0030155,GO:0065007,GO:0060284,GO:…	cation binding,metal ion binding,regulation of multicellular organismal process,multicellular organismal development,ion binding,negative regulation of biological process,cell differentiation,binding,developmental process,negative regulation of cellular process,regulation of multicellular organismal development,system development,cellular developmental process,anatomical structure development,sin…	--	--
ENSRNOT00000036947	ENSRNOG00000002667	Lamc2	13:70566642-70626252	0.508834	0.714485	-0.489708	0.00335	0.242422	laminin subunit gamma 2 [Source:RGD Symbol;Acc:621053]	GO:0005605,GO:0005578,GO:0043256,GO:0031012,GO:0005622,GO:0005604,GO:0005607,GO:0005615,GO:0005938,GO:0044420,GO:0044424,GO:0005737,GO:0005576,GO:0048471,GO:0044421,GO:0003674,GO:0044444,GO:0008150,GO:0005623,GO:0044464,GO:0005575,GO:0071944,GO:0043234,GO:0032991,GO:0016020	basal lamina,proteinaceous extracellular matrix,laminin complex,extracellular matrix,intracellular,basement membrane,laminin-2 complex,extracellular space,cell cortex,extracellular matrix part,intracellular part,cytoplasm,extracellular region,perinuclear region of cytoplasm,extracellular region part,molecular_function,cytoplasmic part,biological_process,cell,cell part,cellular_component,cell peri…	rno04512,rno04510,rno05200,rno05222,rno05145,rno04151,rno05146	ECM-receptor interaction,Focal adhesion,Pathways in cancer,Small cell lung cancer,Toxoplasmosis,PI3K-Akt signaling pathway,Amoebiasis
ENSRNOT00000043474	ENSRNOG00000011310	Pde10a	1:52360295-52544450	5.67468	6.79674	-0.260304	0.00445	0.282289	phosphodiesterase 10A [Source:RGD Symbol;Acc:68434]	GO:0005622,GO:0044237,GO:1901360,GO:0006725,GO:0006139,GO:0046483,GO:0034641,GO:1901363,GO:0097159,GO:0006807,GO:0044424,GO:0008152,GO:0071704,GO:0005488,GO:0044238,GO:0046872,GO:0043169,GO:0044464,GO:0006796,GO:0005623,GO:0006793,GO:0005737,GO:0009987,GO:0035556,GO:0043167,GO:0003674,GO:0048583,GO:0010646,GO:0009187,GO:0023051,GO:0046058,GO:0097458,GO:0010627,GO:0050794,GO:0019637,GO:0044710,GO:…	intracellular,cellular metabolic process,organic cyclic compound metabolic process,cellular aromatic compound metabolic process,nucleobase-containing compound metabolic process,heterocycle metabolic process,cellular nitrogen compound metabolic process,heterocyclic compound binding,organic cyclic compound binding,nitrogen compound metabolic process,intracellular part,metabolic process,organic subs…	rno00230,rno05032	Purine metabolism,Morphine addiction
ENSRNOT00000044121	ENSRNOG00000009199	Accs	3:82742830-82757204	4.06566	2.949	0.463261	0.01755	0.557953	1-aminocyclopropane-1-carboxylate synthase homolog [Source:RGD Symbol;Acc:1309314]	GO:0009058,GO:0008152,GO:0005488,GO:0005515,GO:0043167,GO:0003674,GO:0008150,GO:0048037,GO:0030170,GO:0003824,GO:0043168	biosynthetic process,metabolic process,binding,protein binding,ion binding,molecular_function,biological_process,cofactor binding,pyridoxal phosphate binding,catalytic activity,anion binding	--	--
ENSRNOT00000075790	ENSRNOG00000046172	Sf3b6	6:29991306-29999410	6.81857	10.2722	-0.591202	0.02375	0.632371	splicing factor 3B, subunit 6 [Source:RGD Symbol;Acc:2318878]	GO:0005622,GO:0044237,GO:0010467,GO:1901360,GO:0006725,GO:0016070,GO:0044260,GO:0006139,GO:0046483,GO:0090304,GO:0034641,GO:0043229,GO:1901363,GO:0097159,GO:0043170,GO:0006807,GO:0044424,GO:0008152,GO:0071704,GO:0043231,GO:0005488,GO:0044238,GO:0005634,GO:0043226,GO:0043227,GO:0032502,GO:0044446,GO:0044422,GO:0007275,GO:0031981,GO:0043233,GO:0044428,GO:0070013,GO:0031974,GO:0044464,GO:0005623,GO:…	intracellular,cellular metabolic process,gene expression,organic cyclic compound metabolic process,cellular aromatic compound metabolic process,RNA metabolic process,cellular macromolecule metabolic process,nucleobase-containing compound metabolic process,heterocycle metabolic process,nucleic acid metabolic process,cellular nitrogen compound metabolic process,intracellular organelle,heterocyclic …	rno03040	Spliceosome
ENSRNOT00000071548	ENSRNOG00000048101	Zfp397	18:15856800-15863053	8.30263	7.05967	0.233968	0.018	0.56237	zinc finger protein 397 [Source:RGD Symbol;Acc:6504280]	GO:0044249,GO:0009058,GO:1901576,GO:1901362,GO:0005622,GO:0034645,GO:0019438,GO:0009059,GO:0018130,GO:0034654,GO:0006351,GO:0003676,GO:0044271,GO:0044237,GO:0032774,GO:0010467,GO:0031326,GO:0009889,GO:0006355,GO:2001141,GO:1901360,GO:0006725,GO:0016070,GO:0044260,GO:2000112,GO:0051252,GO:0006139,GO:0031323,GO:0046483,GO:0080090,GO:0060255,GO:0010556,GO:0090304,GO:0051171,GO:0019219,GO:0010468,GO:…	cellular biosynthetic process,biosynthetic process,organic substance biosynthetic process,organic cyclic compound biosynthetic process,intracellular,cellular macromolecule biosynthetic process,aromatic compound biosynthetic process,macromolecule biosynthetic process,heterocycle biosynthetic process,nucleobase-containing compound biosynthetic process,transcription, DNA-dependent,nucleic acid bindi…	--	--
ENSRNOT00000081756	ENSRNOG00000053850	Rdh5	7:3335741-3342491	0.835292	0.615832	0.439743	0.0493	0.824664	retinol dehydrogenase 5 [Source:RGD Symbol;Acc:1308849]	GO:0005622,GO:0005783,GO:0043227,GO:0043231,GO:0044297,GO:0008152,GO:0044424,GO:0044699,GO:0043229,GO:0043226,GO:0005737,GO:0044707,GO:0004745,GO:0032501,GO:0044710,GO:0070013,GO:0043233,GO:0031974,GO:0016491,GO:0003674,GO:0007601,GO:0044446,GO:0044444,GO:0008150,GO:0050953,GO:0044432,GO:0016614,GO:0044422,GO:0005623,GO:0044464,GO:0055114,GO:0016616,GO:0005788,GO:0003824,GO:0005575,GO:0050877,GO:…	intracellular,endoplasmic reticulum,membrane-bounded organelle,intracellular membrane-bounded organelle,cell body,metabolic process,intracellular part,single-organism process,intracellular organelle,organelle,cytoplasm,single-multicellular organism process,retinol dehydrogenase activity,multicellular organismal process,single-organism metabolic process,intracellular organelle lumen,organelle lume…	rno00830	Retinol metabolism
ENSRNOT00000028177	ENSRNOG00000020743	Cyp2s1	1:82595210-82610350	1.82515	1.44147	0.34047	0.0165	0.545849	cytochrome P450, family 2, subfamily s, polypeptide 1 [Source:RGD Symbol;Acc:1306078]	GO:0043169,GO:0046872,GO:0097159,GO:0043167,GO:1901363,GO:0005488,GO:0005622,GO:0005783,GO:0043227,GO:0005506,GO:0005515,GO:0043231,GO:0016705,GO:0008395,GO:0008152,GO:0044424,GO:0043229,GO:0043226,GO:0046914,GO:0005737,GO:0044710,GO:0004497,GO:0016491,GO:0003674,GO:0044444,GO:0008150,GO:0005623,GO:0016712,GO:0044464,GO:0055114,GO:0020037,GO:0046906,GO:0003824,GO:0005575,GO:0031224,GO:0016021,GO:…	cation binding,metal ion binding,organic cyclic compound binding,ion binding,heterocyclic compound binding,binding,intracellular,endoplasmic reticulum,membrane-bounded organelle,iron ion binding,protein binding,intracellular membrane-bounded organelle,oxidoreductase activity, acting on paired donors, with incorporation or reduction of molecular oxygen,steroid hydroxylase activity,metabolic proces…	rno00830,rno00980,rno01100	Retinol metabolism,Metabolism of xenobiotics by cytochrome P450,Metabolic pathways
ENSRNOT00000051612	ENSRNOG00000029055	Ttk	8:91368110-91405993	12.12	9.2607	0.388192	0.02475	0.64429	Ttk protein kinase [Source:RGD Symbol;Acc:1305558]	GO:0097159,GO:0043167,GO:1901363,GO:0048519,GO:0005488,GO:0044260,GO:0048523,GO:0018212,GO:0018108,GO:0018193,GO:1902100,GO:0071173,GO:0043170,GO:0033316,GO:0044779,GO:0044785,GO:1902102,GO:1902103,GO:0005622,GO:0004712,GO:0006468,GO:0031577,GO:2000241,GO:1902099,GO:0044784,GO:0051445,GO:0044237,GO:0006464,GO:0036211,GO:0016310,GO:1901994,GO:0018107,GO:0050789,GO:0006793,GO:0006796,GO:0043412,GO:…	organic cyclic compound binding,ion binding,heterocyclic compound binding,negative regulation of biological process,binding,cellular macromolecule metabolic process,negative regulation of cellular process,peptidyl-tyrosine modification,peptidyl-tyrosine phosphorylation,peptidyl-amino acid modification,negative regulation of metaphase/anaphase transition of cell cycle,spindle assembly checkpoint,m…	rno04110	Cell cycle
ENSRNOT00000019997	ENSRNOG00000014686	Kcnd3	2:207923774-208140727	1.04562	1.28272	-0.294851	0.0333	0.722877	potassium voltage-gated channel subfamily D member 3 [Source:RGD Symbol;Acc:68394]	GO:0005622,GO:0043229,GO:0044424,GO:0043231,GO:0005488,GO:0043226,GO:0005515,GO:0043227,GO:0046872,GO:0043169,GO:0044446,GO:0044422,GO:0009719,GO:0044464,GO:0005623,GO:0010033,GO:0071495,GO:0070887,GO:0071310,GO:0005737,GO:0009987,GO:0071840,GO:0043167,GO:0003674,GO:0044444,GO:0044085,GO:0043005,GO:0015077,GO:0016043,GO:0097458,GO:0051049,GO:0050794,GO:0043269,GO:0030425,GO:0022607,GO:0022890,GO:…	intracellular,intracellular organelle,intracellular part,intracellular membrane-bounded organelle,binding,organelle,protein binding,membrane-bounded organelle,metal ion binding,cation binding,intracellular organelle part,organelle part,response to endogenous stimulus,cell part,cell,response to organic substance,cellular response to endogenous stimulus,cellular response to chemical stimulus,cellul…	--	--
ENSRNOT00000019992	ENSRNOG00000014904	Ppp1r3e	15:33535985-33537146	1.37321	0.921786	0.575052	0.0425	0.789551	protein phosphatase 1, regulatory subunit 3E [Source:RGD Symbol;Acc:1583926]	--	--	rno04910	Insulin signaling pathway
ENSRNOT00000009448	ENSRNOG00000007159	Ccl2	10:69412016-69413870	3.19961	4.36597	-0.448405	0.0161	0.540027	C-C motif chemokine ligand 2 [Source:RGD Symbol;Acc:3645]	GO:0030335,GO:0040017,GO:2000147,GO:0051272,GO:0050795,GO:0071356,GO:0040012,GO:0030334,GO:2000145,GO:0051270,GO:0034612,GO:0050920,GO:0050921,GO:1901701,GO:0010556,GO:0023051,GO:0009059,GO:0051239,GO:0019219,GO:0048646,GO:0051171,GO:0007243,GO:0048520,GO:0071345,GO:1901700,GO:0007275,GO:0043167,GO:0060326,GO:0071310,GO:0010646,GO:0006935,GO:0034097,GO:0042330,GO:0048519,GO:0048870,GO:0051674,GO:…	positive regulation of cell migration,positive regulation of locomotion,positive regulation of cell motility,positive regulation of cellular component movement,regulation of behavior,cellular response to tumor necrosis factor,regulation of locomotion,regulation of cell migration,regulation of cell motility,regulation of cellular component movement,response to tumor necrosis factor,regulation of c…	rno05144,rno05323,rno04060,rno04668,rno04062,rno05142,rno05164,rno04621,rno05168	Malaria,Rheumatoid arthritis,Cytokine-cytokine receptor interaction,TNF signaling pathway,Chemokine signaling pathway,Chagas disease (American trypanosomiasis),Influenza A,NOD-like receptor signaling pathway,Herpes simplex infection
ENSRNOT00000089957	ENSRNOG00000017728	Edrf1	1:205706467-205743653	5.2017	4.23117	0.297928	0.035	0.738119	erythroid differentiation regulatory factor 1 [Source:RGD Symbol;Acc:1306820]	--	--	--	--
ENSRNOT00000082549	ENSRNOG00000049452	Nebl	17:84140814-84488601	1.1048	1.39426	-0.335712	0.0234	0.630637	nebulette [Source:RGD Symbol;Acc:1308315]	GO:0005622,GO:0043229,GO:0044424,GO:0005488,GO:0043226,GO:0005515,GO:0043227,GO:0046872,GO:0043169,GO:0032502,GO:0044446,GO:0044422,GO:0007275,GO:0044464,GO:0005623,GO:0048856,GO:0009888,GO:0048731,GO:0044767,GO:0005737,GO:0009653,GO:0009987,GO:0030154,GO:0048869,GO:0048513,GO:0042692,GO:0031005,GO:0071840,GO:0051146,GO:0043167,GO:0048646,GO:0003674,GO:0044444,GO:0035051,GO:0044085,GO:0072358,GO:…	intracellular,intracellular organelle,intracellular part,binding,organelle,protein binding,membrane-bounded organelle,metal ion binding,cation binding,developmental process,intracellular organelle part,organelle part,multicellular organismal development,cell part,cell,anatomical structure development,tissue development,system development,single-organism developmental process,cytoplasm,anatomical …	--	--
ENSRNOT00000060097	ENSRNOG00000020030	Crlf1	16:20675041-20686317	4.80869	6.36638	-0.40483	0.00045	0.0648257	cytokine receptor-like factor 1 [Source:RGD Symbol;Acc:1311371]	GO:0044237,GO:0044260,GO:0031323,GO:0080090,GO:0060255,GO:0019222,GO:0043170,GO:0008152,GO:0071704,GO:0005488,GO:0044238,GO:0005515,GO:0048523,GO:0048519,GO:0031325,GO:0009893,GO:0032502,GO:0010941,GO:0048518,GO:0008219,GO:0016265,GO:0042981,GO:0006915,GO:0043067,GO:0048522,GO:0012501,GO:0046982,GO:0007275,GO:0046983,GO:0006796,GO:0010604,GO:0006793,GO:0048856,GO:0048731,GO:0060548,GO:0043066,GO:…	cellular metabolic process,cellular macromolecule metabolic process,regulation of cellular metabolic process,regulation of primary metabolic process,regulation of macromolecule metabolic process,regulation of metabolic process,macromolecule metabolic process,metabolic process,organic substance metabolic process,binding,primary metabolic process,protein binding,negative regulation of cellular proc…	--	--
ENSRNOT00000018367	ENSRNOG00000013719	Dph5	2:218834033-218866761	8.58825	9.92935	-0.209336	0.04135	0.781844	diphthamide biosynthesis 5 [Source:RGD Symbol;Acc:1307867]	GO:0044260,GO:0009058,GO:0044249,GO:0018193,GO:0043170,GO:0004164,GO:0044237,GO:0006464,GO:0036211,GO:0043412,GO:0044238,GO:0017182,GO:0017183,GO:0009987,GO:0018202,GO:0008152,GO:0071704,GO:0044267,GO:0003674,GO:0008150,GO:0019538,GO:0008168,GO:0016741,GO:0016740,GO:0003824,GO:0005575,GO:0008757,GO:0032259	cellular macromolecule metabolic process,biosynthetic process,cellular biosynthetic process,peptidyl-amino acid modification,macromolecule metabolic process,diphthine synthase activity,cellular metabolic process,cellular protein modification process,protein modification process,macromolecule modification,primary metabolic process,peptidyl-diphthamide metabolic process,peptidyl-diphthamide biosynt…	--	--
ENSRNOT00000047854	ENSRNOG00000020205	Agrn	5:173589818-173622645	5.55736	6.61337	-0.250987	0.04895	0.82336	agrin [Source:RGD Symbol;Acc:2067]	GO:0043169,GO:0046872,GO:0043167,GO:0005605,GO:0005488,GO:0043236,GO:0005578,GO:0050840,GO:0031012,GO:0007213,GO:0005622,GO:0005604,GO:0043113,GO:0043227,GO:0050789,GO:0051179,GO:0005515,GO:0050794,GO:0065007,GO:0009987,GO:0044420,GO:0044424,GO:0044700,GO:0023052,GO:0007154,GO:0044699,GO:0044763,GO:0033036,GO:0043226,GO:0005737,GO:0007166,GO:0005576,GO:0007165,GO:0044421,GO:0003674,GO:0016043,GO:…	cation binding,metal ion binding,ion binding,basal lamina,binding,laminin binding,proteinaceous extracellular matrix,extracellular matrix binding,extracellular matrix,G-protein coupled acetylcholine receptor signaling pathway,intracellular,basement membrane,receptor clustering,membrane-bounded organelle,regulation of biological process,localization,protein binding,regulation of cellular process,b…	rno04512	ECM-receptor interaction
ENSRNOT00000083592	ENSRNOG00000060130	Ypel4	3:72134730-72141035	3.95508	3.31277	0.255672	0.01295	0.493588	yippee-like 4 [Source:RGD Symbol;Acc:1560142]	GO:0043169,GO:0046872,GO:0043167,GO:0005488,GO:0005622,GO:0043227,GO:0043231,GO:0005634,GO:0044424,GO:0043229,GO:0043226,GO:0070013,GO:0043233,GO:0031974,GO:0003674,GO:0031981,GO:0044446,GO:0044428,GO:0005730,GO:0044422,GO:0005623,GO:0044464,GO:0005575,GO:0043228,GO:0043232	cation binding,metal ion binding,ion binding,binding,intracellular,membrane-bounded organelle,intracellular membrane-bounded organelle,nucleus,intracellular part,intracellular organelle,organelle,intracellular organelle lumen,organelle lumen,membrane-enclosed lumen,molecular_function,nuclear lumen,intracellular organelle part,nuclear part,nucleolus,organelle part,cell,cell part,cellular_component…	--	--
ENSRNOT00000077567	ENSRNOG00000052124	AABR07030630.1	10:96661695-96662166	0.88856	0.227388	1.96631	0.03205	0.713007	--	--	--	rno03010	Ribosome
ENSRNOT00000077568	ENSRNOG00000018095	Nkiras2	10:88536625-88540733	5.5772	4.19447	0.411053	0.0221	0.617542	NFKB inhibitor interacting Ras-like 2 [Source:RGD Symbol;Acc:1307363]	GO:0097159,GO:0043167,GO:1901363,GO:0005488,GO:0035556,GO:0005622,GO:0050789,GO:0050794,GO:0065007,GO:0009987,GO:0044700,GO:0023052,GO:0007154,GO:0044699,GO:0044763,GO:0007165,GO:0003674,GO:0043168,GO:0032561,GO:0051716,GO:0019001,GO:0005525,GO:0008150,GO:0000166,GO:1901265,GO:0007264,GO:0032555,GO:0036094,GO:0005623,GO:0017076,GO:0032553,GO:0050896,GO:0044464,GO:0035639,GO:0032550,GO:0001883,GO:…	organic cyclic compound binding,ion binding,heterocyclic compound binding,binding,intracellular signal transduction,intracellular,regulation of biological process,regulation of cellular process,biological regulation,cellular process,single organism signaling,signaling,cell communication,single-organism process,single-organism cellular process,signal transduction,molecular_function,anion binding,g…	--	--
ENSRNOT00000082359	ENSRNOG00000008012	Abcb1a	4:22133520-22425515	0.802274	0.314016	1.35326	0.0173	0.556365	ATP binding cassette subfamily B member 1A [Source:RGD Symbol;Acc:619951]	GO:0005622,GO:1901363,GO:0097159,GO:0044424,GO:0005488,GO:0043226,GO:0005515,GO:0043227,GO:0048523,GO:1901698,GO:0048519,GO:0048511,GO:0097305,GO:0032502,GO:0010941,GO:0014070,GO:0010243,GO:0007623,GO:0048518,GO:0008219,GO:0016265,GO:0009628,GO:1901700,GO:0048522,GO:0009991,GO:0007275,GO:0009719,GO:0044464,GO:0010035,GO:0048732,GO:0071383,GO:0009725,GO:0007420,GO:0032870,GO:0005623,GO:0031667,GO:…	intracellular,heterocyclic compound binding,organic cyclic compound binding,intracellular part,binding,organelle,protein binding,membrane-bounded organelle,negative regulation of cellular process,response to nitrogen compound,negative regulation of biological process,rhythmic process,response to alcohol,developmental process,regulation of cell death,response to organic cyclic compound,response to…	rno05206,rno04976,rno02010	MicroRNAs in cancer,Bile secretion,ABC transporters
ENSRNOT00000084906	ENSRNOG00000000986	Camsap3	12:2134021-2157403	4.29049	5.65762	-0.399054	0.01445	0.515274	calmodulin regulated spectrin-associated protein family, member 3 [Source:RGD Symbol;Acc:1597412]	GO:0005622,GO:0044237,GO:0031323,GO:0043229,GO:0019222,GO:0044424,GO:0008152,GO:0005488,GO:0043226,GO:0005515,GO:0032502,GO:0044446,GO:0044422,GO:0007275,GO:0044464,GO:0006796,GO:0005623,GO:0006793,GO:0048856,GO:0048731,GO:0044767,GO:0005737,GO:0009987,GO:0030154,GO:0048869,GO:0007399,GO:0071840,GO:0003674,GO:0030182,GO:0016043,GO:0048666,GO:0065009,GO:0048699,GO:0050794,GO:0030030,GO:0019220,GO:…	intracellular,cellular metabolic process,regulation of cellular metabolic process,intracellular organelle,regulation of metabolic process,intracellular part,metabolic process,binding,organelle,protein binding,developmental process,intracellular organelle part,organelle part,multicellular organismal development,cell part,phosphate-containing compound metabolic process,cell,phosphorus metabolic pro…	--	--
ENSRNOT00000023728	ENSRNOG00000042160	Tmem167b	2:211348761-211352540	30.5947	35.8897	-0.230288	0.02075	0.59911	transmembrane protein 167B [Source:RGD Symbol;Acc:1564454]	GO:0005575,GO:0031224,GO:0016021,GO:0044425,GO:0016020	cellular_component,intrinsic to membrane,integral to membrane,membrane part,membrane	--	--
ENSRNOT00000051693	ENSRNOG00000033916	Rps21-ps1	5:159606646-159606989	884.458	1123.03	-0.344529	5.00E-05	0.011183	ribosomal protein S21, pseudogene 1 [Source:RGD Symbol;Acc:2323583]	GO:0044249,GO:0009058,GO:1901576,GO:0005622,GO:0034645,GO:0009059,GO:0044237,GO:0010467,GO:1901360,GO:0006725,GO:0016070,GO:0044260,GO:0006139,GO:0046483,GO:0090304,GO:0034641,GO:0043229,GO:0043170,GO:0006807,GO:0044424,GO:0008152,GO:0071704,GO:0044238,GO:0043226,GO:0044446,GO:0044422,GO:0044464,GO:0005623,GO:0005737,GO:0009987,GO:0044267,GO:0071840,GO:0003674,GO:0044444,GO:0005829,GO:0044445,GO:…	cellular biosynthetic process,biosynthetic process,organic substance biosynthetic process,intracellular,cellular macromolecule biosynthetic process,macromolecule biosynthetic process,cellular metabolic process,gene expression,organic cyclic compound metabolic process,cellular aromatic compound metabolic process,RNA metabolic process,cellular macromolecule metabolic process,nucleobase-containing c…	rno03010	Ribosome
ENSRNOT00000005939	ENSRNOG00000004417	Fam117a	10:83154422-83198679	6.1349	5.27725	0.217255	0.02675	0.662188	family with sequence similarity 117, member A [Source:RGD Symbol;Acc:1561062]	--	--	--	--
ENSRNOT00000016827	ENSRNOG00000012295	Pla2g6	7:120519466-120559347	4.80224	5.93515	-0.305579	0.0237	0.632282	phospholipase A2 group VI [Source:RGD Symbol;Acc:628867]	GO:0005622,GO:0044424,GO:0043229,GO:0043231,GO:0044237,GO:0043226,GO:0044260,GO:0043227,GO:0009058,GO:0006807,GO:0005743,GO:0044249,GO:0005737,GO:0009914,GO:0046879,GO:1901576,GO:0005740,GO:0044446,GO:0019866,GO:0044238,GO:0003001,GO:0023061,GO:0043170,GO:0005488,GO:0008152,GO:0071704,GO:0031966,GO:0044422,GO:0009059,GO:0044444,GO:0090276,GO:0030073,GO:0050796,GO:0032940,GO:0002791,GO:0046883,GO:…	intracellular,intracellular part,intracellular organelle,intracellular membrane-bounded organelle,cellular metabolic process,organelle,cellular macromolecule metabolic process,membrane-bounded organelle,biosynthetic process,nitrogen compound metabolic process,mitochondrial inner membrane,cellular biosynthetic process,cytoplasm,hormone transport,hormone secretion,organic substance biosynthetic pro…	rno01100,rno00564,rno04750,rno00565,rno04666,rno04270,rno04014,rno00591,rno00592,rno00590	Metabolic pathways,Glycerophospholipid metabolism,Inflammatory mediator regulation of TRP channels,Ether lipid metabolism,Fc gamma R-mediated phagocytosis,Vascular smooth muscle contraction,Ras signaling pathway,Linoleic acid metabolism,alpha-Linolenic acid metabolism,Arachidonic acid metabolism
ENSRNOT00000018463	ENSRNOG00000042776	Lins1	1:127604196-127625577	3.22053	2.57473	0.322877	0.00475	0.292261	lines homolog 1 [Source:RGD Symbol;Acc:1308792]	GO:0050890,GO:0044699,GO:0044707,GO:0032501,GO:0008150,GO:0050877,GO:0003008	cognition,single-organism process,single-multicellular organism process,multicellular organismal process,biological_process,neurological system process,system process	--	--
ENSRNOT00000090065	ENSRNOG00000038607	Tmem86b	1:72784965-72787367	1.29388	1.70994	-0.402239	0.0373	0.752626	transmembrane protein 86B [Source:RGD Symbol;Acc:1593455]	GO:0005488,GO:0016803,GO:0016801,GO:0047408,GO:0047409,GO:0005622,GO:0044237,GO:0005515,GO:0044238,GO:0046485,GO:0009987,GO:0008152,GO:0044424,GO:0071704,GO:0018904,GO:0005737,GO:0044710,GO:0044281,GO:0044255,GO:0003674,GO:0044444,GO:0008150,GO:0006629,GO:0005623,GO:0044464,GO:0003824,GO:0005575,GO:0016787,GO:0031224,GO:0016021,GO:0044425,GO:0016020	binding,ether hydrolase activity,hydrolase activity, acting on ether bonds,alkenylglycerophosphocholine hydrolase activity,alkenylglycerophosphoethanolamine hydrolase activity,intracellular,cellular metabolic process,protein binding,primary metabolic process,ether lipid metabolic process,cellular process,metabolic process,intracellular part,organic substance metabolic process,ether metabolic proc…	rno00565	Ether lipid metabolism
ENSRNOT00000002293	ENSRNOG00000001689	Arl6	11:42858477-42884603	13.9441	12.3041	0.180517	0.0432	0.792914	ADP-ribosylation factor like GTPase 6 [Source:RGD Symbol;Acc:1305535]	GO:0023051,GO:0048646,GO:0097159,GO:0007275,GO:0043167,GO:0010646,GO:1901363,GO:0030154,GO:0048583,GO:0005488,GO:0032502,GO:0009653,GO:0009966,GO:0045444,GO:0048731,GO:0048869,GO:0048513,GO:0048856,GO:0035556,GO:0044767,GO:0016055,GO:0005622,GO:0009887,GO:0007224,GO:0030030,GO:0046909,GO:0042995,GO:0022607,GO:0043227,GO:0044765,GO:0032990,GO:0061512,GO:0050789,GO:0044085,GO:0051179,GO:0005515,GO:…	regulation of signaling,anatomical structure formation involved in morphogenesis,organic cyclic compound binding,multicellular organismal development,ion binding,regulation of cell communication,heterocyclic compound binding,cell differentiation,regulation of response to stimulus,binding,developmental process,anatomical structure morphogenesis,regulation of signal transduction,fat cell differenti…	--	--
ENSRNOT00000074255	ENSRNOG00000046390	Tceal6	2:102370157-102370757	0.140773	0.618689	-2.13584	0.02325	0.630038	transcription elongation factor A (SII)-like 6 [Source:RGD Symbol;Acc:1598096]	GO:0006351,GO:0032774,GO:0010556,GO:0051252,GO:0006355,GO:2001141,GO:0009059,GO:0019219,GO:0016070,GO:0090304,GO:2000112,GO:0051171,GO:0034654,GO:0019438,GO:0018130,GO:0044271,GO:1901362,GO:0009889,GO:0034645,GO:0005488,GO:0031326,GO:0060255,GO:0046483,GO:0006139,GO:0044260,GO:0006725,GO:0009058,GO:0034641,GO:0031323,GO:0006807,GO:1901576,GO:0044249,GO:0080090,GO:1901360,GO:0010468,GO:0019222,GO:…	transcription, DNA-dependent,RNA biosynthetic process,regulation of macromolecule biosynthetic process,regulation of RNA metabolic process,regulation of transcription, DNA-dependent,regulation of RNA biosynthetic process,macromolecule biosynthetic process,regulation of nucleobase-containing compound metabolic process,RNA metabolic process,nucleic acid metabolic process,regulation of cellular macr…	--	--
ENSRNOT00000089338	ENSRNOG00000023453	Lrba	2:185524773-185525584	31.4781	40.7704	-0.373175	0.00065	0.0853617	LPS responsive beige-like anchor protein [Source:RGD Symbol;Acc:1311428]	GO:0005575,GO:0016020	cellular_component,membrane	--	--
ENSRNOT00000031612	ENSRNOG00000023151	Scgb2a1	1:225899312-225902676	0.223605	0.587933	-1.3947	0.01365	0.503805	secretoglobin, family 2A, member 1 [Source:RGD Symbol;Acc:735031]	GO:0097159,GO:0005488,GO:0071822,GO:0022607,GO:0044085,GO:0005615,GO:0006461,GO:0070271,GO:0043933,GO:0005576,GO:0051259,GO:0065003,GO:0044421,GO:0003674,GO:0016043,GO:0071840,GO:0051262,GO:0008150,GO:0005496,GO:0005575,GO:0008289	organic cyclic compound binding,binding,protein complex subunit organization,cellular component assembly,cellular component biogenesis,extracellular space,protein complex assembly,protein complex biogenesis,macromolecular complex subunit organization,extracellular region,protein oligomerization,macromolecular complex assembly,extracellular region part,molecular_function,cellular component organiz…	--	--
ENSRNOT00000009975	ENSRNOG00000006663	Usp2	8:48406259-48430885	9.87679	11.4416	-0.212179	0.02225	0.619977	ubiquitin specific peptidase 2 [Source:RGD Symbol;Acc:621073]	GO:0043169,GO:0046872,GO:0009888,GO:0006351,GO:0032774,GO:0010556,GO:0051252,GO:0006355,GO:2001141,GO:0009059,GO:0051239,GO:0019219,GO:0016070,GO:0090304,GO:2000112,GO:0051171,GO:0034654,GO:0007275,GO:0019438,GO:0018130,GO:0043167,GO:0044271,GO:0048519,GO:1901362,GO:0009889,GO:0034645,GO:0005488,GO:0031326,GO:0032502,GO:0060255,GO:0046483,GO:0006139,GO:0044260,GO:0048522,GO:0048518,GO:0006725,GO:…	cation binding,metal ion binding,tissue development,transcription, DNA-dependent,RNA biosynthetic process,regulation of macromolecule biosynthetic process,regulation of RNA metabolic process,regulation of transcription, DNA-dependent,regulation of RNA biosynthetic process,macromolecule biosynthetic process,regulation of multicellular organismal process,regulation of nucleobase-containing compound…	--	--
ENSRNOT00000041613	ENSRNOG00000000464	Rxrb	20:3823041-3829140	9.83304	8.64631	0.185552	0.0434	0.793341	retinoid X receptor beta [Source:RGD Symbol;Acc:3611]	GO:0043169,GO:0046872,GO:0006351,GO:0032774,GO:0001071,GO:0003700,GO:0010556,GO:0051252,GO:0006355,GO:2001141,GO:0009059,GO:0019219,GO:0016070,GO:0090304,GO:2000112,GO:0097159,GO:0051171,GO:0034654,GO:0019438,GO:0018130,GO:0043167,GO:0044271,GO:0071310,GO:1901363,GO:0003676,GO:1901362,GO:0009889,GO:0034645,GO:0005488,GO:0070887,GO:0033993,GO:0031326,GO:0060255,GO:0046483,GO:0006139,GO:0044260,GO:…	cation binding,metal ion binding,transcription, DNA-dependent,RNA biosynthetic process,nucleic acid binding transcription factor activity,sequence-specific DNA binding transcription factor activity,regulation of macromolecule biosynthetic process,regulation of RNA metabolic process,regulation of transcription, DNA-dependent,regulation of RNA biosynthetic process,macromolecule biosynthetic process…	rno05200,rno05216,rno05222,rno05202,rno04920,rno03320,rno05223,rno04919	Pathways in cancer,Thyroid cancer,Small cell lung cancer,Transcriptional misregulation in cancer,Adipocytokine signaling pathway,PPAR signaling pathway,Non-small cell lung cancer,Thyroid hormone signaling pathway
ENSRNOT00000084621	ENSRNOG00000055157	Pard6g	18:76559810-76628041	6.3032	7.5428	-0.259016	0.02285	0.627984	par-6 family cell polarity regulator gamma [Source:RGD Symbol;Acc:1305016]	GO:0005488,GO:0005515,GO:0003674,GO:0005575,GO:0043234,GO:0032991	binding,protein binding,molecular_function,cellular_component,protein complex,macromolecular complex	rno04015,rno04530,rno04390,rno04144	Rap1 signaling pathway,Tight junction,Hippo signaling pathway,Endocytosis
ENSRNOT00000047241	ENSRNOG00000031916	Timeless	7:2643287-2667628	6.75963	4.79614	0.495069	0.04075	0.77878	timeless circadian clock [Source:RGD Symbol;Acc:620939]	GO:0044249,GO:0009058,GO:1901576,GO:1901362,GO:0005622,GO:0034645,GO:0019438,GO:0009059,GO:0018130,GO:0034654,GO:0006351,GO:0044271,GO:0044237,GO:0032774,GO:0010467,GO:0031326,GO:0009889,GO:0006355,GO:2001141,GO:1901360,GO:0006725,GO:0016070,GO:0044260,GO:2000112,GO:0051252,GO:0006139,GO:0031323,GO:0046483,GO:0080090,GO:0060255,GO:0010556,GO:0090304,GO:0051171,GO:0019219,GO:0010468,GO:0034641,GO:…	cellular biosynthetic process,biosynthetic process,organic substance biosynthetic process,organic cyclic compound biosynthetic process,intracellular,cellular macromolecule biosynthetic process,aromatic compound biosynthetic process,macromolecule biosynthetic process,heterocycle biosynthetic process,nucleobase-containing compound biosynthetic process,transcription, DNA-dependent,cellular nitrogen …	--	--
ENSRNOT00000029204	ENSRNOG00000012924	Nemp2	9:53713597-53732858	5.54037	4.78982	0.210013	0.0287	0.681233	nuclear envelope integral membrane protein 2 [Source:RGD Symbol;Acc:1560421]	GO:0005622,GO:0043227,GO:0043231,GO:0005634,GO:0044424,GO:0043229,GO:0043226,GO:0005637,GO:0044446,GO:0044428,GO:0044422,GO:0005623,GO:0044464,GO:0005575,GO:0019866,GO:0031965,GO:0012505,GO:0005635,GO:0031090,GO:0031224,GO:0016021,GO:0044425,GO:0031967,GO:0031975,GO:0016020	intracellular,membrane-bounded organelle,intracellular membrane-bounded organelle,nucleus,intracellular part,intracellular organelle,organelle,nuclear inner membrane,intracellular organelle part,nuclear part,organelle part,cell,cell part,cellular_component,organelle inner membrane,nuclear membrane,endomembrane system,nuclear envelope,organelle membrane,intrinsic to membrane,integral to membrane,m…	--	--
ENSRNOT00000012560	ENSRNOG00000009487	Gpr160	2:116105110-116161998	0.428578	0.683315	-0.672992	0.03085	0.702594	G protein-coupled receptor 160 [Source:RGD Symbol;Acc:1560200]	GO:0050789,GO:0050794,GO:0065007,GO:0009987,GO:0044700,GO:0023052,GO:0007154,GO:0044699,GO:0044763,GO:0007166,GO:0007165,GO:0003674,GO:0051716,GO:0043235,GO:0008150,GO:0005623,GO:0050896,GO:0044464,GO:0005575,GO:0071944,GO:0005886,GO:0031224,GO:0016021,GO:0044425,GO:0043234,GO:0032991,GO:0016020,GO:0007186,GO:0038023,GO:0004872,GO:0004871,GO:0060089,GO:0004888,GO:0004930	regulation of biological process,regulation of cellular process,biological regulation,cellular process,single organism signaling,signaling,cell communication,single-organism process,single-organism cellular process,cell surface receptor signaling pathway,signal transduction,molecular_function,cellular response to stimulus,receptor complex,biological_process,cell,response to stimulus,cell part,cel…	--	--
ENSRNOT00000072411	ENSRNOG00000009037	Sulf1	5:5999474-6186329	2.13873	1.73527	0.301591	0.0442	0.798434	sulfatase 1 [Source:RGD Symbol;Acc:708554]	GO:0043169,GO:0046872,GO:0040012,GO:0009888,GO:0030334,GO:2000145,GO:0051270,GO:0006351,GO:0032774,GO:0010556,GO:0051252,GO:0023051,GO:0006355,GO:2001141,GO:0009059,GO:0051239,GO:0019219,GO:0048646,GO:0016070,GO:0090304,GO:2000112,GO:0048598,GO:0051171,GO:0034654,GO:0007275,GO:0019438,GO:0018130,GO:0043167,GO:0044271,GO:0071310,GO:0010646,GO:0048519,GO:1901362,GO:0048870,GO:0051674,GO:0040011,GO:…	cation binding,metal ion binding,regulation of locomotion,tissue development,regulation of cell migration,regulation of cell motility,regulation of cellular component movement,transcription, DNA-dependent,RNA biosynthetic process,regulation of macromolecule biosynthetic process,regulation of RNA metabolic process,regulation of signaling,regulation of transcription, DNA-dependent,regulation of RNA…	--	--
ENSRNOT00000060550	ENSRNOG00000026564	Ptpdc1	17:16333414-16380573	3.46012	2.66733	0.375425	0.03685	0.750136	protein tyrosine phosphatase domain containing 1 [Source:RGD Symbol;Acc:1307698]	GO:0032502,GO:0009653,GO:0044260,GO:0048869,GO:0048856,GO:0044767,GO:0043170,GO:0005622,GO:0007224,GO:0030030,GO:0044237,GO:0006464,GO:0036211,GO:0043227,GO:0032990,GO:0050789,GO:0006793,GO:0006796,GO:0043412,GO:0008138,GO:0050794,GO:0043231,GO:0048858,GO:0005634,GO:0044238,GO:0065007,GO:0009987,GO:0032989,GO:0060271,GO:0008152,GO:0044424,GO:0044700,GO:0023052,GO:0007154,GO:0071704,GO:0044699,GO:…	developmental process,anatomical structure morphogenesis,cellular macromolecule metabolic process,cellular developmental process,anatomical structure development,single-organism developmental process,macromolecule metabolic process,intracellular,smoothened signaling pathway,cell projection organization,cellular metabolic process,cellular protein modification process,protein modification process,m…	--	--
ENSRNOT00000089476	ENSRNOG00000050910	Hmgb3	17:36690248-36694325	2.09752	1.3109	0.678127	0.01905	0.577059	high mobility group box 3 [Source:RGD Symbol;Acc:1564407]	GO:0090304,GO:0097159,GO:1901363,GO:0048519,GO:0003676,GO:0030154,GO:0005488,GO:0032502,GO:0046483,GO:0006139,GO:0044260,GO:0006725,GO:0034641,GO:0006807,GO:0048523,GO:0048869,GO:1901360,GO:0051093,GO:0003677,GO:0043170,GO:0005622,GO:0050793,GO:0045595,GO:0044237,GO:0045596,GO:0043227,GO:0050789,GO:0050794,GO:0043231,GO:0005634,GO:0044238,GO:0065007,GO:0009987,GO:0008152,GO:0044424,GO:0071704,GO:…	nucleic acid metabolic process,organic cyclic compound binding,heterocyclic compound binding,negative regulation of biological process,nucleic acid binding,cell differentiation,binding,developmental process,heterocycle metabolic process,nucleobase-containing compound metabolic process,cellular macromolecule metabolic process,cellular aromatic compound metabolic process,cellular nitrogen compound …	--	--
ENSRNOT00000034421	ENSRNOG00000016112	Cd274	1:247519938-247537943	1.48736	0.973033	0.612195	0.00205	0.18153	CD274 molecule [Source:RGD Symbol;Acc:1566211]	GO:0005488,GO:0043226,GO:0005515,GO:0043227,GO:0048523,GO:0048519,GO:0048518,GO:0048522,GO:0044464,GO:0005623,GO:0010033,GO:0051239,GO:0042127,GO:0009987,GO:0008283,GO:0003674,GO:0008285,GO:0051049,GO:0050794,GO:0051241,GO:0001818,GO:0008284,GO:0032879,GO:0008150,GO:0070201,GO:0050789,GO:2001181,GO:0001817,GO:0032693,GO:0032940,GO:0051050,GO:0060341,GO:0034097,GO:2000147,GO:0051223,GO:0046903,GO:…	binding,organelle,protein binding,membrane-bounded organelle,negative regulation of cellular process,negative regulation of biological process,positive regulation of biological process,positive regulation of cellular process,cell part,cell,response to organic substance,regulation of multicellular organismal process,regulation of cell proliferation,cellular process,cell proliferation,molecular_fun…	rno04514	Cell adhesion molecules (CAMs)
ENSRNOT00000044775	ENSRNOG00000046958	Abo	3:4374601-4394428	5.33358	6.51654	-0.289	0.0102	0.43837	ABO blood group (transferase A, alpha 1-3-N-acetylgalactosaminyltransferase; transferase B, alpha 1-3-galactosyltransferase) [Source:RGD Symbol;Acc:2307241]	GO:0043169,GO:0046872,GO:0009059,GO:1901700,GO:0043167,GO:0048519,GO:0034645,GO:0005488,GO:0033993,GO:0044260,GO:0048522,GO:0048518,GO:0009058,GO:0008284,GO:0048523,GO:1901576,GO:0044249,GO:0010033,GO:0042127,GO:0008283,GO:0032526,GO:0043170,GO:0004380,GO:0004381,GO:0005622,GO:0008219,GO:0016265,GO:0010941,GO:0043067,GO:0001962,GO:0051691,GO:0044237,GO:0006464,GO:0036211,GO:0042981,GO:0012501,GO:…	cation binding,metal ion binding,macromolecule biosynthetic process,response to oxygen-containing compound,ion binding,negative regulation of biological process,cellular macromolecule biosynthetic process,binding,response to lipid,cellular macromolecule metabolic process,positive regulation of cellular process,positive regulation of biological process,biosynthetic process,positive regulation of c…	rno00601,rno01100	Glycosphingolipid biosynthesis - lacto and neolacto series,Metabolic pathways
ENSRNOT00000021613	ENSRNOG00000015997	Ccdc106	1:72331490-72335855	4.34234	5.54854	-0.353634	0.0151	0.524319	coiled-coil domain containing 106 [Source:RGD Symbol;Acc:1566222]	GO:0005488,GO:0005622,GO:0043227,GO:0005515,GO:0043231,GO:0005634,GO:0044424,GO:0043229,GO:0043226,GO:0005737,GO:0070013,GO:0043233,GO:0031974,GO:0003674,GO:0031981,GO:0005654,GO:0044446,GO:0044428,GO:0005730,GO:0044422,GO:0005623,GO:0044464,GO:0005575,GO:0043228,GO:0043232	binding,intracellular,membrane-bounded organelle,protein binding,intracellular membrane-bounded organelle,nucleus,intracellular part,intracellular organelle,organelle,cytoplasm,intracellular organelle lumen,organelle lumen,membrane-enclosed lumen,molecular_function,nuclear lumen,nucleoplasm,intracellular organelle part,nuclear part,nucleolus,organelle part,cell,cell part,cellular_component,non-me…	--	--
ENSRNOT00000067626	ENSRNOG00000011784	Mocs1	9:13493708-13513960	4.96505	4.13002	0.265662	0.03165	0.709346	molybdenum cofactor synthesis 1 [Source:RGD Symbol;Acc:1308471]	GO:0043169,GO:0046872,GO:0018130,GO:0043167,GO:1901362,GO:0005488,GO:0046483,GO:0044260,GO:0009058,GO:0006807,GO:1901576,GO:0044249,GO:1901360,GO:0043170,GO:0019008,GO:0044237,GO:0006793,GO:0006796,GO:0044238,GO:0006777,GO:0019720,GO:0032324,GO:0043545,GO:0051189,GO:0009987,GO:0008152,GO:0071704,GO:0019637,GO:0044267,GO:0003674,GO:0008150,GO:1901564,GO:0019538,GO:0005623,GO:0044464,GO:0090407,GO:…	cation binding,metal ion binding,heterocycle biosynthetic process,ion binding,organic cyclic compound biosynthetic process,binding,heterocycle metabolic process,cellular macromolecule metabolic process,biosynthetic process,nitrogen compound metabolic process,organic substance biosynthetic process,cellular biosynthetic process,organic cyclic compound metabolic process,macromolecule metabolic proce…	rno04122,rno00790,rno01100	Sulfur relay system,Folate biosynthesis,Metabolic pathways
ENSRNOT00000002869	ENSRNOG00000002097	Rasl11b	14:36550339-36554580	5.99199	4.80931	0.317206	0.00555	0.319044	RAS-like family 11 member B [Source:RGD Symbol;Acc:1303099]	GO:0023051,GO:0097159,GO:0043167,GO:0071310,GO:0010646,GO:1901363,GO:0048519,GO:0048583,GO:0005488,GO:0007178,GO:0070887,GO:0023057,GO:0010648,GO:0009968,GO:0007167,GO:0009966,GO:0071495,GO:0048523,GO:0048585,GO:0005102,GO:0071560,GO:0071559,GO:0010033,GO:0035556,GO:0071363,GO:0070848,GO:0005622,GO:0090092,GO:0090287,GO:0009719,GO:0005126,GO:0007179,GO:0050789,GO:0005515,GO:0050794,GO:0090288,GO:…	regulation of signaling,organic cyclic compound binding,ion binding,cellular response to organic substance,regulation of cell communication,heterocyclic compound binding,negative regulation of biological process,regulation of response to stimulus,binding,transmembrane receptor protein serine/threonine kinase signaling pathway,cellular response to chemical stimulus,negative regulation of signaling…	--	--
ENSRNOT00000041715	ENSRNOG00000002496	Stxbp5l	11:66316605-66566331	5.49062	6.27509	-0.192666	0.0374	0.753103	syntaxin binding protein 5-like [Source:RGD Symbol;Acc:1311561]	GO:0005622,GO:0044237,GO:1901360,GO:0006725,GO:0006139,GO:0031323,GO:0046483,GO:0080090,GO:0051171,GO:0019219,GO:0034641,GO:0043229,GO:0019222,GO:0006807,GO:0044424,GO:0008152,GO:0071704,GO:0043231,GO:0005488,GO:0044238,GO:0043226,GO:0005515,GO:0043227,GO:0048523,GO:0048519,GO:0048518,GO:0048522,GO:0044464,GO:0006796,GO:0005623,GO:0006793,GO:0005737,GO:0009987,GO:0019899,GO:0003674,GO:0044444,GO:…	intracellular,cellular metabolic process,organic cyclic compound metabolic process,cellular aromatic compound metabolic process,nucleobase-containing compound metabolic process,regulation of cellular metabolic process,heterocycle metabolic process,regulation of primary metabolic process,regulation of nitrogen compound metabolic process,regulation of nucleobase-containing compound metabolic proces…	--	--
ENSRNOT00000016009	ENSRNOG00000011984	Cxcl14	17:9109730-9117750	24.6289	28.0087	-0.185527	0.03295	0.719455	C-X-C motif chemokine ligand 14 [Source:RGD Symbol;Acc:1307406]	GO:0030335,GO:0040017,GO:2000147,GO:0051272,GO:0050795,GO:0040012,GO:0009888,GO:0030334,GO:2000145,GO:0051270,GO:0050920,GO:0050921,GO:0051239,GO:0048520,GO:0007275,GO:0060326,GO:0006935,GO:0042330,GO:0048519,GO:0048870,GO:0051674,GO:0040011,GO:0030154,GO:0048583,GO:0005488,GO:0016477,GO:0070887,GO:0032502,GO:0048522,GO:0032879,GO:0048518,GO:0007610,GO:0002682,GO:0048523,GO:2000026,GO:0048731,GO:…	positive regulation of cell migration,positive regulation of locomotion,positive regulation of cell motility,positive regulation of cellular component movement,regulation of behavior,regulation of locomotion,tissue development,regulation of cell migration,regulation of cell motility,regulation of cellular component movement,regulation of chemotaxis,positive regulation of chemotaxis,regulation of …	rno04060,rno04062	Cytokine-cytokine receptor interaction,Chemokine signaling pathway
ENSRNOT00000001775	ENSRNOG00000001312	Pdgfa	12:17734132-17755285	22.0776	17.9009	0.302548	0.00475	0.292261	platelet derived growth factor subunit A [Source:RGD Symbol;Acc:3282]	GO:0044249,GO:0009058,GO:1901576,GO:0034645,GO:0009059,GO:0044237,GO:0031326,GO:0009889,GO:1901360,GO:0006725,GO:0044260,GO:2000112,GO:0006139,GO:0031323,GO:0046483,GO:0080090,GO:0060255,GO:0010556,GO:0090304,GO:0051171,GO:0019219,GO:0034641,GO:0019222,GO:0043170,GO:0006807,GO:0008152,GO:0071704,GO:0005488,GO:0044238,GO:0031327,GO:0005515,GO:0009890,GO:0048523,GO:0048519,GO:0031324,GO:0009892,GO:…	cellular biosynthetic process,biosynthetic process,organic substance biosynthetic process,cellular macromolecule biosynthetic process,macromolecule biosynthetic process,cellular metabolic process,regulation of cellular biosynthetic process,regulation of biosynthetic process,organic cyclic compound metabolic process,cellular aromatic compound metabolic process,cellular macromolecule metabolic proc…	rno05206,rno05202,rno04010,rno05215,rno05200,rno05166,rno05214,rno04151,rno04014,rno04015,rno04510,rno04540,rno05218,rno04060,rno04810	MicroRNAs in cancer,Transcriptional misregulation in cancer,MAPK signaling pathway,Prostate cancer,Pathways in cancer,HTLV-I infection,Glioma,PI3K-Akt signaling pathway,Ras signaling pathway,Rap1 signaling pathway,Focal adhesion,Gap junction,Melanoma,Cytokine-cytokine receptor interaction,Regulation of actin cytoskeleton
ENSRNOT00000078503	ENSRNOG00000014132	Mypop	1:79898550-79911513	1.06231	1.53714	-0.533039	0.00375	0.258931	Myb-related transcription factor, partner of profilin [Source:RGD Symbol;Acc:1565160]	GO:0006351,GO:0032774,GO:0001071,GO:0003700,GO:0010556,GO:0051252,GO:0006355,GO:2001141,GO:0009059,GO:0019219,GO:0016070,GO:0090304,GO:2000112,GO:0097159,GO:0051171,GO:0034654,GO:0019438,GO:0018130,GO:0044271,GO:1901363,GO:0048519,GO:0003676,GO:1901362,GO:0009889,GO:0034645,GO:0005488,GO:0031326,GO:0060255,GO:0046483,GO:0006139,GO:0044260,GO:0006725,GO:0009058,GO:0034641,GO:0031323,GO:0006807,GO:…	transcription, DNA-dependent,RNA biosynthetic process,nucleic acid binding transcription factor activity,sequence-specific DNA binding transcription factor activity,regulation of macromolecule biosynthetic process,regulation of RNA metabolic process,regulation of transcription, DNA-dependent,regulation of RNA biosynthetic process,macromolecule biosynthetic process,regulation of nucleobase-contain…	--	--
ENSRNOT00000028834	ENSRNOG00000021230	Ubox5	3:123130248-123171875	4.9584	5.73491	-0.209897	0.0227	0.627199	U-box domain containing 5 [Source:RGD Symbol;Acc:1305440]	GO:0043169,GO:0046872,GO:0043167,GO:0005488,GO:0044260,GO:0043170,GO:0005622,GO:0044237,GO:0006464,GO:0036211,GO:0043227,GO:0043412,GO:0005515,GO:0043231,GO:0005634,GO:0070647,GO:0044238,GO:0009987,GO:0008152,GO:0044424,GO:0071704,GO:0043229,GO:0044267,GO:0034450,GO:0019787,GO:0043226,GO:0046914,GO:0032446,GO:0016881,GO:0070013,GO:0004842,GO:0043233,GO:0031974,GO:0016567,GO:0016874,GO:0003674,GO:…	cation binding,metal ion binding,ion binding,binding,cellular macromolecule metabolic process,macromolecule metabolic process,intracellular,cellular metabolic process,cellular protein modification process,protein modification process,membrane-bounded organelle,macromolecule modification,protein binding,intracellular membrane-bounded organelle,nucleus,protein modification by small protein conjugat…	rno04120	Ubiquitin mediated proteolysis
ENSRNOT00000014090	ENSRNOG00000026974	Dbndd1	19:56302704-56311991	3.81915	4.6814	-0.293686	0.0193	0.580096	dysbindin (dystrobrevin binding protein 1) domain containing 1 [Source:RGD Symbol;Acc:1310008]	GO:0005622,GO:0044424,GO:0005737,GO:0005623,GO:0044464,GO:0005575	intracellular,intracellular part,cytoplasm,cell,cell part,cellular_component	--	--
ENSRNOT00000068743	ENSRNOG00000039850	Pigp	11:34592120-34598275	4.18471	6.55965	-0.64849	0.0438	0.795314	phosphatidylinositol glycan anchor biosynthesis, class P [Source:RGD Symbol;Acc:1307205]	GO:0009059,GO:0034645,GO:0044260,GO:0009058,GO:1901576,GO:0044249,GO:0043170,GO:0005622,GO:0044237,GO:0006464,GO:0036211,GO:0046467,GO:0045017,GO:0008654,GO:0005783,GO:0043227,GO:0046474,GO:0006793,GO:0006796,GO:0043412,GO:0017176,GO:0006643,GO:0043231,GO:0044238,GO:0009987,GO:0006661,GO:0008152,GO:0044424,GO:0000506,GO:0006506,GO:0006644,GO:0071704,GO:0006505,GO:0019637,GO:0043229,GO:0008194,GO:…	macromolecule biosynthetic process,cellular macromolecule biosynthetic process,cellular macromolecule metabolic process,biosynthetic process,organic substance biosynthetic process,cellular biosynthetic process,macromolecule metabolic process,intracellular,cellular metabolic process,cellular protein modification process,protein modification process,membrane lipid biosynthetic process,glycerolipid …	rno00563,rno01100	Glycosylphosphatidylinositol(GPI)-anchor biosynthesis,Metabolic pathways
ENSRNOT00000081305	ENSRNOG00000032630	Mrps28	2:95045033-95173753	67.3203	77.384	-0.200994	0.0195	0.581595	mitochondrial ribosomal protein S28 [Source:RGD Symbol;Acc:1597461]	GO:0005622,GO:0043227,GO:0043231,GO:0015935,GO:0044424,GO:0043229,GO:0043226,GO:0005737,GO:0070013,GO:0043233,GO:0031974,GO:0005759,GO:0000314,GO:0005763,GO:0044446,GO:0044444,GO:0044422,GO:0005623,GO:0044464,GO:0000313,GO:0005761,GO:0005575,GO:0044391,GO:0044429,GO:0043228,GO:0043232,GO:0005840,GO:0005739,GO:0030529,GO:0031224,GO:0016021,GO:0044425,GO:0032991,GO:0016020	intracellular,membrane-bounded organelle,intracellular membrane-bounded organelle,small ribosomal subunit,intracellular part,intracellular organelle,organelle,cytoplasm,intracellular organelle lumen,organelle lumen,membrane-enclosed lumen,mitochondrial matrix,organellar small ribosomal subunit,mitochondrial small ribosomal subunit,intracellular organelle part,cytoplasmic part,organelle part,cell,…	--	--
ENSRNOT00000007402	ENSRNOG00000005505	Wbp11l1	4:170154226-170186942	2.31657	1.83403	0.336976	0.014	0.50774	WW domain-binding protein 11-like 1 [Source:RGD Symbol;Acc:9435381]	GO:0005622,GO:0044424,GO:0043229,GO:0043231,GO:0044237,GO:0043226,GO:0044260,GO:0043227,GO:0034641,GO:0006807,GO:0010467,GO:0005737,GO:0090304,GO:0016070,GO:0006139,GO:0006725,GO:1901360,GO:0046483,GO:0044446,GO:0044238,GO:0043170,GO:0008152,GO:0071704,GO:0044422,GO:0005634,GO:0030529,GO:0006396,GO:0044085,GO:0016071,GO:0005681,GO:0042254,GO:0006397,GO:0045292,GO:0022613,GO:0044428,GO:0032991,GO:…	intracellular,intracellular part,intracellular organelle,intracellular membrane-bounded organelle,cellular metabolic process,organelle,cellular macromolecule metabolic process,membrane-bounded organelle,cellular nitrogen compound metabolic process,nitrogen compound metabolic process,gene expression,cytoplasm,nucleic acid metabolic process,RNA metabolic process,nucleobase-containing compound metab…	rno03040	Spliceosome
ENSRNOT00000032433	ENSRNOG00000000138	Glis1	5:127160494-127233078	1.7486	2.34712	-0.424694	0.00685	0.359832	GLIS family zinc finger 1 [Source:RGD Symbol;Acc:1308030]	GO:0043169,GO:0046872,GO:0006351,GO:0032774,GO:0001071,GO:0003700,GO:0010556,GO:0051252,GO:0006355,GO:2001141,GO:0009059,GO:0019219,GO:0016070,GO:0090304,GO:2000112,GO:0097159,GO:0051171,GO:0034654,GO:0019438,GO:0018130,GO:0043167,GO:0044271,GO:1901363,GO:0048519,GO:0003676,GO:1901362,GO:0009889,GO:0034645,GO:0005488,GO:0031326,GO:0060255,GO:0046483,GO:0006139,GO:0044260,GO:0048522,GO:0048518,GO:…	cation binding,metal ion binding,transcription, DNA-dependent,RNA biosynthetic process,nucleic acid binding transcription factor activity,sequence-specific DNA binding transcription factor activity,regulation of macromolecule biosynthetic process,regulation of RNA metabolic process,regulation of transcription, DNA-dependent,regulation of RNA biosynthetic process,macromolecule biosynthetic process…	--	--
ENSRNOT00000031161	ENSRNOG00000024961	Usp35	1:162284776-162300515	1.6544	1.98892	-0.265679	0.0398	0.77081	ubiquitin specific peptidase 35 [Source:RGD Symbol;Acc:1565984]	GO:0044260,GO:0004843,GO:0019783,GO:0043170,GO:0044237,GO:0006464,GO:0036211,GO:0016579,GO:0043412,GO:0070647,GO:0044238,GO:0070646,GO:0009987,GO:0008234,GO:0008152,GO:0071704,GO:0044267,GO:0006511,GO:0019941,GO:0043632,GO:0003674,GO:0044248,GO:1901575,GO:0044257,GO:0008150,GO:0044265,GO:0009056,GO:0051603,GO:0019538,GO:0030163,GO:0006508,GO:0009057,GO:0070011,GO:0003824,GO:0008233,GO:0016787	cellular macromolecule metabolic process,ubiquitin-specific protease activity,small conjugating protein-specific protease activity,macromolecule metabolic process,cellular metabolic process,cellular protein modification process,protein modification process,protein deubiquitination,macromolecule modification,protein modification by small protein conjugation or removal,primary metabolic process,pro…	--	--
ENSRNOT00000073951	ENSRNOG00000047393	Krt18	7:143629454-143633131	67.8127	80.2355	-0.242685	0.0033	0.240731	keratin 18 [Source:RGD Symbol;Acc:619935]	GO:0071356,GO:0034612,GO:0071345,GO:0071310,GO:0034097,GO:0048519,GO:0005488,GO:0070887,GO:0048523,GO:0097110,GO:0010033,GO:0019221,GO:0043000,GO:0033209,GO:0005622,GO:0008219,GO:0016265,GO:0010941,GO:0043067,GO:0042981,GO:0012501,GO:0043227,GO:0044765,GO:0097285,GO:0050789,GO:0051179,GO:0005515,GO:0034451,GO:0050794,GO:0043231,GO:0071702,GO:0005634,GO:0006915,GO:0005815,GO:0065007,GO:0005813,GO:…	cellular response to tumor necrosis factor,response to tumor necrosis factor,cellular response to cytokine stimulus,cellular response to organic substance,response to cytokine stimulus,negative regulation of biological process,binding,cellular response to chemical stimulus,negative regulation of cellular process,scaffold protein binding,response to organic substance,cytokine-mediated signaling pa…	--	--
ENSRNOT00000067271	ENSRNOG00000019368	Scnn1a	4:157836911-157860049	0.635132	0.38883	0.707917	0.0024	0.198733	sodium channel epithelial 1 alpha subunit [Source:RGD Symbol;Acc:3639]	GO:0005622,GO:0043229,GO:0044424,GO:0043231,GO:0005488,GO:0043226,GO:0005515,GO:0043227,GO:0044446,GO:0044422,GO:0044464,GO:0005623,GO:0009987,GO:0003674,GO:0015077,GO:0019904,GO:0060170,GO:0030104,GO:0050891,GO:0015081,GO:0022890,GO:0008324,GO:0008150,GO:0032991,GO:0031090,GO:0042995,GO:0016324,GO:0050699,GO:0006812,GO:0031253,GO:0045177,GO:0050878,GO:0046873,GO:0044463,GO:0065007,GO:0034706,GO:…	intracellular,intracellular organelle,intracellular part,intracellular membrane-bounded organelle,binding,organelle,protein binding,membrane-bounded organelle,intracellular organelle part,organelle part,cell part,cell,cellular process,molecular_function,monovalent inorganic cation transmembrane transporter activity,protein domain specific binding,cilium membrane,water homeostasis,multicellular or…	rno04960,rno04742	Aldosterone-regulated sodium reabsorption,Taste transduction
ENSRNOT00000023911	ENSRNOG00000017690	Ccsap	19:56617398-56633633	10.2336	8.91428	0.199121	0.04685	0.814171	centriole, cilia and spindle-associated protein [Source:RGD Symbol;Acc:1563235]	GO:0005622,GO:0043229,GO:0044424,GO:0043231,GO:0005488,GO:0043226,GO:0005515,GO:0043227,GO:0032502,GO:0044446,GO:0044422,GO:0007275,GO:0044464,GO:0005623,GO:0048856,GO:0048731,GO:0044767,GO:0005737,GO:0009987,GO:0030154,GO:0048869,GO:0007399,GO:0051726,GO:0071840,GO:0003674,GO:0044444,GO:0044085,GO:0043005,GO:0007049,GO:0030182,GO:0016043,GO:0035869,GO:0048666,GO:0097458,GO:0048699,GO:0050794,GO:…	intracellular,intracellular organelle,intracellular part,intracellular membrane-bounded organelle,binding,organelle,protein binding,membrane-bounded organelle,developmental process,intracellular organelle part,organelle part,multicellular organismal development,cell part,cell,anatomical structure development,system development,single-organism developmental process,cytoplasm,cellular process,cell …	--	--
ENSRNOT00000066846	ENSRNOG00000042788	LOC102546963	1:236884533-236900904	13.112	17.9833	-0.455772	0.00025	0.0417854	protein prune homolog 2-like [Source:RGD Symbol;Acc:7689479]	--	--	--	--
ENSRNOT00000018328	ENSRNOG00000012956	Tgm2	3:154597167-154627257	0.882545	1.18882	-0.429791	0.0058	0.326664	transglutaminase 2 [Source:RGD Symbol;Acc:621081]	GO:0009888,GO:0035295,GO:0023051,GO:0048646,GO:0097159,GO:0007243,GO:0007275,GO:0043167,GO:0010646,GO:0016755,GO:1901363,GO:0048583,GO:0005488,GO:0035239,GO:0032502,GO:0009653,GO:0044260,GO:0018199,GO:0048522,GO:0009966,GO:0048518,GO:0060429,GO:0008284,GO:0010627,GO:0002009,GO:0048731,GO:0048513,GO:0032103,GO:0048856,GO:0035556,GO:0044767,GO:0035148,GO:0042127,GO:0010942,GO:0018193,GO:0048584,GO:…	tissue development,tube development,regulation of signaling,anatomical structure formation involved in morphogenesis,organic cyclic compound binding,intracellular protein kinase cascade,multicellular organismal development,ion binding,regulation of cell communication,transferase activity, transferring amino-acyl groups,heterocyclic compound binding,regulation of response to stimulus,binding,tube …	rno05016	Huntington's disease
ENSRNOT00000010296	ENSRNOG00000007606	Rnf43	10:74959284-75028951	3.49563	2.92273	0.258235	0.0323	0.714758	ring finger protein 43 [Source:RGD Symbol;Acc:1305204]	GO:0043169,GO:0046872,GO:0023051,GO:0043167,GO:0010646,GO:0048519,GO:0048583,GO:0005488,GO:0023057,GO:0010648,GO:0009968,GO:0044260,GO:0009966,GO:0048523,GO:0048585,GO:0005102,GO:0008283,GO:0016055,GO:0030111,GO:0043170,GO:0001664,GO:0038018,GO:0030178,GO:0044237,GO:0006464,GO:0036211,GO:0043112,GO:0050789,GO:0043412,GO:0005515,GO:0050794,GO:0070647,GO:0044238,GO:0065007,GO:0009987,GO:0008152,GO:…	cation binding,metal ion binding,regulation of signaling,ion binding,regulation of cell communication,negative regulation of biological process,regulation of response to stimulus,binding,negative regulation of signaling,negative regulation of cell communication,negative regulation of signal transduction,cellular macromolecule metabolic process,regulation of signal transduction,negative regulation…	--	--
ENSRNOT00000003026	ENSRNOG00000002214	Klhl8	14:7169518-7215025	1.85112	2.3735	-0.358619	0.03105	0.70375	kelch-like family member 8 [Source:RGD Symbol;Acc:1304685]	GO:0005622,GO:0044237,GO:0044260,GO:0043229,GO:0043170,GO:0044424,GO:0008152,GO:0071704,GO:0043231,GO:0044238,GO:0005634,GO:0043226,GO:0043227,GO:0044446,GO:0044422,GO:0031981,GO:0043233,GO:0044428,GO:0070013,GO:0031974,GO:0044464,GO:0005623,GO:0009987,GO:0005654,GO:0043412,GO:0044267,GO:0006464,GO:0036211,GO:0003674,GO:0019787,GO:0016881,GO:0004842,GO:0032446,GO:0070647,GO:0019538,GO:0016879,GO:…	intracellular,cellular metabolic process,cellular macromolecule metabolic process,intracellular organelle,macromolecule metabolic process,intracellular part,metabolic process,organic substance metabolic process,intracellular membrane-bounded organelle,primary metabolic process,nucleus,organelle,membrane-bounded organelle,intracellular organelle part,organelle part,nuclear lumen,organelle lumen,nu…	--	--
ENSRNOT00000028066	ENSRNOG00000020679	Icam1	8:22035255-22047059	5.18951	5.93958	-0.194763	0.04895	0.82336	intercellular adhesion molecule 1 [Source:RGD Symbol;Acc:2857]	GO:0044237,GO:0043226,GO:0044260,GO:0043227,GO:0009058,GO:0034641,GO:0006807,GO:0044249,GO:0010467,GO:0090304,GO:0016070,GO:0006139,GO:1901576,GO:0006725,GO:1901360,GO:0046483,GO:1901362,GO:0044238,GO:0019438,GO:0044271,GO:0043170,GO:0034654,GO:0005488,GO:0008152,GO:0071704,GO:0009059,GO:0034645,GO:0007275,GO:0018130,GO:0006793,GO:0006351,GO:0032502,GO:0032774,GO:0048513,GO:0009743,GO:0006796,GO:…	cellular metabolic process,organelle,cellular macromolecule metabolic process,membrane-bounded organelle,biosynthetic process,cellular nitrogen compound metabolic process,nitrogen compound metabolic process,cellular biosynthetic process,gene expression,nucleic acid metabolic process,RNA metabolic process,nucleobase-containing compound metabolic process,organic substance biosynthetic process,cellu…	rno04668,rno04064,rno05323,rno05166,rno05169,rno05164,rno05150,rno05144,rno05416,rno05143,rno04670,rno04650,rno04514	TNF signaling pathway,NF-kappa B signaling pathway,Rheumatoid arthritis,HTLV-I infection,Epstein-Barr virus infection,Influenza A,Staphylococcus aureus infection,Malaria,Viral myocarditis,African trypanosomiasis,Leukocyte transendothelial migration,Natural killer cell mediated cytotoxicity,Cell adhesion molecules (CAMs)
ENSRNOT00000078059	ENSRNOG00000000245	Slc16a6	10:97735547-97756521	3.10113	1.65197	0.908602	5.00E-05	0.011183	solute carrier family 16, member 6 [Source:RGD Symbol;Acc:735117]	GO:0044464,GO:0005623,GO:0009987,GO:0015718,GO:0008028,GO:0003674,GO:0035879,GO:0015849,GO:0046942,GO:0015727,GO:0035873,GO:0015129,GO:1901618,GO:0015711,GO:0008150,GO:0046943,GO:0005342,GO:0071702,GO:0015850,GO:0008514,GO:0006811,GO:0015075,GO:0006820,GO:0022891,GO:0044699,GO:0022857,GO:0005575,GO:0044765,GO:0044763,GO:0022892,GO:0034220,GO:0055085,GO:0006810,GO:0051179,GO:0044459,GO:0051234,GO:…	cell part,cell,cellular process,monocarboxylic acid transport,monocarboxylic acid transmembrane transporter activity,molecular_function,plasma membrane lactate transport,organic acid transport,carboxylic acid transport,lactate transport,lactate transmembrane transport,lactate transmembrane transporter activity,organic hydroxy compound transmembrane transporter activity,organic anion transport,bio…	--	--
ENSRNOT00000028546	ENSRNOG00000021027	Dbp	1:101687854-101692846	8.55427	6.57428	0.379813	0.00295	0.225512	D-box binding PAR bZIP transcription factor [Source:RGD Symbol;Acc:2491]	GO:0044249,GO:0009058,GO:1901576,GO:1901362,GO:0005622,GO:0034645,GO:0019438,GO:0009059,GO:0018130,GO:0034654,GO:0006351,GO:0003676,GO:0044271,GO:0044237,GO:0032774,GO:0010467,GO:0031326,GO:0009889,GO:0006355,GO:2001141,GO:1901360,GO:0006725,GO:0016070,GO:0044260,GO:2000112,GO:0051252,GO:0006139,GO:0031323,GO:0046483,GO:0080090,GO:0060255,GO:0010556,GO:0090304,GO:0051171,GO:0019219,GO:0010468,GO:…	cellular biosynthetic process,biosynthetic process,organic substance biosynthetic process,organic cyclic compound biosynthetic process,intracellular,cellular macromolecule biosynthetic process,aromatic compound biosynthetic process,macromolecule biosynthetic process,heterocycle biosynthetic process,nucleobase-containing compound biosynthetic process,transcription, DNA-dependent,nucleic acid bindi…	--	--
ENSRNOT00000007932	ENSRNOG00000005965	Irak4	7:135803697-135832652	1.00731	0.809511	0.315381	0.03635	0.746228	interleukin-1 receptor-associated kinase 4 [Source:RGD Symbol;Acc:1305303]	GO:0005622,GO:0044424,GO:0043229,GO:0043231,GO:1901363,GO:0097159,GO:0043226,GO:0046872,GO:0043227,GO:0043169,GO:0005737,GO:0005488,GO:0005634,GO:0043167,GO:0048522,GO:0048518,GO:0010033,GO:0016772,GO:0071310,GO:0044464,GO:0016301,GO:0005623,GO:0010646,GO:0023051,GO:0016773,GO:0005515,GO:0004672,GO:0010647,GO:0070887,GO:0016740,GO:0023056,GO:0003824,GO:0009967,GO:0006950,GO:0009966,GO:0042127,GO:…	intracellular,intracellular part,intracellular organelle,intracellular membrane-bounded organelle,heterocyclic compound binding,organic cyclic compound binding,organelle,metal ion binding,membrane-bounded organelle,cation binding,cytoplasm,binding,nucleus,ion binding,positive regulation of cellular process,positive regulation of biological process,response to organic substance,transferase activit…	rno04064,rno05145,rno05133,rno04620,rno05140,rno05164,rno05162,rno04722,rno04210,rno05152,rno05142	NF-kappa B signaling pathway,Toxoplasmosis,Pertussis,Toll-like receptor signaling pathway,Leishmaniasis,Influenza A,Measles,Neurotrophin signaling pathway,Apoptosis,Tuberculosis,Chagas disease (American trypanosomiasis)
ENSRNOT00000041876	ENSRNOG00000031855	Actr3b	4:5644259-5672708	3.75365	3.00009	0.323292	0.04415	0.798328	ARP3 actin-related protein 3 homolog B (yeast) [Source:RGD Symbol;Acc:1565759]	GO:0097159,GO:0043167,GO:1901363,GO:0005488,GO:0048522,GO:0048518,GO:0007015,GO:0030029,GO:0005622,GO:0032970,GO:0030036,GO:0071822,GO:0032956,GO:0022607,GO:0043227,GO:0050789,GO:0051493,GO:0044085,GO:0050794,GO:0006461,GO:0070271,GO:0065008,GO:0065007,GO:0044087,GO:0009987,GO:0043933,GO:0044424,GO:0044699,GO:0051128,GO:0044763,GO:0043229,GO:0030041,GO:0005885,GO:0043226,GO:0051258,GO:0032535,GO:…	organic cyclic compound binding,ion binding,heterocyclic compound binding,binding,positive regulation of cellular process,positive regulation of biological process,actin filament organization,actin filament-based process,intracellular,regulation of actin filament-based process,actin cytoskeleton organization,protein complex subunit organization,regulation of actin cytoskeleton organization,cellul…	--	--
ENSRNOT00000089098	ENSRNOG00000060687	Slc24a3	3:139695027-139833967	0.995022	0.66636	0.578426	0.0249	0.646024	solute carrier family 24 member 3 [Source:RGD Symbol;Acc:69256]	GO:0044464,GO:0005623,GO:0009987,GO:0003674,GO:0015077,GO:0015081,GO:0022890,GO:0008324,GO:0008150,GO:0015368,GO:0015491,GO:0006812,GO:0015298,GO:0015291,GO:0046873,GO:0008273,GO:0022821,GO:0006811,GO:0015075,GO:0015672,GO:0006814,GO:0022891,GO:0035725,GO:0044699,GO:0030001,GO:0022857,GO:0005575,GO:0044765,GO:0015079,GO:0044763,GO:0022892,GO:0034220,GO:0055085,GO:0015297,GO:0022804,GO:0006810,GO:…	cell part,cell,cellular process,molecular_function,monovalent inorganic cation transmembrane transporter activity,sodium ion transmembrane transporter activity,inorganic cation transmembrane transporter activity,cation transmembrane transporter activity,biological_process,calcium:cation antiporter activity,cation:cation antiporter activity,cation transport,solute:cation antiporter activity,second…	--	--
ENSRNOT00000088798	ENSRNOG00000055068	Ppial4d	14:22706900-22707668	21.2591	26.0084	-0.290897	0.0054	0.313243	peptidylprolyl isomerase A (cyclophilin A)-like 4D [Source:RGD Symbol;Acc:2321083]	GO:0005488,GO:0044260,GO:0031323,GO:0018208,GO:0018193,GO:0003755,GO:0019222,GO:0016859,GO:0043170,GO:0005622,GO:0019220,GO:0051174,GO:0044237,GO:0006464,GO:0036211,GO:0000413,GO:0043227,GO:0050789,GO:0008144,GO:0065009,GO:0006793,GO:0006796,GO:0032512,GO:0032513,GO:0043412,GO:0050794,GO:0043231,GO:0045069,GO:0016018,GO:0005634,GO:0044238,GO:0019079,GO:0006457,GO:0065007,GO:0009987,GO:0008152,GO:…	binding,cellular macromolecule metabolic process,regulation of cellular metabolic process,peptidyl-proline modification,peptidyl-amino acid modification,peptidyl-prolyl cis-trans isomerase activity,regulation of metabolic process,cis-trans isomerase activity,macromolecule metabolic process,intracellular,regulation of phosphate metabolic process,regulation of phosphorus metabolic process,cellular …	--	--
ENSRNOT00000072849	ENSRNOG00000045649	Arrdc3	2:8732931-8743069	38.8156	33.2655	0.222609	0.0106	0.446711	arrestin domain containing 3 [Source:RGD Symbol;Acc:1359478]	GO:0005622,GO:0044237,GO:0044260,GO:0031323,GO:0080090,GO:0060255,GO:0043229,GO:0019222,GO:0043170,GO:0044424,GO:0008152,GO:0071704,GO:0043231,GO:0005488,GO:0044238,GO:0043226,GO:0005515,GO:0043227,GO:0048519,GO:0009892,GO:0031325,GO:0009893,GO:0032502,GO:0048518,GO:0048522,GO:0007275,GO:0044464,GO:0010604,GO:0005623,GO:0048856,GO:0009888,GO:0048731,GO:0051239,GO:0005737,GO:0009987,GO:0048513,GO:…	intracellular,cellular metabolic process,cellular macromolecule metabolic process,regulation of cellular metabolic process,regulation of primary metabolic process,regulation of macromolecule metabolic process,intracellular organelle,regulation of metabolic process,macromolecule metabolic process,intracellular part,metabolic process,organic substance metabolic process,intracellular membrane-bounde…	--	--
ENSRNOT00000076655	ENSRNOG00000000729	Tmlhe	20:237505-284943	2.52589	3.12065	-0.305056	0.04175	0.784213	trimethyllysine hydroxylase, epsilon [Source:RGD Symbol;Acc:620629]	GO:0043169,GO:0046872,GO:0043167,GO:0044271,GO:0005488,GO:0009058,GO:0034641,GO:0006807,GO:1901576,GO:0044249,GO:0005622,GO:0050353,GO:0031406,GO:0045329,GO:0044237,GO:0016706,GO:0051213,GO:0043227,GO:0005506,GO:0031418,GO:0006578,GO:0043231,GO:1901617,GO:0016702,GO:0016701,GO:0016705,GO:0009987,GO:0008152,GO:0044424,GO:0071704,GO:0043229,GO:0043226,GO:0046914,GO:0009437,GO:0005737,GO:0044710,GO:…	cation binding,metal ion binding,ion binding,cellular nitrogen compound biosynthetic process,binding,biosynthetic process,cellular nitrogen compound metabolic process,nitrogen compound metabolic process,organic substance biosynthetic process,cellular biosynthetic process,intracellular,trimethyllysine dioxygenase activity,carboxylic acid binding,carnitine biosynthetic process,cellular metabolic pr…	rno00310	Lysine degradation
ENSRNOT00000083555	ENSRNOG00000011068	Papss2	1:251145252-251230715	0.283325	0.771038	-1.44435	0.00375	0.258931	3'-phosphoadenosine 5'-phosphosulfate synthase 2 [Source:RGD Symbol;Acc:1307012]	GO:0097159,GO:0034654,GO:0007275,GO:0019438,GO:0018130,GO:0043167,GO:0044271,GO:1901363,GO:1901362,GO:0005488,GO:0032502,GO:0046483,GO:0006139,GO:0050427,GO:0006725,GO:0009058,GO:0001501,GO:0034641,GO:0006807,GO:1901576,GO:0044249,GO:0034035,GO:0048731,GO:1901360,GO:0048856,GO:0044767,GO:0005622,GO:0050878,GO:0044237,GO:0004020,GO:0004779,GO:0004781,GO:0034036,GO:0050428,GO:0016310,GO:0009611,GO:…	organic cyclic compound binding,nucleobase-containing compound biosynthetic process,multicellular organismal development,aromatic compound biosynthetic process,heterocycle biosynthetic process,ion binding,cellular nitrogen compound biosynthetic process,heterocyclic compound binding,organic cyclic compound biosynthetic process,binding,developmental process,heterocycle metabolic process,nucleobase-…	rno00920,rno00450,rno00230,rno01100	Sulfur metabolism,Selenocompound metabolism,Purine metabolism,Metabolic pathways
ENSRNOT00000064090	ENSRNOG00000020427	Borcs8	16:21023995-21029134	43.6873	35.2382	0.310075	0.0241	0.635761	BLOC-1 related complex subunit 8 [Source:RGD Symbol;Acc:1582941]	GO:0007275,GO:0005488,GO:0032502,GO:0048731,GO:0072358,GO:0072359,GO:0048513,GO:0048856,GO:0044767,GO:0007507,GO:0005515,GO:0044699,GO:0044707,GO:0032501,GO:0003674,GO:0008150,GO:0005575,GO:0043234,GO:0032991	multicellular organismal development,binding,developmental process,system development,cardiovascular system development,circulatory system development,organ development,anatomical structure development,single-organism developmental process,heart development,protein binding,single-organism process,single-multicellular organism process,multicellular organismal process,molecular_function,biological_…	--	--
ENSRNOT00000020757	ENSRNOG00000046153	Sass6	1:69823106-69835185	2.18161	2.89869	-0.410006	0.01605	0.539351	SAS-6 centriolar assembly protein [Source:RGD Symbol;Acc:1306255]	GO:0005622,GO:0005815,GO:0005813,GO:0009987,GO:0044424,GO:0044699,GO:0044763,GO:0043229,GO:0043226,GO:0005737,GO:0044450,GO:0007010,GO:0007049,GO:0016043,GO:0044430,GO:0005856,GO:0071840,GO:0007099,GO:0015630,GO:0044446,GO:0044444,GO:0008150,GO:0005814,GO:0044422,GO:0005623,GO:0044464,GO:0051298,GO:0005575,GO:0007098,GO:0022402,GO:0006996,GO:0043228,GO:0043232,GO:0051297,GO:0031023,GO:0007017,GO:…	intracellular,microtubule organizing center,centrosome,cellular process,intracellular part,single-organism process,single-organism cellular process,intracellular organelle,organelle,cytoplasm,microtubule organizing center part,cytoskeleton organization,cell cycle,cellular component organization,cytoskeletal part,cytoskeleton,cellular component organization or biogenesis,centriole replication,micr…	--	--
ENSRNOT00000020751	ENSRNOG00000015271	Zfp418	1:69615433-69629913	4.92072	3.80379	0.371432	0.0012	0.128626	zinc finger protein 418 [Source:RGD Symbol;Acc:1311663]	GO:0044249,GO:0009058,GO:1901576,GO:1901362,GO:0005622,GO:0034645,GO:0019438,GO:0009059,GO:0018130,GO:0034654,GO:0006351,GO:0003676,GO:0044271,GO:0044237,GO:0032774,GO:0010467,GO:0031326,GO:0009889,GO:0006355,GO:2001141,GO:1901360,GO:0006725,GO:0016070,GO:0044260,GO:2000112,GO:0051252,GO:0006139,GO:0031323,GO:0046483,GO:0080090,GO:0060255,GO:0010556,GO:0090304,GO:0051171,GO:0019219,GO:0010468,GO:…	cellular biosynthetic process,biosynthetic process,organic substance biosynthetic process,organic cyclic compound biosynthetic process,intracellular,cellular macromolecule biosynthetic process,aromatic compound biosynthetic process,macromolecule biosynthetic process,heterocycle biosynthetic process,nucleobase-containing compound biosynthetic process,transcription, DNA-dependent,nucleic acid bindi…	--	--
ENSRNOT00000005679	ENSRNOG00000004229	Tac3	7:70980421-71072689	114.929	137.136	-0.254868	0.01685	0.549385	tachykinin 3 [Source:RGD Symbol;Acc:3809]	GO:0043227,GO:0050789,GO:0050794,GO:0065007,GO:0009987,GO:0044700,GO:0023052,GO:0007154,GO:0007217,GO:0044699,GO:0044763,GO:0043226,GO:0007166,GO:0005576,GO:0007165,GO:0044421,GO:0051716,GO:0008150,GO:0050896,GO:0005575,GO:0070062,GO:0043230,GO:0065010,GO:0031988,GO:0031982,GO:0007186	membrane-bounded organelle,regulation of biological process,regulation of cellular process,biological regulation,cellular process,single organism signaling,signaling,cell communication,tachykinin receptor signaling pathway,single-organism process,single-organism cellular process,organelle,cell surface receptor signaling pathway,extracellular region,signal transduction,extracellular region part,ce…	--	--
ENSRNOT00000020516	ENSRNOG00000015297	RGD1561662	9:15546822-15582556	0.964729	0.670459	0.524974	0.0023	0.194764	similar to AI661453 protein [Source:RGD Symbol;Acc:1561662]	--	--	--	--
ENSRNOT00000035047	ENSRNOG00000024543	Mfsd4b	20:44995754-45005035	6.4101	5.58001	0.200078	0.0305	0.700506	major facilitator superfamily domain containing 4B [Source:RGD Symbol;Acc:1559971]	GO:0009987,GO:0008150,GO:0044699,GO:0005575,GO:0044765,GO:0044763,GO:0055085,GO:0006810,GO:0051179,GO:0051234,GO:0016020,GO:0044425,GO:0031224,GO:0016021	cellular process,biological_process,single-organism process,cellular_component,single-organism transport,single-organism cellular process,transmembrane transport,transport,localization,establishment of localization,membrane,membrane part,intrinsic to membrane,integral to membrane	--	--
ENSRNOT00000022884	ENSRNOG00000016889	Fancc	17:833508-955615	3.9762	4.69126	-0.238586	0.02645	0.658065	Fanconi anemia, complementation group C [Source:RGD Symbol;Acc:2593]	GO:0090304,GO:0005488,GO:0046483,GO:0006139,GO:0044260,GO:0006725,GO:0034641,GO:0006807,GO:1901360,GO:0043170,GO:0005622,GO:0044237,GO:0006950,GO:0043227,GO:0005515,GO:0043231,GO:0005634,GO:0044238,GO:0009987,GO:0008152,GO:0044424,GO:0071704,GO:0044699,GO:0044763,GO:0043229,GO:0043226,GO:0005737,GO:0043240,GO:0070013,GO:0043233,GO:0031974,GO:0003674,GO:0051716,GO:0033554,GO:0031981,GO:0005654,GO:…	nucleic acid metabolic process,binding,heterocycle metabolic process,nucleobase-containing compound metabolic process,cellular macromolecule metabolic process,cellular aromatic compound metabolic process,cellular nitrogen compound metabolic process,nitrogen compound metabolic process,organic cyclic compound metabolic process,macromolecule metabolic process,intracellular,cellular metabolic process…	rno03460	Fanconi anemia pathway
ENSRNOT00000007267	ENSRNOG00000005450	Lsm11	10:31028696-31041626	11.6287	10.0462	0.21105	0.04785	0.818954	LSM11, U7 small nuclear RNA associated [Source:RGD Symbol;Acc:1565523]	GO:0005622,GO:0003676,GO:0044237,GO:0010467,GO:1901360,GO:0006725,GO:0016070,GO:0044260,GO:0006139,GO:0046483,GO:0090304,GO:0034641,GO:0043229,GO:1901363,GO:0097159,GO:0043170,GO:0006807,GO:0044424,GO:0008152,GO:0071704,GO:0043231,GO:0005488,GO:0044238,GO:0005634,GO:0043226,GO:0005515,GO:0043227,GO:0048518,GO:0048522,GO:0044446,GO:0044422,GO:0044428,GO:0044464,GO:0005623,GO:0009987,GO:0051726,GO:…	intracellular,nucleic acid binding,cellular metabolic process,gene expression,organic cyclic compound metabolic process,cellular aromatic compound metabolic process,RNA metabolic process,cellular macromolecule metabolic process,nucleobase-containing compound metabolic process,heterocycle metabolic process,nucleic acid metabolic process,cellular nitrogen compound metabolic process,intracellular or…	--	--
ENSRNOT00000072149	ENSRNOG00000046667	Fosb	1:80214493-80221710	8.13986	13.4569	-0.72527	5.00E-05	0.011183	FBJ osteosarcoma oncogene B [Source:RGD Symbol;Acc:1308198]	GO:0044249,GO:0009058,GO:1901576,GO:1901362,GO:0005622,GO:0034645,GO:0019438,GO:0009059,GO:0018130,GO:0034654,GO:0006351,GO:0003676,GO:0044271,GO:0044237,GO:0032774,GO:0010467,GO:0031326,GO:0009889,GO:0006355,GO:2001141,GO:1901360,GO:0006725,GO:0016070,GO:0044260,GO:2000112,GO:0051252,GO:0006139,GO:0031323,GO:0046483,GO:0080090,GO:0060255,GO:0010556,GO:0090304,GO:0051171,GO:0019219,GO:0010468,GO:…	cellular biosynthetic process,biosynthetic process,organic substance biosynthetic process,organic cyclic compound biosynthetic process,intracellular,cellular macromolecule biosynthetic process,aromatic compound biosynthetic process,macromolecule biosynthetic process,heterocycle biosynthetic process,nucleobase-containing compound biosynthetic process,transcription, DNA-dependent,nucleic acid bindi…	rno05031,rno05034,rno05030,rno04380	Amphetamine addiction,Alcoholism,Cocaine addiction,Osteoclast differentiation
ENSRNOT00000078936	ENSRNOG00000038835	Cd86	11:67082192-67118795	0.392348	0.602917	-0.619825	0.04195	0.7862	CD86 molecule [Source:RGD Symbol;Acc:628714]	GO:1901701,GO:0051239,GO:0071345,GO:1901700,GO:0007275,GO:0071310,GO:0034097,GO:0048519,GO:0030154,GO:0048583,GO:0005488,GO:0070887,GO:0033993,GO:0002237,GO:0032502,GO:0071216,GO:0048522,GO:0048518,GO:0032496,GO:0002682,GO:0008284,GO:0010035,GO:2000026,GO:0050870,GO:0048731,GO:0048869,GO:0005102,GO:0048513,GO:0071222,GO:0071219,GO:0010038,GO:0010033,GO:0048856,GO:0050863,GO:0042110,GO:0071396,GO:…	cellular response to oxygen-containing compound,regulation of multicellular organismal process,cellular response to cytokine stimulus,response to oxygen-containing compound,multicellular organismal development,cellular response to organic substance,response to cytokine stimulus,negative regulation of biological process,cell differentiation,regulation of response to stimulus,binding,cellular respo…	rno05323,rno04620,rno04514,rno04672,rno05322,rno05202,rno05416,rno05332,rno05330,rno04940,rno05320	Rheumatoid arthritis,Toll-like receptor signaling pathway,Cell adhesion molecules (CAMs),Intestinal immune network for IgA production,Systemic lupus erythematosus,Transcriptional misregulation in cancer,Viral myocarditis,Graft-versus-host disease,Allograft rejection,Type I diabetes mellitus,Autoimmune thyroid disease
ENSRNOT00000038074	ENSRNOG00000027444	Nubpl	6:72891724-73148536	2.48922	2.99598	-0.267334	0.0459	0.808204	nucleotide binding protein-like [Source:RGD Symbol;Acc:1307232]	GO:0097159,GO:0043167,GO:1901363,GO:0005488,GO:0032502,GO:0009653,GO:0048869,GO:0048856,GO:0044767,GO:0005622,GO:0071822,GO:0022607,GO:0043227,GO:0032990,GO:0044085,GO:0043231,GO:0006461,GO:0070271,GO:0051539,GO:0009987,GO:0043933,GO:0032989,GO:0044424,GO:0044699,GO:0044763,GO:0043229,GO:0043226,GO:0005737,GO:0065003,GO:0010257,GO:0032981,GO:0097031,GO:0043623,GO:0070584,GO:0051536,GO:0051540,GO:…	organic cyclic compound binding,ion binding,heterocyclic compound binding,binding,developmental process,anatomical structure morphogenesis,cellular developmental process,anatomical structure development,single-organism developmental process,intracellular,protein complex subunit organization,cellular component assembly,membrane-bounded organelle,cell part morphogenesis,cellular component biogenesi…	--	--
ENSRNOT00000018634	ENSRNOG00000013886	Fyb	2:55835150-55983804	1.24231	2.30936	-0.894463	5.00E-05	0.011183	FYN binding protein [Source:RGD Symbol;Acc:1563421]	GO:0005622,GO:0043229,GO:0044424,GO:0005488,GO:0043226,GO:0005515,GO:0044464,GO:0005623,GO:0009987,GO:0071840,GO:0003674,GO:0016043,GO:0043228,GO:0043232,GO:0008150,GO:0044699,GO:0002376,GO:0005856,GO:0005575,GO:0015629,GO:0044763,GO:0070727,GO:0032403,GO:0034613,GO:0008104,GO:0051641,GO:0033036,GO:0072659,GO:0051179,GO:0007009,GO:0072657,GO:0016044,GO:0061024,GO:0050896,GO:0006955,GO:0005886,GO:…	intracellular,intracellular organelle,intracellular part,binding,organelle,protein binding,cell part,cell,cellular process,cellular component organization or biogenesis,molecular_function,cellular component organization,non-membrane-bounded organelle,intracellular non-membrane-bounded organelle,biological_process,single-organism process,immune system process,cytoskeleton,cellular_component,actin …	rno04015	Rap1 signaling pathway
ENSRNOT00000040203	ENSRNOG00000002879	Psen2	13:98513569-98530724	2.79638	4.08124	-0.545446	0.02225	0.619977	presenilin 2 [Source:RGD Symbol;Acc:621060]	GO:0048519,GO:0005488,GO:0044260,GO:0034641,GO:0006807,GO:0048523,GO:0001666,GO:0036293,GO:0035556,GO:0070482,GO:0019222,GO:0010467,GO:0016324,GO:0097458,GO:0043170,GO:0005622,GO:0007219,GO:0006811,GO:0008219,GO:0016265,GO:0010941,GO:0043067,GO:0045177,GO:0044237,GO:0042981,GO:0006950,GO:0012501,GO:0005783,GO:0043227,GO:0043085,GO:0044765,GO:0050789,GO:0065009,GO:0051179,GO:0005515,GO:0050794,GO:…	negative regulation of biological process,binding,cellular macromolecule metabolic process,cellular nitrogen compound metabolic process,nitrogen compound metabolic process,negative regulation of cellular process,response to hypoxia,response to decreased oxygen levels,intracellular signal transduction,response to oxygen levels,regulation of metabolic process,gene expression,apical plasma membrane,…	rno04330,rno04722,rno05010	Notch signaling pathway,Neurotrophin signaling pathway,Alzheimer's disease
ENSRNOT00000086920	ENSRNOG00000054392	AABR07055826.1	7:10585876-10588202	1.60975	2.07361	-0.365316	0.01115	0.459186	--	GO:0003676,GO:1901363,GO:0097159,GO:0005488,GO:0046872,GO:0043169,GO:0043167,GO:0003674	nucleic acid binding,heterocyclic compound binding,organic cyclic compound binding,binding,metal ion binding,cation binding,ion binding,molecular_function	--	--
ENSRNOT00000007879	ENSRNOG00000006019	G0s2	13:112004139-112005052	2.05866	2.93449	-0.511401	0.03515	0.739363	G0/G1switch 2 [Source:RGD Symbol;Acc:1311675]	GO:0023051,GO:0010646,GO:0048583,GO:0005488,GO:0048522,GO:0009966,GO:0048518,GO:0048584,GO:0005622,GO:0009967,GO:0008219,GO:0016265,GO:0010941,GO:0043067,GO:0023056,GO:0042981,GO:0010647,GO:0012501,GO:0043227,GO:2001238,GO:0050789,GO:0005515,GO:0050794,GO:0043231,GO:0006915,GO:0065007,GO:0009987,GO:0097190,GO:0044424,GO:0044700,GO:0023052,GO:0007154,GO:0044699,GO:0044763,GO:0043229,GO:2001235,GO:…	regulation of signaling,regulation of cell communication,regulation of response to stimulus,binding,positive regulation of cellular process,regulation of signal transduction,positive regulation of biological process,positive regulation of response to stimulus,intracellular,positive regulation of signal transduction,cell death,death,regulation of cell death,regulation of programmed cell death,posi…	--	--
ENSRNOT00000076529	ENSRNOG00000029148	Pdgfd	8:4440875-4669014	1.6323	1.3513	0.272557	0.03745	0.753271	platelet derived growth factor D [Source:RGD Symbol;Acc:621880]	GO:0030335,GO:0040017,GO:2000147,GO:0051272,GO:0050795,GO:0040012,GO:0009888,GO:0030334,GO:2000145,GO:0051270,GO:0050920,GO:0050921,GO:1901701,GO:0023051,GO:0051239,GO:0007243,GO:0048520,GO:1901700,GO:0007275,GO:0060326,GO:0071310,GO:0010646,GO:0006935,GO:0042330,GO:0048870,GO:0051674,GO:0040011,GO:0048583,GO:0005488,GO:0016477,GO:0002693,GO:0070887,GO:0032502,GO:0060255,GO:0044260,GO:0048522,GO:…	positive regulation of cell migration,positive regulation of locomotion,positive regulation of cell motility,positive regulation of cellular component movement,regulation of behavior,regulation of locomotion,tissue development,regulation of cell migration,regulation of cell motility,regulation of cellular component movement,regulation of chemotaxis,positive regulation of chemotaxis,cellular respo…	rno04015,rno04014,rno05218,rno04810,rno04510,rno04151,rno04540,rno05215	Rap1 signaling pathway,Ras signaling pathway,Melanoma,Regulation of actin cytoskeleton,Focal adhesion,PI3K-Akt signaling pathway,Gap junction,Prostate cancer
ENSRNOT00000006860	ENSRNOG00000021628	Wdr89	6:98599722-98606109	3.42467	2.78894	0.296249	0.01955	0.582446	WD repeat domain 89 [Source:RGD Symbol;Acc:1307393]	--	--	--	--
ENSRNOT00000076538	ENSRNOG00000037911	LOC680227	X:74304291-74345507	14.7099	10.5824	0.475124	0.00065	0.0853617	LRRGT00193 [Source:RGD Symbol;Acc:1594204]	--	--	--	--
ENSRNOT00000077282	ENSRNOG00000002653	Kcnk2	13:107690086-107886476	0.444672	1.05154	-1.2417	0.01335	0.500221	potassium two pore domain channel subfamily K member 2 [Source:RGD Symbol;Acc:621448]	GO:0009888,GO:0010556,GO:0009059,GO:0051239,GO:0019219,GO:0090304,GO:2000112,GO:0051171,GO:0034654,GO:0007275,GO:0019438,GO:0018130,GO:0044271,GO:0048519,GO:1901362,GO:0009889,GO:0034645,GO:0048583,GO:0005488,GO:0070887,GO:0015271,GO:0031326,GO:0032502,GO:0060255,GO:0034703,GO:0046483,GO:0006139,GO:0044260,GO:0048522,GO:0048518,GO:0006725,GO:0009058,GO:0007610,GO:0034641,GO:0031323,GO:0006807,GO:…	tissue development,regulation of macromolecule biosynthetic process,macromolecule biosynthetic process,regulation of multicellular organismal process,regulation of nucleobase-containing compound metabolic process,nucleic acid metabolic process,regulation of cellular macromolecule biosynthetic process,regulation of nitrogen compound metabolic process,nucleobase-containing compound biosynthetic pro…	rno04971	Gastric acid secretion
ENSRNOT00000020281	ENSRNOG00000024245	Zkscan2	1:193437613-193459396	0.58214	0.436957	0.413873	0.0086	0.403323	zinc finger with KRAB and SCAN domains 2 [Source:RGD Symbol;Acc:1359568]	GO:0044249,GO:0009058,GO:1901576,GO:1901362,GO:0005622,GO:0034645,GO:0019438,GO:0009059,GO:0018130,GO:0034654,GO:0006351,GO:0003676,GO:0044271,GO:0044237,GO:0032774,GO:0010467,GO:0031326,GO:0009889,GO:0006355,GO:2001141,GO:1901360,GO:0006725,GO:0016070,GO:0044260,GO:2000112,GO:0051252,GO:0006139,GO:0031323,GO:0046483,GO:0080090,GO:0060255,GO:0010556,GO:0090304,GO:0051171,GO:0019219,GO:0010468,GO:…	cellular biosynthetic process,biosynthetic process,organic substance biosynthetic process,organic cyclic compound biosynthetic process,intracellular,cellular macromolecule biosynthetic process,aromatic compound biosynthetic process,macromolecule biosynthetic process,heterocycle biosynthetic process,nucleobase-containing compound biosynthetic process,transcription, DNA-dependent,nucleic acid bindi…	--	--
ENSRNOT00000082933	ENSRNOG00000048917	Hoxa6	4:82173292-82263302	0.88345	0.656096	0.429243	0.0381	0.756941	homeobox A6 [Source:RGD Symbol;Acc:1590236]	GO:0006351,GO:0032774,GO:0001071,GO:0003700,GO:0010556,GO:0051252,GO:0006355,GO:2001141,GO:0009059,GO:0019219,GO:0016070,GO:0090304,GO:2000112,GO:0097159,GO:0051171,GO:0034654,GO:0007275,GO:0019438,GO:0018130,GO:0044271,GO:1901363,GO:0003676,GO:1901362,GO:0009889,GO:0034645,GO:0005488,GO:0031326,GO:0032502,GO:0060255,GO:0046483,GO:0006139,GO:0044260,GO:0006725,GO:0009058,GO:0034641,GO:0031323,GO:…	transcription, DNA-dependent,RNA biosynthetic process,nucleic acid binding transcription factor activity,sequence-specific DNA binding transcription factor activity,regulation of macromolecule biosynthetic process,regulation of RNA metabolic process,regulation of transcription, DNA-dependent,regulation of RNA biosynthetic process,macromolecule biosynthetic process,regulation of nucleobase-contain…	--	--
ENSRNOT00000026852	ENSRNOG00000019842	Artn	5:136759716-136762986	0.776046	0.487537	0.670631	0.04055	0.777286	artemin [Source:RGD Symbol;Acc:621427]	GO:0040017,GO:0050795,GO:0040012,GO:0050920,GO:0050921,GO:0048520,GO:0007275,GO:0006935,GO:0042330,GO:0048870,GO:0051674,GO:0040011,GO:0030154,GO:0048583,GO:0005488,GO:0016477,GO:0032502,GO:0061146,GO:0009653,GO:0048518,GO:0007610,GO:0048731,GO:0048869,GO:0005102,GO:0048513,GO:0032103,GO:0008083,GO:0048856,GO:0006928,GO:0044767,GO:0048584,GO:0072676,GO:0009605,GO:0048537,GO:0048541,GO:0097021,GO:…	positive regulation of locomotion,regulation of behavior,regulation of locomotion,regulation of chemotaxis,positive regulation of chemotaxis,positive regulation of behavior,multicellular organismal development,chemotaxis,taxis,cell motility,localization of cell,locomotion,cell differentiation,regulation of response to stimulus,binding,cell migration,developmental process,Peyer's patch morphogenes…	--	--
ENSRNOT00000046135	ENSRNOG00000005620	Lcp2	10:18996522-19043286	4.93964	4.32429	0.191942	0.0482	0.820285	lymphocyte cytosolic protein 2 [Source:RGD Symbol;Acc:619743]	GO:0048583,GO:0005488,GO:0060255,GO:0044260,GO:0048522,GO:0007167,GO:0048518,GO:0002682,GO:0031323,GO:0080090,GO:0001816,GO:0035556,GO:0042327,GO:0048584,GO:0007169,GO:0002684,GO:0019222,GO:0010562,GO:0045937,GO:0031401,GO:0001934,GO:0002376,GO:0043170,GO:0005622,GO:0001932,GO:0042325,GO:0019220,GO:0006468,GO:0051174,GO:0010604,GO:0001775,GO:0050663,GO:0009306,GO:0031399,GO:0032270,GO:0044237,GO:…	regulation of response to stimulus,binding,regulation of macromolecule metabolic process,cellular macromolecule metabolic process,positive regulation of cellular process,enzyme linked receptor protein signaling pathway,positive regulation of biological process,regulation of immune system process,regulation of cellular metabolic process,regulation of primary metabolic process,cytokine production,i…	rno04015,rno04660,rno04664,rno04380,rno04611,rno04650	Rap1 signaling pathway,T cell receptor signaling pathway,Fc epsilon RI signaling pathway,Osteoclast differentiation,Platelet activation,Natural killer cell mediated cytotoxicity
ENSRNOT00000048602	ENSRNOG00000042690	Zmat4	16:72762561-73152921	0.610994	0.378517	0.6908	0.0008	0.0981674	zinc finger, matrin type 4 [Source:RGD Symbol;Acc:1584398]	GO:0005622,GO:0003676,GO:1901363,GO:0097159,GO:0005488,GO:0005515,GO:0046872,GO:0043169,GO:0008219,GO:0016265,GO:0006915,GO:0012501,GO:0097193,GO:0044464,GO:0005623,GO:0097190,GO:0009987,GO:0035556,GO:0043167,GO:0003674,GO:0072332,GO:0072331,GO:0050794,GO:0002039,GO:0008150,GO:0003723,GO:0050789,GO:0008270,GO:0046914,GO:0065007,GO:0044699,GO:0005575,GO:0044763,GO:0051716,GO:0050896,GO:0007154,GO:…	intracellular,nucleic acid binding,heterocyclic compound binding,organic cyclic compound binding,binding,protein binding,metal ion binding,cation binding,cell death,death,apoptotic process,programmed cell death,intrinsic apoptotic signaling pathway,cell part,cell,apoptotic signaling pathway,cellular process,intracellular signal transduction,ion binding,molecular_function,intrinsic apoptotic signa…	--	--
ENSRNOT00000026652	ENSRNOG00000019661	Gdf15	16:20555394-20557978	9.08169	11.4842	-0.33862	0.00545	0.315301	growth differentiation factor 15 [Source:RGD Symbol;Acc:2674]	GO:0005488,GO:0043226,GO:0005515,GO:0043227,GO:0032502,GO:0048518,GO:0048522,GO:0007275,GO:0048856,GO:0009888,GO:0048731,GO:0051239,GO:0044767,GO:0009653,GO:0009987,GO:0030154,GO:0048869,GO:0048513,GO:0035914,GO:0042692,GO:0050793,GO:0071840,GO:0051146,GO:2000026,GO:0048646,GO:0003674,GO:0022603,GO:0016043,GO:0051094,GO:0045595,GO:0061061,GO:0050794,GO:0007519,GO:0060538,GO:0014706,GO:0048468,GO:…	binding,organelle,protein binding,membrane-bounded organelle,developmental process,positive regulation of biological process,positive regulation of cellular process,multicellular organismal development,anatomical structure development,tissue development,system development,regulation of multicellular organismal process,single-organism developmental process,anatomical structure morphogenesis,cellul…	--	--
ENSRNOT00000061980	ENSRNOG00000007061	Arhgef33	6:3012803-3095500	0.497408	0.334806	0.571105	0.0403	0.775096	Rho guanine nucleotide exchange factor 33 [Source:RGD Symbol;Acc:1560224]	GO:0023051,GO:0019219,GO:0051171,GO:0010646,GO:0048583,GO:0046483,GO:0006139,GO:0009966,GO:0006725,GO:0034641,GO:0031323,GO:0006807,GO:0080090,GO:1901360,GO:0035556,GO:0019222,GO:0019220,GO:0051174,GO:0046434,GO:0044237,GO:0043085,GO:0050789,GO:0065009,GO:1901292,GO:0006793,GO:0006796,GO:0050794,GO:0006195,GO:0072523,GO:0044238,GO:0006163,GO:0009166,GO:0019439,GO:0043547,GO:0065007,GO:0009987,GO:…	regulation of signaling,regulation of nucleobase-containing compound metabolic process,regulation of nitrogen compound metabolic process,regulation of cell communication,regulation of response to stimulus,heterocycle metabolic process,nucleobase-containing compound metabolic process,regulation of signal transduction,cellular aromatic compound metabolic process,cellular nitrogen compound metabolic…	--	--
ENSRNOT00000021164	ENSRNOG00000015618	Wnt5a	16:4469467-4489860	1.56346	1.82945	-0.22667	0.0468	0.813562	wingless-type MMTV integration site family, member 5A [Source:RGD Symbol;Acc:69250]	GO:0005622,GO:0003676,GO:0044237,GO:1901363,GO:0097159,GO:0044260,GO:0009058,GO:0034641,GO:0006807,GO:0044249,GO:0010467,GO:0090304,GO:0016070,GO:0006139,GO:1901576,GO:0006725,GO:1901360,GO:0001503,GO:0009790,GO:0046483,GO:0048598,GO:0045444,GO:1901362,GO:0048568,GO:0044238,GO:0019438,GO:0044271,GO:0043170,GO:0034654,GO:0005488,GO:0043009,GO:0008152,GO:0071704,GO:0001071,GO:0003700,GO:0009887,GO:…	intracellular,nucleic acid binding,cellular metabolic process,heterocyclic compound binding,organic cyclic compound binding,cellular macromolecule metabolic process,biosynthetic process,cellular nitrogen compound metabolic process,nitrogen compound metabolic process,cellular biosynthetic process,gene expression,nucleic acid metabolic process,RNA metabolic process,nucleobase-containing compound me…
lation of lymphocyte migration,JNK cascade,mesoderm morphogenesis,developmental growth,purine ribonucleotide catabolic process,establishment of protein localization,ribonucleotide catabolic process,neuron projection extension,pigment biosynthetic process,negative regulation of locomotion,guanosine-containing compound metabolic process,carbohydrate derivative catabolic process,regulation of endoth…	rno05200,rno05217,rno04916,rno05166,rno04550,rno04390,rno04310,rno04340,rno05205	Pathways in cancer,Basal cell carcinoma,Melanogenesis,HTLV-I infection,Signaling pathways regulating pluripotency of stem cells,Hippo signaling pathway,Wnt signaling pathway,Hedgehog signaling pathway,Proteoglycans in cancer
ENSRNOT00000008892	ENSRNOG00000006806	Setmar	4:140092351-140105316	0.390739	0.615027	-0.654443	0.01535	0.52793	SET domain and mariner transposase fusion gene [Source:RGD Symbol;Acc:1565882]	GO:0044249,GO:0009058,GO:1901576,GO:0005622,GO:0034645,GO:0009059,GO:0003676,GO:0044237,GO:1901360,GO:0006725,GO:0044260,GO:0006139,GO:0031323,GO:0046483,GO:0080090,GO:0060255,GO:0090304,GO:0051171,GO:0019219,GO:0034641,GO:0043229,GO:0019222,GO:1901363,GO:0097159,GO:0043170,GO:0006807,GO:0044424,GO:0008152,GO:0071704,GO:0043231,GO:0005488,GO:0044238,GO:0005634,GO:0003677,GO:0043226,GO:0005515,GO:…	cellular biosynthetic process,biosynthetic process,organic substance biosynthetic process,intracellular,cellular macromolecule biosynthetic process,macromolecule biosynthetic process,nucleic acid binding,cellular metabolic process,organic cyclic compound metabolic process,cellular aromatic compound metabolic process,cellular macromolecule metabolic process,nucleobase-containing compound metabolic…	rno00310	Lysine degradation
ENSRNOT00000023478	ENSRNOG00000017431	RGD1304884	19:53723821-53740329	4.65126	4.01564	0.211992	0.0273	0.667877	similar to RIKEN cDNA 6430548M08 [Source:RGD Symbol;Acc:1304884]	--	--	--	--
ENSRNOT00000009336	ENSRNOG00000006967	Xiap	X:128409471-128453000	10.7266	7.80598	0.458544	0.0123	0.484123	X-linked inhibitor of apoptosis [Source:RGD Symbol;Acc:620692]	GO:0005622,GO:0044237,GO:0044260,GO:0043229,GO:0019222,GO:0043170,GO:0044424,GO:0008152,GO:0071704,GO:0043231,GO:0005488,GO:0044238,GO:0005634,GO:0043226,GO:0005515,GO:0043227,GO:0048523,GO:0048519,GO:0046872,GO:0043169,GO:0010941,GO:0048518,GO:0008219,GO:0016265,GO:0042981,GO:0006915,GO:0043067,GO:0048522,GO:0012501,GO:0044464,GO:0005623,GO:0060548,GO:0043066,GO:0005737,GO:0009987,GO:0043069,GO:…	intracellular,cellular metabolic process,cellular macromolecule metabolic process,intracellular organelle,regulation of metabolic process,macromolecule metabolic process,intracellular part,metabolic process,organic substance metabolic process,intracellular membrane-bounded organelle,binding,primary metabolic process,nucleus,organelle,protein binding,membrane-bounded organelle,negative regulation …	rno05222,rno05200,rno04210,rno05166,rno04064,rno04510,rno05145,rno04120	Small cell lung cancer,Pathways in cancer,Apoptosis,HTLV-I infection,NF-kappa B signaling pathway,Focal adhesion,Toxoplasmosis,Ubiquitin mediated proteolysis
ENSRNOT00000086456	ENSRNOG00000010370	Tnip1	10:40255775-40296470	23.4337	19.631	0.255453	0.048	0.819839	TNFAIP3 interacting protein 1 [Source:RGD Symbol;Acc:1309380]	GO:0023051,GO:0009059,GO:0007243,GO:0010646,GO:0048519,GO:0034645,GO:0048583,GO:0005488,GO:0023057,GO:0010648,GO:0009968,GO:0044260,GO:0009966,GO:0009058,GO:0048523,GO:0010627,GO:1901576,GO:0000165,GO:0044249,GO:0048585,GO:0004843,GO:0035556,GO:0070372,GO:0070371,GO:0019783,GO:0043408,GO:0007155,GO:0043170,GO:0005622,GO:0044501,GO:0052027,GO:0052250,GO:0085032,GO:0022610,GO:0070373,GO:0007159,GO:…	regulation of signaling,macromolecule biosynthetic process,intracellular protein kinase cascade,regulation of cell communication,negative regulation of biological process,cellular macromolecule biosynthetic process,regulation of response to stimulus,binding,negative regulation of signaling,negative regulation of cell communication,negative regulation of signal transduction,cellular macromolecule …	--	--
ENSRNOT00000044575	ENSRNOG00000031540	LOC100362384	13:89253616-89254171	9.3763	11.6777	-0.316664	0.04215	0.786807	ferritin light chain 1-like [Source:RGD Symbol;Acc:2318303]	GO:0043169,GO:0046872,GO:0043167,GO:0005488,GO:0048878,GO:0006811,GO:0044765,GO:0005506,GO:0008199,GO:0051179,GO:0042592,GO:0065008,GO:0006873,GO:0065007,GO:0009987,GO:0055082,GO:0019725,GO:0030003,GO:0044699,GO:0030001,GO:0044763,GO:0050801,GO:0055080,GO:0046914,GO:0006875,GO:0006812,GO:0006810,GO:0055065,GO:0003674,GO:0051234,GO:0008150,GO:0005623,GO:0006826,GO:0006879,GO:0005575,GO:0055072,GO:…	cation binding,metal ion binding,ion binding,binding,chemical homeostasis,ion transport,single-organism transport,iron ion binding,ferric iron binding,localization,homeostatic process,regulation of biological quality,cellular ion homeostasis,biological regulation,cellular process,cellular chemical homeostasis,cellular homeostasis,cellular cation homeostasis,single-organism process,metal ion trans…	--	--
ENSRNOT00000020416	ENSRNOG00000015071	Zim1	1:70253649-70266809	0.520751	0.760079	-0.545554	0.04815	0.820206	zinc finger, imprinted 1 [Source:RGD Symbol;Acc:1310930]	GO:0043169,GO:0046872,GO:0006351,GO:0032774,GO:0001071,GO:0003700,GO:0010556,GO:0051252,GO:0006355,GO:2001141,GO:0009059,GO:0019219,GO:0016070,GO:0090304,GO:2000112,GO:0097159,GO:0051171,GO:0034654,GO:0019438,GO:0018130,GO:0043167,GO:0044271,GO:1901363,GO:0003676,GO:1901362,GO:0009889,GO:0034645,GO:0005488,GO:0031326,GO:0060255,GO:0046483,GO:0006139,GO:0044260,GO:0006725,GO:0009058,GO:0034641,GO:…	cation binding,metal ion binding,transcription, DNA-dependent,RNA biosynthetic process,nucleic acid binding transcription factor activity,sequence-specific DNA binding transcription factor activity,regulation of macromolecule biosynthetic process,regulation of RNA metabolic process,regulation of transcription, DNA-dependent,regulation of RNA biosynthetic process,macromolecule biosynthetic process…	--	--
ENSRNOT00000044393	ENSRNOG00000015830	Ano9	1:213908981-213921208	2.77121	2.29801	0.270131	0.0391	0.765729	anoctamin 9 [Source:RGD Symbol;Acc:1560565]	GO:0005622,GO:0006811,GO:0006820,GO:0044765,GO:0005548,GO:0051179,GO:0008509,GO:0015075,GO:0044699,GO:0022857,GO:0022891,GO:0017128,GO:0006810,GO:0022836,GO:0022839,GO:0005216,GO:0022838,GO:0005229,GO:0003674,GO:0005319,GO:0022892,GO:0005215,GO:0051234,GO:0015267,GO:0022803,GO:0008150,GO:0015698,GO:0005254,GO:0005253,GO:0015108,GO:0005623,GO:0044464,GO:0015103,GO:0006821,GO:0005575,GO:0071944,GO:…	intracellular,ion transport,anion transport,single-organism transport,phospholipid transporter activity,localization,anion transmembrane transporter activity,ion transmembrane transporter activity,single-organism process,transmembrane transporter activity,substrate-specific transmembrane transporter activity,phospholipid scramblase activity,transport,gated channel activity,ion gated channel activ…	--	--
ENSRNOT00000006160	ENSRNOG00000004640	Mtfp1	14:84330217-84334066	5.98395	4.73362	0.338154	0.00635	0.343378	mitochondrial fission process 1 [Source:RGD Symbol;Acc:1359705]	GO:0005622,GO:0043229,GO:0044424,GO:0043231,GO:0043226,GO:0043227,GO:0044446,GO:0044422,GO:0044464,GO:0005623,GO:0005737,GO:0009987,GO:0005743,GO:0071840,GO:0031966,GO:0005740,GO:0044444,GO:0005739,GO:0044429,GO:0016043,GO:0019866,GO:0031967,GO:0031975,GO:0007005,GO:0008150,GO:0031090,GO:0006996,GO:0044699,GO:0005575,GO:0044763,GO:0000266,GO:0048285,GO:0016020	intracellular,intracellular organelle,intracellular part,intracellular membrane-bounded organelle,organelle,membrane-bounded organelle,intracellular organelle part,organelle part,cell part,cell,cytoplasm,cellular process,mitochondrial inner membrane,cellular component organization or biogenesis,mitochondrial membrane,mitochondrial envelope,cytoplasmic part,mitochondrion,mitochondrial part,cellula…	--	--
ENSRNOT00000001971	ENSRNOG00000001451	Fkbp6	12:24367198-24438019	3.16755	4.36006	-0.460979	0.00075	0.0947104	FK506 binding protein 6 [Source:RGD Symbol;Acc:1308926]	GO:0016070,GO:0090304,GO:0097159,GO:1901363,GO:0048519,GO:0030154,GO:0005488,GO:0032502,GO:0060255,GO:0046483,GO:0006139,GO:0044260,GO:0048522,GO:0048518,GO:0006725,GO:0034641,GO:0006807,GO:0048869,GO:1901360,GO:0018208,GO:0010468,GO:0018193,GO:0003755,GO:0019222,GO:0016859,GO:0010467,GO:0043170,GO:0005622,GO:0044237,GO:0006464,GO:0036211,GO:0061077,GO:0005527,GO:0005528,GO:0005783,GO:0043227,GO:…	RNA metabolic process,nucleic acid metabolic process,organic cyclic compound binding,heterocyclic compound binding,negative regulation of biological process,cell differentiation,binding,developmental process,regulation of macromolecule metabolic process,heterocycle metabolic process,nucleobase-containing compound metabolic process,cellular macromolecule metabolic process,positive regulation of ce…	--	--
ENSRNOT00000029674	ENSRNOG00000024455	Gnptg	10:14593055-14597969	15.6147	18.1908	-0.220308	0.02215	0.618302	N-acetylglucosamine-1-phosphate transferase, gamma subunit [Source:RGD Symbol;Acc:1311614]	GO:0009059,GO:0034645,GO:0005488,GO:0044260,GO:0009058,GO:1901576,GO:0044249,GO:0043170,GO:0005622,GO:0016256,GO:0044237,GO:0006464,GO:0036211,GO:0016310,GO:0003976,GO:0043227,GO:0044765,GO:0006793,GO:0006796,GO:0043412,GO:0051179,GO:0005515,GO:0043231,GO:0071702,GO:0044238,GO:0009987,GO:0008152,GO:0044424,GO:0071704,GO:0044699,GO:0044763,GO:0043229,GO:0005794,GO:0044267,GO:0033036,GO:0006622,GO:…	macromolecule biosynthetic process,cellular macromolecule biosynthetic process,binding,cellular macromolecule metabolic process,biosynthetic process,organic substance biosynthetic process,cellular biosynthetic process,macromolecule metabolic process,intracellular,N-glycan processing to lysosome,cellular metabolic process,cellular protein modification process,protein modification process,phosphory…	rno04142	Lysosome
ENSRNOT00000092622	ENSRNOG00000046548	Rhox5	X:123887987-123993542	5.93913	7.83523	-0.399726	0.008	0.388799	reproductive homeobox 5 [Source:RGD Symbol;Acc:3295]	GO:0006351,GO:0032774,GO:0010556,GO:0051252,GO:0006355,GO:2001141,GO:0009059,GO:0019219,GO:0016070,GO:0090304,GO:2000112,GO:0097159,GO:0051171,GO:0034654,GO:0019438,GO:0018130,GO:0044271,GO:1901363,GO:0003676,GO:1901362,GO:0009889,GO:0034645,GO:0005488,GO:0031326,GO:0060255,GO:0046483,GO:0006139,GO:0044260,GO:0006725,GO:0009058,GO:0034641,GO:0031323,GO:0006807,GO:1901576,GO:0044249,GO:0080090,GO:…	transcription, DNA-dependent,RNA biosynthetic process,regulation of macromolecule biosynthetic process,regulation of RNA metabolic process,regulation of transcription, DNA-dependent,regulation of RNA biosynthetic process,macromolecule biosynthetic process,regulation of nucleobase-containing compound metabolic process,RNA metabolic process,nucleic acid metabolic process,regulation of cellular macr…	--	--
ENSRNOT00000047831	ENSRNOG00000019667	Ppfibp2	1:171793781-171969099	13.3732	11.4574	0.223063	0.0237	0.632282	PPFIA binding protein 2 [Source:RGD Symbol;Acc:1565383]	GO:0005615,GO:0005576,GO:0044421,GO:0005575	extracellular space,extracellular region,extracellular region part,cellular_component	--	--
ENSRNOT00000024459	ENSRNOG00000018094	Sv2c	2:26501832-26699333	16.0965	18.1378	-0.172257	0.04775	0.818922	synaptic vesicle glycoprotein 2c [Source:RGD Symbol;Acc:619718]	GO:0005488,GO:0055085,GO:0005622,GO:0008021,GO:0043227,GO:0044765,GO:0051179,GO:0005515,GO:0043231,GO:0030672,GO:0030136,GO:0009987,GO:0044424,GO:0044699,GO:0044763,GO:0043229,GO:0022857,GO:0043226,GO:0030665,GO:0005737,GO:0006810,GO:0030135,GO:0003674,GO:0005215,GO:0051234,GO:0006836,GO:0045202,GO:0030662,GO:0044446,GO:0044444,GO:0008150,GO:0044456,GO:0044422,GO:0005623,GO:0031410,GO:0044464,GO:…	binding,transmembrane transport,intracellular,synaptic vesicle,membrane-bounded organelle,single-organism transport,localization,protein binding,intracellular membrane-bounded organelle,synaptic vesicle membrane,clathrin-coated vesicle,cellular process,intracellular part,single-organism process,single-organism cellular process,intracellular organelle,transmembrane transporter activity,organelle,c…	rno04512	ECM-receptor interaction
ENSRNOT00000042465	ENSRNOG00000026336	Tmem255b	16:81189072-81209429	12.7491	18.6908	-0.551936	0.0272	0.667387	transmembrane protein 255B [Source:RGD Symbol;Acc:1566042]	GO:0005575,GO:0016020,GO:0044425,GO:0031224,GO:0016021	cellular_component,membrane,membrane part,intrinsic to membrane,integral to membrane	--	--
ENSRNOT00000016317	ENSRNOG00000011258	Masp2	5:165415135-165430054	2.7529	3.39988	-0.30453	0.01395	0.50774	mannan-binding lectin serine peptidase 2 [Source:RGD Symbol;Acc:620214]	GO:0043170,GO:0008152,GO:0071704,GO:0005488,GO:0044238,GO:0043226,GO:0005515,GO:0043227,GO:0046872,GO:0043169,GO:0048518,GO:0006950,GO:0043167,GO:0003674,GO:0048583,GO:0019538,GO:0001855,GO:0008150,GO:0050789,GO:0048584,GO:0065007,GO:0001846,GO:0002252,GO:0044699,GO:0001867,GO:0002376,GO:0005575,GO:0001848,GO:0002682,GO:0048306,GO:0002684,GO:0006952,GO:0003824,GO:0006508,GO:0006959,GO:0030246,GO:…	macromolecule metabolic process,metabolic process,organic substance metabolic process,binding,primary metabolic process,organelle,protein binding,membrane-bounded organelle,metal ion binding,cation binding,positive regulation of biological process,response to stress,ion binding,molecular_function,regulation of response to stimulus,protein metabolic process,complement component C4b binding,biologi…	rno04610,rno05150	Complement and coagulation cascades,Staphylococcus aureus infection
ENSRNOT00000039481	ENSRNOG00000027818	Znhit3	10:72228221-72235888	24.695	19.8547	0.314737	0.022	0.616813	zinc finger, HIT-type containing 3 [Source:RGD Symbol;Acc:1598226]	GO:0005488,GO:0005515,GO:0003674	binding,protein binding,molecular_function	--	--
ENSRNOT00000026303	ENSRNOG00000019422	Egr1	18:27657627-27661429	153.276	178.229	-0.217599	0.0073	0.372118	early growth response 1 [Source:RGD Symbol;Acc:2544]	GO:0044249,GO:0009058,GO:1901576,GO:1901362,GO:0005622,GO:0034645,GO:0019438,GO:0009059,GO:0018130,GO:0034654,GO:0006351,GO:0003676,GO:0044271,GO:0044237,GO:0032774,GO:0010467,GO:0031326,GO:0009889,GO:0006355,GO:2001141,GO:1901360,GO:0006725,GO:0016070,GO:0044260,GO:2000112,GO:0051252,GO:0006139,GO:0031323,GO:0046483,GO:0080090,GO:0060255,GO:0010556,GO:0090304,GO:0051171,GO:0019219,GO:0010468,GO:…	cellular biosynthetic process,biosynthetic process,organic substance biosynthetic process,organic cyclic compound biosynthetic process,intracellular,cellular macromolecule biosynthetic process,aromatic compound biosynthetic process,macromolecule biosynthetic process,heterocycle biosynthetic process,nucleobase-containing compound biosynthetic process,transcription, DNA-dependent,nucleic acid bindi…	rno05166,rno05020	HTLV-I infection,Prion diseases
ENSRNOT00000084496	ENSRNOG00000056954	Inpp5k	10:63776377-63795899	3.68891	5.66256	-0.618258	0.04155	0.782761	inositol polyphosphate-5-phosphatase K [Source:RGD Symbol;Acc:1359130]	GO:0005622,GO:0044424,GO:0043229,GO:0043231,GO:0044237,GO:0043226,GO:0044260,GO:0043227,GO:0009058,GO:0034641,GO:0006807,GO:0044249,GO:0010467,GO:0005737,GO:0090304,GO:0016070,GO:0006139,GO:1901576,GO:0006725,GO:1901360,GO:0009790,GO:0046483,GO:1901362,GO:0044238,GO:0019438,GO:0044271,GO:0043170,GO:0034654,GO:0005488,GO:0043009,GO:0008152,GO:0071704,GO:0009792,GO:0009059,GO:0034645,GO:0044444,GO:…	intracellular,intracellular part,intracellular organelle,intracellular membrane-bounded organelle,cellular metabolic process,organelle,cellular macromolecule metabolic process,membrane-bounded organelle,biosynthetic process,cellular nitrogen compound metabolic process,nitrogen compound metabolic process,cellular biosynthetic process,gene expression,cytoplasm,nucleic acid metabolic process,RNA met…	rno01100,rno00562,rno04070	Metabolic pathways,Inositol phosphate metabolism,Phosphatidylinositol signaling system
ENSRNOT00000044310	ENSRNOG00000004269	Myt1l	6:48452368-48857936	0.968178	1.21502	-0.327642	0.04085	0.779181	myelin transcription factor 1-like [Source:RGD Symbol;Acc:620550]	GO:0005622,GO:0044424,GO:0043229,GO:0043231,GO:0044237,GO:0043226,GO:0044260,GO:0046872,GO:0043227,GO:0043169,GO:0009058,GO:0034641,GO:0006807,GO:0044249,GO:0010467,GO:0090304,GO:0016070,GO:0006139,GO:1901576,GO:0006725,GO:1901360,GO:0046483,GO:1901362,GO:0044238,GO:0019438,GO:0044271,GO:0043170,GO:0034654,GO:0005488,GO:0008152,GO:0071704,GO:0001071,GO:0003700,GO:0009059,GO:0034645,GO:0018130,GO:…	intracellular,intracellular part,intracellular organelle,intracellular membrane-bounded organelle,cellular metabolic process,organelle,cellular macromolecule metabolic process,metal ion binding,membrane-bounded organelle,cation binding,biosynthetic process,cellular nitrogen compound metabolic process,nitrogen compound metabolic process,cellular biosynthetic process,gene expression,nucleic acid me…	--	--
ENSRNOT00000073921	ENSRNOG00000049403	LOC100909582	13:43494349-43566680	0.984446	1.62075	-0.719277	0.02605	0.655632	alpha-1,6-mannosylglycoprotein 6-beta-N-acetylglucosaminyltransferase A-like [Source:RGD Symbol;Acc:6503116]	GO:0009059,GO:0034645,GO:0044260,GO:0009058,GO:1901576,GO:0044249,GO:0043170,GO:0044237,GO:0006464,GO:0036211,GO:0043412,GO:0030144,GO:0044238,GO:0009987,GO:0008152,GO:0071704,GO:0008194,GO:0044267,GO:0008375,GO:1901135,GO:0070085,GO:0003674,GO:0006487,GO:0008150,GO:0009100,GO:0044723,GO:0006486,GO:0043413,GO:0009101,GO:0016758,GO:0019538,GO:0005975,GO:0016757,GO:0016740,GO:0003824,GO:1901137,GO:…	macromolecule biosynthetic process,cellular macromolecule biosynthetic process,cellular macromolecule metabolic process,biosynthetic process,organic substance biosynthetic process,cellular biosynthetic process,macromolecule metabolic process,cellular metabolic process,cellular protein modification process,protein modification process,macromolecule modification,alpha-1,6-mannosylglycoprotein 6-bet…	--	--
ENSRNOT00000088822	ENSRNOG00000055433	Trim46	2:188548643-188561360	1.0424	1.73116	-0.731835	0.0201	0.591201	tripartite motif-containing 46 [Source:RGD Symbol;Acc:1305993]	GO:0043169,GO:0046872,GO:0043167,GO:0005488,GO:0005622,GO:0046914,GO:0003674,GO:0008270,GO:0005623,GO:0044464,GO:0005575	cation binding,metal ion binding,ion binding,binding,intracellular,transition metal ion binding,molecular_function,zinc ion binding,cell,cell part,cellular_component	--	--
ENSRNOT00000019158	ENSRNOG00000027040	Ggact	15:109307903-109316953	20.2226	17.4712	0.21099	0.02855	0.679904	gamma-glutamylamine cyclotransferase [Source:RGD Symbol;Acc:1304748]	GO:0003839,GO:0016755,GO:0005488,GO:0006807,GO:0044237,GO:0043227,GO:0005515,GO:0044238,GO:0009987,GO:0008152,GO:0071704,GO:0043226,GO:0042219,GO:0005576,GO:0044710,GO:0044281,GO:1901565,GO:0044421,GO:0003674,GO:0043436,GO:0044248,GO:0006082,GO:0016746,GO:1901575,GO:0008150,GO:1901564,GO:0009056,GO:0044282,GO:0044712,GO:0016054,GO:0046395,GO:0009063,GO:0019752,GO:0006575,GO:0016740,GO:0003824,GO:…	gamma-glutamylcyclotransferase activity,transferase activity, transferring amino-acyl groups,binding,nitrogen compound metabolic process,cellular metabolic process,membrane-bounded organelle,protein binding,primary metabolic process,cellular process,metabolic process,organic substance metabolic process,organelle,cellular modified amino acid catabolic process,extracellular region,single-organism m…	--	--
ENSRNOT00000086719	ENSRNOG00000007115	Crebl2	4:168599330-168619764	0.687462	0.452304	0.603987	0.0262	0.657576	cAMP responsive element binding protein-like 2 [Source:RGD Symbol;Acc:1309502]	GO:0006351,GO:0032774,GO:0001071,GO:0003700,GO:0010556,GO:0051252,GO:0006355,GO:2001141,GO:0009059,GO:0019219,GO:0016070,GO:0090304,GO:2000112,GO:0097159,GO:0051171,GO:0034654,GO:0019438,GO:0018130,GO:0044271,GO:1901363,GO:0003676,GO:1901362,GO:0009889,GO:0034645,GO:0005488,GO:0031326,GO:0060255,GO:0046483,GO:0006139,GO:0044260,GO:0006725,GO:0009058,GO:0034641,GO:0031323,GO:0006807,GO:1901576,GO:…	transcription, DNA-dependent,RNA biosynthetic process,nucleic acid binding transcription factor activity,sequence-specific DNA binding transcription factor activity,regulation of macromolecule biosynthetic process,regulation of RNA metabolic process,regulation of transcription, DNA-dependent,regulation of RNA biosynthetic process,macromolecule biosynthetic process,regulation of nucleobase-contain…	--	--
ENSRNOT00000003075	ENSRNOG00000022256	Cxcl10	14:17143039-17225389	14.1551	12.1449	0.220972	0.03365	0.725538	C-X-C motif chemokine ligand 10 [Source:RGD Symbol;Acc:620209]	GO:0044237,GO:1901360,GO:0006725,GO:0006139,GO:0031323,GO:0046483,GO:0080090,GO:0051171,GO:0019219,GO:0034641,GO:0019222,GO:0006807,GO:0008152,GO:0071704,GO:0005488,GO:0044238,GO:0005515,GO:0048523,GO:0048519,GO:0031325,GO:0009893,GO:0097305,GO:0032502,GO:0014070,GO:0045935,GO:0048518,GO:0051173,GO:0009628,GO:1901700,GO:0048522,GO:0009991,GO:0007275,GO:0044464,GO:0006796,GO:0009314,GO:0005623,GO:…	cellular metabolic process,organic cyclic compound metabolic process,cellular aromatic compound metabolic process,nucleobase-containing compound metabolic process,regulation of cellular metabolic process,heterocycle metabolic process,regulation of primary metabolic process,regulation of nitrogen compound metabolic process,regulation of nucleobase-containing compound metabolic process,cellular nit…	rno04668,rno04622,rno04060,rno05164,rno04620,rno04623,rno04062	TNF signaling pathway,RIG-I-like receptor signaling pathway,Cytokine-cytokine receptor interaction,Influenza A,Toll-like receptor signaling pathway,Cytosolic DNA-sensing pathway,Chemokine signaling pathway
ENSRNOT00000034744	ENSRNOG00000023549	Samd5	1:3713749-3763392	2.4571	1.96442	0.322851	0.0144	0.514167	sterile alpha motif domain containing 5 [Source:RGD Symbol;Acc:1311012]	--	--	--	--
ENSRNOT00000092845	ENSRNOG00000015189	Bbs9	8:23492465-24074536	2.85095	5.21268	-0.87058	0.04935	0.824664	Bardet-Biedl syndrome 9 [Source:RGD Symbol;Acc:1308472]	GO:0048646,GO:0030154,GO:0005488,GO:0032502,GO:0009653,GO:0045444,GO:0048869,GO:0048856,GO:0044767,GO:0005622,GO:0035869,GO:0030030,GO:0042995,GO:0022607,GO:0043227,GO:0032990,GO:0061512,GO:0044085,GO:0051179,GO:0005515,GO:0034451,GO:0043231,GO:0048858,GO:0030031,GO:0005815,GO:0005813,GO:0009987,GO:0032989,GO:0060271,GO:0044424,GO:0010927,GO:0042384,GO:0034464,GO:0044699,GO:0044763,GO:0043229,GO:…	anatomical structure formation involved in morphogenesis,cell differentiation,binding,developmental process,anatomical structure morphogenesis,fat cell differentiation,cellular developmental process,anatomical structure development,single-organism developmental process,intracellular,ciliary transition zone,cell projection organization,cell projection,cellular component assembly,membrane-bounded o…	--	--
ENSRNOT00000085373	ENSRNOG00000054181	LOC100361547	1:148240503-148287217	3.15473	2.46609	0.35529	0.0272	0.667387	Cytochrome P450, family 2, subfamily c, polypeptide 7-like [Source:RGD Symbol;Acc:2319920]	GO:0043169,GO:0046872,GO:0097159,GO:0043167,GO:1901363,GO:0005488,GO:0044237,GO:0005506,GO:0006690,GO:1901568,GO:0044238,GO:0016705,GO:0009987,GO:0008395,GO:0008152,GO:0001676,GO:0071704,GO:0019369,GO:0046914,GO:0033559,GO:0019373,GO:0044710,GO:0044281,GO:0044255,GO:0004497,GO:0016491,GO:0008392,GO:0003674,GO:0043436,GO:0008391,GO:0006082,GO:0008150,GO:0006629,GO:0006631,GO:0055114,GO:0019752,GO:…	cation binding,metal ion binding,organic cyclic compound binding,ion binding,heterocyclic compound binding,binding,cellular metabolic process,iron ion binding,icosanoid metabolic process,fatty acid derivative metabolic process,primary metabolic process,oxidoreductase activity, acting on paired donors, with incorporation or reduction of molecular oxygen,cellular process,steroid hydroxylase activit…	rno00591,rno04726,rno00590,rno00830,rno04750,rno05204,rno01100,rno00140	Linoleic acid metabolism,Serotonergic synapse,Arachidonic acid metabolism,Retinol metabolism,Inflammatory mediator regulation of TRP channels,Chemical carcinogenesis,Metabolic pathways,Steroid hormone biosynthesis
ENSRNOT00000077973	ENSRNOG00000056697	Kcnab1	2:155718358-156009526	0.582094	0.401481	0.535921	0.01475	0.520158	potassium voltage-gated channel subfamily A member regulatory beta subunit 1 [Source:RGD Symbol;Acc:61827]	GO:0009888,GO:0097159,GO:0007275,GO:0043167,GO:1901363,GO:0048519,GO:0060541,GO:0030154,GO:0005488,GO:0032502,GO:0034703,GO:0032879,GO:0007610,GO:0048731,GO:0072358,GO:0072359,GO:0048869,GO:0048513,GO:0014706,GO:0008076,GO:0043204,GO:0034705,GO:0060537,GO:0048856,GO:0044767,GO:0034702,GO:0055085,GO:0043005,GO:0030425,GO:0030424,GO:0097458,GO:0044224,GO:0032412,GO:0051049,GO:2001257,GO:0005622,GO:…	tissue development,organic cyclic compound binding,multicellular organismal development,ion binding,heterocyclic compound binding,negative regulation of biological process,respiratory system development,cell differentiation,binding,developmental process,cation channel complex,regulation of localization,behavior,system development,cardiovascular system development,circulatory system development,ce…	--	--
ENSRNOT00000081886	ENSRNOG00000057978	AABR07028997.1	10:1741215-1744647	16.3438	20.4187	-0.321145	0.0093	0.416867	--	GO:1901363,GO:0097159,GO:0005488,GO:0043167,GO:0003824,GO:0003674,GO:0044765,GO:0009987,GO:0000166,GO:1901265,GO:0006810,GO:0005524,GO:0005575,GO:0036094,GO:0032559,GO:0030554,GO:0022857,GO:0051234,GO:0032555,GO:0017076,GO:0035639,GO:0032553,GO:0032550,GO:0001883,GO:0032549,GO:0001882,GO:0043168,GO:0022804,GO:0005215,GO:0016887,GO:0015399,GO:0015405,GO:0043492,GO:0051179,GO:0042623,GO:0055085,GO:…	heterocyclic compound binding,organic cyclic compound binding,binding,ion binding,catalytic activity,molecular_function,single-organism transport,cellular process,nucleotide binding,nucleoside phosphate binding,transport,ATP binding,cellular_component,small molecule binding,adenyl ribonucleotide binding,adenyl nucleotide binding,transmembrane transporter activity,establishment of localization,pur…	rno04977,rno05206,rno02010	Vitamin digestion and absorption,MicroRNAs in cancer,ABC transporters
ENSRNOT00000049831	ENSRNOG00000024140	Sft2d1	1:52998528-53014466	24.4515	21.352	0.195552	0.03545	0.740932	SFT2 domain containing 1 [Source:RGD Symbol;Acc:1359119]	GO:0008150,GO:0071702,GO:0045184,GO:0015031,GO:0005575,GO:0016192,GO:0008104,GO:0033036,GO:0006810,GO:0051179,GO:0051234,GO:0016020,GO:0044425,GO:0031224,GO:0016021	biological_process,organic substance transport,establishment of protein localization,protein transport,cellular_component,vesicle-mediated transport,protein localization,macromolecule localization,transport,localization,establishment of localization,membrane,membrane part,intrinsic to membrane,integral to membrane	--	--
ENSRNOT00000083132	ENSRNOG00000008688	Usp45	5:35916803-35984524	7.30226	8.98677	-0.299459	0.0042	0.272975	ubiquitin specific peptidase 45 [Source:RGD Symbol;Acc:1310976]	GO:0043169,GO:0046872,GO:0090304,GO:0043167,GO:0005488,GO:0046483,GO:0006139,GO:0044260,GO:0006725,GO:0034641,GO:0006807,GO:0004843,GO:1901360,GO:0019783,GO:0043170,GO:0005622,GO:0044237,GO:0006464,GO:0036211,GO:0006950,GO:0043227,GO:0016579,GO:0043412,GO:0005515,GO:0043231,GO:0005634,GO:0070647,GO:0044238,GO:0070646,GO:0009987,GO:0008234,GO:0008152,GO:0044424,GO:0071704,GO:0044699,GO:0044763,GO:…	cation binding,metal ion binding,nucleic acid metabolic process,ion binding,binding,heterocycle metabolic process,nucleobase-containing compound metabolic process,cellular macromolecule metabolic process,cellular aromatic compound metabolic process,cellular nitrogen compound metabolic process,nitrogen compound metabolic process,ubiquitin-specific protease activity,organic cyclic compound metaboli…	--	--
ENSRNOT00000088215	ENSRNOG00000000245	Slc16a6	10:97735547-97756521	1.35367	0.711777	0.927378	0.048	0.819839	solute carrier family 16, member 6 [Source:RGD Symbol;Acc:735117]	GO:0044464,GO:0005623,GO:0009987,GO:0015718,GO:0008028,GO:0003674,GO:0035879,GO:0015849,GO:0046942,GO:0015727,GO:0035873,GO:0015129,GO:1901618,GO:0015711,GO:0008150,GO:0046943,GO:0005342,GO:0071702,GO:0015850,GO:0008514,GO:0006811,GO:0015075,GO:0006820,GO:0022891,GO:0044699,GO:0022857,GO:0005575,GO:0044765,GO:0044763,GO:0022892,GO:0034220,GO:0055085,GO:0006810,GO:0051179,GO:0044459,GO:0051234,GO:…	cell part,cell,cellular process,monocarboxylic acid transport,monocarboxylic acid transmembrane transporter activity,molecular_function,plasma membrane lactate transport,organic acid transport,carboxylic acid transport,lactate transport,lactate transmembrane transport,lactate transmembrane transporter activity,organic hydroxy compound transmembrane transporter activity,organic anion transport,bio…	--	--
ENSRNOT00000084222	ENSRNOG00000024525	Alkbh8	6:18877906-18949393	4.92933	3.6086	0.449953	0.00875	0.405449	alkB homolog 8, tRNA methyltransferase [Source:RGD Symbol;Acc:1304687]	GO:0043169,GO:0046872,GO:0016070,GO:0090304,GO:0097159,GO:0043167,GO:1901363,GO:0003676,GO:0005488,GO:0046483,GO:0006139,GO:0044260,GO:0006725,GO:0034641,GO:0006807,GO:1901360,GO:0010467,GO:0043170,GO:0005622,GO:0016300,GO:0044237,GO:0016706,GO:0006950,GO:0051213,GO:0000049,GO:0043227,GO:0043412,GO:0005515,GO:0043231,GO:0005634,GO:0044238,GO:0016705,GO:0009987,GO:0008152,GO:0044424,GO:0071704,GO:…	cation binding,metal ion binding,RNA metabolic process,nucleic acid metabolic process,organic cyclic compound binding,ion binding,heterocyclic compound binding,nucleic acid binding,binding,heterocycle metabolic process,nucleobase-containing compound metabolic process,cellular macromolecule metabolic process,cellular aromatic compound metabolic process,cellular nitrogen compound metabolic process,…	--	--
ENSRNOT00000092477	ENSRNOG00000012297	8-Mar	4:148286857-148398148	6.6803	8.36573	-0.324579	0.0409	0.779313	membrane associated ring-CH-type finger 8 [Source:RGD Symbol;Acc:1309339]	GO:0043169,GO:0046872,GO:0010556,GO:0009059,GO:0043167,GO:0048519,GO:0009889,GO:0005488,GO:0060255,GO:0044260,GO:0009058,GO:1901576,GO:0005102,GO:0042289,GO:0002504,GO:0019222,GO:0019882,GO:0002376,GO:0043170,GO:0005622,GO:0002495,GO:0044237,GO:0006464,GO:0036211,GO:0009890,GO:0010558,GO:0043227,GO:0045347,GO:0050789,GO:0043412,GO:0005515,GO:0043231,GO:0070647,GO:0010605,GO:0044238,GO:0042287,GO:…	cation binding,metal ion binding,regulation of macromolecule biosynthetic process,macromolecule biosynthetic process,ion binding,negative regulation of biological process,regulation of biosynthetic process,binding,regulation of macromolecule metabolic process,cellular macromolecule metabolic process,biosynthetic process,organic substance biosynthetic process,receptor binding,MHC class II protein …	--	--
ENSRNOT00000027033	ENSRNOG00000019960	Ino80e	1:198284472-198298076	25.903	29.2168	-0.173679	0.04595	0.808204	INO80 complex subunit E [Source:RGD Symbol;Acc:1359572]	GO:0006351,GO:0032774,GO:0010556,GO:0051252,GO:0006355,GO:2001141,GO:0009059,GO:0019219,GO:0016070,GO:0090304,GO:2000112,GO:0051171,GO:0034654,GO:0019438,GO:0018130,GO:0044271,GO:1901362,GO:0009889,GO:0034645,GO:0005488,GO:0031326,GO:0060255,GO:0046483,GO:0006139,GO:0044260,GO:0006725,GO:0009058,GO:0034641,GO:0031323,GO:0006807,GO:1901576,GO:0044249,GO:0080090,GO:1901360,GO:0010468,GO:0019222,GO:…	transcription, DNA-dependent,RNA biosynthetic process,regulation of macromolecule biosynthetic process,regulation of RNA metabolic process,regulation of transcription, DNA-dependent,regulation of RNA biosynthetic process,macromolecule biosynthetic process,regulation of nucleobase-containing compound metabolic process,RNA metabolic process,nucleic acid metabolic process,regulation of cellular macr…	--	--
ENSRNOT00000066977	ENSRNOG00000043300	Enho	5:58018038-58019836	2.42803	3.21702	-0.405942	0.03455	0.734721	energy homeostasis associated [Source:RGD Symbol;Acc:6487582]	GO:0005575,GO:0016020,GO:0044425,GO:0031224,GO:0016021	cellular_component,membrane,membrane part,intrinsic to membrane,integral to membrane	--	--
ENSRNOT00000027375	ENSRNOG00000042592	Rgs10	1:199782077-199823386	22.4553	19.2141	0.22489	0.02715	0.667217	regulator of G-protein signaling 10 [Source:RGD Symbol;Acc:3562]	GO:0023051,GO:0019219,GO:0051171,GO:0010646,GO:0048519,GO:0048583,GO:0005488,GO:0023057,GO:0010648,GO:0009968,GO:0046483,GO:0006139,GO:0009966,GO:0006725,GO:0034641,GO:0031323,GO:0006807,GO:0048523,GO:0080090,GO:0048585,GO:1901360,GO:0044306,GO:0019222,GO:0043005,GO:0030425,GO:0030424,GO:0097458,GO:0007213,GO:0005622,GO:0008277,GO:0019220,GO:0051174,GO:0046434,GO:0043679,GO:0044237,GO:0042995,GO:…	regulation of signaling,regulation of nucleobase-containing compound metabolic process,regulation of nitrogen compound metabolic process,regulation of cell communication,negative regulation of biological process,regulation of response to stimulus,binding,negative regulation of signaling,negative regulation of cell communication,negative regulation of signal transduction,heterocycle metabolic proc…	--	--
ENSRNOT00000050658	ENSRNOG00000033056	LOC691422	7:15821036-15821927	8.51897	6.91058	0.301873	0.04135	0.781844	similar to zinc finger protein 101 [Source:RGD Symbol;Acc:1583951]	GO:0043169,GO:0046872,GO:0097159,GO:0043167,GO:1901363,GO:0003676,GO:0005488,GO:0003674	cation binding,metal ion binding,organic cyclic compound binding,ion binding,heterocyclic compound binding,nucleic acid binding,binding,molecular_function	--	--
ENSRNOT00000084410	ENSRNOG00000061795	Rbm4b	1:220009396-220019486	12.1088	14.03	-0.212458	0.01785	0.56124	RNA binding motif protein 4B [Source:RGD Symbol;Acc:1359343]	GO:0044249,GO:0009058,GO:1901576,GO:0005622,GO:0034645,GO:0009059,GO:0044237,GO:0010467,GO:0031326,GO:0009889,GO:1901360,GO:0006725,GO:0016070,GO:0044260,GO:2000112,GO:0006139,GO:0031323,GO:0046483,GO:0080090,GO:0060255,GO:0010556,GO:0090304,GO:0010468,GO:0034641,GO:0043229,GO:0019222,GO:1901363,GO:0097159,GO:0043170,GO:0006807,GO:0044424,GO:0008152,GO:0071704,GO:0043231,GO:0005488,GO:0044238,GO:…	cellular biosynthetic process,biosynthetic process,organic substance biosynthetic process,intracellular,cellular macromolecule biosynthetic process,macromolecule biosynthetic process,cellular metabolic process,gene expression,regulation of cellular biosynthetic process,regulation of biosynthetic process,organic cyclic compound metabolic process,cellular aromatic compound metabolic process,RNA met…	--	--
ENSRNOT00000073663	ENSRNOG00000049088	Ttc32	6:34155016-34161171	10.4585	7.65953	0.44934	0.0015	0.149827	tetratricopeptide repeat domain 32 [Source:RGD Symbol;Acc:1585566]	GO:0005488,GO:0005515,GO:0003674	binding,protein binding,molecular_function	--	--
ENSRNOT00000072132	ENSRNOG00000049975	Zfp46	5:154650631-154655132	4.69472	3.97219	0.241103	0.00855	0.402894	zinc finger protein 46 [Source:RGD Symbol;Acc:1310584]	GO:0043169,GO:0046872,GO:0006351,GO:0032774,GO:0001071,GO:0003700,GO:0010556,GO:0051252,GO:0006355,GO:2001141,GO:0009059,GO:0019219,GO:0016070,GO:0090304,GO:2000112,GO:0097159,GO:0051171,GO:0034654,GO:0019438,GO:0018130,GO:0043167,GO:0044271,GO:1901363,GO:0003676,GO:1901362,GO:0009889,GO:0034645,GO:0005488,GO:0031326,GO:0060255,GO:0046483,GO:0006139,GO:0044260,GO:0006725,GO:0009058,GO:0034641,GO:…	cation binding,metal ion binding,transcription, DNA-dependent,RNA biosynthetic process,nucleic acid binding transcription factor activity,sequence-specific DNA binding transcription factor activity,regulation of macromolecule biosynthetic process,regulation of RNA metabolic process,regulation of transcription, DNA-dependent,regulation of RNA biosynthetic process,macromolecule biosynthetic process…	--	--
ENSRNOT00000010712	ENSRNOG00000008015	Fos	6:109300432-109303299	47.5508	73.8265	-0.634667	5.00E-05	0.011183	FBJ osteosarcoma oncogene [Source:RGD Symbol;Acc:2626]	GO:0044249,GO:0009058,GO:1901576,GO:1901362,GO:0005622,GO:0034645,GO:0019438,GO:0009059,GO:0018130,GO:0034654,GO:0006351,GO:0003676,GO:0044271,GO:0044237,GO:0032774,GO:0010467,GO:0031326,GO:0009889,GO:0006355,GO:2001141,GO:1901360,GO:0006725,GO:0016070,GO:0044260,GO:2000112,GO:0051252,GO:0006139,GO:0031323,GO:0046483,GO:0080090,GO:0060255,GO:0010556,GO:0090304,GO:0051171,GO:0019219,GO:0010468,GO:…	cellular biosynthetic process,biosynthetic process,organic substance biosynthetic process,organic cyclic compound biosynthetic process,intracellular,cellular macromolecule biosynthetic process,aromatic compound biosynthetic process,macromolecule biosynthetic process,heterocycle biosynthetic process,nucleobase-containing compound biosynthetic process,transcription, DNA-dependent,nucleic acid bindi…	rno05161,rno04010,rno05200,rno05031,rno04668,rno04725,rno05166,rno04024,rno05210,rno04380,rno05168,rno04921,rno04728,rno04713,rno04915,rno05133,rno04662,rno04620,rno04917,rno05142,rno05140,rno04660,rno05132,rno05323	Hepatitis B,MAPK signaling pathway,Pathways in cancer,Amphetamine addiction,TNF signaling pathway,Cholinergic synapse,HTLV-I infection,cAMP signaling pathway,Colorectal cancer,Osteoclast differentiation,Herpes simplex infection,Oxytocin signaling pathway,Dopaminergic synapse,Circadian entrainment,Estrogen signaling pathway,Pertussis,B cell receptor signaling pathway,Toll-like receptor signaling p…
ENSRNOT00000015181	ENSRNOG00000011151	Tenm4	1:161401526-161880923	0.65865	0.79217	-0.266297	0.0322	0.71444	teneurin transmembrane protein 4 [Source:RGD Symbol;Acc:1304658]	GO:0009888,GO:0023051,GO:0051239,GO:0048646,GO:0048598,GO:0007275,GO:0010646,GO:0030154,GO:0005488,GO:0032502,GO:0009653,GO:0048522,GO:0048518,GO:2000026,GO:0048731,GO:0072358,GO:0072359,GO:0048869,GO:0048513,GO:0014706,GO:0009790,GO:0060537,GO:0048856,GO:0044767,GO:0008283,GO:0043005,GO:0022603,GO:0097458,GO:0051094,GO:0001702,GO:0043170,GO:0005622,GO:0048878,GO:0045995,GO:0050793,GO:0033002,GO:…	tissue development,regulation of signaling,regulation of multicellular organismal process,anatomical structure formation involved in morphogenesis,embryonic morphogenesis,multicellular organismal development,regulation of cell communication,cell differentiation,binding,developmental process,anatomical structure morphogenesis,positive regulation of cellular process,positive regulation of biologica…	--	--
ENSRNOT00000074839	ENSRNOG00000049757	LOC103690023	10:70655817-70659287	2.13985	1.46044	0.55111	0.03285	0.719087	uncharacterized protein C17orf50 homolog [Source:RGD Symbol;Acc:9333864]	--	--	--	--
ENSRNOT00000084608	ENSRNOG00000057880	Myh11	10:764420-859184	1.09698	0.828508	0.404946	0.00235	0.196695	myosin, heavy chain 11, smooth muscle [Source:RGD Symbol;Acc:3136]	GO:0009888,GO:0097159,GO:0007275,GO:0043167,GO:1901363,GO:0030154,GO:0005488,GO:0032502,GO:0048731,GO:0072358,GO:0072359,GO:0048869,GO:0048513,GO:0014706,GO:0060537,GO:0048856,GO:0044767,GO:0005622,GO:0061061,GO:0042692,GO:0051146,GO:0022607,GO:0007507,GO:0043227,GO:0048251,GO:0044085,GO:0048738,GO:0005515,GO:0035051,GO:0048468,GO:0009987,GO:0030198,GO:0043062,GO:0044424,GO:0048739,GO:0044699,GO:…	tissue development,organic cyclic compound binding,multicellular organismal development,ion binding,heterocyclic compound binding,cell differentiation,binding,developmental process,system development,cardiovascular system development,circulatory system development,cellular developmental process,organ development,striated muscle tissue development,muscle tissue development,anatomical structure dev…	rno04270,rno04530	Vascular smooth muscle contraction,Tight junction
ENSRNOT00000089083	ENSRNOG00000061317	AABR07011733.1	2:167606659-167607919	2.44147	3.3181	-0.44261	0.00685	0.359832	--	--	--	--	--
ENSRNOT00000066057	ENSRNOG00000011231	Cntnap4	19:44908904-45117309	1.17447	1.4826	-0.336121	0.01685	0.549385	contactin associated protein-like 4 [Source:RGD Symbol;Acc:1306459]	GO:0005488,GO:0005515,GO:0044464,GO:0005623,GO:0051239,GO:0009987,GO:0007610,GO:0044708,GO:0003674,GO:0043005,GO:0001963,GO:0048583,GO:0010646,GO:0023051,GO:0097458,GO:0050794,GO:0032225,GO:0007267,GO:0030425,GO:0007268,GO:0050804,GO:0008150,GO:0042734,GO:0050795,GO:0050789,GO:0045202,GO:0031644,GO:0042995,GO:0019226,GO:0044057,GO:0097060,GO:0044456,GO:0051969,GO:0035637,GO:2000821,GO:0065007,GO:…	binding,protein binding,cell part,cell,regulation of multicellular organismal process,cellular process,behavior,single-organism behavior,molecular_function,neuron projection,synaptic transmission, dopaminergic,regulation of response to stimulus,regulation of cell communication,regulation of signaling,neuron part,regulation of cellular process,regulation of synaptic transmission, dopaminergic,cell…	--	--
ENSRNOT00000076982	ENSRNOG00000026336	Tmem255b	16:81189072-81209429	1.3977	4.38318	-1.64892	0.0241	0.635761	transmembrane protein 255B [Source:RGD Symbol;Acc:1566042]	GO:0005575,GO:0016020,GO:0044425,GO:0031224,GO:0016021	cellular_component,membrane,membrane part,intrinsic to membrane,integral to membrane	--	--
ENSRNOT00000019052	ENSRNOG00000014205	Klf2	16:19223086-19225037	15.5332	19.375	-0.318846	0.00155	0.152574	Kruppel-like factor 2 [Source:RGD Symbol;Acc:1359220]	GO:0044249,GO:0009058,GO:1901576,GO:1901362,GO:0005622,GO:0034645,GO:0019438,GO:0009059,GO:0018130,GO:0034654,GO:0006351,GO:0003676,GO:0044271,GO:0044237,GO:0032774,GO:0010467,GO:0031326,GO:0009889,GO:0006355,GO:2001141,GO:1901360,GO:0006725,GO:0016070,GO:0044260,GO:2000112,GO:0051252,GO:0006139,GO:0031323,GO:0046483,GO:0080090,GO:0060255,GO:0010556,GO:0090304,GO:0051171,GO:0019219,GO:0010468,GO:…	cellular biosynthetic process,biosynthetic process,organic substance biosynthetic process,organic cyclic compound biosynthetic process,intracellular,cellular macromolecule biosynthetic process,aromatic compound biosynthetic process,macromolecule biosynthetic process,heterocycle biosynthetic process,nucleobase-containing compound biosynthetic process,transcription, DNA-dependent,nucleic acid bindi…	rno04068	FoxO signaling pathway
ENSRNOT00000084527	ENSRNOG00000012660	Postn	2:143656792-143688087	1.5057	0.923949	0.704546	0.0363	0.746228	periostin [Source:RGD Symbol;Acc:1305285]	GO:0030335,GO:0040017,GO:2000147,GO:0051272,GO:0043169,GO:0046872,GO:0071356,GO:0040012,GO:0009888,GO:0030334,GO:2000145,GO:0051270,GO:0034612,GO:1901701,GO:0023051,GO:0071345,GO:1901700,GO:0007275,GO:0043167,GO:0071310,GO:0010646,GO:0034097,GO:0048519,GO:0048870,GO:0051674,GO:0040011,GO:0030154,GO:0048583,GO:0005488,GO:0016477,GO:0070887,GO:0033993,GO:0032502,GO:0009653,GO:0048522,GO:0032879,GO:…	positive regulation of cell migration,positive regulation of locomotion,positive regulation of cell motility,positive regulation of cellular component movement,cation binding,metal ion binding,cellular response to tumor necrosis factor,regulation of locomotion,tissue development,regulation of cell migration,regulation of cell motility,regulation of cellular component movement,response to tumor ne…	--	--
ENSRNOT00000074702	ENSRNOG00000051410	AABR07043347.1	19:27603306-27604497	0.431613	0.786493	-0.865696	0.0371	0.751526	--	--	--	--	--
ENSRNOT00000089841	ENSRNOG00000003745	Atf3	13:109817727-109849632	1.8804	1.23996	0.600742	0.01805	0.563284	activating transcription factor 3 [Source:RGD Symbol;Acc:2165]	GO:0044249,GO:0009058,GO:1901576,GO:1901362,GO:0005622,GO:0034645,GO:0019438,GO:0009059,GO:0018130,GO:0034654,GO:0006351,GO:0003676,GO:0044271,GO:0044237,GO:0032774,GO:0010467,GO:0031326,GO:0009889,GO:0006355,GO:2001141,GO:1901360,GO:0006725,GO:0016070,GO:0044260,GO:2000112,GO:0051252,GO:0006139,GO:0031323,GO:0046483,GO:0080090,GO:0060255,GO:0010556,GO:0090304,GO:0051171,GO:0019219,GO:0010468,GO:…	cellular biosynthetic process,biosynthetic process,organic substance biosynthetic process,organic cyclic compound biosynthetic process,intracellular,cellular macromolecule biosynthetic process,aromatic compound biosynthetic process,macromolecule biosynthetic process,heterocycle biosynthetic process,nucleobase-containing compound biosynthetic process,transcription, DNA-dependent,nucleic acid bindi…	rno05166	HTLV-I infection
ENSRNOT00000026609	ENSRNOG00000019574	Cuedc2	1:266078107-266086299	11.9353	10.2813	0.215212	0.02895	0.683279	CUE domain containing 2 [Source:RGD Symbol;Acc:1308096]	GO:1900016,GO:0051239,GO:0048519,GO:0048583,GO:0005488,GO:0010935,GO:0002682,GO:0010934,GO:1900015,GO:0001816,GO:0061082,GO:0002534,GO:0001817,GO:0009605,GO:0002718,GO:0002376,GO:0005622,GO:0032101,GO:0002367,GO:0002532,GO:0009611,GO:0006950,GO:0043227,GO:0001818,GO:0050789,GO:0005515,GO:0043231,GO:0005634,GO:0010936,GO:0065007,GO:0051241,GO:0002252,GO:0002700,GO:0006952,GO:0044424,GO:0006954,GO:…	negative regulation of cytokine production involved in inflammatory response,regulation of multicellular organismal process,negative regulation of biological process,regulation of response to stimulus,binding,regulation of macrophage cytokine production,regulation of immune system process,macrophage cytokine production,regulation of cytokine production involved in inflammatory response,cytokine p…	--	--
ENSRNOT00000090771	ENSRNOG00000045920	Mcu	20:29038479-29199224	8.32905	6.76917	0.299173	0.0438	0.795314	mitochondrial calcium uniporter [Source:RGD Symbol;Acc:1589771]	GO:0023051,GO:0010646,GO:0005488,GO:0034703,GO:0048522,GO:0032879,GO:0048518,GO:0035556,GO:0034702,GO:0055085,GO:0051561,GO:0019932,GO:0007267,GO:0051049,GO:0005622,GO:0048878,GO:0015292,GO:0035786,GO:0051050,GO:0071822,GO:0006811,GO:0051560,GO:0022607,GO:0043227,GO:0044765,GO:0050789,GO:0030073,GO:0002791,GO:0051046,GO:0090087,GO:0044085,GO:0050796,GO:0060341,GO:0033500,GO:0042593,GO:0051179,GO:…	regulation of signaling,regulation of cell communication,binding,cation channel complex,positive regulation of cellular process,regulation of localization,positive regulation of biological process,intracellular signal transduction,ion channel complex,transmembrane transport,elevation of mitochondrial calcium ion concentration,second-messenger-mediated signaling,cell-cell signaling,regulation of t…	--	--
ENSRNOT00000006339	ENSRNOG00000019584	Dlk1	6:133552820-133583751	36.0867	82.1812	-1.18734	0.0415	0.782226	delta-like 1 homolog (Drosophila) [Source:RGD Symbol;Acc:619931]	GO:0043169,GO:0046872,GO:0023051,GO:0043167,GO:0010646,GO:0048519,GO:0030154,GO:0048583,GO:0005488,GO:0023057,GO:0010648,GO:0032502,GO:0009968,GO:0009966,GO:0048523,GO:0048585,GO:0048869,GO:0007219,GO:0008593,GO:0050789,GO:0045746,GO:0050794,GO:0005615,GO:0065007,GO:0009987,GO:0044700,GO:0023052,GO:0007154,GO:0044699,GO:0044763,GO:0007166,GO:0005576,GO:0007165,GO:0044421,GO:0003674,GO:0051716,GO:…	cation binding,metal ion binding,regulation of signaling,ion binding,regulation of cell communication,negative regulation of biological process,cell differentiation,regulation of response to stimulus,binding,negative regulation of signaling,negative regulation of cell communication,developmental process,negative regulation of signal transduction,regulation of signal transduction,negative regulati…	--	--
ENSRNOT00000084806	ENSRNOG00000015271	Zfp418	1:69615433-69629913	3.67201	4.5475	-0.308505	0.04055	0.777286	zinc finger protein 418 [Source:RGD Symbol;Acc:1311663]	GO:0044249,GO:0009058,GO:1901576,GO:1901362,GO:0005622,GO:0034645,GO:0019438,GO:0009059,GO:0018130,GO:0034654,GO:0006351,GO:0003676,GO:0044271,GO:0044237,GO:0032774,GO:0010467,GO:0031326,GO:0009889,GO:0006355,GO:2001141,GO:1901360,GO:0006725,GO:0016070,GO:0044260,GO:2000112,GO:0051252,GO:0006139,GO:0031323,GO:0046483,GO:0080090,GO:0060255,GO:0010556,GO:0090304,GO:0051171,GO:0019219,GO:0010468,GO:…	cellular biosynthetic process,biosynthetic process,organic substance biosynthetic process,organic cyclic compound biosynthetic process,intracellular,cellular macromolecule biosynthetic process,aromatic compound biosynthetic process,macromolecule biosynthetic process,heterocycle biosynthetic process,nucleobase-containing compound biosynthetic process,transcription, DNA-dependent,nucleic acid bindi…	--	--
ENSRNOT00000012939	ENSRNOG00000009594	Snai1	3:164274709-164279378	1.2612	1.88018	-0.576074	0.01305	0.494273	snail family transcriptional repressor 1 [Source:RGD Symbol;Acc:620758]	GO:0030335,GO:0040017,GO:2000147,GO:0051272,GO:0043169,GO:0046872,GO:0040012,GO:0009888,GO:0030334,GO:2000145,GO:0051270,GO:0006351,GO:0032774,GO:0001071,GO:0003700,GO:0010556,GO:0051252,GO:0023051,GO:0006355,GO:2001141,GO:0009059,GO:0051239,GO:0019219,GO:0048646,GO:0016070,GO:0090304,GO:2000112,GO:0048598,GO:0097159,GO:0051171,GO:0034654,GO:0007275,GO:0019438,GO:0018130,GO:0043167,GO:0044271,GO:…	positive regulation of cell migration,positive regulation of locomotion,positive regulation of cell motility,positive regulation of cellular component movement,cation binding,metal ion binding,regulation of locomotion,tissue development,regulation of cell migration,regulation of cell motility,regulation of cellular component movement,transcription, DNA-dependent,RNA biosynthetic process,nucleic a…	rno04520	Adherens junction
ENSRNOT00000077152	ENSRNOG00000052051	Slc24a1	8:70408527-70436028	0.565321	0.702488	-0.313403	0.036	0.744964	solute carrier family 24 member 1 [Source:RGD Symbol;Acc:620080]	GO:0005488,GO:0008273,GO:0022821,GO:0055085,GO:0015368,GO:0034220,GO:0015079,GO:0006811,GO:0044765,GO:0051179,GO:0005515,GO:0015491,GO:0006816,GO:0015297,GO:0015085,GO:0009987,GO:0070838,GO:0072511,GO:0015298,GO:0015291,GO:0015075,GO:0022804,GO:0044699,GO:0030001,GO:0044763,GO:0022857,GO:0022891,GO:0046873,GO:0044707,GO:0006812,GO:0006810,GO:0072509,GO:0032501,GO:0015077,GO:0003674,GO:0022892,GO:…	binding,calcium, potassium:sodium antiporter activity,potassium ion antiporter activity,transmembrane transport,calcium:cation antiporter activity,ion transmembrane transport,potassium ion transmembrane transporter activity,ion transport,single-organism transport,localization,protein binding,cation:cation antiporter activity,calcium ion transport,antiporter activity,calcium ion transmembrane tran…	rno04744	Phototransduction
ENSRNOT00000032495	ENSRNOG00000021796	RGD1565166	10:10555336-10564433	0.4788	0.937554	-0.969478	0.00295	0.225512	similar to MGC45438 protein [Source:RGD Symbol;Acc:1565166]	GO:0005622,GO:0044424,GO:0043226,GO:0043227,GO:0005737,GO:0005488,GO:0044444,GO:0005829,GO:0044464,GO:0005623,GO:0005515,GO:0046983,GO:0003674,GO:0005575,GO:0042802,GO:0042803,GO:0070062,GO:0043230,GO:0065010,GO:0031982,GO:0031988,GO:0044421,GO:0005576,GO:0016020	intracellular,intracellular part,organelle,membrane-bounded organelle,cytoplasm,binding,cytoplasmic part,cytosol,cell part,cell,protein binding,protein dimerization activity,molecular_function,cellular_component,identical protein binding,protein homodimerization activity,extracellular vesicular exosome,extracellular organelle,extracellular membrane-bounded organelle,vesicle,membrane-bounded vesic…	--	--
ENSRNOT00000025252	ENSRNOG00000018706	Il15ra	17:70451410-70481750	0.348395	0.536674	-0.623321	0.0364	0.746689	interleukin 15 receptor subunit alpha [Source:RGD Symbol;Acc:1305149]	GO:0051239,GO:0007243,GO:0007275,GO:0048519,GO:0030154,GO:0032502,GO:0048522,GO:0048518,GO:0002682,GO:0048523,GO:2000026,GO:0048731,GO:0048869,GO:0048513,GO:0048856,GO:0035556,GO:0044767,GO:0051129,GO:0009605,GO:0002684,GO:0002696,GO:0050867,GO:0051094,GO:0002376,GO:0005622,GO:0050865,GO:0002694,GO:1902105,GO:0001775,GO:0031345,GO:1902107,GO:0050793,GO:0051251,GO:0030030,GO:0045595,GO:0045321,GO:…	regulation of multicellular organismal process,intracellular protein kinase cascade,multicellular organismal development,negative regulation of biological process,cell differentiation,developmental process,positive regulation of cellular process,positive regulation of biological process,regulation of immune system process,negative regulation of cellular process,regulation of multicellular organis…	rno04060,rno05166,rno04672,rno04630	Cytokine-cytokine receptor interaction,HTLV-I infection,Intestinal immune network for IgA production,Jak-STAT signaling pathway
ENSRNOT00000022150	ENSRNOG00000016451	Cd1d1	2:186330297-186333805	0.517524	0.767179	-0.567939	0.03545	0.740932	CD1d1 molecule [Source:RGD Symbol;Acc:2296]	GO:0005488,GO:0048522,GO:0048518,GO:0002682,GO:0008284,GO:0050870,GO:0050863,GO:0042110,GO:0042127,GO:0008283,GO:0002684,GO:0002696,GO:0002475,GO:0050867,GO:0019882,GO:0030882,GO:0030884,GO:0048006,GO:0002376,GO:0005622,GO:0019883,GO:0050865,GO:0002694,GO:0042102,GO:0001775,GO:0050671,GO:0032946,GO:0051251,GO:0070665,GO:0045321,GO:0048003,GO:0050789,GO:0051249,GO:0005515,GO:0050794,GO:0042098,GO:…	binding,positive regulation of cellular process,positive regulation of biological process,regulation of immune system process,positive regulation of cell proliferation,positive regulation of T cell activation,regulation of T cell activation,T cell activation,regulation of cell proliferation,cell proliferation,positive regulation of immune system process,positive regulation of leukocyte activation…	rno05146,rno04640	Amoebiasis,Hematopoietic cell lineage
ENSRNOT00000021342	ENSRNOG00000015476	Ubxn11	5:152333042-152356890	1.04671	0.669464	0.644784	0.0085	0.401235	UBX domain protein 11 [Source:RGD Symbol;Acc:620769]	GO:0005488,GO:0044260,GO:0043170,GO:0005622,GO:0044237,GO:0005515,GO:0044238,GO:0009987,GO:0008152,GO:0044424,GO:0071704,GO:0043229,GO:0044267,GO:0043226,GO:0005737,GO:0006511,GO:0043130,GO:0019941,GO:0043632,GO:0003674,GO:0044248,GO:0005856,GO:0032182,GO:1901575,GO:0044257,GO:0008150,GO:0044265,GO:0009056,GO:0051603,GO:0019538,GO:0005623,GO:0030163,GO:0044464,GO:0006508,GO:0043161,GO:0009057,GO:…	binding,cellular macromolecule metabolic process,macromolecule metabolic process,intracellular,cellular metabolic process,protein binding,primary metabolic process,cellular process,metabolic process,intracellular part,organic substance metabolic process,intracellular organelle,cellular protein metabolic process,organelle,cytoplasm,ubiquitin-dependent protein catabolic process,ubiquitin binding,mo…	--	--
ENSRNOT00000058817	ENSRNOG00000026745	Acsl6	10:39655454-39719312	1.45438	1.8017	-0.30896	0.02315	0.629312	acyl-CoA synthetase long-chain family member 6 [Source:RGD Symbol;Acc:69403]	GO:0044249,GO:0009058,GO:1901576,GO:0005622,GO:0044237,GO:0031326,GO:0009889,GO:0031323,GO:0080090,GO:0043229,GO:0019222,GO:1901363,GO:0097159,GO:0044424,GO:0008152,GO:0071704,GO:0043231,GO:0005488,GO:0044238,GO:0005634,GO:0043226,GO:0005515,GO:0043227,GO:1901698,GO:0031325,GO:0009893,GO:0032502,GO:0014070,GO:0010243,GO:0048518,GO:0009628,GO:1901700,GO:0048522,GO:0044446,GO:0009991,GO:0044422,GO:…	cellular biosynthetic process,biosynthetic process,organic substance biosynthetic process,intracellular,cellular metabolic process,regulation of cellular biosynthetic process,regulation of biosynthetic process,regulation of cellular metabolic process,regulation of primary metabolic process,intracellular organelle,regulation of metabolic process,heterocyclic compound binding,organic cyclic compoun…	rno01100,rno04146,rno01212,rno04920,rno00061,rno00071,rno03320	Metabolic pathways,Peroxisome,Fatty acid metabolism,Adipocytokine signaling pathway,Fatty acid biosynthesis,Fatty acid degradation,PPAR signaling pathway
ENSRNOT00000081648	ENSRNOG00000054314	Kcng1	3:165020229-165039707	2.34259	1.88226	0.315639	0.014	0.50774	potassium voltage-gated channel modifier subfamily G member 1 [Source:RGD Symbol;Acc:631416]	GO:0005622,GO:0043229,GO:0044424,GO:0043231,GO:0043226,GO:0043227,GO:0044464,GO:0005623,GO:0009987,GO:0071840,GO:0003674,GO:0044085,GO:0015077,GO:0016043,GO:0065009,GO:0051049,GO:0050794,GO:0043269,GO:0022607,GO:0022890,GO:0010959,GO:0008324,GO:0032879,GO:0051260,GO:0043933,GO:0008150,GO:0065003,GO:0050789,GO:0051259,GO:0032991,GO:0071822,GO:0006812,GO:0046873,GO:0065007,GO:0006461,GO:0070271,GO:…	intracellular,intracellular organelle,intracellular part,intracellular membrane-bounded organelle,organelle,membrane-bounded organelle,cell part,cell,cellular process,cellular component organization or biogenesis,molecular_function,cellular component biogenesis,monovalent inorganic cation transmembrane transporter activity,cellular component organization,regulation of molecular function,regulatio…	--	--
ENSRNOT00000034446	ENSRNOG00000011492	Zfp866	16:21399552-21402858	6.59358	5.4789	0.267174	0.02	0.589538	zinc finger protein 866 [Source:MGI Symbol;Acc:MGI:3584369]	GO:0043169,GO:0046872,GO:0006351,GO:0032774,GO:0010556,GO:0051252,GO:0006355,GO:2001141,GO:0009059,GO:0019219,GO:0016070,GO:0090304,GO:2000112,GO:0097159,GO:0051171,GO:0034654,GO:0019438,GO:0018130,GO:0043167,GO:0044271,GO:1901363,GO:0003676,GO:1901362,GO:0009889,GO:0034645,GO:0005488,GO:0031326,GO:0060255,GO:0046483,GO:0006139,GO:0044260,GO:0006725,GO:0009058,GO:0034641,GO:0031323,GO:0006807,GO:…	cation binding,metal ion binding,transcription, DNA-dependent,RNA biosynthetic process,regulation of macromolecule biosynthetic process,regulation of RNA metabolic process,regulation of transcription, DNA-dependent,regulation of RNA biosynthetic process,macromolecule biosynthetic process,regulation of nucleobase-containing compound metabolic process,RNA metabolic process,nucleic acid metabolic pr…	--	--
ENSRNOT00000071373	ENSRNOG00000046443	Mthfsd	19:53026293-53034734	2.28866	1.31624	0.798085	0.00115	0.124996	methenyltetrahydrofolate synthetase domain containing [Source:MGI Symbol;Acc:MGI:2679252]	GO:1901363,GO:0097159,GO:0005488,GO:0003674,GO:0000166,GO:1901265,GO:0036094	heterocyclic compound binding,organic cyclic compound binding,binding,molecular_function,nucleotide binding,nucleoside phosphate binding,small molecule binding	--	--
ENSRNOT00000087194	ENSRNOG00000017491	Carf	9:66888392-66926377	3.2976	2.37214	0.475228	0.00755	0.378634	calcium responsive transcription factor [Source:RGD Symbol;Acc:1306822]	GO:0006351,GO:0032774,GO:0001071,GO:0003700,GO:0010556,GO:0051252,GO:0006355,GO:2001141,GO:0009059,GO:0019219,GO:0016070,GO:0090304,GO:2000112,GO:0097159,GO:0051171,GO:0034654,GO:0019438,GO:0018130,GO:0044271,GO:1901363,GO:0003676,GO:1901362,GO:0051592,GO:0009889,GO:0034645,GO:0005488,GO:0070887,GO:0031326,GO:0060255,GO:0046483,GO:0006139,GO:0044260,GO:0048522,GO:0048518,GO:0006725,GO:0009058,GO:…	transcription, DNA-dependent,RNA biosynthetic process,nucleic acid binding transcription factor activity,sequence-specific DNA binding transcription factor activity,regulation of macromolecule biosynthetic process,regulation of RNA metabolic process,regulation of transcription, DNA-dependent,regulation of RNA biosynthetic process,macromolecule biosynthetic process,regulation of nucleobase-contain…	--	--
ENSRNOT00000089594	ENSRNOG00000006441	Zbtb25	6:99380300-99400822	1.71978	0.84999	1.01671	0.00105	0.117908	zinc finger and BTB domain containing 25 [Source:RGD Symbol;Acc:735076]	GO:0043169,GO:0046872,GO:0097159,GO:0043167,GO:1901363,GO:0003676,GO:0005488,GO:0010467,GO:0003677,GO:0043170,GO:0005622,GO:0043227,GO:0005515,GO:0043231,GO:0005634,GO:0008152,GO:0044424,GO:0071704,GO:0043229,GO:0043226,GO:0005737,GO:0070013,GO:0043233,GO:0031974,GO:0003674,GO:0031981,GO:0005654,GO:0044446,GO:0008150,GO:0044428,GO:0044422,GO:0005623,GO:0044464,GO:0005575	cation binding,metal ion binding,organic cyclic compound binding,ion binding,heterocyclic compound binding,nucleic acid binding,binding,gene expression,DNA binding,macromolecule metabolic process,intracellular,membrane-bounded organelle,protein binding,intracellular membrane-bounded organelle,nucleus,metabolic process,intracellular part,organic substance metabolic process,intracellular organelle,…	--	--
ENSRNOT00000014761	ENSRNOG00000011105	Arl15	2:45668968-46050564	25.9006	21.9336	0.239842	0.0456	0.807058	ADP-ribosylation factor like GTPase 15 [Source:RGD Symbol;Acc:1597407]	GO:0097159,GO:0043167,GO:1901363,GO:0005488,GO:0035556,GO:0005622,GO:0043227,GO:0050789,GO:0050794,GO:0065007,GO:0009987,GO:0044700,GO:0023052,GO:0007154,GO:0044699,GO:0044763,GO:0043226,GO:0005576,GO:0007165,GO:0044421,GO:0003674,GO:0043168,GO:0032561,GO:0051716,GO:0019001,GO:0005525,GO:0008150,GO:0000166,GO:1901265,GO:0007264,GO:0032555,GO:0036094,GO:0005623,GO:0017076,GO:0032553,GO:0050896,GO:…	organic cyclic compound binding,ion binding,heterocyclic compound binding,binding,intracellular signal transduction,intracellular,membrane-bounded organelle,regulation of biological process,regulation of cellular process,biological regulation,cellular process,single organism signaling,signaling,cell communication,single-organism process,single-organism cellular process,organelle,extracellular reg…	--	--
ENSRNOT00000042181	ENSRNOG00000030199	Tmem192	16:26619597-26633796	13.7473	12.1878	0.173711	0.0431	0.792419	transmembrane protein 192 [Source:RGD Symbol;Acc:1309341]	GO:0005488,GO:0005622,GO:0043227,GO:0005515,GO:0043231,GO:0046983,GO:0005634,GO:0042803,GO:0044424,GO:0042802,GO:0043229,GO:0005770,GO:0043226,GO:0005737,GO:0005576,GO:0070013,GO:0043233,GO:0031974,GO:0048471,GO:0044421,GO:0003674,GO:0031981,GO:0005654,GO:0005765,GO:0000323,GO:0005764,GO:0044446,GO:0044444,GO:0044428,GO:0005768,GO:0044422,GO:0005623,GO:0005774,GO:0044464,GO:0044437,GO:0005773,GO:…	binding,intracellular,membrane-bounded organelle,protein binding,intracellular membrane-bounded organelle,protein dimerization activity,nucleus,protein homodimerization activity,intracellular part,identical protein binding,intracellular organelle,late endosome,organelle,cytoplasm,extracellular region,intracellular organelle lumen,organelle lumen,membrane-enclosed lumen,perinuclear region of cytop…	--	--
ENSRNOT00000048576	ENSRNOG00000024795	Zfp862	4:78140482-78160638	1.71097	1.34581	0.346345	0.0103	0.440747	zinc finger protein 862 [Source:RGD Symbol;Acc:1598054]	GO:0044249,GO:0009058,GO:1901576,GO:1901362,GO:0005622,GO:0034645,GO:0019438,GO:0009059,GO:0018130,GO:0034654,GO:0006351,GO:0003676,GO:0044271,GO:0044237,GO:0032774,GO:0010467,GO:0031326,GO:0009889,GO:0006355,GO:2001141,GO:1901360,GO:0006725,GO:0016070,GO:0044260,GO:2000112,GO:0051252,GO:0006139,GO:0031323,GO:0046483,GO:0080090,GO:0060255,GO:0010556,GO:0090304,GO:0051171,GO:0019219,GO:0010468,GO:…	cellular biosynthetic process,biosynthetic process,organic substance biosynthetic process,organic cyclic compound biosynthetic process,intracellular,cellular macromolecule biosynthetic process,aromatic compound biosynthetic process,macromolecule biosynthetic process,heterocycle biosynthetic process,nucleobase-containing compound biosynthetic process,transcription, DNA-dependent,nucleic acid bindi…	--	--
ENSRNOT00000045677	ENSRNOG00000007044	L3mbtl1	3:159321309-159347631	0.532326	0.205925	1.37019	0.00865	0.403921	l(3)mbt-like 1 (Drosophila) [Source:RGD Symbol;Acc:1307316]	GO:0043169,GO:0046872,GO:0006351,GO:0032774,GO:0001071,GO:0003700,GO:0010556,GO:0051252,GO:0006355,GO:2001141,GO:0009059,GO:0051239,GO:0019219,GO:0016070,GO:0090304,GO:2000112,GO:0051171,GO:0034654,GO:0007275,GO:0019438,GO:0018130,GO:0043167,GO:0044271,GO:0048519,GO:1901362,GO:0009889,GO:0034645,GO:0030154,GO:0005488,GO:0031326,GO:0032502,GO:0060255,GO:0046483,GO:0006139,GO:0044260,GO:0006725,GO:…	cation binding,metal ion binding,transcription, DNA-dependent,RNA biosynthetic process,nucleic acid binding transcription factor activity,sequence-specific DNA binding transcription factor activity,regulation of macromolecule biosynthetic process,regulation of RNA metabolic process,regulation of transcription, DNA-dependent,regulation of RNA biosynthetic process,macromolecule biosynthetic process…	--	--
ENSRNOT00000015974	ENSRNOG00000011861	Aadat	16:32832060-32868702	2.0882	1.52497	0.453478	0.00695	0.363151	aminoadipate aminotransferase [Source:RGD Symbol;Acc:2948]	GO:0005622,GO:0044424,GO:0043229,GO:0043231,GO:0044237,GO:0043226,GO:0043227,GO:0009058,GO:0034641,GO:0006807,GO:0005737,GO:0006725,GO:1901360,GO:0046483,GO:0044238,GO:0005488,GO:0008152,GO:0071704,GO:0044444,GO:0006793,GO:0043167,GO:0006576,GO:0044710,GO:0044464,GO:0044281,GO:0005739,GO:0005623,GO:0044106,GO:0042402,GO:0009308,GO:0009310,GO:0005515,GO:0043436,GO:0006082,GO:0019441,GO:0033512,GO:…	intracellular,intracellular part,intracellular organelle,intracellular membrane-bounded organelle,cellular metabolic process,organelle,membrane-bounded organelle,biosynthetic process,cellular nitrogen compound metabolic process,nitrogen compound metabolic process,cytoplasm,cellular aromatic compound metabolic process,organic cyclic compound metabolic process,heterocycle metabolic process,primary …	rno01100,rno01230,rno00380,rno01210,rno00310	Metabolic pathways,Biosynthesis of amino acids,Tryptophan metabolism,2-Oxocarboxylic acid metabolism,Lysine degradation
ENSRNOT00000051665	ENSRNOG00000018936	Zfp780b-ps1	1:84879972-84894805	4.81842	4.06515	0.245253	0.02315	0.629312	zinc finger protein 780B, pseudogene 1 [Source:RGD Symbol;Acc:2321719]	GO:0043169,GO:0046872,GO:0006351,GO:0032774,GO:0001071,GO:0003700,GO:0010556,GO:0051252,GO:0006355,GO:2001141,GO:0009059,GO:0019219,GO:0016070,GO:0090304,GO:2000112,GO:0097159,GO:0051171,GO:0034654,GO:0019438,GO:0018130,GO:0043167,GO:0044271,GO:1901363,GO:0003676,GO:1901362,GO:0009889,GO:0034645,GO:0005488,GO:0031326,GO:0060255,GO:0046483,GO:0006139,GO:0044260,GO:0006725,GO:0009058,GO:0034641,GO:…	cation binding,metal ion binding,transcription, DNA-dependent,RNA biosynthetic process,nucleic acid binding transcription factor activity,sequence-specific DNA binding transcription factor activity,regulation of macromolecule biosynthetic process,regulation of RNA metabolic process,regulation of transcription, DNA-dependent,regulation of RNA biosynthetic process,macromolecule biosynthetic process…	--	--
ENSRNOT00000025197	ENSRNOG00000018484	Plk3	5:135997724-136002900	1.32376	1.92769	-0.542229	0.00045	0.0648257	polo-like kinase 3 [Source:RGD Symbol;Acc:62039]	GO:0044249,GO:0009058,GO:1901576,GO:1901362,GO:0005622,GO:0034645,GO:0019438,GO:0009059,GO:0018130,GO:0034654,GO:0006351,GO:0044271,GO:0044237,GO:0032774,GO:0010467,GO:0031326,GO:0009889,GO:0006355,GO:2001141,GO:1901360,GO:0006725,GO:0016070,GO:0044260,GO:2000112,GO:0051252,GO:0006139,GO:0031323,GO:0046483,GO:0080090,GO:0060255,GO:0010556,GO:0090304,GO:0051171,GO:0019219,GO:0010468,GO:0034641,GO:…	cellular biosynthetic process,biosynthetic process,organic substance biosynthetic process,organic cyclic compound biosynthetic process,intracellular,cellular macromolecule biosynthetic process,aromatic compound biosynthetic process,macromolecule biosynthetic process,heterocycle biosynthetic process,nucleobase-containing compound biosynthetic process,transcription, DNA-dependent,cellular nitrogen …	rno04068,rno05152	FoxO signaling pathway,Tuberculosis
ENSRNOT00000010450	ENSRNOG00000007954	Olr417	3:20965750-20966704	0.503333	0.14156	1.8301	0.02065	0.598133	olfactory receptor 417 [Source:RGD Symbol;Acc:1333103]	GO:0050789,GO:0050794,GO:0065007,GO:0009987,GO:0044700,GO:0023052,GO:0007154,GO:0044699,GO:0044763,GO:0044707,GO:0007166,GO:0032501,GO:0007165,GO:0003674,GO:0051716,GO:0008150,GO:0005623,GO:0050896,GO:0044464,GO:0005575,GO:0042221,GO:0071944,GO:0005886,GO:0031224,GO:0016021,GO:0044425,GO:0016020,GO:0050877,GO:0003008,GO:0007186,GO:0038023,GO:0004872,GO:0004871,GO:0060089,GO:0004888,GO:0004930,GO:…	regulation of biological process,regulation of cellular process,biological regulation,cellular process,single organism signaling,signaling,cell communication,single-organism process,single-organism cellular process,single-multicellular organism process,cell surface receptor signaling pathway,multicellular organismal process,signal transduction,molecular_function,cellular response to stimulus,biol…	rno04740	Olfactory transduction
ENSRNOT00000011507	ENSRNOG00000008478	Mmp13	8:5522738-5533018	0.3647	0.796579	-1.12711	0.0002	0.0347676	matrix metallopeptidase 13 [Source:RGD Symbol;Acc:620196]	GO:0044237,GO:0044260,GO:0043170,GO:0008152,GO:0071704,GO:0005488,GO:0044238,GO:0005515,GO:0046872,GO:0043169,GO:0032502,GO:0007275,GO:0001503,GO:0009887,GO:0048856,GO:0009888,GO:0048731,GO:0044767,GO:0009653,GO:0009987,GO:0048513,GO:0048705,GO:0044267,GO:0061448,GO:0071840,GO:0043167,GO:0003674,GO:0044236,GO:0016043,GO:0001501,GO:0060351,GO:0019538,GO:0051216,GO:0044710,GO:0060350,GO:0008150,GO:…	cellular metabolic process,cellular macromolecule metabolic process,macromolecule metabolic process,metabolic process,organic substance metabolic process,binding,primary metabolic process,protein binding,metal ion binding,cation binding,developmental process,multicellular organismal development,ossification,organ morphogenesis,anatomical structure development,tissue development,system development…	--	--
ENSRNOT00000083568	ENSRNOG00000061484	Adamts2	10:36098050-36304409	1.77878	2.16701	-0.284821	0.0452	0.805499	ADAM metallopeptidase with thrombospondin type 1 motif, 2 [Source:RGD Symbol;Acc:1565950]	GO:0043169,GO:0046872,GO:0035295,GO:0007275,GO:0043167,GO:0060541,GO:0005488,GO:0032502,GO:0030324,GO:0030323,GO:0048731,GO:0048513,GO:0048856,GO:0044767,GO:0043588,GO:0005578,GO:0010467,GO:0031012,GO:0043170,GO:0050789,GO:0050794,GO:0044238,GO:0065007,GO:0009987,GO:0030198,GO:0043062,GO:0008152,GO:0044700,GO:0023052,GO:0007154,GO:0071704,GO:0044699,GO:0044763,GO:0046914,GO:0044707,GO:0007166,GO:…	cation binding,metal ion binding,tube development,multicellular organismal development,ion binding,respiratory system development,binding,developmental process,lung development,respiratory tube development,system development,organ development,anatomical structure development,single-organism developmental process,skin development,proteinaceous extracellular matrix,gene expression,extracellular mat…	--	--
ENSRNOT00000080031	ENSRNOG00000016135	Fars2	17:29006987-29438668	4.20331	5.48382	-0.383654	0.0348	0.736715	phenylalanyl-tRNA synthetase 2, mitochondrial [Source:RGD Symbol;Acc:1309416]	GO:0044249,GO:0009058,GO:1901576,GO:0005622,GO:0034645,GO:0009059,GO:0003676,GO:0044237,GO:0010467,GO:1901360,GO:0006725,GO:0016070,GO:0044260,GO:0006139,GO:0046483,GO:0090304,GO:0034641,GO:0043229,GO:1901363,GO:0097159,GO:0043170,GO:0006807,GO:0044424,GO:0008152,GO:0071704,GO:0043231,GO:0005488,GO:0044238,GO:0043226,GO:0005515,GO:0043227,GO:0046872,GO:0043169,GO:0044446,GO:0044422,GO:0043233,GO:…	cellular biosynthetic process,biosynthetic process,organic substance biosynthetic process,intracellular,cellular macromolecule biosynthetic process,macromolecule biosynthetic process,nucleic acid binding,cellular metabolic process,gene expression,organic cyclic compound metabolic process,cellular aromatic compound metabolic process,RNA metabolic process,cellular macromolecule metabolic process,nu…	rno00970	Aminoacyl-tRNA biosynthesis
ENSRNOT00000045406	ENSRNOG00000025261	LOC691254	5:164033011-164062092	1.15071	1.54332	-0.423511	0.02595	0.654634	hypothetical protein LOC691254 [Source:RGD Symbol;Acc:1586256]	GO:0044249,GO:0009058,GO:1901576,GO:1901362,GO:0005622,GO:0034645,GO:0019438,GO:0009059,GO:0018130,GO:0034654,GO:0006351,GO:0003676,GO:0044271,GO:0044237,GO:0032774,GO:0010467,GO:0031326,GO:0009889,GO:0006355,GO:2001141,GO:1901360,GO:0006725,GO:0016070,GO:0044260,GO:2000112,GO:0051252,GO:0006139,GO:0031323,GO:0046483,GO:0080090,GO:0060255,GO:0010556,GO:0090304,GO:0051171,GO:0019219,GO:0010468,GO:…	cellular biosynthetic process,biosynthetic process,organic substance biosynthetic process,organic cyclic compound biosynthetic process,intracellular,cellular macromolecule biosynthetic process,aromatic compound biosynthetic process,macromolecule biosynthetic process,heterocycle biosynthetic process,nucleobase-containing compound biosynthetic process,transcription, DNA-dependent,nucleic acid bindi…	--	--
ENSRNOT00000025354	ENSRNOG00000018735	Cd74	18:56071477-56080849	0.262056	0.894403	-1.77105	0.04285	0.790771	CD74 molecule [Source:RGD Symbol;Acc:2313]	GO:0030335,GO:0040017,GO:2000147,GO:0051272,GO:0050795,GO:0040012,GO:0030334,GO:2000145,GO:0051270,GO:0050920,GO:0050921,GO:0023051,GO:0051239,GO:0007243,GO:0048520,GO:0071345,GO:0007275,GO:0060326,GO:0071310,GO:0010646,GO:0001959,GO:0006935,GO:0034097,GO:0042330,GO:0048519,GO:0035691,GO:0048870,GO:0051674,GO:0040011,GO:0060759,GO:0030154,GO:0048583,GO:0005488,GO:0016477,GO:0070887,GO:0023057,GO:…	positive regulation of cell migration,positive regulation of locomotion,positive regulation of cell motility,positive regulation of cellular component movement,regulation of behavior,regulation of locomotion,regulation of cell migration,regulation of cell motility,regulation of cellular component movement,regulation of chemotaxis,positive regulation of chemotaxis,regulation of signaling,regulatio…	rno05152,rno05168,rno04612	Tuberculosis,Herpes simplex infection,Antigen processing and presentation
ENSRNOT00000056704	ENSRNOG00000030183	Plod2	8:99977333-100059736	26.2078	39.6049	-0.595684	0.01555	0.531439	procollagen lysine, 2-oxoglutarate 5-dioxygenase 2 [Source:RGD Symbol;Acc:3353]	GO:0043169,GO:0046872,GO:0043167,GO:0005488,GO:0001666,GO:0036293,GO:0070482,GO:0005622,GO:0031406,GO:0016706,GO:0006950,GO:0051213,GO:0005783,GO:0043227,GO:0008475,GO:0005506,GO:0031418,GO:0070815,GO:0043231,GO:0016705,GO:0008152,GO:0044424,GO:0043229,GO:0043226,GO:0046914,GO:0005737,GO:0005576,GO:0044710,GO:0009628,GO:0016491,GO:0044421,GO:0003674,GO:0043168,GO:0019842,GO:0044444,GO:0008150,GO:…	cation binding,metal ion binding,ion binding,binding,response to hypoxia,response to decreased oxygen levels,response to oxygen levels,intracellular,carboxylic acid binding,oxidoreductase activity, acting on paired donors, with incorporation or reduction of molecular oxygen, 2-oxoglutarate as one donor, and incorporation of one atom each of oxygen into both donors,response to stress,dioxygenase a…	rno00310	Lysine degradation
ENSRNOT00000070933	ENSRNOG00000048195	Nudt13	15:4434312-4454958	2.44038	2.01608	0.275558	0.033	0.719967	nudix hydrolase 13 [Source:RGD Symbol;Acc:1592767]	GO:0005622,GO:0043229,GO:0044424,GO:0043231,GO:0005488,GO:0043226,GO:0043227,GO:0046872,GO:0043169,GO:0044464,GO:0005623,GO:0005737,GO:0043167,GO:0003674,GO:0044444,GO:0005739,GO:0005575,GO:0003824,GO:0016787	intracellular,intracellular organelle,intracellular part,intracellular membrane-bounded organelle,binding,organelle,membrane-bounded organelle,metal ion binding,cation binding,cell part,cell,cytoplasm,ion binding,molecular_function,cytoplasmic part,mitochondrion,cellular_component,catalytic activity,hydrolase activity	--	--
ENSRNOT00000010927	ENSRNOG00000007907	Tmem178a	6:3657324-3716078	5.48118	6.84536	-0.32064	0.00355	0.249732	transmembrane protein 178A [Source:RGD Symbol;Acc:1303057]	GO:0051239,GO:0007275,GO:0048519,GO:0030154,GO:0005488,GO:0032502,GO:0002682,GO:0048523,GO:2000026,GO:0048731,GO:0048869,GO:0048513,GO:0048856,GO:0044767,GO:0051093,GO:0002376,GO:0005622,GO:0048878,GO:1902105,GO:1902106,GO:0050793,GO:0045595,GO:0045596,GO:0005783,GO:0043227,GO:0045670,GO:0050789,GO:0048534,GO:0005515,GO:0050794,GO:0043231,GO:0042592,GO:0065008,GO:0002761,GO:0006873,GO:0006874,GO:…	regulation of multicellular organismal process,multicellular organismal development,negative regulation of biological process,cell differentiation,binding,developmental process,regulation of immune system process,negative regulation of cellular process,regulation of multicellular organismal development,system development,cellular developmental process,organ development,anatomical structure develo…	--	--
ENSRNOT00000075708	ENSRNOG00000047799	Gnb5	8:82257848-82285184	11.3055	13.253	-0.229283	0.0328	0.718929	G protein subunit beta 5 [Source:RGD Symbol;Acc:620759]	GO:0019219,GO:0051171,GO:0048519,GO:0005488,GO:0046483,GO:0006139,GO:0032879,GO:0006725,GO:0034641,GO:0031323,GO:0006807,GO:0080090,GO:1901360,GO:0055085,GO:0019222,GO:0097458,GO:0032412,GO:0051049,GO:2001257,GO:0031682,GO:0005622,GO:0022898,GO:0034220,GO:0019220,GO:0051174,GO:0032409,GO:0034765,GO:0006811,GO:0043269,GO:1901019,GO:0034762,GO:0046434,GO:0044237,GO:0042995,GO:0043227,GO:0043085,GO:…	regulation of nucleobase-containing compound metabolic process,regulation of nitrogen compound metabolic process,negative regulation of biological process,binding,heterocycle metabolic process,nucleobase-containing compound metabolic process,regulation of localization,cellular aromatic compound metabolic process,cellular nitrogen compound metabolic process,regulation of cellular metabolic process…	rno04014,rno04726,rno04724,rno05032,rno04151,rno05034,rno04725,rno04728,rno04713,rno04062,rno04723,rno04727	Ras signaling pathway,Serotonergic synapse,Glutamatergic synapse,Morphine addiction,PI3K-Akt signaling pathway,Alcoholism,Cholinergic synapse,Dopaminergic synapse,Circadian entrainment,Chemokine signaling pathway,Retrograde endocannabinoid signaling,GABAergic synapse
ENSRNOT00000019777	ENSRNOG00000014477	Acvr2b	8:128087344-128118746	4.50939	3.58593	0.330585	0.00665	0.352226	activin A receptor type 2B [Source:RGD Symbol;Acc:2028]	GO:0044249,GO:0009058,GO:1901576,GO:1901362,GO:0005622,GO:0034645,GO:0019438,GO:0009059,GO:0018130,GO:0034654,GO:0006351,GO:0044271,GO:0044237,GO:0032774,GO:0010467,GO:0031326,GO:0009889,GO:0006355,GO:2001141,GO:1901360,GO:0006725,GO:0016070,GO:0044260,GO:2000112,GO:0051252,GO:0006139,GO:0031323,GO:0046483,GO:0080090,GO:0060255,GO:0010556,GO:0090304,GO:0051171,GO:0019219,GO:0010468,GO:0034641,GO:…	cellular biosynthetic process,biosynthetic process,organic substance biosynthetic process,organic cyclic compound biosynthetic process,intracellular,cellular macromolecule biosynthetic process,aromatic compound biosynthetic process,macromolecule biosynthetic process,heterocycle biosynthetic process,nucleobase-containing compound biosynthetic process,transcription, DNA-dependent,cellular nitrogen …	rno04550,rno04350,rno04060	Signaling pathways regulating pluripotency of stem cells,TGF-beta signaling pathway,Cytokine-cytokine receptor interaction
ENSRNOT00000009086	ENSRNOG00000006744	Acyp1	6:109097064-109104050	8.5345	5.60516	0.60655	0.04045	0.776467	acylphosphatase 1 [Source:RGD Symbol;Acc:1311327]	GO:0003674,GO:0003998,GO:0003824,GO:0016818,GO:0016817,GO:0016787	molecular_function,acylphosphatase activity,catalytic activity,hydrolase activity, acting on acid anhydrides, in phosphorus-containing anhydrides,hydrolase activity, acting on acid anhydrides,hydrolase activity	rno00620	Pyruvate metabolism
ENSRNOT00000035695	ENSRNOG00000024139	Miip	5:164672470-164679654	1.83372	1.37221	0.418271	0.01725	0.55558	migration and invasion inhibitory protein [Source:RGD Symbol;Acc:1587376]	GO:0040012,GO:0030334,GO:2000145,GO:0051270,GO:0048519,GO:0048870,GO:0051674,GO:0040011,GO:0016477,GO:0032879,GO:0048523,GO:0006928,GO:0045786,GO:0050789,GO:0051179,GO:1901991,GO:0050794,GO:0040013,GO:0007346,GO:0010972,GO:0065007,GO:0009987,GO:0051726,GO:0044699,GO:0044763,GO:1901990,GO:0007049,GO:0044772,GO:1901988,GO:0044770,GO:0030336,GO:0008150,GO:2000146,GO:0051271,GO:1901987,GO:0010948,GO:…	regulation of locomotion,regulation of cell migration,regulation of cell motility,regulation of cellular component movement,negative regulation of biological process,cell motility,localization of cell,locomotion,cell migration,regulation of localization,negative regulation of cellular process,cellular component movement,negative regulation of cell cycle,regulation of biological process,localizati…	--	--
ENSRNOT00000083045	ENSRNOG00000001593	Lnp	3:61433862-61494778	25.726	20.1081	0.35545	0.00745	0.375878	limb and neural patterns [Source:RGD Symbol;Acc:1312042]	GO:0005622,GO:0043229,GO:0044424,GO:0043231,GO:0043226,GO:0043227,GO:0032502,GO:0044446,GO:0044422,GO:0007275,GO:0044464,GO:0005623,GO:0048856,GO:0009888,GO:0048731,GO:0051239,GO:0048598,GO:0044767,GO:0005737,GO:0009653,GO:0009987,GO:0030154,GO:0048869,GO:0048513,GO:0006950,GO:0061448,GO:0009790,GO:0050793,GO:0071840,GO:2000026,GO:0003674,GO:0044444,GO:0016043,GO:0045595,GO:0001501,GO:0050794,GO:…	intracellular,intracellular organelle,intracellular part,intracellular membrane-bounded organelle,organelle,membrane-bounded organelle,developmental process,intracellular organelle part,organelle part,multicellular organismal development,cell part,cell,anatomical structure development,tissue development,system development,regulation of multicellular organismal process,embryonic morphogenesis,sing…	--	--
ENSRNOT00000031789	ENSRNOG00000028194	Serpinb13	13:27032047-27062620	1.26153	1.68196	-0.41497	0.02855	0.679904	serpin family B member 13 [Source:RGD Symbol;Acc:1304661]	GO:0019222,GO:0050789,GO:0065009,GO:0005615,GO:0065007,GO:0008152,GO:0044092,GO:0050790,GO:0005576,GO:0051336,GO:0044421,GO:0003674,GO:0008150,GO:0043086,GO:0010951,GO:0051346,GO:0052548,GO:0010466,GO:0052547,GO:0004857,GO:0005575,GO:0004866,GO:0030234,GO:0061135,GO:0030414,GO:0061134,GO:0004867	regulation of metabolic process,regulation of biological process,regulation of molecular function,extracellular space,biological regulation,metabolic process,negative regulation of molecular function,regulation of catalytic activity,extracellular region,regulation of hydrolase activity,extracellular region part,molecular_function,biological_process,negative regulation of catalytic activity,negati…	rno05146	Amoebiasis
ENSRNOT00000071239	ENSRNOG00000050453	Fbxo27	1:86873252-86888958	2.65931	3.66724	-0.463642	0.04205	0.786308	F-box protein 27 [Source:MGI Symbol;Acc:MGI:2685007]	GO:0005622,GO:0044424,GO:0005488,GO:0032991,GO:0044464,GO:0005623,GO:0005515,GO:0031461,GO:0000151,GO:0003674,GO:0019005,GO:0005575,GO:0043234,GO:0001948	intracellular,intracellular part,binding,macromolecular complex,cell part,cell,protein binding,cullin-RING ubiquitin ligase complex,ubiquitin ligase complex,molecular_function,SCF ubiquitin ligase complex,cellular_component,protein complex,glycoprotein binding	--	--
ENSRNOT00000003458	ENSRNOG00000002568	Socs1	10:4957325-4958461	2.9325	3.85334	-0.39398	0.01515	0.525215	suppressor of cytokine signaling 1 [Source:RGD Symbol;Acc:69272]	GO:1901701,GO:0023051,GO:0051239,GO:0007243,GO:0071345,GO:1901700,GO:0071310,GO:0010646,GO:0001959,GO:0034097,GO:0048519,GO:0060759,GO:0030154,GO:0048583,GO:0005488,GO:0070887,GO:0023057,GO:0010648,GO:0032502,GO:0060255,GO:0009968,GO:0044260,GO:0048522,GO:0032879,GO:0007167,GO:0009966,GO:0048518,GO:0002682,GO:0071495,GO:0031323,GO:0048523,GO:0010627,GO:0018212,GO:0080090,GO:0045444,GO:0048585,GO:…	cellular response to oxygen-containing compound,regulation of signaling,regulation of multicellular organismal process,intracellular protein kinase cascade,cellular response to cytokine stimulus,response to oxygen-containing compound,cellular response to organic substance,regulation of cell communication,regulation of cytokine-mediated signaling pathway,response to cytokine stimulus,negative regu…	rno05206,rno04120,rno05145,rno04917,rno04930,rno04380,rno04630,rno04910	MicroRNAs in cancer,Ubiquitin mediated proteolysis,Toxoplasmosis,Prolactin signaling pathway,Type II diabetes mellitus,Osteoclast differentiation,Jak-STAT signaling pathway,Insulin signaling pathway
ENSRNOT00000026159	ENSRNOG00000019321	Cck	8:130120522-130127392	1.88255	1.09806	0.777729	0.00545	0.315301	cholecystokinin [Source:RGD Symbol;Acc:2288]	GO:0044237,GO:0044260,GO:0031323,GO:0080090,GO:0060255,GO:0019222,GO:0043170,GO:0008152,GO:0071704,GO:0005488,GO:0044238,GO:0005515,GO:0048519,GO:0031325,GO:0009893,GO:0032502,GO:0010941,GO:0048518,GO:0008219,GO:0016265,GO:0042981,GO:0006915,GO:0043067,GO:0048522,GO:0012501,GO:0009991,GO:0007275,GO:0044464,GO:0006796,GO:0010942,GO:0010604,GO:0005623,GO:0031667,GO:0006793,GO:0097190,GO:0043065,GO:…	cellular metabolic process,cellular macromolecule metabolic process,regulation of cellular metabolic process,regulation of primary metabolic process,regulation of macromolecule metabolic process,regulation of metabolic process,macromolecule metabolic process,metabolic process,organic substance metabolic process,binding,primary metabolic process,protein binding,negative regulation of biological pr…	--	--
ENSRNOT00000091722	ENSRNOG00000055251	Prtg	8:79489789-79593806	3.14525	3.63573	-0.209071	0.0232	0.629312	protogenin [Source:RGD Symbol;Acc:1307157]	GO:0007275,GO:0032502,GO:0005615,GO:0044699,GO:0044707,GO:0005576,GO:0032501,GO:0044421,GO:0008150,GO:0005575,GO:0031224,GO:0016021,GO:0044425,GO:0016020	multicellular organismal development,developmental process,extracellular space,single-organism process,single-multicellular organism process,extracellular region,multicellular organismal process,extracellular region part,biological_process,cellular_component,intrinsic to membrane,integral to membrane,membrane part,membrane	--	--
ENSRNOT00000072297	ENSRNOG00000048389	Fgf18	10:18047108-18063391	4.39542	2.99693	0.552517	0.03095	0.703205	fibroblast growth factor 18 [Source:RGD Symbol;Acc:2608]	GO:0030335,GO:0040017,GO:2000147,GO:0051272,GO:0050795,GO:0040012,GO:0009888,GO:0030334,GO:2000145,GO:0051270,GO:0010595,GO:0050920,GO:0050921,GO:0035295,GO:0035767,GO:0023051,GO:0051239,GO:0048646,GO:2001026,GO:0007243,GO:0048520,GO:0007275,GO:0060326,GO:0071310,GO:0010646,GO:0006935,GO:0042330,GO:0060541,GO:0048870,GO:0051674,GO:0040011,GO:0030154,GO:0048583,GO:0005488,GO:0016477,GO:0070887,GO:…	positive regulation of cell migration,positive regulation of locomotion,positive regulation of cell motility,positive regulation of cellular component movement,regulation of behavior,regulation of locomotion,tissue development,regulation of cell migration,regulation of cell motility,regulation of cellular component movement,positive regulation of endothelial cell migration,regulation of chemotaxi…	rno04015,rno04014,rno05218,rno04810,rno05200,rno04010,rno04151	Rap1 signaling pathway,Ras signaling pathway,Melanoma,Regulation of actin cytoskeleton,Pathways in cancer,MAPK signaling pathway,PI3K-Akt signaling pathway
ENSRNOT00000067566	ENSRNOG00000037620	Mob3c	5:134679712-134688963	1.28779	1.60137	-0.314413	0.0186	0.572216	MOB kinase activator 3C [Source:RGD Symbol;Acc:1307821]	--	--	--	--
ENSRNOT00000039366	ENSRNOG00000022601	LOC100360821	5:58416431-58420342	0.879357	1.3945	-0.665224	5.00E-05	0.011183	rCG55159-like [Source:RGD Symbol;Acc:2321337]	--	--	--	--
ENSRNOT00000038013	ENSRNOG00000025065	RGD1560436	5:142933618-142938925	1.18235	0.769718	0.619261	0.04135	0.781844	similar to hypothetical protein FLJ20508 [Source:RGD Symbol;Acc:1560436]	GO:0005488,GO:0005515,GO:0003674	binding,protein binding,molecular_function	--	--
ENSRNOT00000005016	ENSRNOG00000003495	Prpf8	10:63635218-63658361	52.1497	67.7054	-0.376612	0.04245	0.789163	pre-mRNA processing factor 8 [Source:RGD Symbol;Acc:1305467]	GO:0005622,GO:0003676,GO:0044237,GO:0010467,GO:1901360,GO:0006725,GO:0016070,GO:0044260,GO:0006139,GO:0046483,GO:0090304,GO:0034641,GO:0043229,GO:1901363,GO:0097159,GO:0043170,GO:0006807,GO:0044424,GO:0008152,GO:0071704,GO:0043231,GO:0005488,GO:0044238,GO:0005634,GO:0043226,GO:0005515,GO:0043227,GO:1901700,GO:0044446,GO:0044422,GO:0044428,GO:0044464,GO:0005623,GO:0010033,GO:0070887,GO:1901701,GO:…	intracellular,nucleic acid binding,cellular metabolic process,gene expression,organic cyclic compound metabolic process,cellular aromatic compound metabolic process,RNA metabolic process,cellular macromolecule metabolic process,nucleobase-containing compound metabolic process,heterocycle metabolic process,nucleic acid metabolic process,cellular nitrogen compound metabolic process,intracellular or…	rno03040	Spliceosome
ENSRNOT00000059263	ENSRNOG00000026874	Zfp956	4:77623537-77635362	4.81892	3.98487	0.27418	0.03085	0.702594	zinc finger protein 956 [Source:RGD Symbol;Acc:1304879]	GO:0043169,GO:0046872,GO:0006351,GO:0032774,GO:0001071,GO:0003700,GO:0010556,GO:0051252,GO:0006355,GO:2001141,GO:0009059,GO:0019219,GO:0016070,GO:0090304,GO:2000112,GO:0097159,GO:0051171,GO:0034654,GO:0019438,GO:0018130,GO:0043167,GO:0044271,GO:1901363,GO:0003676,GO:1901362,GO:0009889,GO:0034645,GO:0005488,GO:0031326,GO:0060255,GO:0046483,GO:0006139,GO:0044260,GO:0006725,GO:0009058,GO:0034641,GO:…	cation binding,metal ion binding,transcription, DNA-dependent,RNA biosynthetic process,nucleic acid binding transcription factor activity,sequence-specific DNA binding transcription factor activity,regulation of macromolecule biosynthetic process,regulation of RNA metabolic process,regulation of transcription, DNA-dependent,regulation of RNA biosynthetic process,macromolecule biosynthetic process…	--	--
ENSRNOT00000045192	ENSRNOG00000007576	Zfp597	10:11912542-11917898	7.8466	6.47938	0.276211	0.01885	0.574853	zinc finger protein 597 [Source:RGD Symbol;Acc:628674]	GO:0044249,GO:0009058,GO:1901576,GO:1901362,GO:0005622,GO:0034645,GO:0019438,GO:0009059,GO:0018130,GO:0034654,GO:0006351,GO:0003676,GO:0044271,GO:0044237,GO:0032774,GO:0010467,GO:0031326,GO:0009889,GO:0006355,GO:2001141,GO:1901360,GO:0006725,GO:0016070,GO:0044260,GO:2000112,GO:0051252,GO:0006139,GO:0031323,GO:0046483,GO:0080090,GO:0060255,GO:0010556,GO:0090304,GO:0051171,GO:0019219,GO:0010468,GO:…	cellular biosynthetic process,biosynthetic process,organic substance biosynthetic process,organic cyclic compound biosynthetic process,intracellular,cellular macromolecule biosynthetic process,aromatic compound biosynthetic process,macromolecule biosynthetic process,heterocycle biosynthetic process,nucleobase-containing compound biosynthetic process,transcription, DNA-dependent,nucleic acid bindi…	--	--
ENSRNOT00000051259	ENSRNOG00000025216	LOC100912458	1:88766871-88772242	2.77669	3.65902	-0.39809	0.0319	0.711421	probable alpha-ketoglutarate-dependent dioxygenase ABH6-like [Source:RGD Symbol;Acc:6487140]	GO:0008152,GO:0003674,GO:0044710,GO:0008150,GO:0055114,GO:0016491,GO:0003824	metabolic process,molecular_function,single-organism metabolic process,biological_process,oxidation-reduction process,oxidoreductase activity,catalytic activity	--	--
ENSRNOT00000013864	ENSRNOG00000010370	Tnip1	10:40255775-40296470	21.7044	25.274	-0.219665	0.04545	0.806868	TNFAIP3 interacting protein 1 [Source:RGD Symbol;Acc:1309380]	GO:0023051,GO:0009059,GO:0007243,GO:0010646,GO:0048519,GO:0034645,GO:0048583,GO:0005488,GO:0023057,GO:0010648,GO:0009968,GO:0044260,GO:0009966,GO:0009058,GO:0048523,GO:0010627,GO:1901576,GO:0000165,GO:0044249,GO:0048585,GO:0004843,GO:0035556,GO:0070372,GO:0070371,GO:0019783,GO:0043408,GO:0007155,GO:0043170,GO:0005622,GO:0044501,GO:0052027,GO:0052250,GO:0085032,GO:0022610,GO:0070373,GO:0007159,GO:…	regulation of signaling,macromolecule biosynthetic process,intracellular protein kinase cascade,regulation of cell communication,negative regulation of biological process,cellular macromolecule biosynthetic process,regulation of response to stimulus,binding,negative regulation of signaling,negative regulation of cell communication,negative regulation of signal transduction,cellular macromolecule …	--	--
ENSRNOT00000086571	ENSRNOG00000003392	Grsf1	14:21039989-21056452	3.06023	5.54825	-0.858394	0.03795	0.755622	G-rich RNA sequence binding factor 1 [Source:RGD Symbol;Acc:1310858]	GO:0009888,GO:0016070,GO:0090304,GO:0048598,GO:0097159,GO:0007275,GO:1901363,GO:0003676,GO:0005488,GO:0032502,GO:0046483,GO:0006139,GO:0009653,GO:0044260,GO:0006725,GO:0060429,GO:0034641,GO:0006807,GO:0002009,GO:1901360,GO:0009790,GO:0048856,GO:0044767,GO:0016331,GO:0048729,GO:0010467,GO:0043170,GO:0005622,GO:0007389,GO:0009952,GO:0044237,GO:0003002,GO:0043227,GO:0043231,GO:0044238,GO:0009987,GO:…	tissue development,RNA metabolic process,nucleic acid metabolic process,embryonic morphogenesis,organic cyclic compound binding,multicellular organismal development,heterocyclic compound binding,nucleic acid binding,binding,developmental process,heterocycle metabolic process,nucleobase-containing compound metabolic process,anatomical structure morphogenesis,cellular macromolecule metabolic proces…	--	--
ENSRNOT00000078532	ENSRNOG00000016885	Klf6	17:67887938-67945037	43.5123	51.7742	-0.250811	0.0078	0.384244	Kruppel-like factor 6 [Source:RGD Symbol;Acc:62389]	GO:0005622,GO:0044424,GO:0003676,GO:0043229,GO:0043231,GO:0044237,GO:1901363,GO:0097159,GO:0043226,GO:0044260,GO:0046872,GO:0043227,GO:0043169,GO:0009058,GO:0034641,GO:0006807,GO:0044249,GO:0010467,GO:0090304,GO:0016070,GO:0006139,GO:1901576,GO:0006725,GO:1901360,GO:0046483,GO:1901362,GO:0044238,GO:0019438,GO:0044271,GO:0043170,GO:0034654,GO:0005488,GO:0008152,GO:0071704,GO:0001071,GO:0003700,GO:…	intracellular,intracellular part,nucleic acid binding,intracellular organelle,intracellular membrane-bounded organelle,cellular metabolic process,heterocyclic compound binding,organic cyclic compound binding,organelle,cellular macromolecule metabolic process,metal ion binding,membrane-bounded organelle,cation binding,biosynthetic process,cellular nitrogen compound metabolic process,nitrogen compo…	--	--
ENSRNOT00000023117	ENSRNOG00000017178	Hydin	19:41036509-41349686	0.398062	0.510097	-0.357779	0.0065	0.347848	Hydin, axonemal central pair apparatus protein [Source:RGD Symbol;Acc:1562254]	GO:0032502,GO:0007275,GO:0007420,GO:0048856,GO:0009888,GO:0048731,GO:0044767,GO:0009987,GO:0030154,GO:0048869,GO:0048513,GO:0007399,GO:0007417,GO:0060429,GO:0030855,GO:0048468,GO:0060438,GO:0008150,GO:0060541,GO:0002064,GO:0044699,GO:0044763,GO:0003341,GO:0006928,GO:0021591,GO:0044707,GO:0032501,GO:0007017,GO:0007018	developmental process,multicellular organismal development,brain development,anatomical structure development,tissue development,system development,single-organism developmental process,cellular process,cell differentiation,cellular developmental process,organ development,nervous system development,central nervous system development,epithelium development,epithelial cell differentiation,cell deve…	--	--
ENSRNOT00000018988	ENSRNOG00000014164	Paqr5	8:66899989-66975932	0.509686	0.304897	0.741286	0.00215	0.187176	progestin and adipoQ receptor family member 5 [Source:RGD Symbol;Acc:1311259]	GO:0097159,GO:0071310,GO:0005488,GO:0070887,GO:0033993,GO:0071495,GO:0010033,GO:0071396,GO:0014070,GO:0071407,GO:0048545,GO:0009719,GO:0050789,GO:0005515,GO:0050794,GO:0009725,GO:0032870,GO:0065007,GO:0009987,GO:0003707,GO:0044700,GO:0023052,GO:0009755,GO:0007154,GO:0043401,GO:0044699,GO:0044763,GO:0071383,GO:0007165,GO:0003674,GO:0051716,GO:0008150,GO:0005496,GO:0005623,GO:0050896,GO:0044464,GO:…	organic cyclic compound binding,cellular response to organic substance,binding,cellular response to chemical stimulus,response to lipid,cellular response to endogenous stimulus,response to organic substance,cellular response to lipid,response to organic cyclic compound,cellular response to organic cyclic compound,response to steroid hormone stimulus,response to endogenous stimulus,regulation of b…	--	--
ENSRNOT00000077322	ENSRNOG00000055641	Dnase1l1	X:156429584-156438066	4.3605	3.33122	0.388444	0.03485	0.736911	deoxyribonuclease 1-like 1 [Source:RGD Symbol;Acc:1359588]	GO:0090304,GO:0046483,GO:0006139,GO:0044260,GO:0006725,GO:0034641,GO:0006807,GO:1901360,GO:0043170,GO:0005622,GO:0044237,GO:0005783,GO:0043227,GO:0043231,GO:0005634,GO:0044238,GO:0019439,GO:0090305,GO:0009987,GO:0006308,GO:0008152,GO:0044424,GO:1901361,GO:0044270,GO:0071704,GO:0046700,GO:0034655,GO:0043229,GO:0043226,GO:0016788,GO:0005737,GO:0005576,GO:0004536,GO:0044421,GO:0003674,GO:0004519,GO:…	nucleic acid metabolic process,heterocycle metabolic process,nucleobase-containing compound metabolic process,cellular macromolecule metabolic process,cellular aromatic compound metabolic process,cellular nitrogen compound metabolic process,nitrogen compound metabolic process,organic cyclic compound metabolic process,macromolecule metabolic process,intracellular,cellular metabolic process,endopla…	--	--
ENSRNOT00000021188	ENSRNOG00000015718	RGD1307461	8:116094850-116104664	0.762888	0.385235	0.985731	0.01025	0.4393	similar to RIKEN cDNA 6430571L13 gene; similar to g20 protein [Source:RGD Symbol;Acc:1307461]	GO:0005575,GO:0031224,GO:0016021,GO:0044425,GO:0016020	cellular_component,intrinsic to membrane,integral to membrane,membrane part,membrane	--	--
ENSRNOT00000078914	ENSRNOG00000055846	AABR07013065.1	2:220817079-220838905	19.304	21.9486	-0.18523	0.0303	0.697685	--	--	--	--	--
ENSRNOT00000050090	ENSRNOG00000032740	Tmem258b	9:61552373-61552613	159.979	121.295	0.399357	0.0356	0.741781	transmembrane protein 258 B [Source:RGD Symbol;Acc:1586604]	GO:0005575,GO:0016020,GO:0044425,GO:0031224,GO:0016021	cellular_component,membrane,membrane part,intrinsic to membrane,integral to membrane	--	--
ENSRNOT00000047685	ENSRNOG00000014751	Ret	4:150202057-150244372	7.02632	9.09337	-0.372045	5.00E-05	0.011183	ret proto-oncogene [Source:RGD Symbol;Acc:3556]	GO:0005622,GO:0044424,GO:0043229,GO:0043231,GO:0044237,GO:1901363,GO:0097159,GO:0043226,GO:0044260,GO:0046872,GO:0043227,GO:0043169,GO:0009058,GO:0034641,GO:0006807,GO:0044249,GO:0010467,GO:0005737,GO:0090304,GO:0016070,GO:0006139,GO:1901576,GO:0006725,GO:1901360,GO:0009790,GO:0046483,GO:0048598,GO:1901362,GO:0044446,GO:0044238,GO:0019438,GO:0044271,GO:0043170,GO:0034654,GO:0005488,GO:0008152,GO:…	intracellular,intracellular part,intracellular organelle,intracellular membrane-bounded organelle,cellular metabolic process,heterocyclic compound binding,organic cyclic compound binding,organelle,cellular macromolecule metabolic process,metal ion binding,membrane-bounded organelle,cation binding,biosynthetic process,cellular nitrogen compound metabolic process,nitrogen compound metabolic process…	rno05200,rno05216,rno04144	Pathways in cancer,Thyroid cancer,Endocytosis
ENSRNOT00000006459	ENSRNOG00000004676	Pak3	X:114929028-115036669	0.840447	1.72906	-1.04076	0.009	0.411583	p21 (RAC1) activated kinase 3 [Source:RGD Symbol;Acc:3251]	GO:0030335,GO:0040017,GO:2000147,GO:0051272,GO:0043169,GO:0046872,GO:0040012,GO:0030334,GO:2000145,GO:0051270,GO:0010556,GO:0009059,GO:0051239,GO:0019219,GO:0090304,GO:2000112,GO:0097159,GO:0051171,GO:0034654,GO:0007275,GO:0019438,GO:0018130,GO:0043167,GO:0044271,GO:0071310,GO:1901363,GO:1901362,GO:0048870,GO:0051674,GO:0040011,GO:0009889,GO:0034645,GO:0030154,GO:0005488,GO:0016477,GO:0070887,GO:…	positive regulation of cell migration,positive regulation of locomotion,positive regulation of cell motility,positive regulation of cellular component movement,cation binding,metal ion binding,regulation of locomotion,regulation of cell migration,regulation of cell motility,regulation of cellular component movement,regulation of macromolecule biosynthetic process,macromolecule biosynthetic proces…	rno04014,rno04810,rno04510,rno04360,rno04660,rno05211,rno04012	Ras signaling pathway,Regulation of actin cytoskeleton,Focal adhesion,Axon guidance,T cell receptor signaling pathway,Renal cell carcinoma,ErbB signaling pathway
ENSRNOT00000076548	ENSRNOG00000009878	Crtap	8:122382616-122402197	45.9782	40.6922	0.1762	0.0355	0.741263	cartilage associated protein [Source:RGD Symbol;Acc:7602347]	GO:0044260,GO:0018208,GO:0018193,GO:0043170,GO:0005622,GO:0018400,GO:0044237,GO:0006464,GO:0036211,GO:0005783,GO:0043227,GO:0043412,GO:0043231,GO:0044238,GO:0009987,GO:0008152,GO:0044424,GO:0071704,GO:0043229,GO:0044267,GO:0043226,GO:0019511,GO:0005737,GO:0044444,GO:0008150,GO:0019538,GO:0005623,GO:0044464,GO:0005575	cellular macromolecule metabolic process,peptidyl-proline modification,peptidyl-amino acid modification,macromolecule metabolic process,intracellular,peptidyl-proline hydroxylation to 3-hydroxy-L-proline,cellular metabolic process,cellular protein modification process,protein modification process,endoplasmic reticulum,membrane-bounded organelle,macromolecule modification,intracellular membrane-bo…	--	--
ENSRNOT00000072399	ENSRNOG00000048751	Rtl1	6:133711153-133716847	7.49648	9.62048	-0.359896	0.0001	0.0200508	retrotransposon-like 1 [Source:MGI Symbol;Acc:MGI:2656842]	--	--	--	--
ENSRNOT00000090192	ENSRNOG00000003848	Med12	X:71174698-71197812	0.451529	1.19368	-1.40253	0.02965	0.690486	mediator complex subunit 12 [Source:RGD Symbol;Acc:1585896]	GO:0044249,GO:0009058,GO:1901576,GO:1901362,GO:0005622,GO:0034645,GO:0019438,GO:0009059,GO:0018130,GO:0034654,GO:0006351,GO:0003676,GO:0044271,GO:0044237,GO:0032774,GO:0010467,GO:0031326,GO:0009889,GO:0006355,GO:2001141,GO:1901360,GO:0006725,GO:0016070,GO:0044260,GO:2000112,GO:0051252,GO:0006139,GO:0031323,GO:0046483,GO:0080090,GO:0060255,GO:0010556,GO:0090304,GO:0051171,GO:0019219,GO:0010468,GO:…	cellular biosynthetic process,biosynthetic process,organic substance biosynthetic process,organic cyclic compound biosynthetic process,intracellular,cellular macromolecule biosynthetic process,aromatic compound biosynthetic process,macromolecule biosynthetic process,heterocycle biosynthetic process,nucleobase-containing compound biosynthetic process,transcription, DNA-dependent,nucleic acid bindi…	rno04919	Thyroid hormone signaling pathway
ENSRNOT00000010171	ENSRNOG00000007607	Nr4a1	7:142905757-142920216	12.4782	18.7622	-0.588421	5.00E-05	0.011183	nuclear receptor subfamily 4, group A, member 1 [Source:RGD Symbol;Acc:620029]	GO:0044249,GO:0009058,GO:1901576,GO:1901362,GO:0005622,GO:0034645,GO:0019438,GO:0009059,GO:0018130,GO:0034654,GO:0006351,GO:0003676,GO:0044271,GO:0044237,GO:0032774,GO:0010467,GO:0031326,GO:0009889,GO:0006355,GO:2001141,GO:1901360,GO:0006725,GO:0016070,GO:0044260,GO:2000112,GO:0051252,GO:0006139,GO:0031323,GO:0046483,GO:0080090,GO:0060255,GO:0010556,GO:0090304,GO:0051171,GO:0019219,GO:0010468,GO:…	cellular biosynthetic process,biosynthetic process,organic substance biosynthetic process,organic cyclic compound biosynthetic process,intracellular,cellular macromolecule biosynthetic process,aromatic compound biosynthetic process,macromolecule biosynthetic process,heterocycle biosynthetic process,nucleobase-containing compound biosynthetic process,transcription, DNA-dependent,nucleic acid bindi…	rno04010,rno04151	MAPK signaling pathway,PI3K-Akt signaling pathway
ENSRNOT00000010178	ENSRNOG00000007632	Mss51	15:4240202-4252072	1.13279	1.51333	-0.417847	0.04075	0.77878	MSS51 mitochondrial translational activator [Source:RGD Symbol;Acc:1309408]	GO:0043169,GO:0046872,GO:0043167,GO:0005488,GO:0007610,GO:0035176,GO:0051703,GO:0051705,GO:0051704,GO:0003674,GO:0008150,GO:0050896	cation binding,metal ion binding,ion binding,binding,behavior,social behavior,intraspecies interaction between organisms,multi-organism behavior,multi-organism process,molecular_function,biological_process,response to stimulus	--	--
ENSRNOT00000019002	ENSRNOG00000014199	Zfp703	16:69237856-69242028	11.5097	10.1732	0.178074	0.04045	0.776467	zinc finger protein 703 [Source:RGD Symbol;Acc:1588249]	GO:0044249,GO:0009058,GO:1901576,GO:1901362,GO:0005622,GO:0034645,GO:0019438,GO:0009059,GO:0018130,GO:0034654,GO:0006351,GO:0003676,GO:0044271,GO:0044237,GO:0032774,GO:0010467,GO:0031326,GO:0009889,GO:0006355,GO:2001141,GO:1901360,GO:0006725,GO:0016070,GO:0044260,GO:2000112,GO:0051252,GO:0006139,GO:0031323,GO:0046483,GO:0080090,GO:0060255,GO:0010556,GO:0090304,GO:0051171,GO:0019219,GO:0010468,GO:…	cellular biosynthetic process,biosynthetic process,organic substance biosynthetic process,organic cyclic compound biosynthetic process,intracellular,cellular macromolecule biosynthetic process,aromatic compound biosynthetic process,macromolecule biosynthetic process,heterocycle biosynthetic process,nucleobase-containing compound biosynthetic process,transcription, DNA-dependent,nucleic acid bindi…	--	--
ENSRNOT00000057758	ENSRNOG00000005433	Shq1	4:133037013-133131953	2.11481	2.56873	-0.280525	0.0352	0.739698	SHQ1, H/ACA ribonucleoprotein assembly factor [Source:RGD Symbol;Acc:1310610]	GO:0005622,GO:0044237,GO:0010467,GO:1901360,GO:0006725,GO:0016070,GO:0044260,GO:0051252,GO:0006139,GO:0031323,GO:0046483,GO:0080090,GO:0060255,GO:0090304,GO:0051171,GO:0019219,GO:0010468,GO:0034641,GO:0043229,GO:0019222,GO:0043170,GO:0006807,GO:0044424,GO:0008152,GO:0071704,GO:0043231,GO:0005488,GO:0044238,GO:0005634,GO:0043226,GO:0005515,GO:0043227,GO:0051253,GO:0048523,GO:0045934,GO:0048519,GO:…	intracellular,cellular metabolic process,gene expression,organic cyclic compound metabolic process,cellular aromatic compound metabolic process,RNA metabolic process,cellular macromolecule metabolic process,regulation of RNA metabolic process,nucleobase-containing compound metabolic process,regulation of cellular metabolic process,heterocycle metabolic process,regulation of primary metabolic proc…	--	--
ENSRNOT00000023601	ENSRNOG00000017060	Ryr2	17:65535402-65955606	1.6366	0.851999	0.94178	0.02515	0.648632	ryanodine receptor 2 [Source:RGD Symbol;Acc:620314]	GO:0043169,GO:0046872,GO:0009888,GO:0051270,GO:0006351,GO:0032774,GO:0035295,GO:1901701,GO:0010556,GO:0051252,GO:0006355,GO:2001141,GO:0009059,GO:0051239,GO:0019219,GO:0016070,GO:0090304,GO:2000112,GO:0048598,GO:0097159,GO:0051171,GO:0034654,GO:1901700,GO:0007275,GO:0019438,GO:0018130,GO:0043167,GO:0044271,GO:0071310,GO:0048519,GO:1901362,GO:0051592,GO:0009889,GO:0034645,GO:0005488,GO:0007178,GO:…	cation binding,metal ion binding,tissue development,regulation of cellular component movement,transcription, DNA-dependent,RNA biosynthetic process,tube development,cellular response to oxygen-containing compound,regulation of macromolecule biosynthetic process,regulation of RNA metabolic process,regulation of transcription, DNA-dependent,regulation of RNA biosynthetic process,macromolecule biosy…	rno04713,rno04972,rno04921,rno04020,rno04024,rno05412,rno04261,rno04260,rno05410,rno04911,rno05414	Circadian entrainment,Pancreatic secretion,Oxytocin signaling pathway,Calcium signaling pathway,cAMP signaling pathway,Arrhythmogenic right ventricular cardiomyopathy (ARVC),Adrenergic signaling in cardiomyocytes,Cardiac muscle contraction,Hypertrophic cardiomyopathy (HCM),Insulin secretion,Dilated cardiomyopathy
ENSRNOT00000010377	ENSRNOG00000007707	Zfp467	4:78067688-78075398	2.591	1.57232	0.72061	0.0106	0.446711	zinc finger protein 467 [Source:RGD Symbol;Acc:1561603]	GO:0044249,GO:0009058,GO:1901576,GO:1901362,GO:0005622,GO:0034645,GO:0019438,GO:0009059,GO:0018130,GO:0034654,GO:0006351,GO:0003676,GO:0044271,GO:0044237,GO:0032774,GO:0010467,GO:0031326,GO:0009889,GO:0006355,GO:2001141,GO:1901360,GO:0006725,GO:0016070,GO:0044260,GO:2000112,GO:0051252,GO:0006139,GO:0031323,GO:0046483,GO:0080090,GO:0060255,GO:0010556,GO:0090304,GO:0051171,GO:0019219,GO:0010468,GO:…	cellular biosynthetic process,biosynthetic process,organic substance biosynthetic process,organic cyclic compound biosynthetic process,intracellular,cellular macromolecule biosynthetic process,aromatic compound biosynthetic process,macromolecule biosynthetic process,heterocycle biosynthetic process,nucleobase-containing compound biosynthetic process,transcription, DNA-dependent,nucleic acid bindi…	--	--
ENSRNOT00000047433	ENSRNOG00000048910	Zfp709l1	7:10418601-10430992	1.24677	0.818841	0.606542	0.0138	0.505557	zinc finger protein 709-like 1 [Source:RGD Symbol;Acc:1596088]	GO:0043169,GO:0046872,GO:0006351,GO:0032774,GO:0010556,GO:0051252,GO:0006355,GO:2001141,GO:0009059,GO:0019219,GO:0016070,GO:0090304,GO:2000112,GO:0097159,GO:0051171,GO:0034654,GO:0019438,GO:0018130,GO:0043167,GO:0044271,GO:1901363,GO:0003676,GO:1901362,GO:0009889,GO:0034645,GO:0005488,GO:0031326,GO:0060255,GO:0046483,GO:0006139,GO:0044260,GO:0006725,GO:0009058,GO:0034641,GO:0031323,GO:0006807,GO:…	cation binding,metal ion binding,transcription, DNA-dependent,RNA biosynthetic process,regulation of macromolecule biosynthetic process,regulation of RNA metabolic process,regulation of transcription, DNA-dependent,regulation of RNA biosynthetic process,macromolecule biosynthetic process,regulation of nucleobase-containing compound metabolic process,RNA metabolic process,nucleic acid metabolic pr…	--	--
ENSRNOT00000014083	ENSRNOG00000010566	Cep44	16:37177442-37196784	13.0604	11.4738	0.186855	0.04905	0.823638	centrosomal protein 44 [Source:RGD Symbol;Acc:1308517]	GO:0005488,GO:0005622,GO:0005515,GO:0005815,GO:0005813,GO:0044424,GO:0043229,GO:0043226,GO:0005737,GO:0003674,GO:0044430,GO:0005856,GO:0015630,GO:0044446,GO:0044422,GO:0005623,GO:0044464,GO:0030496,GO:0005575,GO:0043228,GO:0043232,GO:0000922,GO:0005819,GO:0043234,GO:0032991	binding,intracellular,protein binding,microtubule organizing center,centrosome,intracellular part,intracellular organelle,organelle,cytoplasm,molecular_function,cytoskeletal part,cytoskeleton,microtubule cytoskeleton,intracellular organelle part,organelle part,cell,cell part,midbody,cellular_component,non-membrane-bounded organelle,intracellular non-membrane-bounded organelle,spindle pole,spindle…	--	--
ENSRNOT00000060002	ENSRNOG00000039204	Pram1	7:18510353-18515503	0.411975	0.6391	-0.633486	0.02765	0.670842	PML-RARA regulated adaptor molecule 1 [Source:RGD Symbol;Acc:1564330]	GO:0048583,GO:0005488,GO:0032879,GO:0002682,GO:0002376,GO:0051049,GO:0050865,GO:0017157,GO:0002694,GO:0001775,GO:0060627,GO:0045321,GO:0044765,GO:0050789,GO:0051046,GO:0060341,GO:0051179,GO:0002446,GO:0005515,GO:0050794,GO:0043313,GO:0046903,GO:0065007,GO:0009987,GO:0002252,GO:0032940,GO:0044700,GO:0023052,GO:0002697,GO:0007154,GO:0002274,GO:0044699,GO:0044763,GO:0006955,GO:0006887,GO:0043312,GO:…	regulation of response to stimulus,binding,regulation of localization,regulation of immune system process,immune system process,regulation of transport,regulation of cell activation,regulation of exocytosis,regulation of leukocyte activation,cell activation,regulation of vesicle-mediated transport,leukocyte activation,single-organism transport,regulation of biological process,regulation of secret…	--	--
ENSRNOT00000039166	ENSRNOG00000028261	Tppp	1:31870898-31890778	9.20061	7.35258	0.323479	0.0107	0.44814	tubulin polymerization promoting protein [Source:RGD Symbol;Acc:1310121]	GO:0005488,GO:0048518,GO:0005622,GO:0071822,GO:0022607,GO:0043227,GO:0050789,GO:0044085,GO:0005515,GO:0043231,GO:0005634,GO:0006461,GO:0070271,GO:0065007,GO:0044087,GO:0009987,GO:0043933,GO:0044424,GO:0044699,GO:0051128,GO:0044763,GO:0043229,GO:0043226,GO:0051258,GO:0005737,GO:0043254,GO:0032271,GO:0065003,GO:0031334,GO:0007010,GO:0043623,GO:0048471,GO:0051130,GO:0003674,GO:0016043,GO:0032273,GO:…	binding,positive regulation of biological process,intracellular,protein complex subunit organization,cellular component assembly,membrane-bounded organelle,regulation of biological process,cellular component biogenesis,protein binding,intracellular membrane-bounded organelle,nucleus,protein complex assembly,protein complex biogenesis,biological regulation,regulation of cellular component biogenes…	--	--
ENSRNOT00000090726	ENSRNOG00000014055	Nat1	16:23961066-23991573	4.15047	5.1002	-0.297281	0.0425	0.789551	N-acetyltransferase 1 (arylamine N-acetyltransferase) [Source:RGD Symbol;Acc:70490]	GO:0005622,GO:0044424,GO:0008152,GO:1901698,GO:0032502,GO:0014070,GO:0010243,GO:1901700,GO:0007275,GO:0009719,GO:0044464,GO:0009725,GO:0005623,GO:0010033,GO:0048856,GO:0048731,GO:0044767,GO:0005737,GO:0001889,GO:0061008,GO:0048513,GO:0003674,GO:0044444,GO:0005829,GO:0007568,GO:0097068,GO:0016740,GO:0008150,GO:0001101,GO:0043200,GO:0097066,GO:0004060,GO:0016410,GO:0016746,GO:0044699,GO:0016747,GO:…	intracellular,intracellular part,metabolic process,response to nitrogen compound,developmental process,response to organic cyclic compound,response to organonitrogen compound,response to oxygen-containing compound,multicellular organismal development,response to endogenous stimulus,cell part,response to hormone stimulus,cell,response to organic substance,anatomical structure development,system de…	rno01100,rno00983,rno00232,rno05204	Metabolic pathways,Drug metabolism - other enzymes,Caffeine metabolism,Chemical carcinogenesis
ENSRNOT00000078999	ENSRNOG00000028211	Akap17a	12:18526421-18531161	3.4157	4.97703	-0.543103	0.02355	0.631386	A-kinase anchoring protein 17A [Source:RGD Symbol;Acc:1564640]	GO:0051252,GO:0019219,GO:0016070,GO:0090304,GO:0097159,GO:0051171,GO:1901363,GO:0005488,GO:0060255,GO:0046483,GO:0006139,GO:0044260,GO:0006725,GO:0034641,GO:0031323,GO:0006807,GO:0080090,GO:1901360,GO:0010468,GO:0019222,GO:0010467,GO:0043170,GO:0005622,GO:0044237,GO:0043227,GO:0050789,GO:0005515,GO:0050794,GO:0043231,GO:0005634,GO:0044238,GO:0065007,GO:0009987,GO:0008152,GO:0044424,GO:0071704,GO:…	regulation of RNA metabolic process,regulation of nucleobase-containing compound metabolic process,RNA metabolic process,nucleic acid metabolic process,organic cyclic compound binding,regulation of nitrogen compound metabolic process,heterocyclic compound binding,binding,regulation of macromolecule metabolic process,heterocycle metabolic process,nucleobase-containing compound metabolic process,ce…	--	--
ENSRNOT00000040645	ENSRNOG00000001804	AABR07062513.1	4:180538388-180722358	2.11462	1.71757	0.300036	0.0045	0.284628	--	GO:0035556,GO:0055085,GO:0019932,GO:0005622,GO:0034220,GO:0006811,GO:0015278,GO:0005783,GO:0043227,GO:0044765,GO:0005217,GO:0050789,GO:0005220,GO:0051179,GO:0050794,GO:0043231,GO:0006816,GO:0015085,GO:0065007,GO:0009987,GO:0070838,GO:0072511,GO:0044424,GO:0044700,GO:0023052,GO:0007154,GO:0005261,GO:0015075,GO:0044699,GO:0030001,GO:0044763,GO:0043229,GO:0022857,GO:0022891,GO:0043226,GO:0046873,GO:…	intracellular signal transduction,transmembrane transport,second-messenger-mediated signaling,intracellular,ion transmembrane transport,ion transport,calcium-release channel activity,endoplasmic reticulum,membrane-bounded organelle,single-organism transport,intracellular ligand-gated ion channel activity,regulation of biological process,inositol 1,4,5-trisphosphate-sensitive calcium-release chann…	rno04270,rno04726,rno04750,rno04724,rno04725,rno04070,rno04540,rno04728,rno04611,rno04972,rno04730,rno04720,rno04918,rno04921,rno04971,rno05205,rno04020,rno04912,rno04915,rno05010,rno04723,rno04970,rno04022,rno04114	Vascular smooth muscle contraction,Serotonergic synapse,Inflammatory mediator regulation of TRP channels,Glutamatergic synapse,Cholinergic synapse,Phosphatidylinositol signaling system,Gap junction,Dopaminergic synapse,Platelet activation,Pancreatic secretion,Long-term depression,Long-term potentiation,Thyroid hormone synthesis,Oxytocin signaling pathway,Gastric acid secretion,Proteoglycans in ca…
ENSRNOT00000087300	ENSRNOG00000058692	Slc26a4	6:50808922-50846965	0.986311	0.734862	0.424569	0.013	0.494105	solute carrier family 26 member 4 [Source:RGD Symbol;Acc:3293]	GO:0032879,GO:0015849,GO:0046942,GO:0008514,GO:0016324,GO:0046943,GO:0015711,GO:0048878,GO:0005342,GO:0006811,GO:0006820,GO:0045177,GO:0042995,GO:0043227,GO:0044765,GO:0015111,GO:0050789,GO:0051179,GO:0071702,GO:0015705,GO:0042592,GO:0015297,GO:0065008,GO:0008509,GO:0006873,GO:0065007,GO:0009987,GO:0055082,GO:0032880,GO:0015291,GO:0019725,GO:0030003,GO:0015075,GO:0022804,GO:0044699,GO:0044763,GO:…	regulation of localization,organic acid transport,carboxylic acid transport,organic anion transmembrane transporter activity,apical plasma membrane,carboxylic acid transmembrane transporter activity,organic anion transport,chemical homeostasis,organic acid transmembrane transporter activity,ion transport,anion transport,apical part of cell,cell projection,membrane-bounded organelle,single-organis…	rno04918	Thyroid hormone synthesis
ENSRNOT00000034683	ENSRNOG00000025184	Prss35	8:94423807-94440503	0.521743	0.826487	-0.663651	0.00125	0.132675	protease, serine, 35 [Source:RGD Symbol;Acc:1311282]	GO:0005622,GO:0043229,GO:0043170,GO:0044424,GO:0008152,GO:0071704,GO:0043231,GO:0044238,GO:0043226,GO:0043227,GO:0044464,GO:0005623,GO:0005737,GO:0003674,GO:0044444,GO:0005739,GO:0019538,GO:0008150,GO:0005575,GO:0003824,GO:0006508,GO:0004175,GO:0070011,GO:0004252,GO:0008233,GO:0008236,GO:0017171,GO:0016787	intracellular,intracellular organelle,macromolecule metabolic process,intracellular part,metabolic process,organic substance metabolic process,intracellular membrane-bounded organelle,primary metabolic process,organelle,membrane-bounded organelle,cell part,cell,cytoplasm,molecular_function,cytoplasmic part,mitochondrion,protein metabolic process,biological_process,cellular_component,catalytic act…	--	--
ENSRNOT00000052327	ENSRNOG00000001094	Zfp316	12:13353749-13364338	2.86018	2.44509	0.226215	0.04965	0.826167	zinc finger protein 316 [Source:RGD Symbol;Acc:1311647]	GO:0044249,GO:0009058,GO:1901576,GO:1901362,GO:0005622,GO:0034645,GO:0019438,GO:0009059,GO:0018130,GO:0034654,GO:0006351,GO:0003676,GO:0044271,GO:0044237,GO:0032774,GO:0010467,GO:0031326,GO:0009889,GO:0006355,GO:2001141,GO:1901360,GO:0006725,GO:0016070,GO:0044260,GO:2000112,GO:0051252,GO:0006139,GO:0031323,GO:0046483,GO:0080090,GO:0060255,GO:0010556,GO:0090304,GO:0051171,GO:0019219,GO:0010468,GO:…	cellular biosynthetic process,biosynthetic process,organic substance biosynthetic process,organic cyclic compound biosynthetic process,intracellular,cellular macromolecule biosynthetic process,aromatic compound biosynthetic process,macromolecule biosynthetic process,heterocycle biosynthetic process,nucleobase-containing compound biosynthetic process,transcription, DNA-dependent,nucleic acid bindi…	--	--
ENSRNOT00000060466	ENSRNOG00000039455	LOC102552497	18:30890868-30893286	1.37419	0.931408	0.561098	0.0016	0.155939	protocadherin gamma-B6-like [Source:RGD Symbol;Acc:7743693]	GO:0005488,GO:0046872,GO:0043169,GO:0044464,GO:0005623,GO:0009987,GO:0043167,GO:0003674,GO:0008150,GO:0016337,GO:0007155,GO:0022610,GO:0044699,GO:0005575,GO:0044763,GO:0007156,GO:0005509,GO:0005886,GO:0071944,GO:0016020,GO:0044425,GO:0031224,GO:0016021	binding,metal ion binding,cation binding,cell part,cell,cellular process,ion binding,molecular_function,biological_process,cell-cell adhesion,cell adhesion,biological adhesion,single-organism process,cellular_component,single-organism cellular process,homophilic cell adhesion,calcium ion binding,plasma membrane,cell periphery,membrane,membrane part,intrinsic to membrane,integral to membrane	--	--
ENSRNOT00000087884	ENSRNOG00000007732	Slc35c1	3:81361055-81368442	6.54372	8.25994	-0.336022	0.0234	0.630637	solute carrier family 35 member C1 [Source:RGD Symbol;Acc:1309463]	GO:0023051,GO:0010646,GO:0048519,GO:0048583,GO:0023057,GO:0010648,GO:0009968,GO:0009966,GO:0002682,GO:0048523,GO:0048585,GO:0002376,GO:0005622,GO:0007219,GO:0008593,GO:0044237,GO:0006950,GO:0030259,GO:0043227,GO:0050789,GO:0045746,GO:0050794,GO:0043231,GO:0044238,GO:0065007,GO:0009987,GO:0009607,GO:0002252,GO:0008152,GO:0006952,GO:0044424,GO:0044700,GO:0023052,GO:0002697,GO:0007154,GO:0071704,GO:…	regulation of signaling,regulation of cell communication,negative regulation of biological process,regulation of response to stimulus,negative regulation of signaling,negative regulation of cell communication,negative regulation of signal transduction,regulation of signal transduction,regulation of immune system process,negative regulation of cellular process,negative regulation of response to st…	--	--
ENSRNOT00000057473	ENSRNOG00000009276	Schip1	2:172312297-172459165	17.2885	22.0433	-0.35053	0.0117	0.471981	schwannomin interacting protein 1 [Source:RGD Symbol;Acc:1309962]	--	--	--	--
ENSRNOT00000040965	ENSRNOG00000033973	Ccdc177	6:104406896-104409005	2.74924	3.30347	-0.264947	0.0384	0.759009	coiled-coil domain containing 177 [Source:RGD Symbol;Acc:1561115]	--	--	--	--
ENSRNOT00000029719	ENSRNOG00000025111	Nfkbid	1:88885936-88892615	1.48612	1.86756	-0.329606	0.0496	0.825969	NFKB inhibitor delta [Source:RGD Symbol;Acc:1308055]	GO:0006351,GO:0032774,GO:0010556,GO:0051252,GO:0023051,GO:0006355,GO:2001141,GO:0009059,GO:0051239,GO:0019219,GO:0016070,GO:0090304,GO:2000112,GO:0051171,GO:0034654,GO:0007243,GO:0007275,GO:0019438,GO:0018130,GO:0044271,GO:0010646,GO:0048519,GO:1901362,GO:0009889,GO:0034645,GO:0030154,GO:0048583,GO:0005488,GO:0023057,GO:0010648,GO:0031326,GO:0032502,GO:0060255,GO:0009968,GO:0046483,GO:0006139,GO:…	transcription, DNA-dependent,RNA biosynthetic process,regulation of macromolecule biosynthetic process,regulation of RNA metabolic process,regulation of signaling,regulation of transcription, DNA-dependent,regulation of RNA biosynthetic process,macromolecule biosynthetic process,regulation of multicellular organismal process,regulation of nucleobase-containing compound metabolic process,RNA metab…	--	--
ENSRNOT00000045922	ENSRNOG00000030155	Bmp8a	5:141007461-141033511	0.854111	0.530033	0.68834	0.0091	0.411988	bone morphogenetic protein 8a [Source:RGD Symbol;Acc:1585858]	GO:0006351,GO:0032774,GO:0010556,GO:0051252,GO:0023051,GO:0006355,GO:2001141,GO:0009059,GO:0019219,GO:0016070,GO:0090304,GO:2000112,GO:0051171,GO:0034654,GO:0007243,GO:0019438,GO:0018130,GO:0044271,GO:0010646,GO:1901362,GO:0009889,GO:0034645,GO:0030154,GO:0048583,GO:0005488,GO:0007178,GO:0031326,GO:0032502,GO:0060255,GO:0046483,GO:0006139,GO:0044260,GO:0048522,GO:0007167,GO:0009966,GO:0048518,GO:…	transcription, DNA-dependent,RNA biosynthetic process,regulation of macromolecule biosynthetic process,regulation of RNA metabolic process,regulation of signaling,regulation of transcription, DNA-dependent,regulation of RNA biosynthetic process,macromolecule biosynthetic process,regulation of nucleobase-containing compound metabolic process,RNA metabolic process,nucleic acid metabolic process,reg…	rno04350,rno04390	TGF-beta signaling pathway,Hippo signaling pathway
ENSRNOT00000026321	ENSRNOG00000019461	Zbtb3	1:224998171-225000489	2.148	2.6118	-0.282052	0.0421	0.786565	zinc finger and BTB domain containing 3 [Source:RGD Symbol;Acc:1561140]	GO:0043169,GO:0046872,GO:0097159,GO:0043167,GO:1901363,GO:0003676,GO:0005488,GO:0003674	cation binding,metal ion binding,organic cyclic compound binding,ion binding,heterocyclic compound binding,nucleic acid binding,binding,molecular_function	--	--
ENSRNOT00000023762	ENSRNOG00000014486	Rfx3	1:245859632-246110218	1.12481	1.77598	-0.658937	0.03005	0.69562	regulatory factor X3 [Source:RGD Symbol;Acc:1307779]	GO:0009888,GO:0006351,GO:0032774,GO:0001071,GO:0003700,GO:0010556,GO:0051252,GO:0023051,GO:0006355,GO:2001141,GO:0009059,GO:0051239,GO:0019219,GO:0048646,GO:0016070,GO:0090304,GO:2000112,GO:0097159,GO:0051171,GO:0034654,GO:0007275,GO:0019438,GO:0018130,GO:0044271,GO:0010646,GO:1901363,GO:0048519,GO:0003676,GO:1901362,GO:0048870,GO:0051674,GO:0040011,GO:0009889,GO:0034645,GO:0030154,GO:0005488,GO:…	tissue development,transcription, DNA-dependent,RNA biosynthetic process,nucleic acid binding transcription factor activity,sequence-specific DNA binding transcription factor activity,regulation of macromolecule biosynthetic process,regulation of RNA metabolic process,regulation of signaling,regulation of transcription, DNA-dependent,regulation of RNA biosynthetic process,macromolecule biosynthet…	--	--
ENSRNOT00000090565	ENSRNOG00000012295	Pla2g6	7:120519466-120559347	3.74219	2.90709	0.364306	0.01395	0.50774	phospholipase A2 group VI [Source:RGD Symbol;Acc:628867]	GO:0005622,GO:0044424,GO:0043229,GO:0043231,GO:0044237,GO:0043226,GO:0044260,GO:0043227,GO:0009058,GO:0006807,GO:0005743,GO:0044249,GO:0005737,GO:0009914,GO:0046879,GO:1901576,GO:0005740,GO:0044446,GO:0019866,GO:0044238,GO:0003001,GO:0023061,GO:0043170,GO:0005488,GO:0008152,GO:0071704,GO:0031966,GO:0044422,GO:0009059,GO:0044444,GO:0090276,GO:0030073,GO:0050796,GO:0032940,GO:0002791,GO:0046883,GO:…	intracellular,intracellular part,intracellular organelle,intracellular membrane-bounded organelle,cellular metabolic process,organelle,cellular macromolecule metabolic process,membrane-bounded organelle,biosynthetic process,nitrogen compound metabolic process,mitochondrial inner membrane,cellular biosynthetic process,cytoplasm,hormone transport,hormone secretion,organic substance biosynthetic pro…	rno01100,rno00564,rno04750,rno00565,rno04666,rno04270,rno04014,rno00591,rno00592,rno00590	Metabolic pathways,Glycerophospholipid metabolism,Inflammatory mediator regulation of TRP channels,Ether lipid metabolism,Fc gamma R-mediated phagocytosis,Vascular smooth muscle contraction,Ras signaling pathway,Linoleic acid metabolism,alpha-Linolenic acid metabolism,Arachidonic acid metabolism
ENSRNOT00000037874	ENSRNOG00000022807	Pced1b	7:138707425-138846123	1.39508	1.78091	-0.352273	0.0377	0.754548	PC-esterase domain containing 1B [Source:RGD Symbol;Acc:1561028]	--	--	--	--
ENSRNOT00000086248	ENSRNOG00000061072	AABR07059778.1	4:34962338-34962650	0	0.93231	#NAME?	0.00135	0.139867	--	--	--	--	--
ENSRNOT00000025885	ENSRNOG00000038459	Ulk3	8:62368997-62374504	1.60088	2.20721	-0.463353	0.0054	0.313243	unc-51 like kinase 3 [Source:RGD Symbol;Acc:1587417]	GO:0023051,GO:0097159,GO:0043167,GO:0010646,GO:1901363,GO:0048519,GO:0048583,GO:0005488,GO:0023057,GO:0010648,GO:0009968,GO:0044260,GO:0048522,GO:0009966,GO:0048518,GO:0048523,GO:0048585,GO:0048584,GO:0043170,GO:0005622,GO:0009967,GO:0006468,GO:0007224,GO:0044237,GO:0006464,GO:0036211,GO:0023056,GO:0016310,GO:0010647,GO:0050789,GO:0006793,GO:0006796,GO:0043412,GO:0005515,GO:0050794,GO:0044238,GO:…	regulation of signaling,organic cyclic compound binding,ion binding,regulation of cell communication,heterocyclic compound binding,negative regulation of biological process,regulation of response to stimulus,binding,negative regulation of signaling,negative regulation of cell communication,negative regulation of signal transduction,cellular macromolecule metabolic process,positive regulation of c…	rno04140,rno04150	Regulation of autophagy,mTOR signaling pathway
ENSRNOT00000031656	ENSRNOG00000026286	Nhlrc1	17:18059381-18060572	4.2089	3.27174	0.363385	0.0171	0.553708	NHL repeat containing E3 ubiquitin protein ligase 1 [Source:RGD Symbol;Acc:735081]	GO:0043169,GO:0046872,GO:0043167,GO:0005488,GO:0060255,GO:0044260,GO:0048522,GO:0048518,GO:0031323,GO:0080090,GO:0019222,GO:0031401,GO:0043170,GO:0005622,GO:0010604,GO:0031398,GO:0031399,GO:0032270,GO:0044237,GO:0006464,GO:0036211,GO:0009893,GO:0005783,GO:0043227,GO:0051247,GO:0050789,GO:0043412,GO:0005515,GO:0050794,GO:0043231,GO:0031325,GO:0005634,GO:0070647,GO:0044238,GO:0065007,GO:0009987,GO:…	cation binding,metal ion binding,ion binding,binding,regulation of macromolecule metabolic process,cellular macromolecule metabolic process,positive regulation of cellular process,positive regulation of biological process,regulation of cellular metabolic process,regulation of primary metabolic process,regulation of metabolic process,positive regulation of protein modification process,macromolecul…	rno04120	Ubiquitin mediated proteolysis
ENSRNOT00000080840	ENSRNOG00000020130	Arhgef1	1:81779379-81797236	5.70941	1.30052	2.13425	5.00E-05	0.011183	Rho guanine nucleotide exchange factor 1 [Source:RGD Symbol;Acc:620951]	GO:0023051,GO:0019219,GO:0051171,GO:0010646,GO:0048583,GO:0005488,GO:0046483,GO:0006139,GO:0009966,GO:0006725,GO:0034641,GO:0031323,GO:0006807,GO:0080090,GO:1901360,GO:0035556,GO:0019222,GO:0005622,GO:0019220,GO:0051174,GO:0046434,GO:0044237,GO:0043085,GO:0050789,GO:0065009,GO:1901292,GO:0006793,GO:0006796,GO:0005515,GO:0050794,GO:0006195,GO:0072523,GO:0044238,GO:0006163,GO:0009166,GO:0019439,GO:…	regulation of signaling,regulation of nucleobase-containing compound metabolic process,regulation of nitrogen compound metabolic process,regulation of cell communication,regulation of response to stimulus,binding,heterocycle metabolic process,nucleobase-containing compound metabolic process,regulation of signal transduction,cellular aromatic compound metabolic process,cellular nitrogen compound m…	rno04810,rno04270,rno04611,rno05205	Regulation of actin cytoskeleton,Vascular smooth muscle contraction,Platelet activation,Proteoglycans in cancer
ENSRNOT00000083004	ENSRNOG00000033433	Csrnp1	8:128659867-128672284	10.5079	13.644	-0.37679	0.0388	0.762884	cysteine and serine rich nuclear protein 1 [Source:RGD Symbol;Acc:1305999]	GO:0006351,GO:0032774,GO:0001071,GO:0003700,GO:0010556,GO:0051252,GO:0006355,GO:2001141,GO:0009059,GO:0019219,GO:0016070,GO:0090304,GO:2000112,GO:0097159,GO:0051171,GO:0034654,GO:0007275,GO:0019438,GO:0018130,GO:0044271,GO:1901363,GO:0003676,GO:1901362,GO:0009889,GO:0034645,GO:0005488,GO:0031326,GO:0032502,GO:0060255,GO:0046483,GO:0006139,GO:0009653,GO:0044260,GO:0048705,GO:0048522,GO:0007167,GO:…	transcription, DNA-dependent,RNA biosynthetic process,nucleic acid binding transcription factor activity,sequence-specific DNA binding transcription factor activity,regulation of macromolecule biosynthetic process,regulation of RNA metabolic process,regulation of transcription, DNA-dependent,regulation of RNA biosynthetic process,macromolecule biosynthetic process,regulation of nucleobase-contain…	--	--
ENSRNOT00000066384	ENSRNOG00000042536	Pde4d	2:40554145-41464264	2.89631	1.72993	0.743499	0.00295	0.225512	phosphodiesterase 4D [Source:RGD Symbol;Acc:3281]	GO:0030335,GO:0040017,GO:2000147,GO:0051272,GO:0043169,GO:0046872,GO:0040012,GO:0009888,GO:0030334,GO:2000145,GO:0051270,GO:0003158,GO:0035295,GO:1901701,GO:0023051,GO:0051239,GO:0019219,GO:0097159,GO:0051171,GO:0007243,GO:1901700,GO:0007275,GO:0043167,GO:0060326,GO:0071310,GO:0010646,GO:1901363,GO:0006935,GO:0042330,GO:0048519,GO:0060541,GO:0048870,GO:0051674,GO:0045446,GO:0040011,GO:0030154,GO:…	positive regulation of cell migration,positive regulation of locomotion,positive regulation of cell motility,positive regulation of cellular component movement,cation binding,metal ion binding,regulation of locomotion,tissue development,regulation of cell migration,regulation of cell motility,regulation of cellular component movement,endothelium development,tube development,cellular response to o…	rno05032,rno00230,rno04024	Morphine addiction,Purine metabolism,cAMP signaling pathway
ENSRNOT00000007775	ENSRNOG00000005911	Rln3	19:25164496-25166528	0.217349	0.762665	-1.81103	0.04945	0.824864	relaxin 3 [Source:RGD Symbol;Acc:628745]	GO:0005488,GO:0005102,GO:0001664,GO:0005515,GO:0005576,GO:0003674,GO:0005179,GO:0005575	binding,receptor binding,G-protein coupled receptor binding,protein binding,extracellular region,molecular_function,hormone activity,cellular_component	--	--
ENSRNOT00000005661	ENSRNOG00000004288	Ptrh2	10:74002150-74012159	14.0677	15.9693	-0.182914	0.0401	0.773444	peptidyl-tRNA hydrolase 2 [Source:RGD Symbol;Acc:1306819]	GO:0005488,GO:0005622,GO:0043227,GO:0005515,GO:0043231,GO:0004045,GO:0044424,GO:0043229,GO:0043226,GO:0016788,GO:0005737,GO:0052689,GO:0003674,GO:0044444,GO:0005623,GO:0044464,GO:0003824,GO:0005575,GO:0016787,GO:0005739	binding,intracellular,membrane-bounded organelle,protein binding,intracellular membrane-bounded organelle,aminoacyl-tRNA hydrolase activity,intracellular part,intracellular organelle,organelle,hydrolase activity, acting on ester bonds,cytoplasm,carboxylic ester hydrolase activity,molecular_function,cytoplasmic part,cell,cell part,catalytic activity,cellular_component,hydrolase activity,mitochondr…	--	--
ENSRNOT00000012811	ENSRNOG00000009656	Rspo1	5:142986525-143007831	2.77642	1.98317	0.485416	0.00145	0.147412	R-spondin 1 [Source:RGD Symbol;Acc:1565558]	GO:0023051,GO:0010646,GO:0048583,GO:0005488,GO:0060255,GO:0044260,GO:0048522,GO:0032879,GO:0009966,GO:0048518,GO:0031323,GO:0080090,GO:0005102,GO:0042327,GO:0048584,GO:0019222,GO:0031623,GO:0010562,GO:0045937,GO:0016055,GO:0031401,GO:0001934,GO:0030111,GO:0051049,GO:0043170,GO:0001664,GO:0001932,GO:0042325,GO:0019220,GO:0009967,GO:0006468,GO:0051174,GO:0010604,GO:0002090,GO:0031399,GO:0032270,GO:…	regulation of signaling,regulation of cell communication,regulation of response to stimulus,binding,regulation of macromolecule metabolic process,cellular macromolecule metabolic process,positive regulation of cellular process,regulation of localization,regulation of signal transduction,positive regulation of biological process,regulation of cellular metabolic process,regulation of primary metabo…	--	--
ENSRNOT00000033064	ENSRNOG00000028622	Pnpla1	20:6102276-6143707	0.993197	0.636409	0.642126	0.0032	0.235655	patatin-like phospholipase domain containing 1 [Source:RGD Symbol;Acc:1306685]	GO:0005622,GO:0044238,GO:0008152,GO:0044424,GO:0071704,GO:0005737,GO:0044710,GO:0008150,GO:0006629,GO:0005623,GO:0044464,GO:0005575	intracellular,primary metabolic process,metabolic process,intracellular part,organic substance metabolic process,cytoplasm,single-organism metabolic process,biological_process,lipid metabolic process,cell,cell part,cellular_component	--	--
ENSRNOT00000072031	ENSRNOG00000050509	Ebi3	9:11110873-11114843	0.66106	0.275704	1.26166	0.0234	0.630637	Epstein-Barr virus induced 3 [Source:RGD Symbol;Acc:1589467]	GO:0005488,GO:0005515,GO:0009987,GO:0008283,GO:0003674,GO:0008150,GO:0045523,GO:0044699,GO:0002376,GO:0005102,GO:0005575,GO:0044763,GO:0004896,GO:0045321,GO:0046649,GO:0005126,GO:0001775,GO:0042110,GO:0046651,GO:0032943,GO:0070661,GO:0042098,GO:0016020,GO:0004888,GO:0038023,GO:0004871,GO:0060089,GO:0004872	binding,protein binding,cellular process,cell proliferation,molecular_function,biological_process,interleukin-27 receptor binding,single-organism process,immune system process,receptor binding,cellular_component,single-organism cellular process,cytokine receptor activity,leukocyte activation,lymphocyte activation,cytokine receptor binding,cell activation,T cell activation,lymphocyte proliferation…	--	--
ENSRNOT00000047917	ENSRNOG00000032018	Tmem200b	5:150080071-150080926	4.9077	6.10984	-0.316088	0.03845	0.759444	transmembrane protein 200B [Source:RGD Symbol;Acc:1585251]	GO:0005575,GO:0016020,GO:0044425,GO:0031224,GO:0016021	cellular_component,membrane,membrane part,intrinsic to membrane,integral to membrane	--	--
ENSRNOT00000020505	ENSRNOG00000015076	Cyp26b1	4:116261795-116278615	1.26621	1.65058	-0.382459	0.0022	0.190459	cytochrome P450, family 26, subfamily b, polypeptide 1 [Source:RGD Symbol;Acc:631379]	GO:0005622,GO:0044424,GO:0043229,GO:0043231,GO:0044237,GO:1901363,GO:0097159,GO:0043226,GO:0046872,GO:0043227,GO:0043169,GO:0010467,GO:0005737,GO:0009790,GO:0048598,GO:0044446,GO:0044238,GO:0043170,GO:0005488,GO:0008152,GO:0071704,GO:0044422,GO:0009887,GO:0044444,GO:0007275,GO:0007389,GO:0010817,GO:0001501,GO:0032502,GO:0048513,GO:0060349,GO:0048705,GO:1901700,GO:0043167,GO:0012501,GO:0008219,GO:…	intracellular,intracellular part,intracellular organelle,intracellular membrane-bounded organelle,cellular metabolic process,heterocyclic compound binding,organic cyclic compound binding,organelle,metal ion binding,membrane-bounded organelle,cation binding,gene expression,cytoplasm,embryo development,embryonic morphogenesis,intracellular organelle part,primary metabolic process,macromolecule meta…	rno01100,rno00830	Metabolic pathways,Retinol metabolism
ENSRNOT00000034902	ENSRNOG00000025252	Yars2	11:88882615-88888377	8.30553	9.72442	-0.22754	0.0259	0.654634	tyrosyl-tRNA synthetase 2 [Source:RGD Symbol;Acc:1311696]	GO:0043169,GO:0009059,GO:0016070,GO:0090304,GO:0097159,GO:0043167,GO:1901363,GO:0003676,GO:0034645,GO:0005488,GO:0046483,GO:0006139,GO:0044260,GO:0006725,GO:0009058,GO:0034641,GO:0006807,GO:1901576,GO:0044249,GO:1901360,GO:0000959,GO:0010467,GO:0070184,GO:0043170,GO:0005622,GO:0031406,GO:0072545,GO:0004831,GO:0006437,GO:0044237,GO:0000049,GO:0043227,GO:0005515,GO:0043231,GO:0046983,GO:0044238,GO:…	cation binding,macromolecule biosynthetic process,RNA metabolic process,nucleic acid metabolic process,organic cyclic compound binding,ion binding,heterocyclic compound binding,nucleic acid binding,cellular macromolecule biosynthetic process,binding,heterocycle metabolic process,nucleobase-containing compound metabolic process,cellular macromolecule metabolic process,cellular aromatic compound me…	rno00970	Aminoacyl-tRNA biosynthesis
ENSRNOT00000022897	ENSRNOG00000016961	Rps27	2:189572175-189573280	2446.98	2729.81	-0.157796	0.04775	0.818922	ribosomal protein S27 [Source:RGD Symbol;Acc:621045]	GO:0044249,GO:0009058,GO:1901576,GO:0005622,GO:0034645,GO:0009059,GO:0044237,GO:0010467,GO:0044260,GO:0043229,GO:0043170,GO:0044424,GO:0008152,GO:0071704,GO:0005488,GO:0044238,GO:0043226,GO:0046872,GO:0043169,GO:0044446,GO:0044422,GO:0044464,GO:0005623,GO:0005737,GO:0009987,GO:0044267,GO:0071840,GO:0043167,GO:0003674,GO:0044444,GO:0005829,GO:0044445,GO:0022627,GO:0022626,GO:0044085,GO:0016043,GO:…	cellular biosynthetic process,biosynthetic process,organic substance biosynthetic process,intracellular,cellular macromolecule biosynthetic process,macromolecule biosynthetic process,cellular metabolic process,gene expression,cellular macromolecule metabolic process,intracellular organelle,macromolecule metabolic process,intracellular part,metabolic process,organic substance metabolic process,bin…	rno03010	Ribosome
ENSRNOT00000057895	ENSRNOG00000038045	Rpl34-ps1	17:78876110-78876537	150.602	190.196	-0.33675	0.0001	0.0200508	ribosomal protein L34, pseudogene 1 [Source:RGD Symbol;Acc:1595454]	GO:0044249,GO:0009058,GO:1901576,GO:0005622,GO:0034645,GO:0009059,GO:0003676,GO:0044237,GO:0010467,GO:0044260,GO:0043229,GO:1901363,GO:0097159,GO:0043170,GO:0044424,GO:0008152,GO:0071704,GO:0005488,GO:0044238,GO:0043226,GO:0044446,GO:0044422,GO:0044464,GO:0005623,GO:0005737,GO:0009987,GO:0044267,GO:0071840,GO:0003674,GO:0044444,GO:0005829,GO:0044445,GO:0022626,GO:0044085,GO:0042254,GO:0005840,GO:…	cellular biosynthetic process,biosynthetic process,organic substance biosynthetic process,intracellular,cellular macromolecule biosynthetic process,macromolecule biosynthetic process,nucleic acid binding,cellular metabolic process,gene expression,cellular macromolecule metabolic process,intracellular organelle,heterocyclic compound binding,organic cyclic compound binding,macromolecule metabolic p…	rno03010	Ribosome
ENSRNOT00000021200	ENSRNOG00000015413	Qpctl	1:80047503-80056574	8.0536	9.54813	-0.245584	0.00815	0.393445	glutaminyl-peptide cyclotransferase-like [Source:RGD Symbol;Acc:1308128]	GO:0043169,GO:0046872,GO:0043167,GO:0016755,GO:0005488,GO:0044260,GO:0018199,GO:0018193,GO:0043170,GO:0005622,GO:0016603,GO:0017186,GO:0044237,GO:0006464,GO:0036211,GO:0043227,GO:0043412,GO:0043231,GO:0044238,GO:0009987,GO:0008152,GO:0044424,GO:0071704,GO:0043229,GO:0005794,GO:0044267,GO:0043226,GO:0046914,GO:0005737,GO:0003674,GO:0016746,GO:0008270,GO:0044444,GO:0008150,GO:0019538,GO:0005623,GO:…	cation binding,metal ion binding,ion binding,transferase activity, transferring amino-acyl groups,binding,cellular macromolecule metabolic process,peptidyl-glutamine modification,peptidyl-amino acid modification,macromolecule metabolic process,intracellular,glutaminyl-peptide cyclotransferase activity,peptidyl-pyroglutamic acid biosynthetic process, using glutaminyl-peptide cyclotransferase,cellu…	--	--
ENSRNOT00000009489	ENSRNOG00000007202	Sema3d	4:19224309-19413484	0.507641	0.372878	0.445106	0.0193	0.580096	semaphorin 3D [Source:RGD Symbol;Acc:727939]	GO:0030335,GO:0040017,GO:2000147,GO:0051272,GO:0050795,GO:0040012,GO:0009888,GO:0030334,GO:2000145,GO:0051270,GO:0050920,GO:0051239,GO:0007275,GO:0006935,GO:0042330,GO:0048519,GO:0048870,GO:0051674,GO:0040011,GO:0030154,GO:0048583,GO:0005488,GO:0016477,GO:0032502,GO:0009653,GO:0048522,GO:0032879,GO:0048518,GO:0007610,GO:0048523,GO:2000026,GO:0048731,GO:0048585,GO:0048869,GO:0005102,GO:0048513,GO:…	positive regulation of cell migration,positive regulation of locomotion,positive regulation of cell motility,positive regulation of cellular component movement,regulation of behavior,regulation of locomotion,tissue development,regulation of cell migration,regulation of cell motility,regulation of cellular component movement,regulation of chemotaxis,regulation of multicellular organismal process,m…	rno04360	Axon guidance
ENSRNOT00000072152	ENSRNOG00000048164	Acad8	8:28024122-28044876	1.45651	0.999285	0.543548	0.0309	0.702847	acyl-Coenzyme A dehydrogenase family, member 8 [Source:MGI Symbol;Acc:MGI:1914198]	GO:0005622,GO:0044237,GO:0043229,GO:1901363,GO:0097159,GO:0044424,GO:0008152,GO:0071704,GO:0043231,GO:0005488,GO:0044238,GO:0043226,GO:0043227,GO:0044464,GO:0005623,GO:0005737,GO:0009987,GO:0043167,GO:0003674,GO:0044444,GO:0005739,GO:0006629,GO:0044255,GO:0044710,GO:0008150,GO:0006631,GO:0055114,GO:0055088,GO:0050662,GO:0044281,GO:0030258,GO:0065007,GO:0006635,GO:0016491,GO:0048037,GO:0032787,GO:…	intracellular,cellular metabolic process,intracellular organelle,heterocyclic compound binding,organic cyclic compound binding,intracellular part,metabolic process,organic substance metabolic process,intracellular membrane-bounded organelle,binding,primary metabolic process,organelle,membrane-bounded organelle,cell part,cell,cytoplasm,cellular process,ion binding,molecular_function,cytoplasmic pa…	rno01100,rno00280	Metabolic pathways,Valine, leucine and isoleucine degradation
ENSRNOT00000019519	ENSRNOG00000013994	Enpp1	1:21748260-21813371	1.44534	1.16133	0.31563	0.01545	0.530193	ectonucleotide pyrophosphatase/phosphodiesterase 1 [Source:RGD Symbol;Acc:628825]	GO:0043169,GO:0046872,GO:1901701,GO:0010556,GO:0023051,GO:0009059,GO:0090304,GO:2000112,GO:0097159,GO:1901700,GO:0043167,GO:0071310,GO:0010646,GO:1901363,GO:0048519,GO:0003676,GO:0009889,GO:0034645,GO:0030154,GO:0048583,GO:0005488,GO:0070887,GO:0023057,GO:0010648,GO:0031326,GO:0032502,GO:0060255,GO:0009968,GO:0046483,GO:0006139,GO:0044260,GO:0032879,GO:0007167,GO:0050427,GO:0009966,GO:0006725,GO:…	cation binding,metal ion binding,cellular response to oxygen-containing compound,regulation of macromolecule biosynthetic process,regulation of signaling,macromolecule biosynthetic process,nucleic acid metabolic process,regulation of cellular macromolecule biosynthetic process,organic cyclic compound binding,response to oxygen-containing compound,ion binding,cellular response to organic substance…	rno00740,rno00770,rno00760,rno00230,rno00500,rno01100	Riboflavin metabolism,Pantothenate and CoA biosynthesis,Nicotinate and nicotinamide metabolism,Purine metabolism,Starch and sucrose metabolism,Metabolic pathways
ENSRNOT00000089370	ENSRNOG00000056332	Fam73a	2:257493874-257546799	17.3122	13.9402	0.312538	0.03085	0.702594	family with sequence similarity 73, member A [Source:RGD Symbol;Acc:1559958]	GO:0009987,GO:0044699,GO:0044763,GO:0016043,GO:0007005,GO:0008053,GO:0048284,GO:0071840,GO:0006944,GO:0008150,GO:0061025,GO:0005575,GO:0016044,GO:0061024,GO:0006996,GO:0031224,GO:0016021,GO:0044425,GO:0016020	cellular process,single-organism process,single-organism cellular process,cellular component organization,mitochondrion organization,mitochondrial fusion,organelle fusion,cellular component organization or biogenesis,cellular membrane fusion,biological_process,membrane fusion,cellular_component,cellular membrane organization,membrane organization,organelle organization,intrinsic to membrane,integ…	--	--
ENSRNOT00000085808	ENSRNOG00000030183	Plod2	8:99977333-100059736	67.3332	52.6372	0.355235	0.0147	0.519916	procollagen lysine, 2-oxoglutarate 5-dioxygenase 2 [Source:RGD Symbol;Acc:3353]	GO:0043169,GO:0046872,GO:0043167,GO:0005488,GO:0001666,GO:0036293,GO:0070482,GO:0005622,GO:0031406,GO:0016706,GO:0006950,GO:0051213,GO:0005783,GO:0043227,GO:0008475,GO:0005506,GO:0031418,GO:0070815,GO:0043231,GO:0016705,GO:0008152,GO:0044424,GO:0043229,GO:0043226,GO:0046914,GO:0005737,GO:0005576,GO:0044710,GO:0009628,GO:0016491,GO:0044421,GO:0003674,GO:0043168,GO:0019842,GO:0044444,GO:0008150,GO:…	cation binding,metal ion binding,ion binding,binding,response to hypoxia,response to decreased oxygen levels,response to oxygen levels,intracellular,carboxylic acid binding,oxidoreductase activity, acting on paired donors, with incorporation or reduction of molecular oxygen, 2-oxoglutarate as one donor, and incorporation of one atom each of oxygen into both donors,response to stress,dioxygenase a…	rno00310	Lysine degradation
ENSRNOT00000071188	ENSRNOG00000049171	Pspn	9:10044755-10045314	1.40114	2.9603	-1.07914	0.0284	0.679464	persephin [Source:RGD Symbol;Acc:3432]	GO:0005488,GO:0005102,GO:0008083,GO:0005515,GO:0005576,GO:0003674,GO:0005575	binding,receptor binding,growth factor activity,protein binding,extracellular region,molecular_function,cellular_component	--	--
ENSRNOT00000026946	ENSRNOG00000019862	Pinlyp	1:81406575-81412251	1.62459	2.32861	-0.519391	0.02395	0.634117	phospholipase A2 inhibitor and LY6/PLAUR domain containing [Source:RGD Symbol;Acc:1565787]	GO:0019222,GO:0050789,GO:0065009,GO:0004859,GO:0065007,GO:0008152,GO:0055102,GO:0044092,GO:0050790,GO:0005576,GO:0003674,GO:0008150,GO:0043086,GO:0004857,GO:0005575,GO:0030234	regulation of metabolic process,regulation of biological process,regulation of molecular function,phospholipase inhibitor activity,biological regulation,metabolic process,lipase inhibitor activity,negative regulation of molecular function,regulation of catalytic activity,extracellular region,molecular_function,biological_process,negative regulation of catalytic activity,enzyme inhibitor activity,…	--	--
ENSRNOT00000023594	ENSRNOG00000017333	Syt4	18:24172586-24182012	14.1445	16.6673	-0.236788	0.0064	0.344707	synaptotagmin 4 [Source:RGD Symbol;Acc:68397]	GO:0023051,GO:0051239,GO:0007275,GO:0043167,GO:0010646,GO:0048519,GO:0005488,GO:0032502,GO:0032879,GO:0048523,GO:0048731,GO:0048513,GO:0048856,GO:0044767,GO:0051129,GO:0048489,GO:0097480,GO:0051650,GO:0007267,GO:0043005,GO:0097479,GO:0030425,GO:0030424,GO:0031045,GO:0097458,GO:0051049,GO:0005622,GO:0017157,GO:0001786,GO:0031406,GO:0009306,GO:0051223,GO:0051648,GO:0008021,GO:2000300,GO:0050708,GO:…	regulation of signaling,regulation of multicellular organismal process,multicellular organismal development,ion binding,regulation of cell communication,negative regulation of biological process,binding,developmental process,regulation of localization,negative regulation of cellular process,system development,organ development,anatomical structure development,single-organism developmental process…	--	--
ENSRNOT00000050885	ENSRNOG00000030410	Zfp958	12:5485902-5490935	10.0076	8.64543	0.211087	0.04145	0.782226	zinc finger protein 958 [Source:RGD Symbol;Acc:2311392]	GO:0003676,GO:1901363,GO:0097159,GO:0046872,GO:0043169,GO:0005488,GO:0043167,GO:0003674	nucleic acid binding,heterocyclic compound binding,organic cyclic compound binding,metal ion binding,cation binding,binding,ion binding,molecular_function	--	--
ENSRNOT00000003630	ENSRNOG00000002657	Pla2g4a	13:66988936-67206693	4.28106	0.364506	3.55395	0.02645	0.658065	phospholipase A2 group IVA [Source:RGD Symbol;Acc:67366]	GO:0043169,GO:0046872,GO:0043167,GO:0015718,GO:0005488,GO:0070887,GO:0009058,GO:1901576,GO:0044249,GO:0015849,GO:0046942,GO:0015909,GO:0042127,GO:0008283,GO:0046677,GO:0015711,GO:0005622,GO:0071236,GO:0006811,GO:0006820,GO:0015908,GO:0046434,GO:0044237,GO:0050482,GO:0005783,GO:0097237,GO:0043227,GO:0044765,GO:0006690,GO:1901568,GO:0050789,GO:0006793,GO:0006796,GO:0051179,GO:0050794,GO:0043231,GO:…	cation binding,metal ion binding,ion binding,monocarboxylic acid transport,binding,cellular response to chemical stimulus,biosynthetic process,organic substance biosynthetic process,cellular biosynthetic process,organic acid transport,carboxylic acid transport,long-chain fatty acid transport,regulation of cell proliferation,cell proliferation,response to antibiotic,organic anion transport,intrace…	rno04014,rno04666,rno04270,rno00591,rno04726,rno00565,rno00590,rno00592,rno04750,rno04724,rno04010,rno04370,rno00564,rno04664,rno04611,rno04730,rno04921,rno04912,rno04913,rno01100	Ras signaling pathway,Fc gamma R-mediated phagocytosis,Vascular smooth muscle contraction,Linoleic acid metabolism,Serotonergic synapse,Ether lipid metabolism,Arachidonic acid metabolism,alpha-Linolenic acid metabolism,Inflammatory mediator regulation of TRP channels,Glutamatergic synapse,MAPK signaling pathway,VEGF signaling pathway,Glycerophospholipid metabolism,Fc epsilon RI signaling pathway,…
ENSRNOT00000027009	ENSRNOG00000027277	Pcdhga8	18:30875010-30877434	0.77248	0.523141	0.562299	0.01635	0.543539	protocadherin gamma subfamily A, 8 [Source:RGD Symbol;Acc:1310676]	GO:0005488,GO:0046872,GO:0043169,GO:0044464,GO:0005623,GO:0009987,GO:0043167,GO:0003674,GO:0008150,GO:0016337,GO:0007155,GO:0022610,GO:0044699,GO:0005575,GO:0044763,GO:0007156,GO:0005509,GO:0005886,GO:0071944,GO:0016020,GO:0044425,GO:0031224,GO:0016021	binding,metal ion binding,cation binding,cell part,cell,cellular process,ion binding,molecular_function,biological_process,cell-cell adhesion,cell adhesion,biological adhesion,single-organism process,cellular_component,single-organism cellular process,homophilic cell adhesion,calcium ion binding,plasma membrane,cell periphery,membrane,membrane part,intrinsic to membrane,integral to membrane	--	--
ENSRNOT00000084667	ENSRNOG00000018297	Ocln	2:30527714-30577218	2.03243	1.09781	0.888571	0.0316	0.708811	occludin [Source:RGD Symbol;Acc:620089]	GO:0005488,GO:0016324,GO:0005622,GO:0070830,GO:0019904,GO:0045177,GO:0043297,GO:0022607,GO:0043227,GO:0044085,GO:0005515,GO:0043231,GO:0043296,GO:0009987,GO:0044424,GO:0007043,GO:0044699,GO:0044763,GO:0005923,GO:0070160,GO:0043229,GO:0043226,GO:0005737,GO:0016327,GO:0045216,GO:0003674,GO:0016043,GO:0034330,GO:0044459,GO:0071840,GO:0034329,GO:0044444,GO:0008150,GO:0030139,GO:0005623,GO:0031410,GO:…	binding,apical plasma membrane,intracellular,tight junction assembly,protein domain specific binding,apical part of cell,apical junction assembly,cellular component assembly,membrane-bounded organelle,cellular component biogenesis,protein binding,intracellular membrane-bounded organelle,apical junction complex,cellular process,intracellular part,cell-cell junction assembly,single-organism process…	rno04530,rno04514,rno04670,rno05160	Tight junction,Cell adhesion molecules (CAMs),Leukocyte transendothelial migration,Hepatitis C
ENSRNOT00000065247	ENSRNOG00000029427	Grhl3	5:153893038-153924896	1.29566	1.02943	0.331833	0.0495	0.82519	grainyhead-like transcription factor 3 [Source:RGD Symbol;Acc:1308320]	GO:0005622,GO:0044424,GO:0003676,GO:0043229,GO:0043231,GO:0044237,GO:1901363,GO:0097159,GO:0043226,GO:0044260,GO:0043227,GO:0009058,GO:0034641,GO:0006807,GO:0044249,GO:0010467,GO:0005737,GO:0090304,GO:0016070,GO:0006139,GO:1901576,GO:0006725,GO:1901360,GO:0009790,GO:0046483,GO:0048598,GO:1901362,GO:0044446,GO:0048568,GO:0044238,GO:0019438,GO:0044271,GO:0043170,GO:0034654,GO:0005488,GO:0043009,GO:…	intracellular,intracellular part,nucleic acid binding,intracellular organelle,intracellular membrane-bounded organelle,cellular metabolic process,heterocyclic compound binding,organic cyclic compound binding,organelle,cellular macromolecule metabolic process,membrane-bounded organelle,biosynthetic process,cellular nitrogen compound metabolic process,nitrogen compound metabolic process,cellular bi…	--	--
ENSRNOT00000010127	ENSRNOG00000007613	C1qtnf5	8:48443766-48445637	1.99253	2.63649	-0.404014	0.0195	0.581595	C1q and tumor necrosis factor related protein 5 [Source:RGD Symbol;Acc:1308802]	GO:0007275,GO:0005488,GO:0032502,GO:0048731,GO:0048513,GO:0048856,GO:0044767,GO:0005578,GO:0016324,GO:0031012,GO:0005622,GO:0009306,GO:0071822,GO:0045177,GO:0048839,GO:0042995,GO:0022607,GO:0043227,GO:0044765,GO:0043583,GO:0044085,GO:0051179,GO:0005515,GO:0043231,GO:0005615,GO:0071702,GO:0006461,GO:0070271,GO:0043296,GO:0046903,GO:0009987,GO:0043933,GO:0044420,GO:0032940,GO:0044424,GO:0007423,GO:…	multicellular organismal development,binding,developmental process,system development,organ development,anatomical structure development,single-organism developmental process,proteinaceous extracellular matrix,apical plasma membrane,extracellular matrix,intracellular,protein secretion,protein complex subunit organization,apical part of cell,inner ear development,cell projection,cellular component…	--	--
ENSRNOT00000034282	ENSRNOG00000015002	Abhd15	10:62643452-62648844	2.65355	2.25257	0.236349	0.0456	0.807058	abhydrolase domain containing 15 [Source:RGD Symbol;Acc:1304598]	GO:0003674,GO:0003824,GO:0005575,GO:0016787,GO:0016020	molecular_function,catalytic activity,cellular_component,hydrolase activity,membrane	--	--
ENSRNOT00000048453	ENSRNOG00000028837	AC128207.1	7:2909703-2912491	2.5544	1.63844	0.640662	0.03985	0.771365	--	GO:0043169,GO:0046872,GO:0043167,GO:0005488,GO:0003674,GO:0005509	cation binding,metal ion binding,ion binding,binding,molecular_function,calcium ion binding	--	--
ENSRNOT00000018787	ENSRNOG00000013892	Cby1	7:120891939-120901853	17.0846	13.6464	0.32417	0.04225	0.787063	chibby homolog 1 (Drosophila) [Source:RGD Symbol;Acc:708481]	GO:0009888,GO:0023051,GO:0048646,GO:0007275,GO:0010646,GO:0048519,GO:0030154,GO:0048583,GO:0023057,GO:0010648,GO:0032502,GO:0009968,GO:0009653,GO:0009966,GO:0048523,GO:0045444,GO:0048731,GO:0072358,GO:0072359,GO:0048585,GO:0048869,GO:0048513,GO:0014706,GO:0060537,GO:0048856,GO:0044767,GO:0016055,GO:0030111,GO:0005622,GO:0061061,GO:0042692,GO:0051146,GO:0030178,GO:0030030,GO:0042995,GO:0022607,GO:…	tissue development,regulation of signaling,anatomical structure formation involved in morphogenesis,multicellular organismal development,regulation of cell communication,negative regulation of biological process,cell differentiation,regulation of response to stimulus,negative regulation of signaling,negative regulation of cell communication,developmental process,negative regulation of signal tran…	--	--
ENSRNOT00000023385	ENSRNOG00000017286	Ephx2	15:42757234-42794279	2.72905	3.41761	-0.324591	0.0086	0.403323	epoxide hydrolase 2 [Source:RGD Symbol;Acc:620732]	GO:0005622,GO:0044237,GO:0010467,GO:1901360,GO:0006725,GO:0080090,GO:0060255,GO:0010468,GO:0043229,GO:0019222,GO:0043170,GO:0044424,GO:0008152,GO:0071704,GO:0043231,GO:0005488,GO:0044238,GO:0043226,GO:0005515,GO:0043227,GO:0046872,GO:0043169,GO:0009893,GO:0048518,GO:0044464,GO:0046983,GO:0006796,GO:0010604,GO:0010628,GO:0005623,GO:0006793,GO:0005737,GO:0009987,GO:0043167,GO:0003674,GO:0044444,GO:…	intracellular,cellular metabolic process,gene expression,organic cyclic compound metabolic process,cellular aromatic compound metabolic process,regulation of primary metabolic process,regulation of macromolecule metabolic process,regulation of gene expression,intracellular organelle,regulation of metabolic process,macromolecule metabolic process,intracellular part,metabolic process,organic substa…	rno01100,rno04146,rno00590	Metabolic pathways,Peroxisome,Arachidonic acid metabolism
ENSRNOT00000005885	ENSRNOG00000004100	Trib1	7:99954491-99961026	20.7108	23.8142	-0.201439	0.02365	0.632192	tribbles pseudokinase 1 [Source:RGD Symbol;Acc:621596]	GO:0040012,GO:0030334,GO:2000145,GO:0051270,GO:0006351,GO:0032774,GO:1901701,GO:0010556,GO:0051252,GO:0023051,GO:0006355,GO:2001141,GO:0009059,GO:0051239,GO:0019219,GO:0016070,GO:0090304,GO:2000112,GO:0097159,GO:0051171,GO:0034654,GO:0007243,GO:1901700,GO:0007275,GO:0019438,GO:0018130,GO:0043167,GO:0044271,GO:0071310,GO:0010646,GO:1901363,GO:0048519,GO:1901362,GO:0048870,GO:0051674,GO:0040011,GO:…	regulation of locomotion,regulation of cell migration,regulation of cell motility,regulation of cellular component movement,transcription, DNA-dependent,RNA biosynthetic process,cellular response to oxygen-containing compound,regulation of macromolecule biosynthetic process,regulation of RNA metabolic process,regulation of signaling,regulation of transcription, DNA-dependent,regulation of RNA bio…	--	--
ENSRNOT00000043974	ENSRNOG00000038004	Zfp804a	3:69549672-69573420	2.39924	2.03795	0.23546	0.0434	0.793341	zinc finger protein 804A [Source:RGD Symbol;Acc:1305239]	GO:0046872,GO:0043169,GO:0005488,GO:0043167,GO:0003674	metal ion binding,cation binding,binding,ion binding,molecular_function	--	--
ENSRNOT00000005881	ENSRNOG00000004458	Ston2	6:115399325-115513354	16.4085	14.3117	0.197248	0.0256	0.653249	stonin 2 [Source:RGD Symbol;Acc:1311502]	GO:0007275,GO:0030154,GO:0005488,GO:0032502,GO:0032879,GO:0048731,GO:0048869,GO:0048513,GO:0048856,GO:0044767,GO:0048489,GO:0097480,GO:0051650,GO:0007267,GO:0043005,GO:0097479,GO:0097458,GO:0002376,GO:0051049,GO:0005622,GO:0051648,GO:0008021,GO:0042995,GO:0060627,GO:0007268,GO:0043227,GO:0044765,GO:0050789,GO:0048534,GO:0051179,GO:0005515,GO:0050794,GO:0043231,GO:0030100,GO:0005634,GO:0002520,GO:…	multicellular organismal development,cell differentiation,binding,developmental process,regulation of localization,system development,cellular developmental process,organ development,anatomical structure development,single-organism developmental process,synaptic vesicle transport,establishment of synaptic vesicle localization,establishment of vesicle localization,cell-cell signaling,neuron projec…	--	--
ENSRNOT00000038207	ENSRNOG00000042289	Plcxd2	11:57207655-57260568	1.41443	1.19257	0.24615	0.0275	0.669148	phosphatidylinositol-specific phospholipase C, X domain containing 2 [Source:RGD Symbol;Acc:1563504]	GO:0008152,GO:0071704,GO:0044238,GO:0003674,GO:0006629,GO:0044710,GO:0008150,GO:0042578,GO:0008081,GO:0003824,GO:0016788,GO:0016787	metabolic process,organic substance metabolic process,primary metabolic process,molecular_function,lipid metabolic process,single-organism metabolic process,biological_process,phosphoric ester hydrolase activity,phosphoric diester hydrolase activity,catalytic activity,hydrolase activity, acting on ester bonds,hydrolase activity	--	--
ENSRNOT00000048613	ENSRNOG00000031785	Krt76	7:143488683-143497108	1.28611	0.998492	0.365189	0.0459	0.808204	keratin 76 [Source:RGD Symbol;Acc:1303078]	GO:0005622,GO:0043229,GO:0044424,GO:0043231,GO:0005634,GO:0043226,GO:0043227,GO:0032502,GO:0044446,GO:0044422,GO:0007275,GO:0044464,GO:0048732,GO:0005623,GO:0048856,GO:0009888,GO:0048731,GO:0044767,GO:0009987,GO:0048513,GO:0003674,GO:0043588,GO:0008544,GO:0048733,GO:0043228,GO:0043232,GO:0008150,GO:0032991,GO:0005198,GO:0044699,GO:0005856,GO:0005575,GO:0044763,GO:0005882,GO:0044430,GO:0045111,GO:…	intracellular,intracellular organelle,intracellular part,intracellular membrane-bounded organelle,nucleus,organelle,membrane-bounded organelle,developmental process,intracellular organelle part,organelle part,multicellular organismal development,cell part,gland development,cell,anatomical structure development,tissue development,system development,single-organism developmental process,cellular pr…	--	--
ENSRNOT00000036051	ENSRNOG00000006663	Usp2	8:48406259-48430885	4.28965	2.33296	0.878699	0.0044	0.280429	ubiquitin specific peptidase 2 [Source:RGD Symbol;Acc:621073]	GO:0043169,GO:0046872,GO:0009888,GO:0006351,GO:0032774,GO:0010556,GO:0051252,GO:0006355,GO:2001141,GO:0009059,GO:0051239,GO:0019219,GO:0016070,GO:0090304,GO:2000112,GO:0051171,GO:0034654,GO:0007275,GO:0019438,GO:0018130,GO:0043167,GO:0044271,GO:0048519,GO:1901362,GO:0009889,GO:0034645,GO:0005488,GO:0031326,GO:0032502,GO:0060255,GO:0046483,GO:0006139,GO:0044260,GO:0048522,GO:0048518,GO:0006725,GO:…	cation binding,metal ion binding,tissue development,transcription, DNA-dependent,RNA biosynthetic process,regulation of macromolecule biosynthetic process,regulation of RNA metabolic process,regulation of transcription, DNA-dependent,regulation of RNA biosynthetic process,macromolecule biosynthetic process,regulation of multicellular organismal process,regulation of nucleobase-containing compound…	--	--
ENSRNOT00000014502	ENSRNOG00000010319	Lcp1	15:57221291-57277811	3.14478	3.9252	-0.319808	0.0118	0.473725	lymphocyte cytosolic protein 1 [Source:RGD Symbol;Acc:1308288]	GO:0043169,GO:0046872,GO:0007243,GO:0007275,GO:0043167,GO:0048870,GO:0051674,GO:0040011,GO:0005488,GO:0016477,GO:0032502,GO:0032879,GO:0048518,GO:0048731,GO:0048513,GO:0007015,GO:0048856,GO:0006928,GO:0035556,GO:0042110,GO:0044767,GO:0010737,GO:0030029,GO:0002376,GO:0051049,GO:0005622,GO:0030036,GO:0001775,GO:0071822,GO:0051017,GO:0051223,GO:0061572,GO:0042995,GO:0022607,GO:0033157,GO:0045321,GO:…	cation binding,metal ion binding,intracellular protein kinase cascade,multicellular organismal development,ion binding,cell motility,localization of cell,locomotion,binding,cell migration,developmental process,regulation of localization,positive regulation of biological process,system development,organ development,actin filament organization,anatomical structure development,cellular component mov…	--	--
ENSRNOT00000061992	ENSRNOG00000013383	Tmub1	4:7257751-7260317	2.16562	0.919329	1.23613	0.00905	0.411988	transmembrane and ubiquitin-like domain containing 1 [Source:RGD Symbol;Acc:735120]	GO:0005622,GO:0044237,GO:0044260,GO:0043229,GO:0043170,GO:0044424,GO:0008152,GO:0071704,GO:0043231,GO:0005488,GO:0044238,GO:0005634,GO:0043226,GO:0005515,GO:0043227,GO:0044446,GO:0044422,GO:0031981,GO:0043233,GO:0044428,GO:0070013,GO:0031974,GO:0044464,GO:0005623,GO:0005737,GO:0009987,GO:0005654,GO:0044267,GO:0003674,GO:0044444,GO:0010498,GO:0019538,GO:0043228,GO:0043232,GO:0008150,GO:0045202,GO:…	intracellular,cellular metabolic process,cellular macromolecule metabolic process,intracellular organelle,macromolecule metabolic process,intracellular part,metabolic process,organic substance metabolic process,intracellular membrane-bounded organelle,binding,primary metabolic process,nucleus,organelle,protein binding,membrane-bounded organelle,intracellular organelle part,organelle part,nuclear …	--	--
ENSRNOT00000001200	ENSRNOG00000000900	Tpst1	12:30045750-30106893	1.0584	0.386423	1.45363	0.0305	0.700505	tyrosylprotein sulfotransferase 1 [Source:RGD Symbol;Acc:1308473]	GO:0005622,GO:0044424,GO:0043229,GO:0043231,GO:0044237,GO:0043226,GO:0044260,GO:0043227,GO:0005737,GO:0044446,GO:0044238,GO:0043170,GO:0008152,GO:0071704,GO:0044422,GO:0044444,GO:0006478,GO:0008476,GO:0031090,GO:0044464,GO:0016782,GO:0005623,GO:0018212,GO:0008146,GO:0044267,GO:0006477,GO:0043412,GO:0000139,GO:0044431,GO:0006464,GO:0036211,GO:0016740,GO:0003824,GO:0051923,GO:0005794,GO:0019538,GO:…	intracellular,intracellular part,intracellular organelle,intracellular membrane-bounded organelle,cellular metabolic process,organelle,cellular macromolecule metabolic process,membrane-bounded organelle,cytoplasm,intracellular organelle part,primary metabolic process,macromolecule metabolic process,metabolic process,organic substance metabolic process,organelle part,cytoplasmic part,peptidyl-tyro…	--	--
ENSRNOT00000044565	ENSRNOG00000029394	Dusp8	1:215030428-215033460	10.4554	12.3735	-0.243	0.00865	0.403921	dual specificity phosphatase 8 [Source:RGD Symbol;Acc:1306425]	GO:0023051,GO:0007243,GO:0010646,GO:0048519,GO:0048583,GO:0023057,GO:0010648,GO:0060255,GO:0009968,GO:0044260,GO:0009966,GO:0031323,GO:0048523,GO:0010627,GO:0000165,GO:0043405,GO:0080090,GO:0048585,GO:0035556,GO:0019222,GO:0043408,GO:0043170,GO:0001932,GO:0042325,GO:0071900,GO:0019220,GO:0006468,GO:0051174,GO:0017017,GO:0031399,GO:0033549,GO:0043407,GO:0044237,GO:0006464,GO:0036211,GO:0010741,GO:…	regulation of signaling,intracellular protein kinase cascade,regulation of cell communication,negative regulation of biological process,regulation of response to stimulus,negative regulation of signaling,negative regulation of cell communication,regulation of macromolecule metabolic process,negative regulation of signal transduction,cellular macromolecule metabolic process,regulation of signal tr…	rno04010	MAPK signaling pathway
ENSRNOT00000020390	ENSRNOG00000015051	Golga7b	1:261497058-261669586	13.4068	15.211	-0.182153	0.03485	0.736911	golgin A7 family, member B [Source:RGD Symbol;Acc:1583839]	--	--	--	--
ENSRNOT00000024667	ENSRNOG00000018266	Slc23a3	9:82328172-82336806	0.537389	0.298233	0.849527	0.00985	0.430144	solute carrier family 23, member 3 [Source:RGD Symbol;Acc:1307402]	GO:0055085,GO:0044765,GO:0051179,GO:0009987,GO:0044699,GO:0044763,GO:0006810,GO:0003674,GO:0005215,GO:0051234,GO:0008150,GO:0005575,GO:0031224,GO:0016021,GO:0044425,GO:0016020	transmembrane transport,single-organism transport,localization,cellular process,single-organism process,single-organism cellular process,transport,molecular_function,transporter activity,establishment of localization,biological_process,cellular_component,intrinsic to membrane,integral to membrane,membrane part,membrane	--	--
ENSRNOT00000024662	ENSRNOG00000030160	Zfp819	1:99532567-99539227	2.15054	3.15741	-0.554041	0.0397	0.76956	zinc finger protein 819 [Source:RGD Symbol;Acc:1309564]	GO:0043169,GO:0046872,GO:0006351,GO:0032774,GO:0010556,GO:0051252,GO:0006355,GO:2001141,GO:0009059,GO:0019219,GO:0016070,GO:0090304,GO:2000112,GO:0097159,GO:0051171,GO:0034654,GO:0019438,GO:0018130,GO:0043167,GO:0044271,GO:1901363,GO:0048519,GO:0003676,GO:1901362,GO:0009889,GO:0034645,GO:0005488,GO:0031326,GO:0060255,GO:0046483,GO:0006139,GO:0044260,GO:0048522,GO:0048518,GO:0006725,GO:0009058,GO:…	cation binding,metal ion binding,transcription, DNA-dependent,RNA biosynthetic process,regulation of macromolecule biosynthetic process,regulation of RNA metabolic process,regulation of transcription, DNA-dependent,regulation of RNA biosynthetic process,macromolecule biosynthetic process,regulation of nucleobase-containing compound metabolic process,RNA metabolic process,nucleic acid metabolic pr…	--	--
ENSRNOT00000029660	ENSRNOG00000021750	Id1	3:148215539-148216718	55.1904	75.9038	-0.459754	5.00E-05	0.011183	inhibitor of DNA binding 1, HLH protein [Source:RGD Symbol;Acc:2858]	GO:0044249,GO:0009058,GO:1901576,GO:1901362,GO:0005622,GO:0034645,GO:0019438,GO:0009059,GO:0018130,GO:0034654,GO:0006351,GO:0044271,GO:0044237,GO:0032774,GO:0010467,GO:0031326,GO:0009889,GO:0006355,GO:2001141,GO:1901360,GO:0006725,GO:0016070,GO:0044260,GO:2000112,GO:0051252,GO:0006139,GO:0031323,GO:0046483,GO:0080090,GO:0060255,GO:0010556,GO:0090304,GO:0051171,GO:0019219,GO:0010468,GO:0001071,GO:…	cellular biosynthetic process,biosynthetic process,organic substance biosynthetic process,organic cyclic compound biosynthetic process,intracellular,cellular macromolecule biosynthetic process,aromatic compound biosynthetic process,macromolecule biosynthetic process,heterocycle biosynthetic process,nucleobase-containing compound biosynthetic process,transcription, DNA-dependent,cellular nitrogen …	rno04550,rno04015,rno04390,rno04350	Signaling pathways regulating pluripotency of stem cells,Rap1 signaling pathway,Hippo signaling pathway,TGF-beta signaling pathway
ENSRNOT00000043269	ENSRNOG00000031939	AABR07066416.1	9:8629215-8632017	1.54503	2.51593	-0.703461	0.044	0.796545	--	--	--	--	--
ENSRNOT00000090278	ENSRNOG00000004000	Tefm	10:67475967-67479077	2.11283	1.20651	0.80833	0.0198	0.586191	transcription elongation factor, mitochondrial [Source:RGD Symbol;Acc:1306595]	GO:0006351,GO:0032774,GO:0009059,GO:0016070,GO:0090304,GO:0097159,GO:0034654,GO:0019438,GO:0018130,GO:0044271,GO:1901363,GO:0003676,GO:1901362,GO:0034645,GO:0005488,GO:0046483,GO:0006139,GO:0044260,GO:0006725,GO:0009058,GO:0034641,GO:0006807,GO:1901576,GO:0044249,GO:1901360,GO:0000959,GO:0010467,GO:0006390,GO:0043170,GO:0005622,GO:0030337,GO:0044237,GO:0016310,GO:0043227,GO:0006793,GO:0006796,GO:…	transcription, DNA-dependent,RNA biosynthetic process,macromolecule biosynthetic process,RNA metabolic process,nucleic acid metabolic process,organic cyclic compound binding,nucleobase-containing compound biosynthetic process,aromatic compound biosynthetic process,heterocycle biosynthetic process,cellular nitrogen compound biosynthetic process,heterocyclic compound binding,nucleic acid binding,or…	--	--
ENSRNOT00000089434	ENSRNOG00000007925	Pak6	3:110442636-110487526	7.58618	6.45381	0.233223	0.03505	0.738119	p21 (RAC1) activated kinase 6 [Source:RGD Symbol;Acc:1306213]	GO:0097159,GO:0043167,GO:1901363,GO:0005488,GO:0007610,GO:0005622,GO:0007613,GO:0044237,GO:0016310,GO:0050789,GO:0006793,GO:0006796,GO:0050794,GO:0050890,GO:0007611,GO:0065007,GO:0009987,GO:0007626,GO:0008152,GO:0044424,GO:0044700,GO:0023052,GO:0044708,GO:0007154,GO:0044699,GO:0044763,GO:0005737,GO:0044707,GO:0032501,GO:0007165,GO:0004702,GO:0007612,GO:0023014,GO:0003674,GO:0043168,GO:0051716,GO:…	organic cyclic compound binding,ion binding,heterocyclic compound binding,binding,behavior,intracellular,memory,cellular metabolic process,phosphorylation,regulation of biological process,phosphorus metabolic process,phosphate-containing compound metabolic process,regulation of cellular process,cognition,learning or memory,biological regulation,cellular process,locomotory behavior,metabolic proce…	rno04014,rno04810,rno04510,rno04360,rno04660,rno05211,rno04012	Ras signaling pathway,Regulation of actin cytoskeleton,Focal adhesion,Axon guidance,T cell receptor signaling pathway,Renal cell carcinoma,ErbB signaling pathway
ENSRNOT00000034464	ENSRNOG00000023216	Ccdc17	5:135442030-135445791	0.651468	0.955891	-0.553151	0.02485	0.64519	coiled-coil domain containing 17 [Source:RGD Symbol;Acc:1598211]	GO:0005488,GO:0005515,GO:0003674	binding,protein binding,molecular_function	--	--
ENSRNOT00000075525	ENSRNOG00000047719	Rmnd5b	10:37073344-37084637	1.44405	1.83902	-0.348819	0.0263	0.658065	required for meiotic nuclear division 5 homolog B [Source:RGD Symbol;Acc:1559511]	--	--	--	--
ENSRNOT00000047820	ENSRNOG00000050630	AABR07070043.1	8:45561389-45562574	3.29283	4.18405	-0.345575	0.02065	0.598133	--	GO:0044237,GO:1901363,GO:0097159,GO:0008152,GO:0071704,GO:0005488,GO:0044238,GO:0006006,GO:0006091,GO:0009987,GO:0019318,GO:0003674,GO:0005996,GO:0044724,GO:0016052,GO:0044723,GO:0044710,GO:0050661,GO:0004365,GO:0008150,GO:0006007,GO:0019320,GO:0046365,GO:0055114,GO:0005975,GO:0050662,GO:0006096,GO:0016491,GO:0048037,GO:0051287,GO:0009056,GO:0016903,GO:0016620,GO:1901575,GO:0003824,GO:0000166,GO:…	cellular metabolic process,heterocyclic compound binding,organic cyclic compound binding,metabolic process,organic substance metabolic process,binding,primary metabolic process,glucose metabolic process,generation of precursor metabolites and energy,cellular process,hexose metabolic process,molecular_function,monosaccharide metabolic process,single-organism carbohydrate catabolic process,carbohyd…	rno04066,rno05010,rno01230,rno01200,rno01100,rno00010	HIF-1 signaling pathway,Alzheimer's disease,Biosynthesis of amino acids,Carbon metabolism,Metabolic pathways,Glycolysis / Gluconeogenesis
ENSRNOT00000071315	ENSRNOG00000022060	Magi1	4:125687306-125958112	1.64595	2.16667	-0.396553	0.04355	0.794208	membrane associated guanylate kinase, WW and PDZ domain containing 1 [Source:RGD Symbol;Acc:1586025]	GO:0005488,GO:0005622,GO:0008219,GO:0016265,GO:0042995,GO:0043227,GO:0005515,GO:0043231,GO:0005634,GO:0043296,GO:0009987,GO:0044424,GO:0042805,GO:0044699,GO:0044763,GO:0005923,GO:0070160,GO:0043229,GO:0043226,GO:0005737,GO:0070013,GO:0043233,GO:0031974,GO:0003674,GO:0031981,GO:0051393,GO:0005654,GO:0044446,GO:0008150,GO:0044428,GO:0070997,GO:0044422,GO:0005623,GO:0044464,GO:0032947,GO:0030054,GO:…	binding,intracellular,cell death,death,cell projection,membrane-bounded organelle,protein binding,intracellular membrane-bounded organelle,nucleus,apical junction complex,cellular process,intracellular part,actinin binding,single-organism process,single-organism cellular process,tight junction,occluding junction,intracellular organelle,organelle,cytoplasm,intracellular organelle lumen,organelle l…	rno04015,rno04530	Rap1 signaling pathway,Tight junction
ENSRNOT00000060412	ENSRNOG00000023140	Pnldc1	1:48039908-48058400	0.337163	0.688379	-1.02976	0.0047	0.290834	PARN like, ribonuclease domain containing 1 [Source:RGD Symbol;Acc:1308678]	GO:0097159,GO:1901363,GO:0003676,GO:0005488,GO:0005622,GO:0043227,GO:0043231,GO:0005634,GO:0044424,GO:0043229,GO:0043226,GO:0003674,GO:0005623,GO:0044464,GO:0005575	organic cyclic compound binding,heterocyclic compound binding,nucleic acid binding,binding,intracellular,membrane-bounded organelle,intracellular membrane-bounded organelle,nucleus,intracellular part,intracellular organelle,organelle,molecular_function,cell,cell part,cellular_component	--	--
ENSRNOT00000024455	ENSRNOG00000018131	Slc16a4	2:210045160-210068502	0.844264	1.13295	-0.424319	0.03775	0.754548	solute carrier family 16, member 4 [Source:RGD Symbol;Acc:1359655]	GO:0044464,GO:0005623,GO:0009987,GO:0015718,GO:0008028,GO:0003674,GO:0035879,GO:0015849,GO:0046942,GO:0015727,GO:0035873,GO:0015129,GO:1901618,GO:0015711,GO:0008150,GO:0046943,GO:0005342,GO:0071702,GO:0015850,GO:0008514,GO:0006811,GO:0015075,GO:0006820,GO:0022891,GO:0044699,GO:0022857,GO:0005575,GO:0044765,GO:0044763,GO:0022892,GO:0034220,GO:0055085,GO:0006810,GO:0051179,GO:0044459,GO:0051234,GO:…	cell part,cell,cellular process,monocarboxylic acid transport,monocarboxylic acid transmembrane transporter activity,molecular_function,plasma membrane lactate transport,organic acid transport,carboxylic acid transport,lactate transport,lactate transmembrane transport,lactate transmembrane transporter activity,organic hydroxy compound transmembrane transporter activity,organic anion transport,bio…	--	--
ENSRNOT00000015894	ENSRNOG00000011847	Grk4	14:81265671-81339526	3.95437	4.61816	-0.223869	0.0495	0.82519	G protein-coupled receptor kinase 4 [Source:RGD Symbol;Acc:61858]	GO:0023051,GO:0097159,GO:0043167,GO:0010646,GO:1901363,GO:0048519,GO:0048583,GO:0005488,GO:0023057,GO:0010648,GO:0009968,GO:0044260,GO:0009966,GO:0048523,GO:0048585,GO:0043005,GO:0030425,GO:0031623,GO:0097458,GO:0043170,GO:0005622,GO:0008277,GO:0006468,GO:0050254,GO:0044237,GO:0006464,GO:0036211,GO:0016310,GO:0042995,GO:0043112,GO:0044765,GO:0050789,GO:0006793,GO:0006796,GO:0043412,GO:0051179,GO:…	regulation of signaling,organic cyclic compound binding,ion binding,regulation of cell communication,heterocyclic compound binding,negative regulation of biological process,regulation of response to stimulus,binding,negative regulation of signaling,negative regulation of cell communication,negative regulation of signal transduction,cellular macromolecule metabolic process,regulation of signal tra…	rno05032,rno04062,rno04144	Morphine addiction,Chemokine signaling pathway,Endocytosis
ENSRNOT00000015763	ENSRNOG00000011586	LOC100909712	2:157747541-157759838	3.98928	6.20026	-0.6362	0.0016	0.155939	cyclin-L1-like [Source:RGD Symbol;Acc:6501887]	GO:0006351,GO:0032774,GO:0010556,GO:0051252,GO:0006355,GO:2001141,GO:0009059,GO:0019219,GO:0016070,GO:0090304,GO:2000112,GO:0051171,GO:0034654,GO:0019438,GO:0018130,GO:0044271,GO:1901362,GO:0009889,GO:0034645,GO:0005488,GO:0031326,GO:0060255,GO:0046483,GO:0006139,GO:0044260,GO:0048522,GO:0048518,GO:0006725,GO:0009058,GO:0034641,GO:0031323,GO:0006807,GO:1901576,GO:0044249,GO:0080090,GO:1901360,GO:…	transcription, DNA-dependent,RNA biosynthetic process,regulation of macromolecule biosynthetic process,regulation of RNA metabolic process,regulation of transcription, DNA-dependent,regulation of RNA biosynthetic process,macromolecule biosynthetic process,regulation of nucleobase-containing compound metabolic process,RNA metabolic process,nucleic acid metabolic process,regulation of cellular macr…	--	--
ENSRNOT00000009394	ENSRNOG00000007097	Gpatch3	5:151796813-151805976	3.58794	4.41696	-0.2999	0.0139	0.50774	G patch domain containing 3 [Source:RGD Symbol;Acc:1311216]	GO:0097159,GO:1901363,GO:0003676,GO:0005488,GO:0003674	organic cyclic compound binding,heterocyclic compound binding,nucleic acid binding,binding,molecular_function	--	--
ENSRNOT00000074109	ENSRNOG00000046636	LOC100912489	17:43673293-43673605	2455.58	3344.53	-0.445741	5.00E-05	0.011183	histone H4-like [Source:RGD Symbol;Acc:6486649]	GO:0044249,GO:0009058,GO:1901576,GO:1901362,GO:0005622,GO:0034645,GO:0019438,GO:0009059,GO:0018130,GO:0034654,GO:0006351,GO:0003676,GO:0044271,GO:0044237,GO:0032774,GO:0010467,GO:1901360,GO:0006725,GO:0016070,GO:0044260,GO:0006139,GO:0046483,GO:0090304,GO:0034641,GO:0043229,GO:1901363,GO:0097159,GO:0043170,GO:0006807,GO:0044424,GO:0008152,GO:0071704,GO:0043231,GO:0005488,GO:0044238,GO:0005634,GO:…	cellular biosynthetic process,biosynthetic process,organic substance biosynthetic process,organic cyclic compound biosynthetic process,intracellular,cellular macromolecule biosynthetic process,aromatic compound biosynthetic process,macromolecule biosynthetic process,heterocycle biosynthetic process,nucleobase-containing compound biosynthetic process,transcription, DNA-dependent,nucleic acid bindi…	rno05203,rno05034,rno05322	Viral carcinogenesis,Alcoholism,Systemic lupus erythematosus
ENSRNOT00000035678	ENSRNOG00000025725	LOC100910068	7:116034103-116106368	76.7078	87.0497	-0.182467	0.04295	0.791271	lymphocyte antigen 6K-like [Source:RGD Symbol;Acc:6500491]	GO:0048870,GO:0051674,GO:0040011,GO:0005488,GO:0006928,GO:0005622,GO:0007339,GO:0035036,GO:0009988,GO:0051179,GO:0005515,GO:0009987,GO:0044424,GO:0044699,GO:0044763,GO:0009405,GO:0009986,GO:0051704,GO:0005737,GO:0044707,GO:0005576,GO:0032501,GO:0048610,GO:0007338,GO:0003674,GO:0008037,GO:0008150,GO:0022414,GO:0009566,GO:0005623,GO:0044464,GO:0000003,GO:0044702,GO:0030317,GO:0005575,GO:0019953,GO:…	cell motility,localization of cell,locomotion,binding,cellular component movement,intracellular,binding of sperm to zona pellucida,sperm-egg recognition,cell-cell recognition,localization,protein binding,cellular process,intracellular part,single-organism process,single-organism cellular process,pathogenesis,cell surface,multi-organism process,cytoplasm,single-multicellular organism process,extra…	--	--
ENSRNOT00000036717	ENSRNOG00000028097	Slc7a14	2:115678343-115788687	2.80764	3.92642	-0.48386	0.0475	0.817608	solute carrier family 7, member 14 [Source:RGD Symbol;Acc:1594375]	GO:0031323,GO:0015849,GO:0046942,GO:0055085,GO:0019222,GO:0008514,GO:0046943,GO:0015711,GO:0005342,GO:0034220,GO:0019220,GO:0051174,GO:0006811,GO:0006820,GO:0044237,GO:0044765,GO:0050789,GO:0065009,GO:0006793,GO:0006796,GO:0051179,GO:0050794,GO:0071702,GO:0015297,GO:0008509,GO:0065007,GO:0009987,GO:0008152,GO:0015291,GO:0015075,GO:0022804,GO:0010923,GO:0044699,GO:0044763,GO:0044092,GO:0050790,GO:…	regulation of cellular metabolic process,organic acid transport,carboxylic acid transport,transmembrane transport,regulation of metabolic process,organic anion transmembrane transporter activity,carboxylic acid transmembrane transporter activity,organic anion transport,organic acid transmembrane transporter activity,ion transmembrane transport,regulation of phosphate metabolic process,regulation …	--	--
ENSRNOT00000091201	ENSRNOG00000057690	LOC100360950	17:44815683-44815995	779.764	897.83	-0.203404	0.017	0.551953	GF20391-like [Source:RGD Symbol;Acc:2321110]	GO:0044249,GO:0009058,GO:1901576,GO:1901362,GO:0005622,GO:0034645,GO:0019438,GO:0009059,GO:0018130,GO:0034654,GO:0006351,GO:0003676,GO:0044271,GO:0044237,GO:0032774,GO:0010467,GO:1901360,GO:0006725,GO:0016070,GO:0044260,GO:0006139,GO:0046483,GO:0090304,GO:0034641,GO:0043229,GO:1901363,GO:0097159,GO:0043170,GO:0006807,GO:0044424,GO:0008152,GO:0071704,GO:0043231,GO:0005488,GO:0044238,GO:0005634,GO:…	cellular biosynthetic process,biosynthetic process,organic substance biosynthetic process,organic cyclic compound biosynthetic process,intracellular,cellular macromolecule biosynthetic process,aromatic compound biosynthetic process,macromolecule biosynthetic process,heterocycle biosynthetic process,nucleobase-containing compound biosynthetic process,transcription, DNA-dependent,nucleic acid bindi…	rno05203,rno05034,rno05322	Viral carcinogenesis,Alcoholism,Systemic lupus erythematosus
ENSRNOT00000070912	ENSRNOG00000045829	Thbs1	3:109862116-109873466	58.3387	65.9385	-0.176666	0.0291	0.68414	thrombospondin 1 [Source:RGD Symbol;Acc:1588455]	GO:0030335,GO:0040017,GO:2000147,GO:0051272,GO:0043169,GO:0046872,GO:0050795,GO:0071356,GO:0040012,GO:0030334,GO:2000145,GO:0051270,GO:0034612,GO:0010595,GO:0050920,GO:0050921,GO:0035767,GO:0010556,GO:0023051,GO:0009059,GO:0051239,GO:0019219,GO:0048646,GO:2000112,GO:0051171,GO:2001026,GO:0007243,GO:0048520,GO:0071345,GO:1901700,GO:0007275,GO:0043167,GO:0060326,GO:0071310,GO:0010646,GO:0006935,GO:…	positive regulation of cell migration,positive regulation of locomotion,positive regulation of cell motility,positive regulation of cellular component movement,cation binding,metal ion binding,regulation of behavior,cellular response to tumor necrosis factor,regulation of locomotion,regulation of cell migration,regulation of cell motility,regulation of cellular component movement,response to tumo…	rno04015,rno05144,rno04350,rno04512,rno05206,rno04510,rno04151,rno05205,rno05219,rno04115,rno04145	Rap1 signaling pathway,Malaria,TGF-beta signaling pathway,ECM-receptor interaction,MicroRNAs in cancer,Focal adhesion,PI3K-Akt signaling pathway,Proteoglycans in cancer,Bladder cancer,p53 signaling pathway,Phagosome
ENSRNOT00000030203	ENSRNOG00000025384	Slc2a10	3:162181973-162194804	0.619533	0.442974	0.483958	0.0117	0.471981	solute carrier family 2 member 10 [Source:RGD Symbol;Acc:1306552]	GO:0055085,GO:0005622,GO:0006811,GO:0044765,GO:0051179,GO:0071702,GO:0035428,GO:0034219,GO:0009987,GO:0044424,GO:0015291,GO:0015075,GO:0022804,GO:0044699,GO:0044763,GO:0022857,GO:0022891,GO:0005737,GO:0006812,GO:0006810,GO:0005351,GO:0005402,GO:0008643,GO:0005355,GO:0003674,GO:0022892,GO:0015149,GO:0005215,GO:0051234,GO:0044459,GO:0015145,GO:0015672,GO:0015295,GO:0015758,GO:0008324,GO:0008645,GO:…	transmembrane transport,intracellular,ion transport,single-organism transport,localization,organic substance transport,hexose transmembrane transport,carbohydrate transmembrane transport,cellular process,intracellular part,secondary active transmembrane transporter activity,ion transmembrane transporter activity,active transmembrane transporter activity,single-organism process,single-organism cel…	--	--
ENSRNOT00000052392	ENSRNOG00000018778	Cadm1	8:52127398-52189722	38.8072	32.8131	0.242051	0.0307	0.702233	cell adhesion molecule 1 [Source:RGD Symbol;Acc:1310999]	GO:0051239,GO:0007275,GO:0048583,GO:0005488,GO:0032502,GO:0048522,GO:0032879,GO:0048518,GO:0002682,GO:0048731,GO:0005102,GO:0048513,GO:0048856,GO:0001816,GO:0044767,GO:0001817,GO:0048584,GO:0002684,GO:0043005,GO:0097458,GO:0002376,GO:0051049,GO:0050663,GO:0051050,GO:0009306,GO:0051223,GO:0042271,GO:0050707,GO:0050708,GO:0042995,GO:0051222,GO:0006950,GO:0043227,GO:0044765,GO:0050789,GO:0070201,GO:…	regulation of multicellular organismal process,multicellular organismal development,regulation of response to stimulus,binding,developmental process,positive regulation of cellular process,regulation of localization,positive regulation of biological process,regulation of immune system process,system development,receptor binding,organ development,anatomical structure development,cytokine productio…	rno04514	Cell adhesion molecules (CAMs)
ENSRNOT00000083979	ENSRNOG00000016091	Tmem169	9:79630603-79654688	2.25427	1.84949	0.285534	0.02545	0.651721	transmembrane protein 169 [Source:RGD Symbol;Acc:1582820]	GO:0005575,GO:0031224,GO:0016021,GO:0044425,GO:0016020	cellular_component,intrinsic to membrane,integral to membrane,membrane part,membrane	--	--
ENSRNOT00000076894	ENSRNOG00000020371	Pgap2	1:167309050-167334741	4.23202	5.4892	-0.37525	0.0025	0.204054	post-GPI attachment to proteins 2 [Source:RGD Symbol;Acc:619744]	GO:0044249,GO:0009058,GO:1901576,GO:0005622,GO:0034645,GO:0009059,GO:0044237,GO:0044260,GO:0043229,GO:0043170,GO:0044424,GO:0008152,GO:0071704,GO:0043231,GO:0005488,GO:0044238,GO:0005634,GO:0043226,GO:0005515,GO:0043227,GO:0048523,GO:0048519,GO:0010941,GO:0008219,GO:0016265,GO:0042981,GO:0006915,GO:0043067,GO:0044446,GO:0012501,GO:0044422,GO:0097193,GO:0044464,GO:0006796,GO:0005623,GO:0006793,GO:…	cellular biosynthetic process,biosynthetic process,organic substance biosynthetic process,intracellular,cellular macromolecule biosynthetic process,macromolecule biosynthetic process,cellular metabolic process,cellular macromolecule metabolic process,intracellular organelle,macromolecule metabolic process,intracellular part,metabolic process,organic substance metabolic process,intracellular membr…	--	--
ENSRNOT00000065865	ENSRNOG00000020130	Arhgef1	1:81779379-81797236	22.7423	27.6974	-0.284371	0.00395	0.264328	Rho guanine nucleotide exchange factor 1 [Source:RGD Symbol;Acc:620951]	GO:0023051,GO:0019219,GO:0051171,GO:0010646,GO:0048583,GO:0005488,GO:0046483,GO:0006139,GO:0009966,GO:0006725,GO:0034641,GO:0031323,GO:0006807,GO:0080090,GO:1901360,GO:0035556,GO:0019222,GO:0005622,GO:0019220,GO:0051174,GO:0046434,GO:0044237,GO:0043085,GO:0050789,GO:0065009,GO:1901292,GO:0006793,GO:0006796,GO:0005515,GO:0050794,GO:0006195,GO:0072523,GO:0044238,GO:0006163,GO:0009166,GO:0019439,GO:…	regulation of signaling,regulation of nucleobase-containing compound metabolic process,regulation of nitrogen compound metabolic process,regulation of cell communication,regulation of response to stimulus,binding,heterocycle metabolic process,nucleobase-containing compound metabolic process,regulation of signal transduction,cellular aromatic compound metabolic process,cellular nitrogen compound m…	rno04810,rno04270,rno04611,rno05205	Regulation of actin cytoskeleton,Vascular smooth muscle contraction,Platelet activation,Proteoglycans in cancer
ENSRNOT00000024375	ENSRNOG00000017887	Mutyh	5:135663370-135675344	1.4121	2.06398	-0.547582	0.00225	0.193092	mutY DNA glycosylase [Source:RGD Symbol;Acc:620045]	GO:0005622,GO:0003676,GO:0044237,GO:1901360,GO:0006725,GO:0044260,GO:0006139,GO:0046483,GO:0090304,GO:0034641,GO:0043229,GO:1901363,GO:0097159,GO:0043170,GO:0006807,GO:0044424,GO:0008152,GO:0071704,GO:0043231,GO:0005488,GO:0044238,GO:0005634,GO:0003677,GO:0043226,GO:0005515,GO:0043227,GO:0044464,GO:0005623,GO:0005737,GO:0033554,GO:0009987,GO:0006950,GO:0003674,GO:0044444,GO:0005739,GO:0008150,GO:…	intracellular,nucleic acid binding,cellular metabolic process,organic cyclic compound metabolic process,cellular aromatic compound metabolic process,cellular macromolecule metabolic process,nucleobase-containing compound metabolic process,heterocycle metabolic process,nucleic acid metabolic process,cellular nitrogen compound metabolic process,intracellular organelle,heterocyclic compound binding,…	rno03410	Base excision repair
ENSRNOT00000012176	ENSRNOG00000009157	Fut4	8:13258767-13262729	4.92629	4.31881	0.189869	0.0426	0.790019	fucosyltransferase 4 [Source:RGD Symbol;Acc:619954]	GO:0044249,GO:0009058,GO:1901576,GO:0005622,GO:0034645,GO:0009059,GO:0044237,GO:0044260,GO:0043229,GO:0043170,GO:0044424,GO:0008152,GO:0071704,GO:0043231,GO:0044238,GO:0043226,GO:0043227,GO:0044446,GO:0044422,GO:0044464,GO:0005623,GO:0005737,GO:0009987,GO:0043412,GO:0044267,GO:0006464,GO:0036211,GO:0003674,GO:0044444,GO:0044723,GO:0019538,GO:1901137,GO:0016740,GO:0036065,GO:0008150,GO:1901135,GO:…	cellular biosynthetic process,biosynthetic process,organic substance biosynthetic process,intracellular,cellular macromolecule biosynthetic process,macromolecule biosynthetic process,cellular metabolic process,cellular macromolecule metabolic process,intracellular organelle,macromolecule metabolic process,intracellular part,metabolic process,organic substance metabolic process,intracellular membr…	rno00514,rno00601,rno01100	Other types of O-glycan biosynthesis,Glycosphingolipid biosynthesis - lacto and neolacto series,Metabolic pathways
ENSRNOT00000054874	ENSRNOG00000015593	Sigirr	1:213898400-213907144	2.60482	1.67283	0.638897	0.00025	0.0417854	single immunoglobulin and toll-interleukin 1 receptor (TIR) domain [Source:RGD Symbol;Acc:1306732]	GO:0044249,GO:0009058,GO:1901576,GO:1901362,GO:0034645,GO:0019438,GO:0009059,GO:0018130,GO:0034654,GO:0006351,GO:0044271,GO:0044237,GO:0032774,GO:0010467,GO:0031326,GO:0009889,GO:0006355,GO:2001141,GO:1901360,GO:0006725,GO:0016070,GO:0044260,GO:2000112,GO:0051252,GO:0006139,GO:0031323,GO:0046483,GO:0080090,GO:0060255,GO:0010556,GO:0090304,GO:0051171,GO:0019219,GO:0010468,GO:0034641,GO:0019222,GO:…	cellular biosynthetic process,biosynthetic process,organic substance biosynthetic process,organic cyclic compound biosynthetic process,cellular macromolecule biosynthetic process,aromatic compound biosynthetic process,macromolecule biosynthetic process,heterocycle biosynthetic process,nucleobase-containing compound biosynthetic process,transcription, DNA-dependent,cellular nitrogen compound biosy…	--	--
ENSRNOT00000092933	ENSRNOG00000053303	Bend4	14:42401705-42431480	9.22541	7.70275	0.260239	0.02675	0.662188	BEN domain containing 4 [Source:RGD Symbol;Acc:1584735]	--	--	--	--
ENSRNOT00000084038	ENSRNOG00000054780	AC132740.1	8:77978303-77979785	20.6264	23.3909	-0.181455	0.0331	0.721278	--	--	--	--	--
ENSRNOT00000043752	ENSRNOG00000034084	Ggct	4:85186643-85192834	13.7967	11.3403	0.282865	0.01265	0.489375	gamma-glutamyl cyclotransferase [Source:RGD Symbol;Acc:1304876]	GO:0044271,GO:0003839,GO:0016755,GO:0009058,GO:0034641,GO:0006807,GO:1901576,GO:0044249,GO:0044237,GO:0044238,GO:0009987,GO:0008152,GO:0006790,GO:0071704,GO:0044272,GO:0006750,GO:0019184,GO:0044710,GO:0044281,GO:0043043,GO:0044711,GO:0003674,GO:0043436,GO:0006082,GO:0016746,GO:0044283,GO:0008150,GO:0016053,GO:0046394,GO:1901564,GO:0043604,GO:0006749,GO:0006518,GO:0042398,GO:0019752,GO:0006575,GO:…	cellular nitrogen compound biosynthetic process,gamma-glutamylcyclotransferase activity,transferase activity, transferring amino-acyl groups,biosynthetic process,cellular nitrogen compound metabolic process,nitrogen compound metabolic process,organic substance biosynthetic process,cellular biosynthetic process,cellular metabolic process,primary metabolic process,cellular process,metabolic process…	rno00480	Glutathione metabolism
ENSRNOT00000074617	ENSRNOG00000048109	LOC100365839	11:79205729-79703736	27.3811	33.2761	-0.28131	0.0061	0.336228	40S ribosomal protein S3a-like [Source:RGD Symbol;Acc:2318248]	GO:0044249,GO:0009058,GO:1901576,GO:0005622,GO:0034645,GO:0009059,GO:0044237,GO:0010467,GO:0044260,GO:0043229,GO:0043170,GO:0044424,GO:0008152,GO:0071704,GO:0043231,GO:0044238,GO:0005634,GO:0043226,GO:0043227,GO:0032502,GO:0044446,GO:0044422,GO:0044464,GO:0005623,GO:0005737,GO:0009987,GO:0030154,GO:0048869,GO:0044267,GO:0003674,GO:0044444,GO:0005829,GO:0044445,GO:0022627,GO:0022626,GO:0005840,GO:…	cellular biosynthetic process,biosynthetic process,organic substance biosynthetic process,intracellular,cellular macromolecule biosynthetic process,macromolecule biosynthetic process,cellular metabolic process,gene expression,cellular macromolecule metabolic process,intracellular organelle,macromolecule metabolic process,intracellular part,metabolic process,organic substance metabolic process,int…	--	--
ENSRNOT00000007979	ENSRNOG00000005854	Angpt1	7:81342279-81592206	3.15606	2.38422	0.404608	0.00295		angiopoietin 1 [Source:RGD Symbol;Acc:628896]	GO:0030335,GO:0040017,GO:2000147,GO:0051272,GO:0040012,GO:0030334,GO:2000145,GO:0051270,GO:0010595,GO:0023051,GO:0009059,GO:0051239,GO:0048646,GO:0007243,GO:0071345,GO:0007275,GO:0071310,GO:0010646,GO:0001959,GO:0006935,GO:0034097,GO:0042330,GO:0048519,GO:0035691,GO:0048870,GO:0051674,GO:0040011,GO:0060759,GO:0048583,GO:0005488,GO:0016477,GO:0070887,GO:0032502,GO:0060255,GO:0010634,GO:0009653,GO:…	positive regulation of cell migration,positive regulation of locomotion,positive regulation of cell motility,positive regulation of cellular component movement,regulation of locomotion,regulation of cell migration,regulation of cell motility,regulation of cellular component movement,positive regulation of endothelial cell migration,regulation of signaling,macromolecule biosynthetic process,regula…	rno04015,rno05323,rno04014,rno04151,rno04066	Rap1 signaling pathway,Rheumatoid arthritis,Ras signaling pathway,PI3K-Akt signaling pathway,HIF-1 signaling pathway
ENSRNOT00000079005	ENSRNOG00000060518	LOC257642	14:46523588-46529375	8.77414	189.116	-4.42987	5.00E-05	0.011183	rRNA promoter binding protein [Source:RGD Symbol;Acc:727924]	GO:0044249,GO:0009058,GO:1901576,GO:1901362,GO:0034645,GO:0019438,GO:0009059,GO:0018130,GO:0034654,GO:0006351,GO:0003676,GO:0044271,GO:0044237,GO:0032774,GO:0010467,GO:0031326,GO:0009889,GO:0006355,GO:2001141,GO:1901360,GO:0006725,GO:0016070,GO:0044260,GO:2000112,GO:0051252,GO:0006139,GO:0031323,GO:0046483,GO:0080090,GO:0060255,GO:0010556,GO:0090304,GO:0051171,GO:0019219,GO:0010468,GO:0001071,GO:…	cellular biosynthetic process,biosynthetic process,organic substance biosynthetic process,organic cyclic compound biosynthetic process,cellular macromolecule biosynthetic process,aromatic compound biosynthetic process,macromolecule biosynthetic process,heterocycle biosynthetic process,nucleobase-containing compound biosynthetic process,transcription, DNA-dependent,nucleic acid binding,cellular ni…	--	--
ENSRNOT00000016369	ENSRNOG00000012176	Rab27b	18:68488941-68551558	1.79498	0.941343	0.931172	0.0002	0.0347676	RAB27B, member RAS oncogene family [Source:RGD Symbol;Acc:620114]	GO:0005622,GO:0043229,GO:1901363,GO:0097159,GO:0044424,GO:0043231,GO:0005488,GO:0043226,GO:0005515,GO:0043227,GO:0048518,GO:0048522,GO:0044446,GO:0044422,GO:0044464,GO:0005623,GO:0005737,GO:0009987,GO:0035556,GO:0043167,GO:0003674,GO:0044444,GO:0019904,GO:0051049,GO:0050794,GO:0030136,GO:0032879,GO:0008150,GO:0050789,GO:0032940,GO:0051050,GO:0060341,GO:0031090,GO:0046903,GO:0016324,GO:0031902,GO:…	intracellular,intracellular organelle,heterocyclic compound binding,organic cyclic compound binding,intracellular part,intracellular membrane-bounded organelle,binding,organelle,protein binding,membrane-bounded organelle,positive regulation of biological process,positive regulation of cellular process,intracellular organelle part,organelle part,cell part,cell,cytoplasm,cellular process,intracellu…	rno04972	Pancreatic secretion
ENSRNOT00000027028	ENSRNOG00000019936	Anapc15	1:166983174-166985054	64.2507	75.4495	-0.231798	0.02525	0.649512	anaphase promoting complex subunit 15 [Source:RGD Symbol;Acc:1311634]	GO:0048519,GO:0048523,GO:0051129,GO:1902100,GO:0071173,GO:0090266,GO:0005622,GO:0031577,GO:0090231,GO:1902099,GO:0044784,GO:0043227,GO:0045786,GO:0050789,GO:0007094,GO:0045841,GO:1901991,GO:0050794,GO:0043231,GO:0007093,GO:0071174,GO:0010639,GO:0005634,GO:0007346,GO:1901976,GO:0045839,GO:0051784,GO:0065007,GO:0009987,GO:0051726,GO:0044424,GO:0030071,GO:0044699,GO:0051128,GO:0044763,GO:0007091,GO:…	negative regulation of biological process,negative regulation of cellular process,negative regulation of cellular component organization,negative regulation of metaphase/anaphase transition of cell cycle,spindle assembly checkpoint,regulation of mitotic cell cycle spindle assembly checkpoint,intracellular,spindle checkpoint,regulation of spindle checkpoint,regulation of metaphase/anaphase transit…	--	--
ENSRNOT00000026032	ENSRNOG00000019000	Limk2	14:83573927-83641892	7.17408	10.0253	-0.482786	0.0132	0.497005	LIM domain kinase 2 [Source:RGD Symbol;Acc:62056]	GO:0005622,GO:0044237,GO:0044260,GO:0043229,GO:1901363,GO:0097159,GO:0043170,GO:0044424,GO:0008152,GO:0071704,GO:0043231,GO:0005488,GO:0044238,GO:0005634,GO:0043226,GO:0005515,GO:0043227,GO:0046872,GO:0043169,GO:0032502,GO:0046982,GO:0044464,GO:0046983,GO:0006796,GO:0005623,GO:0006793,GO:0048856,GO:0009888,GO:0044767,GO:0005737,GO:0016310,GO:0009987,GO:0030154,GO:0048869,GO:0043412,GO:0044267,GO:…	intracellular,cellular metabolic process,cellular macromolecule metabolic process,intracellular organelle,heterocyclic compound binding,organic cyclic compound binding,macromolecule metabolic process,intracellular part,metabolic process,organic substance metabolic process,intracellular membrane-bounded organelle,binding,primary metabolic process,nucleus,organelle,protein binding,membrane-bounded …	rno04360,rno04666,rno04810	Axon guidance,Fc gamma R-mediated phagocytosis,Regulation of actin cytoskeleton
ENSRNOT00000064426	ENSRNOG00000043441	Lin52	6:108167715-108178508	70.6084	51.5084	0.455032	0.006	0.333598	lin-52 DREAM MuvB core complex component [Source:RGD Symbol;Acc:1306798]	GO:0006351,GO:0032774,GO:0009059,GO:0016070,GO:0090304,GO:0034654,GO:0019438,GO:0018130,GO:0044271,GO:1901362,GO:0034645,GO:0046483,GO:0006139,GO:0044260,GO:0006725,GO:0009058,GO:0034641,GO:0006807,GO:1901576,GO:0044249,GO:1901360,GO:0010467,GO:0070176,GO:0043170,GO:0005622,GO:0044237,GO:0043227,GO:0043231,GO:0005634,GO:0044238,GO:0009987,GO:0008152,GO:0044424,GO:0071704,GO:0044699,GO:0044763,GO:…	transcription, DNA-dependent,RNA biosynthetic process,macromolecule biosynthetic process,RNA metabolic process,nucleic acid metabolic process,nucleobase-containing compound biosynthetic process,aromatic compound biosynthetic process,heterocycle biosynthetic process,cellular nitrogen compound biosynthetic process,organic cyclic compound biosynthetic process,cellular macromolecule biosynthetic proc…	--	--
ENSRNOT00000088536	ENSRNOG00000057989	Zp2	1:189899891-189911650	1.84315	2.26662	-0.29837	0.03875	0.762453	zona pellucida glycoprotein 2 [Source:RGD Symbol;Acc:620605]	GO:0048519,GO:0005488,GO:2000242,GO:0005771,GO:0031012,GO:0005622,GO:0007339,GO:0001775,GO:0035036,GO:2000241,GO:0060467,GO:0060468,GO:0009988,GO:0032190,GO:0005783,GO:0043227,GO:0050789,GO:0051179,GO:0005515,GO:0043231,GO:0071702,GO:0007343,GO:0065007,GO:0009987,GO:0044424,GO:0044699,GO:0044763,GO:0043229,GO:0005794,GO:0033036,GO:0005770,GO:0043226,GO:0030141,GO:0005737,GO:0044707,GO:0006810,GO:…	negative regulation of biological process,binding,negative regulation of reproductive process,multivesicular body,extracellular matrix,intracellular,binding of sperm to zona pellucida,cell activation,sperm-egg recognition,regulation of reproductive process,negative regulation of fertilization,prevention of polyspermy,cell-cell recognition,acrosin binding,endoplasmic reticulum,membrane-bounded org…	--	--
ENSRNOT00000024067	ENSRNOG00000017828	Egr3	15:51756735-51760715	3.40202	4.67947	-0.459952	0.0329	0.719087	early growth response 3 [Source:RGD Symbol;Acc:2545]	GO:0044249,GO:0009058,GO:1901576,GO:1901362,GO:0005622,GO:0034645,GO:0019438,GO:0009059,GO:0018130,GO:0034654,GO:0006351,GO:0003676,GO:0044271,GO:0044237,GO:0032774,GO:0010467,GO:0031326,GO:0009889,GO:0006355,GO:2001141,GO:1901360,GO:0006725,GO:0016070,GO:0044260,GO:2000112,GO:0051252,GO:0006139,GO:0031323,GO:0046483,GO:0080090,GO:0060255,GO:0010556,GO:0090304,GO:0051171,GO:0019219,GO:0010468,GO:…	cellular biosynthetic process,biosynthetic process,organic substance biosynthetic process,organic cyclic compound biosynthetic process,intracellular,cellular macromolecule biosynthetic process,aromatic compound biosynthetic process,macromolecule biosynthetic process,heterocycle biosynthetic process,nucleobase-containing compound biosynthetic process,transcription, DNA-dependent,nucleic acid bindi…	rno05161,rno05203	Hepatitis B,Viral carcinogenesis
ENSRNOT00000092240	ENSRNOG00000062002	Kcna3	2:209661243-209779614	2.10884	2.50525	-0.248503	0.04495	0.803684	potassium voltage-gated channel subfamily A member 3 [Source:RGD Symbol;Acc:2951]	GO:0005488,GO:0015271,GO:0034703,GO:0032879,GO:0008076,GO:0034705,GO:0034702,GO:0055085,GO:0043005,GO:0030424,GO:0097458,GO:0051049,GO:0034220,GO:0015079,GO:0034765,GO:0071822,GO:0005249,GO:0006811,GO:0043269,GO:0034762,GO:0042995,GO:0022607,GO:0044765,GO:0050789,GO:0044085,GO:0051179,GO:0005515,GO:0050794,GO:0005267,GO:0006461,GO:0070271,GO:0005251,GO:0065007,GO:0009987,GO:0043933,GO:0005261,GO:…	binding,outward rectifier potassium channel activity,cation channel complex,regulation of localization,voltage-gated potassium channel complex,potassium channel complex,ion channel complex,transmembrane transport,neuron projection,axon,neuron part,regulation of transport,ion transmembrane transport,potassium ion transmembrane transporter activity,regulation of ion transmembrane transport,protein …	--	--
ENSRNOT00000086239	ENSRNOG00000058960	AC141334.5	10:36690870-36691657	6.81683	4.80415	0.504819	0.02845	0.679904	--	--	--	--	--
ENSRNOT00000044921	ENSRNOG00000033231	Gm12845	5:134442083-134444984	0.255379	0.483546	-0.921012	0.0483	0.821214	predicted gene 12845 [Source:MGI Symbol;Acc:MGI:3651666]	GO:0003676,GO:1901363,GO:0097159,GO:0005488,GO:0046872,GO:0043169,GO:0043167,GO:0003674	nucleic acid binding,heterocyclic compound binding,organic cyclic compound binding,binding,metal ion binding,cation binding,ion binding,molecular_function	--	--
ENSRNOT00000034669	ENSRNOG00000021787	Zfp217	3:166983219-166994286	9.02191	7.31668	0.302245	0.01825	0.567078	zinc finger protein 217 [Source:RGD Symbol;Acc:1308451]	GO:0044249,GO:0009058,GO:1901576,GO:1901362,GO:0005622,GO:0034645,GO:0019438,GO:0009059,GO:0018130,GO:0034654,GO:0006351,GO:0003676,GO:0044271,GO:0044237,GO:0032774,GO:0010467,GO:0031326,GO:0009889,GO:0006355,GO:2001141,GO:1901360,GO:0006725,GO:0016070,GO:0044260,GO:2000112,GO:0051252,GO:0006139,GO:0031323,GO:0046483,GO:0080090,GO:0060255,GO:0010556,GO:0090304,GO:0051171,GO:0019219,GO:0010468,GO:…	cellular biosynthetic process,biosynthetic process,organic substance biosynthetic process,organic cyclic compound biosynthetic process,intracellular,cellular macromolecule biosynthetic process,aromatic compound biosynthetic process,macromolecule biosynthetic process,heterocycle biosynthetic process,nucleobase-containing compound biosynthetic process,transcription, DNA-dependent,nucleic acid bindi…	--	--
ENSRNOT00000073337	ENSRNOG00000048113	Cbx8	10:108148072-108150511	18.3375	15.4609	0.246169	0.00755	0.378634	chromobox 8 [Source:RGD Symbol;Acc:1565375]	GO:0044249,GO:0009058,GO:1901576,GO:1901362,GO:0005622,GO:0034645,GO:0019438,GO:0009059,GO:0018130,GO:0034654,GO:0006351,GO:0003676,GO:0044271,GO:0044237,GO:0032774,GO:0010467,GO:0031326,GO:0009889,GO:0006355,GO:2001141,GO:1901360,GO:0006725,GO:0016070,GO:0044260,GO:2000112,GO:0051252,GO:0006139,GO:0031323,GO:0046483,GO:0080090,GO:0060255,GO:0010556,GO:0090304,GO:0051171,GO:0019219,GO:0010468,GO:…	cellular biosynthetic process,biosynthetic process,organic substance biosynthetic process,organic cyclic compound biosynthetic process,intracellular,cellular macromolecule biosynthetic process,aromatic compound biosynthetic process,macromolecule biosynthetic process,heterocycle biosynthetic process,nucleobase-containing compound biosynthetic process,transcription, DNA-dependent,nucleic acid bindi…	--	--
ENSRNOT00000039813	ENSRNOG00000024975	Atp8b3	7:12043793-12063650	1.28528	1.05887	0.279549	0.03475	0.736376	ATPase phospholipid transporting 8B3 [Source:RGD Symbol;Acc:1307622]	GO:0005622,GO:0044424,GO:0043229,GO:0043231,GO:1901363,GO:0097159,GO:0043226,GO:0046872,GO:0043227,GO:0043169,GO:0005737,GO:0005488,GO:0044444,GO:0043167,GO:0044464,GO:0005623,GO:0071840,GO:0003824,GO:0022414,GO:0016043,GO:0005794,GO:0000003,GO:0015711,GO:0065008,GO:0003674,GO:0044765,GO:0000287,GO:0006820,GO:0071702,GO:0006811,GO:0006996,GO:0044702,GO:0030141,GO:0009987,GO:0007339,GO:0000166,GO:…	intracellular,intracellular part,intracellular organelle,intracellular membrane-bounded organelle,heterocyclic compound binding,organic cyclic compound binding,organelle,metal ion binding,membrane-bounded organelle,cation binding,cytoplasm,binding,cytoplasmic part,ion binding,cell part,cell,cellular component organization or biogenesis,catalytic activity,reproductive process,cellular component or…	--	--
ENSRNOT00000017151	ENSRNOG00000012827	Mlf1	2:164549454-164582643	9.9932	8.40054	0.250464	0.0258	0.654634	myeloid leukemia factor 1 [Source:RGD Symbol;Acc:1306854]	GO:0048519,GO:0005488,GO:0048523,GO:0005622,GO:0019904,GO:0043227,GO:0045786,GO:0050789,GO:0005515,GO:0050794,GO:0043231,GO:0005634,GO:0065007,GO:0009987,GO:0051726,GO:0044424,GO:0044699,GO:0044763,GO:0043229,GO:0007050,GO:0043226,GO:0005737,GO:0003674,GO:0007049,GO:0008150,GO:0005623,GO:0044464,GO:0005575,GO:0022402	negative regulation of biological process,binding,negative regulation of cellular process,intracellular,protein domain specific binding,membrane-bounded organelle,negative regulation of cell cycle,regulation of biological process,protein binding,regulation of cellular process,intracellular membrane-bounded organelle,nucleus,biological regulation,cellular process,regulation of cell cycle,intracell…	rno05202	Transcriptional misregulation in cancer
ENSRNOT00000000558	ENSRNOG00000000476	Zbtb22	20:5476344-5479511	9.40787	10.6241	-0.175394	0.044	0.796545	zinc finger and BTB domain containing 22 [Source:RGD Symbol;Acc:1359627]	GO:0043169,GO:0046872,GO:0097159,GO:0043167,GO:1901363,GO:0003676,GO:0005488,GO:0003677,GO:0005622,GO:0043227,GO:0005515,GO:0043231,GO:0005634,GO:0044424,GO:0043229,GO:0043226,GO:0003674,GO:0005623,GO:0044464,GO:0005575	cation binding,metal ion binding,organic cyclic compound binding,ion binding,heterocyclic compound binding,nucleic acid binding,binding,DNA binding,intracellular,membrane-bounded organelle,protein binding,intracellular membrane-bounded organelle,nucleus,intracellular part,intracellular organelle,organelle,molecular_function,cell,cell part,cellular_component	--	--
ENSRNOT00000005383	ENSRNOG00000003977	Dusp1	10:16970625-16973418	21.2814	26.2675	-0.303686	0.001	0.114064	dual specificity phosphatase 1 [Source:RGD Symbol;Acc:620897]	GO:0044249,GO:0009058,GO:1901576,GO:1901362,GO:0005622,GO:0034645,GO:0019438,GO:0009059,GO:0018130,GO:0034654,GO:0044271,GO:0044237,GO:0031326,GO:0009889,GO:1901360,GO:0006725,GO:0044260,GO:2000112,GO:0006139,GO:0031323,GO:0046483,GO:0080090,GO:0060255,GO:0010556,GO:0090304,GO:0051171,GO:0019219,GO:0034641,GO:0043229,GO:0019222,GO:0043170,GO:0006807,GO:0044424,GO:0008152,GO:0071704,GO:0043231,GO:…	cellular biosynthetic process,biosynthetic process,organic substance biosynthetic process,organic cyclic compound biosynthetic process,intracellular,cellular macromolecule biosynthetic process,aromatic compound biosynthetic process,macromolecule biosynthetic process,heterocycle biosynthetic process,nucleobase-containing compound biosynthetic process,cellular nitrogen compound biosynthetic process…	rno04010,rno04726	MAPK signaling pathway,Serotonergic synapse
ENSRNOT00000027441	ENSRNOG00000020230	Pias4	7:11414445-11428552	10.3945	11.6756	-0.167677	0.04085	0.779181	protein inhibitor of activated STAT, 4 [Source:RGD Symbol;Acc:1308737]	GO:0043169,GO:0046872,GO:0071356,GO:0034612,GO:0006351,GO:0032774,GO:0010556,GO:0051252,GO:0023051,GO:0006355,GO:2001141,GO:0009059,GO:0019219,GO:0016070,GO:0090304,GO:2000112,GO:0097159,GO:0051171,GO:0034654,GO:0071345,GO:0019438,GO:0018130,GO:0043167,GO:0044271,GO:0071310,GO:0010646,GO:0001959,GO:1901363,GO:0034097,GO:0048519,GO:0003676,GO:1901362,GO:0060759,GO:0009889,GO:0034645,GO:0048583,GO:…	cation binding,metal ion binding,cellular response to tumor necrosis factor,response to tumor necrosis factor,transcription, DNA-dependent,RNA biosynthetic process,regulation of macromolecule biosynthetic process,regulation of RNA metabolic process,regulation of signaling,regulation of transcription, DNA-dependent,regulation of RNA biosynthetic process,macromolecule biosynthetic process,regulatio…	rno04064,rno04120,rno04630	NF-kappa B signaling pathway,Ubiquitin mediated proteolysis,Jak-STAT signaling pathway
ENSRNOT00000031035	ENSRNOG00000007611	Hoxb7	10:84135115-84138637	0.300813	0.631505	-1.06993	0.02535	0.650234	homeo box B7 [Source:RGD Symbol;Acc:1559918]	GO:0044249,GO:0009058,GO:1901576,GO:1901362,GO:0005622,GO:0034645,GO:0019438,GO:0009059,GO:0018130,GO:0034654,GO:0006351,GO:0003676,GO:0044271,GO:0044237,GO:0032774,GO:0010467,GO:0031326,GO:0009889,GO:0006355,GO:2001141,GO:1901360,GO:0006725,GO:0016070,GO:0044260,GO:2000112,GO:0051252,GO:0006139,GO:0031323,GO:0046483,GO:0080090,GO:0060255,GO:0010556,GO:0090304,GO:0051171,GO:0019219,GO:0010468,GO:…	cellular biosynthetic process,biosynthetic process,organic substance biosynthetic process,organic cyclic compound biosynthetic process,intracellular,cellular macromolecule biosynthetic process,aromatic compound biosynthetic process,macromolecule biosynthetic process,heterocycle biosynthetic process,nucleobase-containing compound biosynthetic process,transcription, DNA-dependent,nucleic acid bindi…	--	--
ENSRNOT00000029397	ENSRNOG00000021434	Usp51	X:19270180-19273139	1.63259	1.25022	0.384987	0.01955	0.582446	ubiquitin specific peptidase 51 [Source:RGD Symbol;Acc:1562211]	GO:0043169,GO:0046872,GO:0006351,GO:0032774,GO:0010556,GO:0051252,GO:0006355,GO:2001141,GO:0009059,GO:0019219,GO:0016070,GO:0090304,GO:2000112,GO:0051171,GO:0034654,GO:0019438,GO:0018130,GO:0043167,GO:0044271,GO:1901362,GO:0009889,GO:0034645,GO:0005488,GO:0031326,GO:0060255,GO:0046483,GO:0006139,GO:0044260,GO:0006725,GO:0009058,GO:0034641,GO:0031323,GO:0006807,GO:1901576,GO:0044249,GO:0080090,GO:…	cation binding,metal ion binding,transcription, DNA-dependent,RNA biosynthetic process,regulation of macromolecule biosynthetic process,regulation of RNA metabolic process,regulation of transcription, DNA-dependent,regulation of RNA biosynthetic process,macromolecule biosynthetic process,regulation of nucleobase-containing compound metabolic process,RNA metabolic process,nucleic acid metabolic pr…	--	--
ENSRNOT00000088123	ENSRNOG00000050407	NEWGENE_1305281	1:69788608-69820981	0.801352	2.94169	-1.87614	0.0307	0.702233	hippocampus abundant transcript 1 [Source:RGD Symbol;Acc:9294064]	GO:0055085,GO:0044765,GO:0051179,GO:0009987,GO:0044699,GO:0044763,GO:0006810,GO:0003674,GO:0005215,GO:0051234,GO:0008150,GO:0005575,GO:0031224,GO:0016021,GO:0044425,GO:0016020	transmembrane transport,single-organism transport,localization,cellular process,single-organism process,single-organism cellular process,transport,molecular_function,transporter activity,establishment of localization,biological_process,cellular_component,intrinsic to membrane,integral to membrane,membrane part,membrane	--	--
ENSRNOT00000022702	ENSRNOG00000016648	Gulo	15:42671202-42693694	0.32134	0.608404	-0.920926	0.0033	0.240731	gulonolactone (L-) oxidase [Source:RGD Symbol;Acc:620701]	GO:0044237,GO:1901363,GO:0097159,GO:0009058,GO:0044249,GO:1901576,GO:0044238,GO:0005488,GO:0008152,GO:0071704,GO:0043167,GO:0044710,GO:0044281,GO:0009110,GO:0043436,GO:0016491,GO:0006082,GO:0006766,GO:0003885,GO:0050105,GO:0044711,GO:0055114,GO:0044283,GO:0003824,GO:0019752,GO:0005996,GO:0019853,GO:0016899,GO:0016053,GO:0046394,GO:0003674,GO:0042364,GO:0005975,GO:0048037,GO:0044723,GO:0050662,GO:…	cellular metabolic process,heterocyclic compound binding,organic cyclic compound binding,biosynthetic process,cellular biosynthetic process,organic substance biosynthetic process,primary metabolic process,binding,metabolic process,organic substance metabolic process,ion binding,single-organism metabolic process,small molecule metabolic process,vitamin biosynthetic process,oxoacid metabolic proces…	rno01100,rno00053	Metabolic pathways,Ascorbate and aldarate metabolism
ENSRNOT00000002759	ENSRNOG00000002013	Sidt1	11:61321458-61417842	4.24703	3.70883	0.19549	0.0271	0.666441	SID1 transmembrane family, member 1 [Source:RGD Symbol;Acc:1559616]	GO:0051032,GO:0051033,GO:0044765,GO:0051179,GO:0071702,GO:0033227,GO:0044699,GO:0033036,GO:0022857,GO:0022891,GO:0006810,GO:0003674,GO:0022892,GO:0022884,GO:0005215,GO:0051234,GO:0015932,GO:0008150,GO:0071705,GO:0005575,GO:0050657,GO:0050658,GO:0051236,GO:0006403,GO:0015931,GO:0031224,GO:0016021,GO:0044425,GO:0016020	nucleic acid transmembrane transporter activity,RNA transmembrane transporter activity,single-organism transport,localization,organic substance transport,dsRNA transport,single-organism process,macromolecule localization,transmembrane transporter activity,substrate-specific transmembrane transporter activity,transport,molecular_function,substrate-specific transporter activity,macromolecule transm…	--	--
ENSRNOT00000006329	ENSRNOG00000004753	Napb	3:143020453-143063983	5.23892	6.69901	-0.354677	0.0046	0.287268	NSF attachment protein beta [Source:RGD Symbol;Acc:1589649]	GO:0005622,GO:0044424,GO:0005488,GO:0005515,GO:0044464,GO:0005623,GO:0051239,GO:0005737,GO:0009987,GO:0071840,GO:0003674,GO:0044444,GO:0044085,GO:0016043,GO:0010646,GO:0023051,GO:0051049,GO:0050794,GO:0000149,GO:0001505,GO:0031201,GO:0007267,GO:0022607,GO:0006836,GO:0003001,GO:0023061,GO:0007268,GO:0007269,GO:0050804,GO:0032879,GO:0043933,GO:0008150,GO:0065003,GO:0050789,GO:0051588,GO:0035494,GO:…	intracellular,intracellular part,binding,protein binding,cell part,cell,regulation of multicellular organismal process,cytoplasm,cellular process,cellular component organization or biogenesis,molecular_function,cytoplasmic part,cellular component biogenesis,cellular component organization,regulation of cell communication,regulation of signaling,regulation of transport,regulation of cellular proce…	--	--
ENSRNOT00000027100	ENSRNOG00000019999	Lypd3	1:81499820-81504318	1.44525	0.938896	0.62228	0.00405	0.26658	Ly6/Plaur domain containing 3 [Source:RGD Symbol;Acc:69053]	GO:0005488,GO:0043236,GO:0050840,GO:0007155,GO:0022610,GO:0031589,GO:0005515,GO:0005615,GO:0009987,GO:0007160,GO:0044699,GO:0044763,GO:0005576,GO:0044421,GO:0003674,GO:0031225,GO:0008150,GO:0005623,GO:0044464,GO:0005575,GO:0071944,GO:0005886,GO:0031224,GO:0016021,GO:0044425,GO:0016020	binding,laminin binding,extracellular matrix binding,cell adhesion,biological adhesion,cell-substrate adhesion,protein binding,extracellular space,cellular process,cell-matrix adhesion,single-organism process,single-organism cellular process,extracellular region,extracellular region part,molecular_function,anchored to membrane,biological_process,cell,cell part,cellular_component,cell periphery,pl…	--	--
ENSRNOT00000007247	ENSRNOG00000005284	Itpka	3:111545006-111553604	1.63137	2.11158	-0.372243	0.0234	0.630637	inositol-trisphosphate 3-kinase A [Source:RGD Symbol;Acc:619950]	GO:0044237,GO:1901363,GO:0097159,GO:0044260,GO:0044238,GO:0043170,GO:0005488,GO:0008152,GO:0071704,GO:0007275,GO:0006793,GO:1901615,GO:0032502,GO:0007267,GO:0006796,GO:0043167,GO:2000026,GO:0016310,GO:0050793,GO:0048731,GO:0048522,GO:0051094,GO:0048856,GO:0006066,GO:0048518,GO:0016772,GO:0048869,GO:0051239,GO:0030154,GO:0006468,GO:0044767,GO:0045595,GO:0044710,GO:0044464,GO:0044281,GO:0016301,GO:…	cellular metabolic process,heterocyclic compound binding,organic cyclic compound binding,cellular macromolecule metabolic process,primary metabolic process,macromolecule metabolic process,binding,metabolic process,organic substance metabolic process,multicellular organismal development,phosphorus metabolic process,organic hydroxy compound metabolic process,developmental process,cell-cell signalin…	rno01100,rno00562,rno04070,rno04020	Metabolic pathways,Inositol phosphate metabolism,Phosphatidylinositol signaling system,Calcium signaling pathway
ENSRNOT00000029587	ENSRNOG00000027582	Dpysl4	1:211423021-211438531	0.571854	0.774357	-0.437352	0.04345	0.793341	dihydropyrimidinase-like 4 [Source:RGD Symbol;Acc:2409]	GO:0005622,GO:0044424,GO:0005488,GO:0005515,GO:0032502,GO:0008219,GO:0016265,GO:0007275,GO:0044464,GO:0005623,GO:0048856,GO:0048731,GO:0044767,GO:0005737,GO:0009605,GO:0009653,GO:0009987,GO:0030154,GO:0048869,GO:0007399,GO:0031005,GO:0071840,GO:0003674,GO:0070997,GO:0030182,GO:0016043,GO:0048666,GO:0048699,GO:0030030,GO:0022008,GO:0031175,GO:0048468,GO:0048812,GO:0008150,GO:0097485,GO:0000902,GO:…	intracellular,intracellular part,binding,protein binding,developmental process,cell death,death,multicellular organismal development,cell part,cell,anatomical structure development,system development,single-organism developmental process,cytoplasm,response to external stimulus,anatomical structure morphogenesis,cellular process,cell differentiation,cellular developmental process,nervous system de…	--	--
ENSRNOT00000002656	ENSRNOG00000022934	RGD1562399	9:17211758-17212628	5.31744	7.29906	-0.45698	0.00235	0.196695	similar to 40S ribosomal protein S2 [Source:RGD Symbol;Acc:1562399]	GO:0009059,GO:0097159,GO:1901363,GO:0003676,GO:0034645,GO:0005488,GO:0044260,GO:0009058,GO:1901576,GO:0044249,GO:0010467,GO:0043170,GO:0005622,GO:0044237,GO:0044238,GO:0015935,GO:0009987,GO:0008152,GO:0044424,GO:0071704,GO:0043229,GO:0044267,GO:0043226,GO:0005737,GO:0003674,GO:0044446,GO:0044444,GO:0008150,GO:0019538,GO:0044422,GO:0005623,GO:0044464,GO:0003723,GO:0005575,GO:0044391,GO:0043228,GO:…	macromolecule biosynthetic process,organic cyclic compound binding,heterocyclic compound binding,nucleic acid binding,cellular macromolecule biosynthetic process,binding,cellular macromolecule metabolic process,biosynthetic process,organic substance biosynthetic process,cellular biosynthetic process,gene expression,macromolecule metabolic process,intracellular,cellular metabolic process,primary m…	rno03010	Ribosome
ENSRNOT00000035788	ENSRNOG00000026124	Id3	5:154489589-154491223	21.5405	27.3017	-0.34194	0.0002	0.0347676	inhibitor of DNA binding 3, HLH protein [Source:RGD Symbol;Acc:2860]	GO:0009888,GO:0006351,GO:0032774,GO:1901701,GO:0001071,GO:0003700,GO:0010556,GO:0051252,GO:0006355,GO:2001141,GO:0009059,GO:0051239,GO:0019219,GO:0016070,GO:0090304,GO:2000112,GO:0097159,GO:0051171,GO:0034654,GO:1901700,GO:0007275,GO:0019438,GO:0018130,GO:0043167,GO:0044271,GO:0071310,GO:1901363,GO:0048519,GO:1901362,GO:0009889,GO:0034645,GO:0030154,GO:0005488,GO:0070887,GO:0033993,GO:0031326,GO:…	tissue development,transcription, DNA-dependent,RNA biosynthetic process,cellular response to oxygen-containing compound,nucleic acid binding transcription factor activity,sequence-specific DNA binding transcription factor activity,regulation of macromolecule biosynthetic process,regulation of RNA metabolic process,regulation of transcription, DNA-dependent,regulation of RNA biosynthetic process,…	rno04350,rno04550	TGF-beta signaling pathway,Signaling pathways regulating pluripotency of stem cells
ENSRNOT00000073276	ENSRNOG00000049580	Gpr6	20:45813168-45815940	0.349436	0.549983	-0.654357	0.0255	0.65177	G protein-coupled receptor 6 [Source:RGD Symbol;Acc:70939]	GO:0044464,GO:0005623,GO:0009987,GO:0003674,GO:0038036,GO:0050794,GO:0045125,GO:0008150,GO:0050789,GO:0055082,GO:0051480,GO:0065007,GO:0048878,GO:0072503,GO:0042592,GO:0044699,GO:0007204,GO:0005575,GO:0030003,GO:0055065,GO:0006874,GO:0044763,GO:0006875,GO:0019725,GO:0055080,GO:0072507,GO:0050801,GO:0065008,GO:0006873,GO:0055074,GO:0051716,GO:0050896,GO:0007154,GO:0044700,GO:0023052,GO:0007165,GO:…	cell part,cell,cellular process,molecular_function,sphingosine-1-phosphate receptor activity,regulation of cellular process,bioactive lipid receptor activity,biological_process,regulation of biological process,cellular chemical homeostasis,cytosolic calcium ion homeostasis,biological regulation,chemical homeostasis,cellular divalent inorganic cation homeostasis,homeostatic process,single-organism…	--	--
ENSRNOT00000081099	ENSRNOG00000053790	AABR07036007.1	12:30441054-30444565	2.47275	1.20535	1.03667	0.0427	0.790019	--	GO:0005575,GO:0031224,GO:0016021,GO:0044425,GO:0016020	cellular_component,intrinsic to membrane,integral to membrane,membrane part,membrane	--	--
[truncated: 27 more rows]
