# Supplementary material for: Differentially expressed long noncoding RNAs and mRNAs in PC12 cells under lysophosphatidylcholine stimulation
Source: Sci Rep. 2022 Nov 11;12:19333. doi: 10.1038/s41598-022-21676-5 (PMC9652419; doi:10.1038/s41598-022-21676-5)
Supplement: Supplementary file 2 — Supplementary Information 2. [file 41598_2022_21676_MOESM2_ESM.xls]

transcript_id	gene_id	gene_name	gene_location	LPC_FPKM	Control_FPKM	log2(foldchange)	pvalue	qvalue	Status	Target_prediction_method	Target_gene_id	Target_official_symbol	Target_description	Target_GO_id	Target_GO_description	Target_KO_id	Target_KO_description
LNC_000746	XLOC_034038	-	4:98627113-98631989	0.608195	0.337788	0.848417	0.0008	0.0981674	Novel_lncRNA	co_location	ENSRNOG00000006476	Tex37	testis expressed 37 [Source:RGD Symbol;Acc:1562720]	GO:0005515,GO:0005488,GO:0003674	protein binding,binding,molecular_function	--	--
LNC_000746	XLOC_034038	-	4:98627113-98631989	0.608195	0.337788	0.848417	0.0008	0.0981674	Novel_lncRNA	co_location	ENSRNOG00000047464	AABR07060886.1	--	GO:0008150,GO:0005575,GO:0044421,GO:0002376,GO:0002377,GO:0002440,GO:0005576,GO:0006955,GO:0050896,GO:0005615	biological_process,cellular_component,extracellular region part,immune system process,immunoglobulin production,production of molecular mediator of immune response,extracellular region,immune response,response to stimulus,extracellular space	--	--
LNC_000746	XLOC_034038	-	4:98627113-98631989	0.608195	0.337788	0.848417	0.0008	0.0981674	Novel_lncRNA	co_location	ENSRNOG00000006069	Eif2ak3	eukaryotic translation initiation factor 2 alpha kinase 3 [Source:RGD Symbol;Acc:70884]	GO:0005515,GO:0044424,GO:0005622,GO:0010467,GO:0006725,GO:0006139,GO:0090304,GO:0046483,GO:1901360,GO:0043229,GO:0005488,GO:0034641,GO:0043226,GO:0010998,GO:0016070,GO:0006807,GO:0044446,GO:0034645,GO:0043555,GO:0043558,GO:0044260,GO:0043170,GO:0009059,GO:0043227,GO:0043231,GO:0006412,GO:0044422,GO:0006446,GO:0071704,GO:0060255,GO:0003674,GO:0010033,GO:0004694,GO:0006461,GO:0070271,GO:0006351,GO:…	protein binding,intracellular part,intracellular,gene expression,cellular aromatic compound metabolic process,nucleobase-containing compound metabolic process,nucleic acid metabolic process,heterocycle metabolic process,organic cyclic compound metabolic process,intracellular organelle,binding,cellular nitrogen compound metabolic process,organelle,regulation of translational initiation by eIF2 alp…	rno04932,rno05010,rno05169,rno05164,rno05160,rno05168,rno04141,rno05162	Non-alcoholic fatty liver disease (NAFLD),Alzheimer's disease,Epstein-Barr virus infection,Influenza A,Hepatitis C,Herpes simplex infection,Protein processing in endoplasmic reticulum,Measles
LNC_000746	XLOC_034038	-	4:98627113-98631989	0.608195	0.337788	0.848417	0.0008	0.0981674	Novel_lncRNA	co_location	ENSRNOG00000005576	Rpia	ribose 5-phosphate isomerase A [Source:RGD Symbol;Acc:1311377]	GO:0005622,GO:0044237,GO:1901360,GO:0006725,GO:0006139,GO:0046483,GO:0034641,GO:0043229,GO:0006807,GO:0044424,GO:0008152,GO:0071704,GO:0043231,GO:0005488,GO:0044238,GO:0043226,GO:0005515,GO:0043227,GO:0044464,GO:0006796,GO:0005623,GO:0006793,GO:0006006,GO:0009987,GO:0019318,GO:0003674,GO:0005996,GO:0044724,GO:0016052,GO:0044723,GO:0019637,GO:0004751,GO:0044710,GO:0009117,GO:0006098,GO:0019693,GO:…	intracellular,cellular metabolic process,organic cyclic compound metabolic process,cellular aromatic compound metabolic process,nucleobase-containing compound metabolic process,heterocycle metabolic process,cellular nitrogen compound metabolic process,intracellular organelle,nitrogen compound metabolic process,intracellular part,metabolic process,organic substance metabolic process,intracellular …	rno01230,rno01200,rno01100,rno00030	Biosynthesis of amino acids,Carbon metabolism,Metabolic pathways,Pentose phosphate pathway
LNC_000168	XLOC_007963	-	10:1726144-1739920	5.32338	4.45637	0.256473	0.02025	0.59288	Novel_lncRNA	co_location	ENSRNOG00000050441	AABR07028989.1	--	GO:0005488,GO:0044237,GO:0008152,GO:0071704,GO:0043167,GO:0048037,GO:0003674,GO:0044710,GO:0030170,GO:0009987,GO:0044281,GO:0043168,GO:0016830,GO:0005575,GO:0008150,GO:0019752,GO:0016829,GO:0043436,GO:0016831,GO:0006082,GO:0003824,GO:0016020,GO:0044425,GO:0031224,GO:0016021	binding,cellular metabolic process,metabolic process,organic substance metabolic process,ion binding,cofactor binding,molecular_function,single-organism metabolic process,pyridoxal phosphate binding,cellular process,small molecule metabolic process,anion binding,carbon-carbon lyase activity,cellular_component,biological_process,carboxylic acid metabolic process,lyase activity,oxoacid metabolic pr…	--	--
LNC_000168	XLOC_007963	-	10:1726144-1739920	5.32338	4.45637	0.256473	0.02025	0.59288	Novel_lncRNA	co_location	ENSRNOG00000057978	AABR07028997.1	--	GO:1901363,GO:0097159,GO:0005488,GO:0043167,GO:0003824,GO:0003674,GO:0044765,GO:0009987,GO:0000166,GO:1901265,GO:0006810,GO:0005524,GO:0005575,GO:0036094,GO:0032559,GO:0030554,GO:0022857,GO:0051234,GO:0032555,GO:0017076,GO:0035639,GO:0032553,GO:0032550,GO:0001883,GO:0032549,GO:0001882,GO:0043168,GO:0022804,GO:0005215,GO:0016887,GO:0015399,GO:0015405,GO:0043492,GO:0051179,GO:0042623,GO:0055085,GO:…	heterocyclic compound binding,organic cyclic compound binding,binding,ion binding,catalytic activity,molecular_function,single-organism transport,cellular process,nucleotide binding,nucleoside phosphate binding,transport,ATP binding,cellular_component,small molecule binding,adenyl ribonucleotide binding,adenyl nucleotide binding,transmembrane transporter activity,establishment of localization,pur…	rno04977,rno05206,rno02010	Vitamin digestion and absorption,MicroRNAs in cancer,ABC transporters
LNC_000168	XLOC_007963	-	10:1726144-1739920	5.32338	4.45637	0.256473	0.02025	0.59288	Novel_lncRNA	co_location	ENSRNOG00000040121	RGD1565158	similar to RIKEN cDNA 4921537P18 [Source:RGD Symbol;Acc:1565158]	--	--	--	--
LNC_000168	XLOC_007963	-	10:1726144-1739920	5.32338	4.45637	0.256473	0.02025	0.59288	Novel_lncRNA	co_expression	ENSRNOG00000005450	Lsm11	LSM11, U7 small nuclear RNA associated [Source:RGD Symbol;Acc:1565523]	GO:0005622,GO:0003676,GO:0044237,GO:0010467,GO:1901360,GO:0006725,GO:0016070,GO:0044260,GO:0006139,GO:0046483,GO:0090304,GO:0034641,GO:0043229,GO:1901363,GO:0097159,GO:0043170,GO:0006807,GO:0044424,GO:0008152,GO:0071704,GO:0043231,GO:0005488,GO:0044238,GO:0005634,GO:0043226,GO:0005515,GO:0043227,GO:0048518,GO:0048522,GO:0044446,GO:0044422,GO:0044428,GO:0044464,GO:0005623,GO:0009987,GO:0051726,GO:…	intracellular,nucleic acid binding,cellular metabolic process,gene expression,organic cyclic compound metabolic process,cellular aromatic compound metabolic process,RNA metabolic process,cellular macromolecule metabolic process,nucleobase-containing compound metabolic process,heterocycle metabolic process,nucleic acid metabolic process,cellular nitrogen compound metabolic process,intracellular or…	--	--
LNC_000168	XLOC_007963	-	10:1726144-1739920	5.32338	4.45637	0.256473	0.02025	0.59288	Novel_lncRNA	co_expression	ENSRNOG00000021218	Pias3	protein inhibitor of activated STAT, 3 [Source:RGD Symbol;Acc:708413]	GO:0043170,GO:0044260,GO:0044238,GO:0019538,GO:0046872,GO:0043169,GO:0044267,GO:0071704,GO:0043412,GO:0008152,GO:0006464,GO:0036211,GO:0044237,GO:0005634,GO:0051246,GO:0043167,GO:0005622,GO:0048523,GO:0051247,GO:0090304,GO:0048519,GO:0010467,GO:0016070,GO:0016874,GO:0044424,GO:0005488,GO:0032268,GO:0034645,GO:0060255,GO:0006139,GO:0009059,GO:0009058,GO:0032270,GO:0044249,GO:0019899,GO:0046483,GO:…	macromolecule metabolic process,cellular macromolecule metabolic process,primary metabolic process,protein metabolic process,metal ion binding,cation binding,cellular protein metabolic process,organic substance metabolic process,macromolecule modification,metabolic process,cellular protein modification process,protein modification process,cellular metabolic process,nucleus,regulation of protein m…	rno04120,rno04630	Ubiquitin mediated proteolysis,Jak-STAT signaling pathway
LNC_000168	XLOC_007963	-	10:1726144-1739920	5.32338	4.45637	0.256473	0.02025	0.59288	Novel_lncRNA	co_expression	ENSRNOG00000005276	Csnk2a1	casein kinase 2 alpha 1 [Source:RGD Symbol;Acc:621663]	GO:0043170,GO:0044260,GO:0044238,GO:0019538,GO:0044267,GO:0071704,GO:0043412,GO:0008152,GO:0006464,GO:0036211,GO:0044237,GO:0005634,GO:0051246,GO:0007049,GO:0048511,GO:0000278,GO:0022402,GO:0043167,GO:0005622,GO:0048523,GO:0051247,GO:0016055,GO:0090304,GO:0030111,GO:0048519,GO:0010467,GO:0016070,GO:0008283,GO:0044424,GO:0005488,GO:0044772,GO:0034645,GO:0040008,GO:0060255,GO:0006139,GO:0009059,GO:…	macromolecule metabolic process,cellular macromolecule metabolic process,primary metabolic process,protein metabolic process,cellular protein metabolic process,organic substance metabolic process,macromolecule modification,metabolic process,cellular protein modification process,protein modification process,cellular metabolic process,nucleus,regulation of protein metabolic process,cell cycle,rhyth…	rno04310,rno05162,rno04520,rno05169,rno03008,rno04064,rno04530,rno05168	Wnt signaling pathway,Measles,Adherens junction,Epstein-Barr virus infection,Ribosome biogenesis in eukaryotes,NF-kappa B signaling pathway,Tight junction,Herpes simplex infection
LNC_000168	XLOC_007963	-	10:1726144-1739920	5.32338	4.45637	0.256473	0.02025	0.59288	Novel_lncRNA	co_expression	ENSRNOG00000025651	Ikzf5	IKAROS family zinc finger 5 [Source:RGD Symbol;Acc:1310965]	GO:0043170,GO:0044260,GO:0044238,GO:0046872,GO:0043169,GO:0071704,GO:0008152,GO:0044237,GO:0043167,GO:0090304,GO:0010467,GO:0016070,GO:0005488,GO:0034645,GO:0060255,GO:0006139,GO:0009059,GO:0009058,GO:0044249,GO:0046483,GO:0006725,GO:1901363,GO:1901576,GO:0097159,GO:0034641,GO:1901360,GO:0080090,GO:0003676,GO:0031323,GO:0006807,GO:0006351,GO:0032774,GO:0051252,GO:0050794,GO:0019222,GO:0050789,GO:…	macromolecule metabolic process,cellular macromolecule metabolic process,primary metabolic process,metal ion binding,cation binding,organic substance metabolic process,metabolic process,cellular metabolic process,ion binding,nucleic acid metabolic process,gene expression,RNA metabolic process,binding,cellular macromolecule biosynthetic process,regulation of macromolecule metabolic process,nucleob…	--	--
LNC_000168	XLOC_007963	-	10:1726144-1739920	5.32338	4.45637	0.256473	0.02025	0.59288	Novel_lncRNA	co_expression	ENSRNOG00000020346	Best1	bestrophin 1 [Source:RGD Symbol;Acc:1311656]	GO:0005488,GO:0032991,GO:0030321,GO:0070633,GO:0050789,GO:0050908,GO:0050962,GO:0043234,GO:0044464,GO:0005623,GO:0008150,GO:0009584,GO:0065007,GO:0034707,GO:0003674,GO:0009583,GO:0006816,GO:0051924,GO:0070838,GO:0072511,GO:0016323,GO:0034702,GO:0009314,GO:0006821,GO:0005515,GO:0009416,GO:0005254,GO:0005253,GO:0015108,GO:0010959,GO:0009582,GO:0009581,GO:0015103,GO:0007601,GO:0015698,GO:0050953,GO:…	binding,macromolecular complex,transepithelial chloride transport,transepithelial transport,regulation of biological process,detection of light stimulus involved in visual perception,detection of light stimulus involved in sensory perception,protein complex,cell part,cell,biological_process,detection of visible light,biological regulation,chloride channel complex,molecular_function,detection of l…	--	--
LNC_000168	XLOC_007963	-	10:1726144-1739920	5.32338	4.45637	0.256473	0.02025	0.59288	Novel_lncRNA	co_expression	ENSRNOG00000006756	Maged1	MAGE family member D1 [Source:RGD Symbol;Acc:70898]	GO:0043170,GO:0044260,GO:0044238,GO:0019538,GO:0044267,GO:0071704,GO:0043412,GO:0008152,GO:0006464,GO:0036211,GO:0044237,GO:0005634,GO:0051246,GO:0048511,GO:0005622,GO:0048523,GO:0051247,GO:0090304,GO:0048519,GO:0010467,GO:0016070,GO:0008283,GO:0044424,GO:0005488,GO:0032268,GO:0034645,GO:0060255,GO:0006139,GO:0009059,GO:0009058,GO:0016772,GO:0016301,GO:0006468,GO:0032270,GO:0044249,GO:0004674,GO:…	macromolecule metabolic process,cellular macromolecule metabolic process,primary metabolic process,protein metabolic process,cellular protein metabolic process,organic substance metabolic process,macromolecule modification,metabolic process,cellular protein modification process,protein modification process,cellular metabolic process,nucleus,regulation of protein metabolic process,rhythmic process…	rno04722	Neurotrophin signaling pathway
LNC_000168	XLOC_007963	-	10:1726144-1739920	5.32338	4.45637	0.256473	0.02025	0.59288	Novel_lncRNA	co_expression	ENSRNOG00000032058	Pogk	pogo transposable element with KRAB domain [Source:RGD Symbol;Acc:1308951]	GO:0043170,GO:0044260,GO:0044238,GO:0071704,GO:0008152,GO:0044237,GO:0005622,GO:0090304,GO:0010467,GO:0016070,GO:0005488,GO:0034645,GO:0060255,GO:0006139,GO:0009059,GO:0009058,GO:0044249,GO:0046483,GO:0006725,GO:1901363,GO:1901576,GO:0097159,GO:0034641,GO:1901360,GO:0080090,GO:0003676,GO:0031323,GO:0006807,GO:0006351,GO:0032774,GO:0051252,GO:0050794,GO:0019222,GO:0050789,GO:0034654,GO:0006355,GO:…	macromolecule metabolic process,cellular macromolecule metabolic process,primary metabolic process,organic substance metabolic process,metabolic process,cellular metabolic process,intracellular,nucleic acid metabolic process,gene expression,RNA metabolic process,binding,cellular macromolecule biosynthetic process,regulation of macromolecule metabolic process,nucleobase-containing compound metabol…	--	--
LNC_000168	XLOC_007963	-	10:1726144-1739920	5.32338	4.45637	0.256473	0.02025	0.59288	Novel_lncRNA	co_expression	ENSRNOG00000023480	Nabp2	nucleic acid binding protein 2 [Source:RGD Symbol;Acc:1308158]	GO:0043170,GO:0044260,GO:0044238,GO:0071704,GO:0008152,GO:0044237,GO:0005634,GO:0007049,GO:0000278,GO:0022402,GO:0005622,GO:0048523,GO:0090304,GO:0048519,GO:0044424,GO:0005488,GO:0044772,GO:0006139,GO:0051726,GO:0019899,GO:0046483,GO:0006725,GO:1901363,GO:0044770,GO:0097159,GO:0032991,GO:0034641,GO:1901360,GO:0070876,GO:0070200,GO:0003676,GO:0006807,GO:0010564,GO:0005654,GO:0007093,GO:0050794,GO:…	macromolecule metabolic process,cellular macromolecule metabolic process,primary metabolic process,organic substance metabolic process,metabolic process,cellular metabolic process,nucleus,cell cycle,mitotic cell cycle,cell cycle process,intracellular,negative regulation of cellular process,nucleic acid metabolic process,negative regulation of biological process,intracellular part,binding,mitotic …	--	--
LNC_000168	XLOC_007963	-	10:1726144-1739920	5.32338	4.45637	0.256473	0.02025	0.59288	Novel_lncRNA	co_expression	ENSRNOG00000014130	Cks2	CDC28 protein kinase regulatory subunit 2 [Source:RGD Symbol;Acc:1562047]	GO:0044237,GO:0044260,GO:0009058,GO:0034641,GO:0006807,GO:0044249,GO:0010467,GO:0090304,GO:0016070,GO:0006139,GO:1901576,GO:0006725,GO:1901360,GO:0046483,GO:1901362,GO:0044238,GO:0019438,GO:0044271,GO:0043170,GO:0034654,GO:0005488,GO:0008152,GO:0071704,GO:0009059,GO:0034645,GO:0018130,GO:0006793,GO:0006351,GO:0032774,GO:0006796,GO:0016310,GO:0051252,GO:0006355,GO:2001141,GO:0031326,GO:0009889,GO:…	cellular metabolic process,cellular macromolecule metabolic process,biosynthetic process,cellular nitrogen compound metabolic process,nitrogen compound metabolic process,cellular biosynthetic process,gene expression,nucleic acid metabolic process,RNA metabolic process,nucleobase-containing compound metabolic process,organic substance biosynthetic process,cellular aromatic compound metabolic proce…	rno05200,rno05222	Pathways in cancer,Small cell lung cancer
LNC_000168	XLOC_007963	-	10:1726144-1739920	5.32338	4.45637	0.256473	0.02025	0.59288	Novel_lncRNA	co_expression	ENSRNOG00000027773	Ppp4r3a	protein phosphatase 4, regulatory subunit 3A [Source:RGD Symbol;Acc:1309059]	--	--	--	--
LNC_000168	XLOC_007963	-	10:1726144-1739920	5.32338	4.45637	0.256473	0.02025	0.59288	Novel_lncRNA	co_expression	ENSRNOG00000017730	Psmd1	proteasome 26S subunit, non-ATPase 1 [Source:RGD Symbol;Acc:621669]	GO:0043170,GO:0044238,GO:0019538,GO:0071704,GO:0008152,GO:0051246,GO:0005622,GO:0044424,GO:0060255,GO:0032991,GO:0042176,GO:0030163,GO:0080090,GO:0009057,GO:0019222,GO:0050789,GO:0009056,GO:1901575,GO:0043234,GO:0044464,GO:0005623,GO:0008150,GO:0043226,GO:0065007,GO:0050790,GO:0003674,GO:0043227,GO:0009894,GO:0030234,GO:0065009,GO:0000502,GO:0070062,GO:0043230,GO:0065010,GO:0005575,GO:0031988,GO:…	macromolecule metabolic process,primary metabolic process,protein metabolic process,organic substance metabolic process,metabolic process,regulation of protein metabolic process,intracellular,intracellular part,regulation of macromolecule metabolic process,macromolecular complex,regulation of protein catabolic process,protein catabolic process,regulation of primary metabolic process,macromolecule…	rno03050,rno05169	Proteasome,Epstein-Barr virus infection
LNC_000168	XLOC_007963	-	10:1726144-1739920	5.32338	4.45637	0.256473	0.02025	0.59288	Novel_lncRNA	co_expression	ENSRNOG00000003247	Sde2	SDE2 telomere maintenance homolog [Source:RGD Symbol;Acc:1305572]	GO:0005622,GO:0043229,GO:0044424,GO:0043231,GO:0005634,GO:0043226,GO:0043227,GO:0044464,GO:0005623,GO:0005575	intracellular,intracellular organelle,intracellular part,intracellular membrane-bounded organelle,nucleus,organelle,membrane-bounded organelle,cell part,cell,cellular_component	--	--
LNC_000168	XLOC_007963	-	10:1726144-1739920	5.32338	4.45637	0.256473	0.02025	0.59288	Novel_lncRNA	co_expression	ENSRNOG00000004628	Dazap2	DAZ associated protein 2 [Source:RGD Symbol;Acc:1307407]	GO:0005488,GO:0005515,GO:0003674,GO:0019904,GO:0050699	binding,protein binding,molecular_function,protein domain specific binding,WW domain binding	--	--
LNC_000168	XLOC_007963	-	10:1726144-1739920	5.32338	4.45637	0.256473	0.02025	0.59288	Novel_lncRNA	co_expression	ENSRNOG00000018194	Srrm1	serine and arginine repetitive matrix 1 [Source:RGD Symbol;Acc:1311258]	GO:0043170,GO:0044260,GO:0044238,GO:0071704,GO:0008152,GO:0044237,GO:0005634,GO:0005622,GO:0090304,GO:0010467,GO:0016070,GO:0044424,GO:0005488,GO:0006139,GO:0046483,GO:0006725,GO:0032991,GO:0034641,GO:1901360,GO:0016071,GO:0006807,GO:0005654,GO:0009987,GO:0044428,GO:0031981,GO:0030529,GO:0044464,GO:0005623,GO:0008150,GO:0043226,GO:0006396,GO:0043229,GO:0043231,GO:0003674,GO:0043227,GO:0070013,GO:…	macromolecule metabolic process,cellular macromolecule metabolic process,primary metabolic process,organic substance metabolic process,metabolic process,cellular metabolic process,nucleus,intracellular,nucleic acid metabolic process,gene expression,RNA metabolic process,intracellular part,binding,nucleobase-containing compound metabolic process,heterocycle metabolic process,cellular aromatic comp…	rno03013,rno03015	RNA transport,mRNA surveillance pathway
LNC_000168	XLOC_007963	-	10:1726144-1739920	5.32338	4.45637	0.256473	0.02025	0.59288	Novel_lncRNA	co_expression	ENSRNOG00000005135	RGD1562161	similar to chromosome X open reading frame 23 [Source:RGD Symbol;Acc:1562161]	--	--	--	--
LNC_000168	XLOC_007963	-	10:1726144-1739920	5.32338	4.45637	0.256473	0.02025	0.59288	Novel_lncRNA	co_expression	ENSRNOG00000057569	Ahnak	AHNAK nucleoprotein [Source:RGD Symbol;Acc:619779]	GO:0043170,GO:0044260,GO:0044238,GO:0071704,GO:0008152,GO:0044237,GO:0005634,GO:0005622,GO:0090304,GO:0010467,GO:0016070,GO:0044424,GO:0005488,GO:0060255,GO:0006139,GO:0042383,GO:0030315,GO:0046483,GO:0097493,GO:0006725,GO:0034641,GO:1901360,GO:0080090,GO:0031323,GO:0071840,GO:0006807,GO:0005198,GO:0051252,GO:0050794,GO:0019222,GO:0050789,GO:0044548,GO:0016043,GO:0010468,GO:0009987,GO:0043034,GO:…	macromolecule metabolic process,cellular macromolecule metabolic process,primary metabolic process,organic substance metabolic process,metabolic process,cellular metabolic process,nucleus,intracellular,nucleic acid metabolic process,gene expression,RNA metabolic process,intracellular part,binding,regulation of macromolecule metabolic process,nucleobase-containing compound metabolic process,sarcol…	--	--
LNC_000168	XLOC_007963	-	10:1726144-1739920	5.32338	4.45637	0.256473	0.02025	0.59288	Novel_lncRNA	co_expression	ENSRNOG00000014119	Farsb	phenylalanyl-tRNA synthetase, beta subunit [Source:RGD Symbol;Acc:1303210]	GO:0043170,GO:0044260,GO:0044238,GO:0019538,GO:0046872,GO:0043169,GO:0044267,GO:0071704,GO:0008152,GO:0044237,GO:0043167,GO:0005622,GO:0000287,GO:0090304,GO:0010467,GO:0016070,GO:0016874,GO:0044424,GO:0005488,GO:0034645,GO:0006139,GO:0009059,GO:0009058,GO:0044249,GO:0046483,GO:0009328,GO:0006725,GO:1901363,GO:1901576,GO:0097159,GO:0032991,GO:0034641,GO:0006432,GO:1901360,GO:0004826,GO:0003676,GO:…	macromolecule metabolic process,cellular macromolecule metabolic process,primary metabolic process,protein metabolic process,metal ion binding,cation binding,cellular protein metabolic process,organic substance metabolic process,metabolic process,cellular metabolic process,ion binding,intracellular,magnesium ion binding,nucleic acid metabolic process,gene expression,RNA metabolic process,ligase a…	rno00970	Aminoacyl-tRNA biosynthesis
LNC_000168	XLOC_007963	-	10:1726144-1739920	5.32338	4.45637	0.256473	0.02025	0.59288	Novel_lncRNA	co_expression	ENSRNOG00000058586	Tyro3	TYRO3 protein tyrosine kinase [Source:RGD Symbol;Acc:3923]	GO:0043170,GO:0044260,GO:0044238,GO:0019538,GO:0044267,GO:0071704,GO:0043412,GO:0008152,GO:0006464,GO:0036211,GO:0044237,GO:0048511,GO:0043167,GO:0005622,GO:0048523,GO:0021885,GO:0048519,GO:0005488,GO:0016772,GO:0016301,GO:0006468,GO:1901363,GO:0006796,GO:0097159,GO:0006793,GO:0016310,GO:0007420,GO:0004672,GO:0043491,GO:0007417,GO:0030900,GO:0048518,GO:0070050,GO:0071840,GO:0016773,GO:0060068,GO:…	macromolecule metabolic process,cellular macromolecule metabolic process,primary metabolic process,protein metabolic process,cellular protein metabolic process,organic substance metabolic process,macromolecule modification,metabolic process,cellular protein modification process,protein modification process,cellular metabolic process,rhythmic process,ion binding,intracellular,negative regulation o…	--	--
LNC_000831	XLOC_040209	-	6:108213580-108216182	1.97945	3.31115	-0.742234	0.01575	0.534067	Novel_lncRNA	co_location	ENSRNOG00000011419	Aldh6a1	aldehyde dehydrogenase 6 family, member A1 [Source:RGD Symbol;Acc:621556]	GO:0044424,GO:0005622,GO:0006725,GO:0006139,GO:0046483,GO:1901360,GO:0043229,GO:0034641,GO:0043226,GO:0005634,GO:0044428,GO:0006807,GO:0044446,GO:0043227,GO:0043231,GO:0044422,GO:0071704,GO:0003674,GO:0044237,GO:0031974,GO:0005737,GO:0044238,GO:0031981,GO:0070013,GO:0043233,GO:0008152,GO:0044444,GO:0004491,GO:0030154,GO:0044464,GO:0005623,GO:0048869,GO:0005739,GO:0005654,GO:0006574,GO:0006208,GO:…	intracellular part,intracellular,cellular aromatic compound metabolic process,nucleobase-containing compound metabolic process,heterocycle metabolic process,organic cyclic compound metabolic process,intracellular organelle,cellular nitrogen compound metabolic process,organelle,nucleus,nuclear part,nitrogen compound metabolic process,intracellular organelle part,membrane-bounded organelle,intracel…	rno00640,rno01200,rno00562,rno00410,rno00280,rno01100	Propanoate metabolism,Carbon metabolism,Inositol phosphate metabolism,beta-Alanine metabolism,Valine, leucine and isoleucine degradation,Metabolic pathways
LNC_000831	XLOC_040209	-	6:108213580-108216182	1.97945	3.31115	-0.742234	0.01575	0.534067	Novel_lncRNA	co_location	ENSRNOG00000011918	Vsx2	visual system homeobox 2 [Source:RGD Symbol;Acc:621215]	GO:0044424,GO:0005622,GO:0010467,GO:0006725,GO:0006139,GO:0090304,GO:0046483,GO:1901360,GO:0043229,GO:0005488,GO:0034641,GO:0043226,GO:0005634,GO:0016070,GO:0006807,GO:0034645,GO:0044260,GO:0043170,GO:0009059,GO:0043227,GO:0043231,GO:0071704,GO:0060255,GO:0003674,GO:0006351,GO:0032774,GO:1901576,GO:0044237,GO:0044249,GO:0019219,GO:0009058,GO:0051171,GO:0080090,GO:0044238,GO:0044271,GO:1901362,GO:…	intracellular part,intracellular,gene expression,cellular aromatic compound metabolic process,nucleobase-containing compound metabolic process,nucleic acid metabolic process,heterocycle metabolic process,organic cyclic compound metabolic process,intracellular organelle,binding,cellular nitrogen compound metabolic process,organelle,nucleus,RNA metabolic process,nitrogen compound metabolic process,…	--	--
LNC_000831	XLOC_040209	-	6:108213580-108216182	1.97945	3.31115	-0.742234	0.01575	0.534067	Novel_lncRNA	co_location	ENSRNOG00000033206	Entpd5	ectonucleoside triphosphate diphosphohydrolase 5 [Source:RGD Symbol;Acc:735219]	GO:0005515,GO:0005488,GO:0043226,GO:0043227,GO:0003674,GO:0016787,GO:0070062,GO:0043230,GO:0065010,GO:0003824,GO:0031988,GO:0031982,GO:0005575,GO:0044421,GO:0005576	protein binding,binding,organelle,membrane-bounded organelle,molecular_function,hydrolase activity,extracellular vesicular exosome,extracellular organelle,extracellular membrane-bounded organelle,catalytic activity,membrane-bounded vesicle,vesicle,cellular_component,extracellular region part,extracellular region	rno00240,rno00230	Pyrimidine metabolism,Purine metabolism
LNC_000831	XLOC_040209	-	6:108213580-108216182	1.97945	3.31115	-0.742234	0.01575	0.534067	Novel_lncRNA	co_location	ENSRNOG00000011376	Bbof1	basal body orientation factor 1 [Source:RGD Symbol;Acc:1560978]	GO:0044424,GO:0005622,GO:0043228,GO:0043232,GO:0043229,GO:0043226,GO:0044446,GO:0043227,GO:0043231,GO:0044422,GO:0015630,GO:0005856,GO:0005815,GO:0044464,GO:0005623,GO:0044430,GO:0042995,GO:0005929,GO:0005932,GO:0036064,GO:0044441,GO:0031514,GO:0044463,GO:0005575	intracellular part,intracellular,non-membrane-bounded organelle,intracellular non-membrane-bounded organelle,intracellular organelle,organelle,intracellular organelle part,membrane-bounded organelle,intracellular membrane-bounded organelle,organelle part,microtubule cytoskeleton,cytoskeleton,microtubule organizing center,cell part,cell,cytoskeletal part,cell projection,cilium,microtubule basal bo…	--	--
LNC_000831	XLOC_040209	-	6:108213580-108216182	1.97945	3.31115	-0.742234	0.01575	0.534067	Novel_lncRNA	co_location	ENSRNOG00000043441	Lin52	lin-52 DREAM MuvB core complex component [Source:RGD Symbol;Acc:1306798]	GO:0006351,GO:0032774,GO:0009059,GO:0016070,GO:0090304,GO:0034654,GO:0019438,GO:0018130,GO:0044271,GO:1901362,GO:0034645,GO:0046483,GO:0006139,GO:0044260,GO:0006725,GO:0009058,GO:0034641,GO:0006807,GO:1901576,GO:0044249,GO:1901360,GO:0010467,GO:0070176,GO:0043170,GO:0005622,GO:0044237,GO:0043227,GO:0043231,GO:0005634,GO:0044238,GO:0009987,GO:0008152,GO:0044424,GO:0071704,GO:0044699,GO:0044763,GO:…	transcription, DNA-dependent,RNA biosynthetic process,macromolecule biosynthetic process,RNA metabolic process,nucleic acid metabolic process,nucleobase-containing compound biosynthetic process,aromatic compound biosynthetic process,heterocycle biosynthetic process,cellular nitrogen compound biosynthetic process,organic cyclic compound biosynthetic process,cellular macromolecule biosynthetic proc…	--	--
LNC_000831	XLOC_040209	-	6:108213580-108216182	1.97945	3.31115	-0.742234	0.01575	0.534067	Novel_lncRNA	co_location	ENSRNOG00000011964	Abcd4	ATP binding cassette subfamily D member 4 [Source:RGD Symbol;Acc:1307273]	GO:0044424,GO:0005622,GO:0006725,GO:0046483,GO:1901360,GO:0043229,GO:0005488,GO:0043226,GO:0006807,GO:0044446,GO:0043227,GO:0043231,GO:0044422,GO:0071704,GO:0003674,GO:0005215,GO:0044237,GO:0016462,GO:0005737,GO:0016818,GO:0016817,GO:0015399,GO:0015405,GO:0017111,GO:0036094,GO:0055085,GO:0042626,GO:0032559,GO:0008152,GO:0097159,GO:0016820,GO:0030554,GO:0044444,GO:0032555,GO:0044464,GO:0006810,GO:…	intracellular part,intracellular,cellular aromatic compound metabolic process,heterocycle metabolic process,organic cyclic compound metabolic process,intracellular organelle,binding,organelle,nitrogen compound metabolic process,intracellular organelle part,membrane-bounded organelle,intracellular membrane-bounded organelle,organelle part,organic substance metabolic process,molecular_function,tran…	rno02010,rno04146	ABC transporters,Peroxisome
LNC_000367	XLOC_014318	-	14:10841168-10852754	1.50875	1.83981	-0.286204	0.01855	0.572139	Novel_lncRNA	co_location	ENSRNOG00000002251	Sec31a	SEC31 homolog A, COPII coat complex component [Source:RGD Symbol;Acc:620233]	GO:0005515,GO:0044424,GO:0005622,GO:0043229,GO:0005488,GO:0032991,GO:0043226,GO:0010035,GO:0044446,GO:0043227,GO:0043231,GO:0044422,GO:0003674,GO:0043234,GO:0010038,GO:0051592,GO:0005737,GO:0044444,GO:0044464,GO:0071702,GO:0006810,GO:0005623,GO:0051234,GO:0048306,GO:0030135,GO:0051179,GO:0045184,GO:0015031,GO:0016192,GO:0030134,GO:0033036,GO:0012505,GO:0048471,GO:0070971,GO:0008104,GO:0042221,GO:…	protein binding,intracellular part,intracellular,intracellular organelle,binding,macromolecular complex,organelle,response to inorganic substance,intracellular organelle part,membrane-bounded organelle,intracellular membrane-bounded organelle,organelle part,molecular_function,protein complex,response to metal ion,response to calcium ion,cytoplasm,cytoplasmic part,cell part,organic substance trans…	rno04141	Protein processing in endoplasmic reticulum
LNC_000367	XLOC_014318	-	14:10841168-10852754	1.50875	1.83981	-0.286204	0.01855	0.572139	Novel_lncRNA	co_location	ENSRNOG00000002203	Lin54	lin-54 DREAM MuvB core complex component [Source:RGD Symbol;Acc:1311361]	GO:0005622,GO:0044424,GO:0003676,GO:0043229,GO:0043231,GO:0044237,GO:1901363,GO:0097159,GO:0043226,GO:0044260,GO:0043227,GO:0009058,GO:0034641,GO:0006807,GO:0044249,GO:0010467,GO:0090304,GO:0016070,GO:0006139,GO:1901576,GO:0006725,GO:1901360,GO:0046483,GO:1901362,GO:0044238,GO:0019438,GO:0044271,GO:0043170,GO:0034654,GO:0005488,GO:0008152,GO:0071704,GO:0009059,GO:0034645,GO:0018130,GO:0005634,GO:…	intracellular,intracellular part,nucleic acid binding,intracellular organelle,intracellular membrane-bounded organelle,cellular metabolic process,heterocyclic compound binding,organic cyclic compound binding,organelle,cellular macromolecule metabolic process,membrane-bounded organelle,biosynthetic process,cellular nitrogen compound metabolic process,nitrogen compound metabolic process,cellular bi…	--	--
LNC_000367	XLOC_014318	-	14:10841168-10852754	1.50875	1.83981	-0.286204	0.01855	0.572139	Novel_lncRNA	co_location	ENSRNOG00000023650	Cops4	COP9 signalosome subunit 4 [Source:RGD Symbol;Acc:1302952]	GO:0005622,GO:0044237,GO:0044260,GO:0043229,GO:0043170,GO:0044424,GO:0008152,GO:0071704,GO:0043231,GO:0005488,GO:0044238,GO:0005634,GO:0043226,GO:0005515,GO:0043227,GO:0044446,GO:0044422,GO:0031981,GO:0043233,GO:0044428,GO:0070013,GO:0031974,GO:0044464,GO:0005623,GO:0005737,GO:0009987,GO:0005654,GO:0043412,GO:0044267,GO:0006464,GO:0036211,GO:0003674,GO:0044444,GO:0005829,GO:0008021,GO:0070647,GO:…	intracellular,cellular metabolic process,cellular macromolecule metabolic process,intracellular organelle,macromolecule metabolic process,intracellular part,metabolic process,organic substance metabolic process,intracellular membrane-bounded organelle,binding,primary metabolic process,nucleus,organelle,protein binding,membrane-bounded organelle,intracellular organelle part,organelle part,nuclear …	--	--
LNC_000366	XLOC_014191	-	13:110750151-110752358	0.646192	0.415711	0.636381	0.0428	0.790521	Novel_lncRNA	co_location	ENSRNOG00000004749	Slc30a1	solute carrier family 30 member 1 [Source:RGD Symbol;Acc:61918]	GO:0005622,GO:0043229,GO:0044424,GO:0043231,GO:0005488,GO:0005634,GO:0043226,GO:0005515,GO:0043227,GO:0048523,GO:0048519,GO:0032502,GO:0044446,GO:0044422,GO:0007275,GO:0044428,GO:0044464,GO:0010035,GO:0005623,GO:0048856,GO:0051239,GO:0044767,GO:0005737,GO:0009987,GO:0009790,GO:0046686,GO:0010038,GO:0003674,GO:0044444,GO:0009636,GO:0043009,GO:0010646,GO:0090281,GO:0009792,GO:0023051,GO:0051049,GO:…	intracellular,intracellular organelle,intracellular part,intracellular membrane-bounded organelle,binding,nucleus,organelle,protein binding,membrane-bounded organelle,negative regulation of cellular process,negative regulation of biological process,developmental process,intracellular organelle part,organelle part,multicellular organismal development,nuclear part,cell part,response to inorganic su…	rno04978	Mineral absorption
LNC_000366	XLOC_014191	-	13:110750151-110752358	0.646192	0.415711	0.636381	0.0428	0.790521	Novel_lncRNA	co_location	ENSRNOG00000059863	AABR07022168.1	--	--	--	rno04978	Mineral absorption
LNC_000366	XLOC_014191	-	13:110750151-110752358	0.646192	0.415711	0.636381	0.0428	0.790521	Novel_lncRNA	co_location	ENSRNOG00000047957	Traf5	TNF receptor-associated factor 5 [Source:RGD Symbol;Acc:1593883]	GO:0044249,GO:0009058,GO:1901576,GO:1901362,GO:0005622,GO:0034645,GO:0019438,GO:0009059,GO:0018130,GO:0034654,GO:0006351,GO:0044271,GO:0044237,GO:0032774,GO:0010467,GO:0031326,GO:0009889,GO:0006355,GO:2001141,GO:1901360,GO:0006725,GO:0016070,GO:0044260,GO:2000112,GO:0051252,GO:0006139,GO:0031323,GO:0046483,GO:0080090,GO:0060255,GO:0010556,GO:0090304,GO:0051171,GO:0019219,GO:0010468,GO:0034641,GO:…	cellular biosynthetic process,biosynthetic process,organic substance biosynthetic process,organic cyclic compound biosynthetic process,intracellular,cellular macromolecule biosynthetic process,aromatic compound biosynthetic process,macromolecule biosynthetic process,heterocycle biosynthetic process,nucleobase-containing compound biosynthetic process,transcription, DNA-dependent,cellular nitrogen …	rno05222,rno05203,rno05200,rno04668,rno04064,rno05168,rno05169	Small cell lung cancer,Viral carcinogenesis,Pathways in cancer,TNF signaling pathway,NF-kappa B signaling pathway,Herpes simplex infection,Epstein-Barr virus infection
LNC_000366	XLOC_014191	-	13:110750151-110752358	0.646192	0.415711	0.636381	0.0428	0.790521	Novel_lncRNA	co_location	ENSRNOG00000050766	Rd3	retinal degeneration 3 [Source:RGD Symbol;Acc:1593897]	GO:0005515,GO:0005488,GO:0003674,GO:0007275,GO:0032502,GO:0044767,GO:0048731,GO:0048856,GO:0048513,GO:0008150,GO:0044699,GO:0060041,GO:0043010,GO:0001654,GO:0032501,GO:0044707,GO:0007423	protein binding,binding,molecular_function,multicellular organismal development,developmental process,single-organism developmental process,system development,anatomical structure development,organ development,biological_process,single-organism process,retina development in camera-type eye,camera-type eye development,eye development,multicellular organismal process,single-multicellular organism p…	--	--
LNC_000366	XLOC_014191	-	13:110750151-110752358	0.646192	0.415711	0.636381	0.0428	0.790521	Novel_lncRNA	co_location	ENSRNOG00000046445	Rcor3	REST corepressor 3 [Source:RGD Symbol;Acc:1593864]	GO:0005515,GO:0044424,GO:0005622,GO:0043229,GO:0005488,GO:0043226,GO:0005634,GO:0043227,GO:0043231,GO:0003674,GO:0003676,GO:0097159,GO:0044464,GO:0005623,GO:1901363,GO:0003677,GO:0019899,GO:0005575	protein binding,intracellular part,intracellular,intracellular organelle,binding,organelle,nucleus,membrane-bounded organelle,intracellular membrane-bounded organelle,molecular_function,nucleic acid binding,organic cyclic compound binding,cell part,cell,heterocyclic compound binding,DNA binding,enzyme binding,cellular_component	--	--
LNC_000442	XLOC_018991	-	16:53991548-53998338	1.00934	0.81802	0.303198	0.02915	0.68487	Novel_lncRNA	co_location	ENSRNOG00000009846	Frg1	FSHD region gene 1 [Source:RGD Symbol;Acc:1585495]	GO:0032991,GO:0005515,GO:0044446,GO:0044422,GO:0005488,GO:0055120,GO:0043228,GO:0043232,GO:0044428,GO:0051015,GO:0031981,GO:0031974,GO:0005634,GO:0070013,GO:0043233,GO:0008092,GO:0043229,GO:0043231,GO:0005622,GO:0043226,GO:0030529,GO:0043227,GO:0043292,GO:0044464,GO:0003674,GO:0005623,GO:0071013,GO:0044424,GO:0044449,GO:0003779,GO:0005681,GO:0005730,GO:0044444,GO:0005575,GO:0005737	macromolecular complex,protein binding,intracellular organelle part,organelle part,binding,striated muscle dense body,non-membrane-bounded organelle,intracellular non-membrane-bounded organelle,nuclear part,actin filament binding,nuclear lumen,membrane-enclosed lumen,nucleus,intracellular organelle lumen,organelle lumen,cytoskeletal protein binding,intracellular organelle,intracellular membrane-b…	--	--
LNC_000442	XLOC_018991	-	16:53991548-53998338	1.00934	0.81802	0.303198	0.02915	0.68487	Novel_lncRNA	co_location	ENSRNOG00000010155	Pcm1	pericentriolar material 1 [Source:RGD Symbol;Acc:620901]	GO:0032991,GO:0035869,GO:0005515,GO:0071822,GO:0031513,GO:0044446,GO:0032386,GO:0043234,GO:0005815,GO:0044422,GO:0072372,GO:0005488,GO:0048863,GO:0060341,GO:0030154,GO:0051297,GO:0043933,GO:0048869,GO:0043228,GO:0043232,GO:0044441,GO:0031023,GO:0048518,GO:0022607,GO:0005813,GO:0044428,GO:0048468,GO:0051049,GO:0005932,GO:0036064,GO:0046907,GO:0070201,GO:0051223,GO:0044085,GO:0051641,GO:0033157,GO:…	macromolecular complex,ciliary transition zone,protein binding,protein complex subunit organization,nonmotile primary cilium,intracellular organelle part,regulation of intracellular transport,protein complex,microtubule organizing center,organelle part,primary cilium,binding,stem cell differentiation,regulation of cellular localization,cell differentiation,centrosome organization,macromolecular c…	--	--
LNC_000442	XLOC_018991	-	16:53991548-53998338	1.00934	0.81802	0.303198	0.02915	0.68487	Novel_lncRNA	co_location	ENSRNOG00000010034	Asah1	N-acylsphingosine amidohydrolase (acid ceramidase) 1 [Source:RGD Symbol;Acc:621568]	GO:0071704,GO:0044238,GO:0017040,GO:0008152,GO:0007275,GO:0032502,GO:0043229,GO:0043231,GO:0048856,GO:0005622,GO:0010033,GO:0044767,GO:0043226,GO:0043227,GO:0044464,GO:0016811,GO:0048731,GO:0003674,GO:0005623,GO:0008150,GO:0031988,GO:0070062,GO:0043230,GO:0065010,GO:0044699,GO:0044424,GO:0048513,GO:0031982,GO:0006629,GO:0050896,GO:0030324,GO:0030323,GO:0016810,GO:0044444,GO:0016787,GO:0042221,GO:…	organic substance metabolic process,primary metabolic process,ceramidase activity,metabolic process,multicellular organismal development,developmental process,intracellular organelle,intracellular membrane-bounded organelle,anatomical structure development,intracellular,response to organic substance,single-organism developmental process,organelle,membrane-bounded organelle,cell part,hydrolase act…	rno00600,rno04142,rno01100	Sphingolipid metabolism,Lysosome,Metabolic pathways
LNC_000445	XLOC_019088	-	16:70611352-70617013	0.867523	0.410718	1.07875	0.02745	0.668832	Novel_lncRNA	co_location	ENSRNOG00000046342	LOC100359503	ribosomal protein S28-like [Source:RGD Symbol;Acc:2323691]	GO:0043228,GO:0043232,GO:0005622,GO:0044424,GO:0010467,GO:0043170,GO:0034645,GO:0009059,GO:0003674,GO:0044260,GO:0043229,GO:0043226,GO:0005737,GO:1901576,GO:0044464,GO:0005623,GO:0009058,GO:0044249,GO:0032991,GO:0071704,GO:0044238,GO:0030529,GO:0008152,GO:0044237,GO:0005575,GO:0006412,GO:0008150,GO:0044444,GO:0019538,GO:0005840,GO:0003735,GO:0044267,GO:0009987,GO:0005198	non-membrane-bounded organelle,intracellular non-membrane-bounded organelle,intracellular,intracellular part,gene expression,macromolecule metabolic process,cellular macromolecule biosynthetic process,macromolecule biosynthetic process,molecular_function,cellular macromolecule metabolic process,intracellular organelle,organelle,cytoplasm,organic substance biosynthetic process,cell part,cell,biosy…	--	--
LNC_000445	XLOC_019088	-	16:70611352-70617013	0.867523	0.410718	1.07875	0.02745	0.668832	Novel_lncRNA	co_location	ENSRNOG00000045943	Rnf170	ring finger protein 170 [Source:RGD Symbol;Acc:1590842]	GO:0005488,GO:0005515,GO:0003674,GO:0043167,GO:0043169,GO:0046872,GO:0046914,GO:0008270,GO:0005575,GO:0016020,GO:0044425,GO:0031224,GO:0016021	binding,protein binding,molecular_function,ion binding,cation binding,metal ion binding,transition metal ion binding,zinc ion binding,cellular_component,membrane,membrane part,intrinsic to membrane,integral to membrane	--	--
LNC_000445	XLOC_019088	-	16:70611352-70617013	0.867523	0.410718	1.07875	0.02745	0.668832	Novel_lncRNA	co_location	ENSRNOG00000056956	Thap1	THAP domain containing, apoptosis associated protein 1 [Source:RGD Symbol;Acc:1307589]	GO:0005488,GO:0044428,GO:0005515,GO:0005634,GO:0043228,GO:0043232,GO:0003676,GO:0005622,GO:0031981,GO:0044424,GO:0010467,GO:0090304,GO:0005654,GO:0006351,GO:0043170,GO:0032774,GO:0016070,GO:0051252,GO:0034645,GO:0044446,GO:0009059,GO:0042802,GO:0006355,GO:2001141,GO:0031974,GO:0060255,GO:0003674,GO:0070013,GO:0043233,GO:0044260,GO:0010468,GO:0044422,GO:0034654,GO:0043229,GO:0043226,GO:0043167,GO:…	binding,nuclear part,protein binding,nucleus,non-membrane-bounded organelle,intracellular non-membrane-bounded organelle,nucleic acid binding,intracellular,nuclear lumen,intracellular part,gene expression,nucleic acid metabolic process,nucleoplasm,transcription, DNA-dependent,macromolecule metabolic process,RNA biosynthetic process,RNA metabolic process,regulation of RNA metabolic process,cellula…	--	--
ENSRNOT00000081812	ENSRNOG00000061539	AABR07028906.1	10:20-5228	2.74321	3.46535	-0.337136	0.0186	0.572216	Annotated_lncRNA	co_location	ENSRNOG00000002314	LOC103689943	meiosis arrest female protein 1-like [Source:RGD Symbol;Acc:9219913]	GO:0044424,GO:0005622,GO:0010467,GO:0043229,GO:0005488,GO:0043226,GO:0043170,GO:0043227,GO:0043231,GO:0071704,GO:0060255,GO:0003674,GO:0005737,GO:0010468,GO:0003676,GO:0036094,GO:0008152,GO:0097159,GO:0044444,GO:0019222,GO:0044464,GO:0005623,GO:1901363,GO:0000166,GO:1901265,GO:0008150,GO:0005575,GO:0050789,GO:0005777,GO:0042579,GO:0065007	intracellular part,intracellular,gene expression,intracellular organelle,binding,organelle,macromolecule metabolic process,membrane-bounded organelle,intracellular membrane-bounded organelle,organic substance metabolic process,regulation of macromolecule metabolic process,molecular_function,cytoplasm,regulation of gene expression,nucleic acid binding,small molecule binding,metabolic process,organ…	--	--
LNC_000148	XLOC_007085	-	10:59499304-59505365	0.536022	0.742465	-0.470032	0.00475	0.292261	Novel_lncRNA	co_location	ENSRNOG00000046639	Itgae	integrin subunit alpha E [Source:RGD Symbol;Acc:621644]	GO:0032991,GO:0003674,GO:0043234,GO:0044464,GO:0005623,GO:0043235,GO:0044459,GO:0008305,GO:0031226,GO:0005887,GO:0007229,GO:0044763,GO:0008150,GO:0009987,GO:0044699,GO:0022610,GO:0005575,GO:0050794,GO:0009897,GO:0009986,GO:0007155,GO:0050789,GO:0051716,GO:0065007,GO:0050896,GO:0007165,GO:0007154,GO:0016020,GO:0071944,GO:0044700,GO:0023052,GO:0005886,GO:0044425,GO:0007166,GO:0016021,GO:0031224	macromolecular complex,molecular_function,protein complex,cell part,cell,receptor complex,plasma membrane part,integrin complex,intrinsic to plasma membrane,integral to plasma membrane,integrin-mediated signaling pathway,single-organism cellular process,biological_process,cellular process,single-organism process,biological adhesion,cellular_component,regulation of cellular process,external side o…	rno04810	Regulation of actin cytoskeleton
LNC_000148	XLOC_007085	-	10:59499304-59505365	0.536022	0.742465	-0.470032	0.00475	0.292261	Novel_lncRNA	co_location	ENSRNOG00000017912	Atp2a3	ATPase sarcoplasmic/endoplasmic reticulum Ca2+ transporting 3 [Source:RGD Symbol;Acc:2175]	GO:0005515,GO:0044424,GO:0005622,GO:0043229,GO:0005488,GO:0043226,GO:0044446,GO:0043227,GO:0043231,GO:0044422,GO:0003674,GO:0070588,GO:0005215,GO:0016462,GO:0005737,GO:0016818,GO:0016817,GO:0015399,GO:0015405,GO:0017111,GO:0022892,GO:0036094,GO:0005388,GO:0055085,GO:0042626,GO:0008324,GO:0032559,GO:0097159,GO:0016820,GO:0030554,GO:0044444,GO:0032555,GO:0044464,GO:0006810,GO:0032550,GO:0005623,GO:…	protein binding,intracellular part,intracellular,intracellular organelle,binding,organelle,intracellular organelle part,membrane-bounded organelle,intracellular membrane-bounded organelle,organelle part,molecular_function,calcium ion transmembrane transport,transporter activity,pyrophosphatase activity,cytoplasm,hydrolase activity, acting on acid anhydrides, in phosphorus-containing anhydrides,hy…	rno04022,rno05010,rno04020,rno04972	cGMP-PKG signaling pathway,Alzheimer's disease,Calcium signaling pathway,Pancreatic secretion
LNC_000148	XLOC_007085	-	10:59499304-59505365	0.536022	0.742465	-0.470032	0.00475	0.292261	Novel_lncRNA	co_location	ENSRNOG00000024535	Zzef1	zinc finger ZZ-type and EF-hand domain containing 1 [Source:RGD Symbol;Acc:1311189]	GO:0005488,GO:0003674,GO:0043167,GO:0043169,GO:0046872,GO:0005509,GO:0008270,GO:0046914	binding,molecular_function,ion binding,cation binding,metal ion binding,calcium ion binding,zinc ion binding,transition metal ion binding	--	--
LNC_000148	XLOC_007085	-	10:59499304-59505365	0.536022	0.742465	-0.470032	0.00475	0.292261	Novel_lncRNA	co_location	ENSRNOG00000017606	P2rx1	purinergic receptor P2X 1 [Source:RGD Symbol;Acc:3240]	GO:0005515,GO:0044424,GO:0005622,GO:0043229,GO:0005488,GO:0032991,GO:0043226,GO:0005634,GO:0044428,GO:0006807,GO:0044446,GO:0043227,GO:0043231,GO:0014070,GO:0044422,GO:1901700,GO:0009719,GO:0031967,GO:0071704,GO:0031975,GO:0003674,GO:0010033,GO:0043234,GO:0006461,GO:0070271,GO:0019866,GO:0005215,GO:1901576,GO:0005635,GO:0044237,GO:0044249,GO:0046683,GO:0009058,GO:0045202,GO:0005231,GO:0044238,GO:…	protein binding,intracellular part,intracellular,intracellular organelle,binding,macromolecular complex,organelle,nucleus,nuclear part,nitrogen compound metabolic process,intracellular organelle part,membrane-bounded organelle,intracellular membrane-bounded organelle,response to organic cyclic compound,organelle part,response to oxygen-containing compound,response to endogenous stimulus,organelle…	rno04611,rno04020,rno04080	Platelet activation,Calcium signaling pathway,Neuroactive ligand-receptor interaction
LNC_000148	XLOC_007085	-	10:59499304-59505365	0.536022	0.742465	-0.470032	0.00475	0.292261	Novel_lncRNA	co_location	ENSRNOG00000018242	Camkk1	calcium/calmodulin-dependent protein kinase kinase 1 [Source:RGD Symbol;Acc:62023]	GO:0005515,GO:0005488,GO:0044260,GO:0043170,GO:0071704,GO:0003674,GO:0044237,GO:0044238,GO:0036094,GO:0032559,GO:0008152,GO:0097159,GO:0030554,GO:0032555,GO:0032550,GO:1901363,GO:0017076,GO:0001883,GO:0032549,GO:0001882,GO:0032553,GO:0005524,GO:0035639,GO:0043168,GO:0000166,GO:1901265,GO:0004674,GO:0043167,GO:0004672,GO:0003824,GO:0006468,GO:0044267,GO:0008150,GO:0009987,GO:0016773,GO:0006796,GO:…	protein binding,binding,cellular macromolecule metabolic process,macromolecule metabolic process,organic substance metabolic process,molecular_function,cellular metabolic process,primary metabolic process,small molecule binding,adenyl ribonucleotide binding,metabolic process,organic cyclic compound binding,adenyl nucleotide binding,purine ribonucleotide binding,purine ribonucleoside binding,heter…	rno05034,rno04152,rno04921,rno04920	Alcoholism,AMPK signaling pathway,Oxytocin signaling pathway,Adipocytokine signaling pathway
LNC_000151	XLOC_007244	-	10:67776420-67791261	5.68523	7.14235	-0.329179	5e-05	0.011183	Novel_lncRNA	co_location	ENSRNOG00000000237	RGD1310429	similar to Protein Njmu-R1 [Source:RGD Symbol;Acc:1310429]	--	--	--	--
LNC_000151	XLOC_007244	-	10:67776420-67791261	5.68523	7.14235	-0.329179	5e-05	0.011183	Novel_lncRNA	co_location	ENSRNOG00000000236	Zfp207	zinc finger protein 207 [Source:RGD Symbol;Acc:1308121]	GO:0005622,GO:0010467,GO:0060255,GO:0010468,GO:0043229,GO:0019222,GO:0043170,GO:0044424,GO:0008152,GO:0071704,GO:0043231,GO:0005488,GO:0005634,GO:0043226,GO:0005515,GO:0043227,GO:0048523,GO:0048519,GO:0046872,GO:0043169,GO:0044446,GO:0044422,GO:0031981,GO:0043233,GO:0044428,GO:0070013,GO:0031974,GO:0044464,GO:0005623,GO:0009987,GO:0051726,GO:0071840,GO:0043167,GO:0003674,GO:0044085,GO:0007093,GO:…	intracellular,gene expression,regulation of macromolecule metabolic process,regulation of gene expression,intracellular organelle,regulation of metabolic process,macromolecule metabolic process,intracellular part,metabolic process,organic substance metabolic process,intracellular membrane-bounded organelle,binding,nucleus,organelle,protein binding,membrane-bounded organelle,negative regulation of…	--	--
LNC_000151	XLOC_007244	-	10:67776420-67791261	5.68523	7.14235	-0.329179	5e-05	0.011183	Novel_lncRNA	co_location	ENSRNOG00000003276	Myo1d	myosin ID [Source:RGD Symbol;Acc:621321]	GO:0005515,GO:0044424,GO:0005622,GO:0043228,GO:0043232,GO:0043229,GO:0005488,GO:0032991,GO:0043226,GO:0044446,GO:0043227,GO:0043231,GO:0044422,GO:0003674,GO:0043234,GO:0044237,GO:0016462,GO:0005737,GO:0016818,GO:0016817,GO:0017111,GO:0008092,GO:0005856,GO:0036094,GO:0031323,GO:0031252,GO:0032559,GO:0008152,GO:0097159,GO:0030554,GO:0044444,GO:0003779,GO:0019222,GO:0032555,GO:0044464,GO:0032550,GO:…	protein binding,intracellular part,intracellular,non-membrane-bounded organelle,intracellular non-membrane-bounded organelle,intracellular organelle,binding,macromolecular complex,organelle,intracellular organelle part,membrane-bounded organelle,intracellular membrane-bounded organelle,organelle part,molecular_function,protein complex,cellular metabolic process,pyrophosphatase activity,cytoplasm,…	--	--
LNC_000151	XLOC_007244	-	10:67776420-67791261	5.68523	7.14235	-0.329179	5e-05	0.011183	Novel_lncRNA	co_location	ENSRNOG00000005538	Psmd11	proteasome 26S subunit, non-ATPase 11 [Source:RGD Symbol;Acc:1306450]	GO:0005515,GO:0044424,GO:0005622,GO:0043229,GO:0005488,GO:0032991,GO:0043226,GO:0005634,GO:0044260,GO:0043170,GO:0043227,GO:0043231,GO:0071704,GO:0003674,GO:0043234,GO:0006461,GO:0070271,GO:0044237,GO:0044238,GO:0065003,GO:0071822,GO:0008152,GO:0030154,GO:0044085,GO:0044464,GO:0005623,GO:0043933,GO:0048869,GO:0022607,GO:0032502,GO:0070062,GO:0043623,GO:0043230,GO:0065010,GO:0071840,GO:0048863,GO:…	protein binding,intracellular part,intracellular,intracellular organelle,binding,macromolecular complex,organelle,nucleus,cellular macromolecule metabolic process,macromolecule metabolic process,membrane-bounded organelle,intracellular membrane-bounded organelle,organic substance metabolic process,molecular_function,protein complex,protein complex assembly,protein complex biogenesis,cellular meta…	rno03050,rno05169	Proteasome,Epstein-Barr virus infection
LNC_000151	XLOC_007244	-	10:67776420-67791261	5.68523	7.14235	-0.329179	5e-05	0.011183	Novel_lncRNA	co_location	ENSRNOG00000005515	Rhbdl3	rhomboid, veinlet-like 3 (Drosophila) [Source:RGD Symbol;Acc:1311901]	GO:0044424,GO:0005622,GO:0010467,GO:0043229,GO:0005488,GO:0043226,GO:0044446,GO:0043170,GO:0043227,GO:0043231,GO:0044422,GO:0031967,GO:0071704,GO:0031975,GO:0003674,GO:0019866,GO:0005737,GO:0044238,GO:0005743,GO:0008152,GO:0044444,GO:0044464,GO:0005623,GO:0005739,GO:0031966,GO:0016787,GO:0005740,GO:0043167,GO:0044429,GO:0003824,GO:0043169,GO:0046872,GO:0016485,GO:0031090,GO:0008150,GO:0051604,GO:…	intracellular part,intracellular,gene expression,intracellular organelle,binding,organelle,intracellular organelle part,macromolecule metabolic process,membrane-bounded organelle,intracellular membrane-bounded organelle,organelle part,organelle envelope,organic substance metabolic process,envelope,molecular_function,organelle inner membrane,cytoplasm,primary metabolic process,mitochondrial inner …	--	--
LNC_000151	XLOC_007244	-	10:67776420-67791261	5.68523	7.14235	-0.329179	5e-05	0.011183	Novel_lncRNA	co_location	ENSRNOG00000021685	Cdk5r1	cyclin-dependent kinase 5, regulatory subunit 1 (p35) [Source:RGD Symbol;Acc:629472]	GO:0005515,GO:0044424,GO:0005622,GO:0010467,GO:0006725,GO:0006139,GO:0090304,GO:0046483,GO:0043228,GO:0043232,GO:1901360,GO:0043229,GO:0005488,GO:0032991,GO:0034641,GO:0043226,GO:0005634,GO:0016070,GO:0044428,GO:0006807,GO:0044446,GO:0034645,GO:0044260,GO:0043170,GO:0009059,GO:0043227,GO:0043231,GO:0044422,GO:0071704,GO:0060255,GO:0003674,GO:0043234,GO:0006351,GO:0032774,GO:1901576,GO:0044237,GO:…	protein binding,intracellular part,intracellular,gene expression,cellular aromatic compound metabolic process,nucleobase-containing compound metabolic process,nucleic acid metabolic process,heterocycle metabolic process,non-membrane-bounded organelle,intracellular non-membrane-bounded organelle,organic cyclic compound metabolic process,intracellular organelle,binding,macromolecular complex,cellul…	rno05030,rno05010	Cocaine addiction,Alzheimer's disease
LNC_000157	XLOC_007374	-	10:75343387-75354959	2.57038	3.35465	-0.384179	5e-05	0.011183	Novel_lncRNA	co_location	ENSRNOG00000009819	Vezf1	vascular endothelial zinc finger 1 [Source:RGD Symbol;Acc:1308058]	GO:0044424,GO:0005622,GO:0043228,GO:0043232,GO:0043229,GO:0005488,GO:0043226,GO:0005634,GO:0044428,GO:0044446,GO:0043227,GO:0043231,GO:0044422,GO:0003674,GO:0031974,GO:0031981,GO:0003676,GO:0070013,GO:0043233,GO:0097159,GO:0030154,GO:0044464,GO:0005623,GO:1901363,GO:0048869,GO:0005654,GO:0007275,GO:0032502,GO:0043167,GO:0044767,GO:0002064,GO:0048731,GO:0048856,GO:0005730,GO:0048468,GO:0044763,GO:…	intracellular part,intracellular,non-membrane-bounded organelle,intracellular non-membrane-bounded organelle,intracellular organelle,binding,organelle,nucleus,nuclear part,intracellular organelle part,membrane-bounded organelle,intracellular membrane-bounded organelle,organelle part,molecular_function,membrane-enclosed lumen,nuclear lumen,nucleic acid binding,intracellular organelle lumen,organel…	--	--
LNC_000157	XLOC_007374	-	10:75343387-75354959	2.57038	3.35465	-0.384179	5e-05	0.011183	Novel_lncRNA	co_location	ENSRNOG00000008921	Dynll2	dynein light chain LC8-type 2 [Source:RGD Symbol;Acc:619860]	GO:0005515,GO:0044424,GO:0005622,GO:0043228,GO:0043232,GO:0043229,GO:0005488,GO:0032991,GO:0043226,GO:0005634,GO:0044446,GO:0043227,GO:0043231,GO:0044422,GO:0003674,GO:0043234,GO:0015630,GO:0005874,GO:0016462,GO:0005737,GO:0016818,GO:0016817,GO:0017111,GO:0008092,GO:0005856,GO:0008038,GO:0008039,GO:0005815,GO:0030154,GO:0044464,GO:0006810,GO:0005623,GO:0044430,GO:0051234,GO:0048869,GO:0051179,GO:…	protein binding,intracellular part,intracellular,non-membrane-bounded organelle,intracellular non-membrane-bounded organelle,intracellular organelle,binding,macromolecular complex,organelle,nucleus,intracellular organelle part,membrane-bounded organelle,intracellular membrane-bounded organelle,organelle part,molecular_function,protein complex,microtubule cytoskeleton,microtubule,pyrophosphatase a…	rno04962	Vasopressin-regulated water reabsorption
LNC_000157	XLOC_007374	-	10:75343387-75354959	2.57038	3.35465	-0.384179	5e-05	0.011183	Novel_lncRNA	co_location	ENSRNOG00000050323	Srsf1	serine/arginine-rich splicing factor 1 [Source:RGD Symbol;Acc:1587490]	GO:0005515,GO:0044424,GO:0005622,GO:0010467,GO:0006725,GO:0006139,GO:0090304,GO:0046483,GO:1901360,GO:0043229,GO:0005488,GO:0032991,GO:0034641,GO:0043226,GO:0005634,GO:0016070,GO:0044428,GO:0006807,GO:0044446,GO:0044260,GO:0043170,GO:0043227,GO:0043231,GO:0044422,GO:0071704,GO:0060255,GO:0003674,GO:0043234,GO:0044237,GO:0019219,GO:0051171,GO:0031974,GO:0005737,GO:0080090,GO:0044238,GO:0016071,GO:…	protein binding,intracellular part,intracellular,gene expression,cellular aromatic compound metabolic process,nucleobase-containing compound metabolic process,nucleic acid metabolic process,heterocycle metabolic process,organic cyclic compound metabolic process,intracellular organelle,binding,macromolecular complex,cellular nitrogen compound metabolic process,organelle,nucleus,RNA metabolic proce…	rno03040,rno05168	Spliceosome,Herpes simplex infection
LNC_000289	XLOC_011704	-	12:43328694-43335107	0.588827	0.393741	0.580598	0.0414	0.782108	Novel_lncRNA	co_location	ENSRNOG00000001120	Med13l	mediator complex subunit 13-like [Source:RGD Symbol;Acc:1305884]	GO:0032991,GO:0006351,GO:0032774,GO:0010467,GO:0016070,GO:0090304,GO:1901362,GO:0009059,GO:0044446,GO:0034654,GO:0043234,GO:0034645,GO:0060255,GO:0010468,GO:0006725,GO:0018130,GO:0019438,GO:0010556,GO:0006139,GO:0044422,GO:0046483,GO:0051252,GO:1901360,GO:0044271,GO:2000112,GO:0009889,GO:0031326,GO:0006355,GO:2001141,GO:0080090,GO:1901576,GO:0044428,GO:0019222,GO:0031981,GO:0044249,GO:0031323,GO:…	macromolecular complex,transcription, DNA-dependent,RNA biosynthetic process,gene expression,RNA metabolic process,nucleic acid metabolic process,organic cyclic compound biosynthetic process,macromolecule biosynthetic process,intracellular organelle part,nucleobase-containing compound biosynthetic process,protein complex,cellular macromolecule biosynthetic process,regulation of macromolecule meta…	rno04919	Thyroid hormone signaling pathway
LNC_001009	XLOC_048289	-	9:70039821-70042955	0.837726	0.315087	1.41073	0.0228	0.627984	Novel_lncRNA	co_location	ENSRNOG00000024114	Zdbf2	zinc finger, DBF-type containing 2 [Source:RGD Symbol;Acc:1560005]	GO:0003676,GO:0097159,GO:1901363,GO:0005488,GO:0043169,GO:0046872,GO:0043167,GO:0008270,GO:0003674,GO:0046914	nucleic acid binding,organic cyclic compound binding,heterocyclic compound binding,binding,cation binding,metal ion binding,ion binding,zinc ion binding,molecular_function,transition metal ion binding	--	--
LNC_001009	XLOC_048289	-	9:70039821-70042955	0.837726	0.315087	1.41073	0.0228	0.627984	Novel_lncRNA	co_location	ENSRNOG00000011849	Ndufs1	NADH dehydrogenase (ubiquinone) Fe-S protein 1 [Source:RGD Symbol;Acc:1359670]	GO:0005515,GO:0044424,GO:0005622,GO:0006725,GO:0006139,GO:0046483,GO:1901360,GO:0043229,GO:0005488,GO:0032991,GO:0034641,GO:0043226,GO:0006807,GO:0044446,GO:0043227,GO:0043231,GO:0044422,GO:0031967,GO:0071704,GO:0031975,GO:0003674,GO:0043234,GO:0019866,GO:0044455,GO:0044237,GO:0031974,GO:0005737,GO:0044238,GO:0005743,GO:0007005,GO:0008152,GO:0044444,GO:0031970,GO:0044464,GO:0005623,GO:0005739,GO:…	protein binding,intracellular part,intracellular,cellular aromatic compound metabolic process,nucleobase-containing compound metabolic process,heterocycle metabolic process,organic cyclic compound metabolic process,intracellular organelle,binding,macromolecular complex,cellular nitrogen compound metabolic process,organelle,nitrogen compound metabolic process,intracellular organelle part,membrane-…	rno04932,rno05010,rno05012,rno05016,rno00190,rno01100	Non-alcoholic fatty liver disease (NAFLD),Alzheimer's disease,Parkinson's disease,Huntington's disease,Oxidative phosphorylation,Metabolic pathways
LNC_001009	XLOC_048289	-	9:70039821-70042955	0.837726	0.315087	1.41073	0.0228	0.627984	Novel_lncRNA	co_location	ENSRNOG00000012424	Adam23	ADAM metallopeptidase domain 23 [Source:RGD Symbol;Acc:1305739]	GO:0005515,GO:0005488,GO:0043169,GO:0046872,GO:0071704,GO:0043170,GO:0044238,GO:0008152,GO:0043167,GO:0008270,GO:0003674,GO:0008150,GO:0046914,GO:0016787,GO:0016020,GO:0005575,GO:0044425,GO:0003824,GO:0004222,GO:0031224,GO:0016021,GO:0004175,GO:0019538,GO:0008237,GO:0070011,GO:0006508,GO:0008233	protein binding,binding,cation binding,metal ion binding,organic substance metabolic process,macromolecule metabolic process,primary metabolic process,metabolic process,ion binding,zinc ion binding,molecular_function,biological_process,transition metal ion binding,hydrolase activity,membrane,cellular_component,membrane part,catalytic activity,metalloendopeptidase activity,intrinsic to membrane,in…	--	--
LNC_001009	XLOC_048289	-	9:70039821-70042955	0.837726	0.315087	1.41073	0.0228	0.627984	Novel_lncRNA	co_location	ENSRNOG00000045532	Gpr1	G protein-coupled receptor 1 [Source:RGD Symbol;Acc:2728]	GO:0005515,GO:0005488,GO:0003674,GO:0044763,GO:0008150,GO:0009987,GO:0044699,GO:0005575,GO:0050794,GO:0050789,GO:0051716,GO:0065007,GO:0050896,GO:0007165,GO:0007154,GO:0016020,GO:0044700,GO:0023052,GO:0044425,GO:0007166,GO:0004871,GO:0060089,GO:0016021,GO:0038023,GO:0031224,GO:0004872,GO:0004888,GO:0007186,GO:0004930	protein binding,binding,molecular_function,single-organism cellular process,biological_process,cellular process,single-organism process,cellular_component,regulation of cellular process,regulation of biological process,cellular response to stimulus,biological regulation,response to stimulus,signal transduction,cell communication,membrane,single organism signaling,signaling,membrane part,cell surf…	--	--
LNC_001009	XLOC_048289	-	9:70039821-70042955	0.837726	0.315087	1.41073	0.0228	0.627984	Novel_lncRNA	co_location	ENSRNOG00000024186	Eef1b2	eukaryotic translation elongation factor 1 beta 2 [Source:RGD Symbol;Acc:1311415]	GO:0005515,GO:0044424,GO:0005622,GO:0010467,GO:0005488,GO:0032991,GO:0034645,GO:0044260,GO:0043170,GO:0009059,GO:0006412,GO:1901700,GO:0071704,GO:0003674,GO:0010033,GO:0043234,GO:0097305,GO:1901576,GO:0044237,GO:0044249,GO:0009058,GO:0005737,GO:0044238,GO:0003676,GO:0008152,GO:0097159,GO:0044444,GO:0044464,GO:0005623,GO:1901363,GO:0005853,GO:0045471,GO:0003746,GO:0042221,GO:0006414,GO:0044267,GO:…	protein binding,intracellular part,intracellular,gene expression,binding,macromolecular complex,cellular macromolecule biosynthetic process,cellular macromolecule metabolic process,macromolecule metabolic process,macromolecule biosynthetic process,translation,response to oxygen-containing compound,organic substance metabolic process,molecular_function,response to organic substance,protein complex…	--	--
LNC_001009	XLOC_048289	-	9:70039821-70042955	0.837726	0.315087	1.41073	0.0228	0.627984	Novel_lncRNA	co_expression	ENSRNOG00000004685	Mta3	metastasis associated 1 family, member 3 [Source:RGD Symbol;Acc:1306803]	GO:0043170,GO:0000278,GO:0044260,GO:0044772,GO:0090304,GO:0044770,GO:0007346,GO:1901990,GO:0071704,GO:0016070,GO:0006807,GO:0006139,GO:1901987,GO:0044238,GO:0060255,GO:0046483,GO:0006725,GO:0007049,GO:0034641,GO:1901360,GO:0008152,GO:0022402,GO:0044237,GO:1901992,GO:0010467,GO:0003682,GO:0051252,GO:1901989,GO:0051726,GO:0080090,GO:0010564,GO:0019222,GO:0006355,GO:0005488,GO:2001141,GO:0006351,GO:…	macromolecule metabolic process,mitotic cell cycle,cellular macromolecule metabolic process,mitotic cell cycle phase transition,nucleic acid metabolic process,cell cycle phase transition,regulation of mitotic cell cycle,regulation of mitotic cell cycle phase transition,organic substance metabolic process,RNA metabolic process,nitrogen compound metabolic process,nucleobase-containing compound meta…	--	--
ENSRNOT00000083444	ENSRNOG00000053472	AABR07071487.1	8:118463338-118465272	0.359267	0.801375	-1.15742	0.01855	0.572139	Annotated_lncRNA	co_location	ENSRNOG00000048130	LOC100911725	6-phosphofructo-2-kinase/fructose-2,6-bisphosphatase 4-like [Source:RGD Symbol;Acc:6491338]	GO:0097159,GO:1901363,GO:0005488,GO:0019318,GO:0071704,GO:0044238,GO:0003873,GO:0044237,GO:0008152,GO:0005996,GO:0043167,GO:0006003,GO:0006000,GO:0008443,GO:0003674,GO:0046835,GO:0044262,GO:0019200,GO:0008150,GO:0036094,GO:0009987,GO:0000166,GO:1901265,GO:0032559,GO:0030554,GO:0016773,GO:0032555,GO:0017076,GO:0032553,GO:0005524,GO:0019637,GO:0043168,GO:0044723,GO:0032550,GO:0006796,GO:0016310,GO:…	organic cyclic compound binding,heterocyclic compound binding,binding,hexose metabolic process,organic substance metabolic process,primary metabolic process,6-phosphofructo-2-kinase activity,cellular metabolic process,metabolic process,monosaccharide metabolic process,ion binding,fructose 2,6-bisphosphate metabolic process,fructose metabolic process,phosphofructokinase activity,molecular_function…	--	--
ENSRNOT00000083444	ENSRNOG00000053472	AABR07071487.1	8:118463338-118465272	0.359267	0.801375	-1.15742	0.01855	0.572139	Annotated_lncRNA	co_location	ENSRNOG00000034052	RGD1563705	similar to ribosomal protein S23 [Source:RGD Symbol;Acc:1563705]	GO:0032991,GO:0010467,GO:0009059,GO:0044446,GO:0034645,GO:0044422,GO:0043228,GO:0043232,GO:1901576,GO:0044249,GO:0044260,GO:0009058,GO:0071704,GO:0043170,GO:0044238,GO:0044237,GO:0008152,GO:0043229,GO:0005622,GO:0043226,GO:0030529,GO:0005840,GO:0044464,GO:0006412,GO:0003674,GO:0005623,GO:0008150,GO:0003735,GO:0022626,GO:0022627,GO:0044424,GO:0009987,GO:0005829,GO:0015935,GO:0044391,GO:0044444,GO:…	macromolecular complex,gene expression,macromolecule biosynthetic process,intracellular organelle part,cellular macromolecule biosynthetic process,organelle part,non-membrane-bounded organelle,intracellular non-membrane-bounded organelle,organic substance biosynthetic process,cellular biosynthetic process,cellular macromolecule metabolic process,biosynthetic process,organic substance metabolic pr…	--	--
ENSRNOT00000083444	ENSRNOG00000053472	AABR07071487.1	8:118463338-118465272	0.359267	0.801375	-1.15742	0.01855	0.572139	Annotated_lncRNA	co_location	ENSRNOG00000050492	LOC100911807	ATR-interacting protein-like [Source:RGD Symbol;Acc:6490448]	GO:0000077,GO:0031570,GO:0010948,GO:1901988,GO:0006974,GO:0010564,GO:0051726,GO:0000075,GO:0007049,GO:0022402,GO:0050794,GO:1901987,GO:0044770,GO:0048523,GO:0050789,GO:0048519,GO:0044763,GO:0008150,GO:0065007,GO:0044699,GO:0009987,GO:0051716,GO:0050896,GO:0033554,GO:0006950	DNA damage checkpoint,DNA integrity checkpoint,negative regulation of cell cycle process,negative regulation of cell cycle phase transition,response to DNA damage stimulus,regulation of cell cycle process,regulation of cell cycle,cell cycle checkpoint,cell cycle,cell cycle process,regulation of cellular process,regulation of cell cycle phase transition,cell cycle phase transition,negative regulat…	rno03460	Fanconi anemia pathway
ENSRNOT00000083444	ENSRNOG00000053472	AABR07071487.1	8:118463338-118465272	0.359267	0.801375	-1.15742	0.01855	0.572139	Annotated_lncRNA	co_location	ENSRNOG00000020847	Elp6	elongator acetyltransferase complex subunit 6 [Source:RGD Symbol;Acc:1305478]	GO:0032991,GO:0006351,GO:0032774,GO:0010467,GO:0016070,GO:0090304,GO:1901362,GO:0009059,GO:0034654,GO:0043234,GO:0034645,GO:0060255,GO:0010468,GO:0006725,GO:0018130,GO:0019438,GO:0010556,GO:0006139,GO:0046483,GO:0051252,GO:1901360,GO:0044271,GO:2000112,GO:0009889,GO:0031326,GO:0006355,GO:2001141,GO:0080090,GO:0048518,GO:1901576,GO:0019222,GO:0048522,GO:0044249,GO:0031323,GO:0034641,GO:0044260,GO:…	macromolecular complex,transcription, DNA-dependent,RNA biosynthetic process,gene expression,RNA metabolic process,nucleic acid metabolic process,organic cyclic compound biosynthetic process,macromolecule biosynthetic process,nucleobase-containing compound biosynthetic process,protein complex,cellular macromolecule biosynthetic process,regulation of macromolecule metabolic process,regulation of g…	--	--
ENSRNOT00000083444	ENSRNOG00000053472	AABR07071487.1	8:118463338-118465272	0.359267	0.801375	-1.15742	0.01855	0.572139	Annotated_lncRNA	co_location	ENSRNOG00000031483	AABR07071482.1	--	--	--	--	--
LNC_000689	XLOC_032142	-	3:91926051-91937701	0.305568	0.590199	-0.949711	5e-05	0.011183	Novel_lncRNA	co_location	ENSRNOG00000049848	Rpl21	ribosomal protein L21 [Source:RGD Symbol;Acc:68390]	GO:0044424,GO:0005622,GO:0010467,GO:0043228,GO:0043232,GO:0043229,GO:0032991,GO:0043226,GO:0034645,GO:0044260,GO:0043170,GO:0009059,GO:0006412,GO:0071704,GO:0003674,GO:1901576,GO:0044237,GO:0044249,GO:0009058,GO:0005737,GO:0044238,GO:0008152,GO:0044444,GO:0030529,GO:0044464,GO:0005623,GO:0005840,GO:0003735,GO:0005198,GO:0044267,GO:0008150,GO:0009987,GO:0005575,GO:0019538	intracellular part,intracellular,gene expression,non-membrane-bounded organelle,intracellular non-membrane-bounded organelle,intracellular organelle,macromolecular complex,organelle,cellular macromolecule biosynthetic process,cellular macromolecule metabolic process,macromolecule metabolic process,macromolecule biosynthetic process,translation,organic substance metabolic process,molecular_functio…	rno03010	Ribosome
LNC_000689	XLOC_032142	-	3:91926051-91937701	0.305568	0.590199	-0.949711	5e-05	0.011183	Novel_lncRNA	co_location	ENSRNOG00000058157	Ldlrad3	low density lipoprotein receptor class A domain containing 3 [Source:RGD Symbol;Acc:1307846]	GO:0010467,GO:0005488,GO:0043170,GO:0071704,GO:0060255,GO:0003674,GO:0006898,GO:0080090,GO:0044238,GO:0010468,GO:0008152,GO:0006897,GO:0019222,GO:0044464,GO:0006810,GO:0005623,GO:0051234,GO:0051179,GO:0016192,GO:0030054,GO:0016485,GO:0008150,GO:0001540,GO:0051604,GO:0051246,GO:0005575,GO:0042277,GO:0033218,GO:0019538,GO:0070613,GO:0050789,GO:0065007,GO:0016020,GO:0071944,GO:0005886,GO:0044425,GO:…	gene expression,binding,macromolecule metabolic process,organic substance metabolic process,regulation of macromolecule metabolic process,molecular_function,receptor-mediated endocytosis,regulation of primary metabolic process,primary metabolic process,regulation of gene expression,metabolic process,endocytosis,regulation of metabolic process,cell part,transport,cell,establishment of localization…	--	--
LNC_000686	XLOC_031787	-	3:60656152-60665479	0.859952	1.02139	-0.248207	0.04985	0.827534	Novel_lncRNA	co_location	ENSRNOG00000017939	Chn1	chimerin 1 [Source:RGD Symbol;Acc:620139]	GO:0005515,GO:0005622,GO:0006725,GO:0006139,GO:0046483,GO:1901360,GO:0005488,GO:0034641,GO:0006807,GO:0071704,GO:0003674,GO:0044237,GO:0019219,GO:0051171,GO:0080090,GO:0044238,GO:0031323,GO:0008152,GO:0019222,GO:0030154,GO:0051128,GO:0044464,GO:0005623,GO:0048869,GO:0022604,GO:0034655,GO:0044270,GO:0009154,GO:0009261,GO:0010769,GO:0046700,GO:0007275,GO:0043547,GO:1901069,GO:0046434,GO:0006195,GO:…	protein binding,intracellular,cellular aromatic compound metabolic process,nucleobase-containing compound metabolic process,heterocycle metabolic process,organic cyclic compound metabolic process,binding,cellular nitrogen compound metabolic process,nitrogen compound metabolic process,organic substance metabolic process,molecular_function,cellular metabolic process,regulation of nucleobase-contain…	--	--
LNC_000686	XLOC_031787	-	3:60656152-60665479	0.859952	1.02139	-0.248207	0.04985	0.827534	Novel_lncRNA	co_location	ENSRNOG00000001597	Atf2	activating transcription factor 2 [Source:RGD Symbol;Acc:621862]	GO:0005515,GO:0044424,GO:0005622,GO:0010467,GO:0006725,GO:0006139,GO:0090304,GO:0046483,GO:0043228,GO:0043232,GO:1901360,GO:0043229,GO:0005488,GO:0046983,GO:0034641,GO:0043226,GO:0005634,GO:0016070,GO:0010035,GO:0044428,GO:0006807,GO:0044446,GO:0034645,GO:0044260,GO:0043170,GO:0009059,GO:0043227,GO:0043231,GO:0044422,GO:1901700,GO:0046982,GO:0031967,GO:0071704,GO:0031975,GO:0060255,GO:0003674,GO:…	protein binding,intracellular part,intracellular,gene expression,cellular aromatic compound metabolic process,nucleobase-containing compound metabolic process,nucleic acid metabolic process,heterocycle metabolic process,non-membrane-bounded organelle,intracellular non-membrane-bounded organelle,organic cyclic compound metabolic process,intracellular organelle,binding,protein dimerization activity…	rno05034,rno05031,rno05030,rno04022,rno05203,rno04728,rno04668,rno04918,rno05169,rno04010,rno05164,rno04261,rno04915,rno04911,rno04151,rno05166,rno05161	Alcoholism,Amphetamine addiction,Cocaine addiction,cGMP-PKG signaling pathway,Viral carcinogenesis,Dopaminergic synapse,TNF signaling pathway,Thyroid hormone synthesis,Epstein-Barr virus infection,MAPK signaling pathway,Influenza A,Adrenergic signaling in cardiomyocytes,Estrogen signaling pathway,Insulin secretion,PI3K-Akt signaling pathway,HTLV-I infection,Hepatitis B
LNC_000686	XLOC_031787	-	3:60656152-60665479	0.859952	1.02139	-0.248207	0.04985	0.827534	Novel_lncRNA	co_expression	ENSRNOG00000014463	Uri1	URI1, prefoldin-like chaperone [Source:RGD Symbol;Acc:1310358]	GO:0043170,GO:0044260,GO:0044238,GO:0071704,GO:0008152,GO:0044237,GO:0005634,GO:0005622,GO:0048523,GO:0090304,GO:0010923,GO:0048519,GO:0010467,GO:0016070,GO:0044424,GO:0005488,GO:0016311,GO:0034645,GO:0040008,GO:0060255,GO:0006139,GO:0009059,GO:0009058,GO:0044249,GO:0046483,GO:0001558,GO:0006725,GO:1901576,GO:0006796,GO:0032991,GO:0010921,GO:0006793,GO:0034641,GO:1901360,GO:0040007,GO:0080090,GO:…	macromolecule metabolic process,cellular macromolecule metabolic process,primary metabolic process,organic substance metabolic process,metabolic process,cellular metabolic process,nucleus,intracellular,negative regulation of cellular process,nucleic acid metabolic process,negative regulation of phosphatase activity,negative regulation of biological process,gene expression,RNA metabolic process,in…	--	--
LNC_000683	XLOC_031513	-	3:23079498-23097195	1.44147	1.79758	-0.318517	0.0276	0.670842	Novel_lncRNA	co_location	ENSRNOG00000013232	Nr6a1	nuclear receptor subfamily 6, group A, member 1 [Source:RGD Symbol;Acc:1564740]	GO:0003676,GO:0032991,GO:0005515,GO:0006351,GO:0032774,GO:0097159,GO:1901363,GO:0010467,GO:0016070,GO:0003677,GO:0090304,GO:1901362,GO:0046983,GO:0009059,GO:0044446,GO:0034654,GO:0043234,GO:0034645,GO:0060255,GO:0010468,GO:0006725,GO:0018130,GO:0019438,GO:0010556,GO:0006139,GO:0044422,GO:0046483,GO:0051252,GO:1901360,GO:0044271,GO:2000112,GO:0009889,GO:0005488,GO:0043169,GO:0010557,GO:0031326,GO:…	nucleic acid binding,macromolecular complex,protein binding,transcription, DNA-dependent,RNA biosynthetic process,organic cyclic compound binding,heterocyclic compound binding,gene expression,RNA metabolic process,DNA binding,nucleic acid metabolic process,organic cyclic compound biosynthetic process,protein dimerization activity,macromolecule biosynthetic process,intracellular organelle part,nuc…	--	--
LNC_000683	XLOC_031513	-	3:23079498-23097195	1.44147	1.79758	-0.318517	0.0276	0.670842	Novel_lncRNA	co_location	ENSRNOG00000012682	Nr5a1	nuclear receptor subfamily 5, group A, member 1 [Source:RGD Symbol;Acc:68350]	GO:0003676,GO:0005515,GO:0006351,GO:0032774,GO:0097159,GO:1901363,GO:0010467,GO:0016070,GO:0003677,GO:0090304,GO:1901362,GO:0009059,GO:0034654,GO:0034645,GO:0060255,GO:0010468,GO:0006725,GO:0018130,GO:0019438,GO:0010556,GO:0006139,GO:0046483,GO:0051252,GO:1901360,GO:0044271,GO:2000112,GO:0009889,GO:0005488,GO:0043169,GO:0010557,GO:0031326,GO:0000977,GO:0001012,GO:0006355,GO:2001141,GO:0009891,GO:…	nucleic acid binding,protein binding,transcription, DNA-dependent,RNA biosynthetic process,organic cyclic compound binding,heterocyclic compound binding,gene expression,RNA metabolic process,DNA binding,nucleic acid metabolic process,organic cyclic compound biosynthetic process,macromolecule biosynthetic process,nucleobase-containing compound biosynthetic process,cellular macromolecule biosynthet…	--	--
LNC_000350	XLOC_013586	-	13:51202246-51207246	2.24923	1.71884	0.387997	0.03245	0.71699	Novel_lncRNA	co_location	ENSRNOG00000027702	LOC289035	similar to UDP-N-acetylglucosamine:a-1,3-D-mannoside beta-1,4-N-acetylgluco [Source:RGD Symbol;Acc:1359351]	GO:0071704,GO:0003674,GO:0044238,GO:0008152,GO:0003824,GO:0008150,GO:0005575,GO:0016758,GO:0005975,GO:0016740,GO:0016757,GO:0016020	organic substance metabolic process,molecular_function,primary metabolic process,metabolic process,catalytic activity,biological_process,cellular_component,transferase activity, transferring hexosyl groups,carbohydrate metabolic process,transferase activity,transferase activity, transferring glycosyl groups,membrane	--	--
LNC_000350	XLOC_013586	-	13:51202246-51207246	2.24923	1.71884	0.387997	0.03245	0.71699	Novel_lncRNA	co_location	ENSRNOG00000003973	Cyb5r1	cytochrome b5 reductase 1 [Source:RGD Symbol;Acc:1306084]	GO:0005515,GO:0044424,GO:0005622,GO:0043229,GO:0005488,GO:0043226,GO:0043227,GO:0043231,GO:0003674,GO:0005737,GO:0008152,GO:0044444,GO:0044464,GO:0005623,GO:0005739,GO:0070062,GO:0043230,GO:0065010,GO:0004128,GO:0055114,GO:0044710,GO:0016653,GO:0016651,GO:0003824,GO:0031988,GO:0008150,GO:0031982,GO:0005575,GO:0044421,GO:0016491,GO:0005576,GO:0016020	protein binding,intracellular part,intracellular,intracellular organelle,binding,organelle,membrane-bounded organelle,intracellular membrane-bounded organelle,molecular_function,cytoplasm,metabolic process,cytoplasmic part,cell part,cell,mitochondrion,extracellular vesicular exosome,extracellular organelle,extracellular membrane-bounded organelle,cytochrome-b5 reductase activity, acting on NAD(P)…	rno00520	Amino sugar and nucleotide sugar metabolism
LNC_000350	XLOC_013586	-	13:51202246-51207246	2.24923	1.71884	0.387997	0.03245	0.71699	Novel_lncRNA	co_location	ENSRNOG00000004193	Klhl12	kelch-like family member 12 [Source:RGD Symbol;Acc:628717]	GO:0005515,GO:0044424,GO:0005622,GO:0043228,GO:0043232,GO:0043229,GO:0005488,GO:0032991,GO:0043226,GO:0044446,GO:0044260,GO:0043170,GO:0043227,GO:0043231,GO:0044422,GO:0071704,GO:0003674,GO:0043234,GO:0006461,GO:0070271,GO:0015630,GO:0044237,GO:0005737,GO:0044238,GO:0065003,GO:0005856,GO:0071822,GO:0008152,GO:0044444,GO:0005815,GO:0044085,GO:0044464,GO:0006810,GO:0005623,GO:0016482,GO:0044430,GO:…	protein binding,intracellular part,intracellular,non-membrane-bounded organelle,intracellular non-membrane-bounded organelle,intracellular organelle,binding,macromolecular complex,organelle,intracellular organelle part,cellular macromolecule metabolic process,macromolecule metabolic process,membrane-bounded organelle,intracellular membrane-bounded organelle,organelle part,organic substance metabo…	--	--
LNC_000350	XLOC_013586	-	13:51202246-51207246	2.24923	1.71884	0.387997	0.03245	0.71699	Novel_lncRNA	co_location	ENSRNOG00000003494	Ppfia4	PTPRF interacting protein alpha 4 [Source:RGD Symbol;Acc:620055]	GO:0005515,GO:0005488,GO:0003674,GO:0045202,GO:0005575	protein binding,binding,molecular_function,synapse,cellular_component	--	--
LNC_000350	XLOC_013586	-	13:51202246-51207246	2.24923	1.71884	0.387997	0.03245	0.71699	Novel_lncRNA	co_location	ENSRNOG00000004143	Adipor1	adiponectin receptor 1 [Source:RGD Symbol;Acc:1303151]	GO:0005515,GO:0005488,GO:0046983,GO:1901700,GO:0046982,GO:0009719,GO:0071704,GO:0003674,GO:0010033,GO:0044237,GO:0010771,GO:0080090,GO:0044238,GO:1901701,GO:0031323,GO:1901698,GO:0008152,GO:0051129,GO:0016500,GO:0019222,GO:0030154,GO:0051128,GO:0044464,GO:0005623,GO:0071495,GO:0010243,GO:0048869,GO:0097003,GO:0042802,GO:0051179,GO:0022604,GO:0055100,GO:0010769,GO:0009725,GO:0071310,GO:0007275,GO:…	protein binding,binding,protein dimerization activity,response to oxygen-containing compound,protein heterodimerization activity,response to endogenous stimulus,organic substance metabolic process,molecular_function,response to organic substance,cellular metabolic process,negative regulation of cell morphogenesis involved in differentiation,regulation of primary metabolic process,primary metaboli…	rno04152,rno04920,rno04932	AMPK signaling pathway,Adipocytokine signaling pathway,Non-alcoholic fatty liver disease (NAFLD)
LNC_000350	XLOC_013586	-	13:51202246-51207246	2.24923	1.71884	0.387997	0.03245	0.71699	Novel_lncRNA	co_location	ENSRNOG00000003594	Tmem183a	transmembrane protein 183A [Source:RGD Symbol;Acc:1309892]	GO:0005515,GO:0005488,GO:0003674,GO:0005575,GO:0016020,GO:0044425,GO:0016021,GO:0031224	protein binding,binding,molecular_function,cellular_component,membrane,membrane part,integral to membrane,intrinsic to membrane	--	--
LNC_000350	XLOC_013586	-	13:51202246-51207246	2.24923	1.71884	0.387997	0.03245	0.71699	Novel_lncRNA	co_location	ENSRNOG00000027593	Ndufv3-ps1	NADH dehydrogenase (ubiquinone) flavoprotein 3, pseudogene 1 [Source:RGD Symbol;Acc:1583292]	GO:0044424,GO:0005622,GO:0043229,GO:0032991,GO:0043226,GO:0044446,GO:0043227,GO:0043231,GO:0044422,GO:0031967,GO:0031975,GO:0043234,GO:0019866,GO:0044455,GO:0005737,GO:0005743,GO:0008152,GO:0044444,GO:0044464,GO:0005623,GO:0005739,GO:0031966,GO:0005740,GO:0070469,GO:0044429,GO:0055114,GO:0044710,GO:0005746,GO:0005747,GO:0030964,GO:0045271,GO:0031090,GO:0008150,GO:0005575,GO:0016020,GO:0044425	intracellular part,intracellular,intracellular organelle,macromolecular complex,organelle,intracellular organelle part,membrane-bounded organelle,intracellular membrane-bounded organelle,organelle part,organelle envelope,envelope,protein complex,organelle inner membrane,mitochondrial membrane part,cytoplasm,mitochondrial inner membrane,metabolic process,cytoplasmic part,cell part,cell,mitochondri…	rno04932,rno05010,rno05012,rno05016,rno00190,rno01100	Non-alcoholic fatty liver disease (NAFLD),Alzheimer's disease,Parkinson's disease,Huntington's disease,Oxidative phosphorylation,Metabolic pathways
LNC_000350	XLOC_013586	-	13:51202246-51207246	2.24923	1.71884	0.387997	0.03245	0.71699	Novel_lncRNA	co_location	ENSRNOG00000030743	Myog	myogenin [Source:RGD Symbol;Acc:620432]	GO:0005488,GO:1901741,GO:1901739,GO:0005515,GO:0006949,GO:0060143,GO:0003705,GO:0060142,GO:0005634,GO:0007520,GO:0003676,GO:0010830,GO:0005622,GO:0000768,GO:0044424,GO:0010467,GO:0090304,GO:0048643,GO:0071259,GO:0006351,GO:0043170,GO:2001014,GO:0032774,GO:0014737,GO:0016070,GO:0051252,GO:0014744,GO:0034645,GO:0009059,GO:0014902,GO:0071158,GO:0006355,GO:2001141,GO:0060255,GO:0071000,GO:0014735,GO:…	binding,positive regulation of myoblast fusion,regulation of myoblast fusion,protein binding,syncytium formation,positive regulation of syncytium formation by plasma membrane fusion,RNA polymerase II distal enhancer sequence-specific DNA binding transcription factor activity,regulation of syncytium formation by plasma membrane fusion,nucleus,myoblast fusion,nucleic acid binding,regulation of myot…	--	--
LNC_000350	XLOC_013586	-	13:51202246-51207246	2.24923	1.71884	0.387997	0.03245	0.71699	Novel_lncRNA	co_expression	ENSRNOG00000050841	Ache	acetylcholinesterase [Source:RGD Symbol;Acc:69313]	GO:0005622,GO:0044424,GO:0043229,GO:0043231,GO:0044237,GO:0043226,GO:0044260,GO:0043227,GO:0043169,GO:0009058,GO:0006807,GO:0005737,GO:1901576,GO:0001503,GO:0043170,GO:0005488,GO:0008152,GO:0071704,GO:0009059,GO:0044444,GO:0007275,GO:0032502,GO:0048513,GO:0007267,GO:0043167,GO:0048731,GO:0044085,GO:0001649,GO:0048856,GO:0031323,GO:0048869,GO:0060255,GO:0030154,GO:0044767,GO:0044710,GO:0044464,GO:…	intracellular,intracellular part,intracellular organelle,intracellular membrane-bounded organelle,cellular metabolic process,organelle,cellular macromolecule metabolic process,membrane-bounded organelle,cation binding,biosynthetic process,nitrogen compound metabolic process,cytoplasm,organic substance biosynthetic process,ossification,macromolecule metabolic process,binding,metabolic process,orga…	rno00564,rno04725	Glycerophospholipid metabolism,Cholinergic synapse
LNC_000024	XLOC_001285	-	1:116750082-116754255	1.19348	2.07968	-0.80119	0.04135	0.781844	Novel_lncRNA	co_location	ENSRNOG00000015734	Ube3a	ubiquitin protein ligase E3A [Source:RGD Symbol;Acc:1306361]	GO:0005515,GO:0044424,GO:0005622,GO:0010467,GO:0006725,GO:0006139,GO:0090304,GO:0046483,GO:1901360,GO:0043229,GO:0005488,GO:0034641,GO:0043226,GO:0005634,GO:0016070,GO:0006807,GO:0034645,GO:0044260,GO:0043170,GO:0009059,GO:0043227,GO:0043231,GO:0071704,GO:0060255,GO:0003674,GO:0006351,GO:0032774,GO:1901576,GO:0044237,GO:0044249,GO:0019219,GO:0009058,GO:0051171,GO:0005737,GO:0080090,GO:0044238,GO:…	protein binding,intracellular part,intracellular,gene expression,cellular aromatic compound metabolic process,nucleobase-containing compound metabolic process,nucleic acid metabolic process,heterocycle metabolic process,organic cyclic compound metabolic process,intracellular organelle,binding,cellular nitrogen compound metabolic process,organelle,nucleus,RNA metabolic process,nitrogen compound me…	rno05203,rno04120	Viral carcinogenesis,Ubiquitin mediated proteolysis
LNC_000415	XLOC_017503	-	15:51968808-51982025	0.640158	0.427313	0.583135	0.00395	0.264328	Novel_lncRNA	co_location	ENSRNOG00000009832	Slc39a14	solute carrier family 39 member 14 [Source:RGD Symbol;Acc:1307026]	GO:0044424,GO:0005622,GO:0043229,GO:0043226,GO:0043227,GO:0043231,GO:0003674,GO:0005215,GO:0005737,GO:0071578,GO:0022892,GO:0055085,GO:0008324,GO:0044444,GO:0044464,GO:0006810,GO:0005623,GO:0022857,GO:0051234,GO:0022891,GO:0044765,GO:0072509,GO:0015075,GO:0071577,GO:0051179,GO:0034220,GO:0005385,GO:0044459,GO:0006829,GO:0006882,GO:0015093,GO:0055069,GO:0000041,GO:0006812,GO:0046916,GO:0006811,GO:…	intracellular part,intracellular,intracellular organelle,organelle,membrane-bounded organelle,intracellular membrane-bounded organelle,molecular_function,transporter activity,cytoplasm,zinc ion transmembrane import,substrate-specific transporter activity,transmembrane transport,cation transmembrane transporter activity,cytoplasmic part,cell part,transport,cell,transmembrane transporter activity,e…	--	--
LNC_000415	XLOC_017503	-	15:51968808-51982025	0.640158	0.427313	0.583135	0.00395	0.264328	Novel_lncRNA	co_location	ENSRNOG00000008829	Sorbs3	sorbin and SH3 domain containing 3 [Source:RGD Symbol;Acc:628900]	GO:0005515,GO:0044424,GO:0005622,GO:0010467,GO:0006725,GO:0006139,GO:0090304,GO:0046483,GO:1901360,GO:0043229,GO:0005488,GO:0034641,GO:0043226,GO:0005634,GO:0016070,GO:0006807,GO:0034645,GO:0044260,GO:0043170,GO:0009059,GO:0043227,GO:0043231,GO:0071704,GO:0060255,GO:0003674,GO:0006351,GO:0032774,GO:1901576,GO:0044237,GO:0044249,GO:0019219,GO:0009058,GO:0051171,GO:0005737,GO:0080090,GO:0044238,GO:…	protein binding,intracellular part,intracellular,gene expression,cellular aromatic compound metabolic process,nucleobase-containing compound metabolic process,nucleic acid metabolic process,heterocycle metabolic process,organic cyclic compound metabolic process,intracellular organelle,binding,cellular nitrogen compound metabolic process,organelle,nucleus,RNA metabolic process,nitrogen compound me…	--	--
LNC_000415	XLOC_017503	-	15:51968808-51982025	0.640158	0.427313	0.583135	0.00395	0.264328	Novel_lncRNA	co_location	ENSRNOG00000009745	Ppp3cc	protein phosphatase 3 catalytic subunit gamma [Source:RGD Symbol;Acc:621616]	GO:0005515,GO:0005488,GO:0043226,GO:0044260,GO:0043170,GO:0043227,GO:0071704,GO:0003674,GO:0044237,GO:0044238,GO:0008152,GO:0016787,GO:0007275,GO:0032502,GO:0042578,GO:0070062,GO:0043230,GO:0065010,GO:0044767,GO:0048731,GO:0007417,GO:0048856,GO:0016791,GO:0007399,GO:0007420,GO:0006470,GO:0004721,GO:0048513,GO:0016788,GO:0003824,GO:0031988,GO:0016311,GO:0044267,GO:0008150,GO:0009987,GO:0031982,GO:…	protein binding,binding,organelle,cellular macromolecule metabolic process,macromolecule metabolic process,membrane-bounded organelle,organic substance metabolic process,molecular_function,cellular metabolic process,primary metabolic process,metabolic process,hydrolase activity,multicellular organismal development,developmental process,phosphoric ester hydrolase activity,extracellular vesicular e…	rno05031,rno04380,rno04022,rno04724,rno04921,rno04370,rno04728,rno05010,rno05014,rno04020,rno04114,rno04720,rno04662,rno04010,rno05152,rno04660,rno04360,rno04650,rno05166,rno04310,rno04210	Amphetamine addiction,Osteoclast differentiation,cGMP-PKG signaling pathway,Glutamatergic synapse,Oxytocin signaling pathway,VEGF signaling pathway,Dopaminergic synapse,Alzheimer's disease,Amyotrophic lateral sclerosis (ALS),Calcium signaling pathway,Oocyte meiosis,Long-term potentiation,B cell receptor signaling pathway,MAPK signaling pathway,Tuberculosis,T cell receptor signaling pathway,Axon g…
LNC_000415	XLOC_017503	-	15:51968808-51982025	0.640158	0.427313	0.583135	0.00395	0.264328	Novel_lncRNA	co_location	ENSRNOG00000009871	Piwil2	piwi-like RNA-mediated gene silencing 2 [Source:RGD Symbol;Acc:1306964]	GO:0005515,GO:0044424,GO:0005622,GO:0010467,GO:0006725,GO:0006139,GO:0090304,GO:0046483,GO:0043228,GO:0043232,GO:1901360,GO:0043229,GO:0005488,GO:0032991,GO:0034641,GO:0043226,GO:0016070,GO:0006807,GO:0044446,GO:0034645,GO:0044260,GO:0043170,GO:0009059,GO:0006412,GO:0044422,GO:0071704,GO:0060255,GO:0003674,GO:1901576,GO:0044427,GO:0044237,GO:0044249,GO:0009058,GO:0005737,GO:0080090,GO:0045727,GO:…	protein binding,intracellular part,intracellular,gene expression,cellular aromatic compound metabolic process,nucleobase-containing compound metabolic process,nucleic acid metabolic process,heterocycle metabolic process,non-membrane-bounded organelle,intracellular non-membrane-bounded organelle,organic cyclic compound metabolic process,intracellular organelle,binding,macromolecular complex,cellul…	rno04320	Dorso-ventral axis formation
LNC_000102	XLOC_004642	-	1:135786611-135790509	2.1107	3.30329	-0.646184	0.0191	0.578251	Novel_lncRNA	co_location	ENSRNOG00000032798	Slco3a1	solute carrier organic anion transporter family, member 3a1 [Source:RGD Symbol;Acc:620227]	GO:0044464,GO:0005623,GO:0003674,GO:0044765,GO:0006811,GO:0006810,GO:0005575,GO:0051234,GO:0005215,GO:0051179,GO:0008150,GO:0044699,GO:0016020,GO:0005886,GO:0071944,GO:0044425,GO:0031224,GO:0016021	cell part,cell,molecular_function,single-organism transport,ion transport,transport,cellular_component,establishment of localization,transporter activity,localization,biological_process,single-organism process,membrane,plasma membrane,cell periphery,membrane part,intrinsic to membrane,integral to membrane	--	--
LNC_000306	XLOC_012362	-	12:39699180-39729516	0.542442	0.760746	-0.487945	0.01755	0.557953	Novel_lncRNA	co_location	ENSRNOG00000008673	Arpc3	actin related protein 2/3 complex, subunit 3 [Source:RGD Symbol;Acc:1311985]	GO:0005515,GO:0044424,GO:0005622,GO:0043228,GO:0043232,GO:0043229,GO:0005488,GO:0032991,GO:0043226,GO:0044446,GO:0043227,GO:0044422,GO:0009719,GO:0003674,GO:0010033,GO:0043234,GO:0006461,GO:0070271,GO:0005737,GO:0065003,GO:0005200,GO:0008092,GO:0005856,GO:1990090,GO:0032271,GO:0031252,GO:0071822,GO:0005925,GO:0003779,GO:0030027,GO:0051128,GO:0044085,GO:0005924,GO:0044464,GO:0005623,GO:0030055,GO:…	protein binding,intracellular part,intracellular,non-membrane-bounded organelle,intracellular non-membrane-bounded organelle,intracellular organelle,binding,macromolecular complex,organelle,intracellular organelle part,membrane-bounded organelle,organelle part,response to endogenous stimulus,molecular_function,response to organic substance,protein complex,protein complex assembly,protein complex …	rno05132,rno04666,rno04810,rno05100	Salmonella infection,Fc gamma R-mediated phagocytosis,Regulation of actin cytoskeleton,Bacterial invasion of epithelial cells
LNC_000306	XLOC_012362	-	12:39699180-39729516	0.542442	0.760746	-0.487945	0.01755	0.557953	Novel_lncRNA	co_location	ENSRNOG00000001270	Hvcn1	hydrogen voltage-gated channel 1 [Source:RGD Symbol;Acc:1310788]	GO:0010035,GO:0003674,GO:0005215,GO:0010038,GO:0071467,GO:0022892,GO:0022836,GO:0022839,GO:0055085,GO:0008324,GO:0009268,GO:0044464,GO:0005261,GO:0006810,GO:0005623,GO:0022857,GO:0051234,GO:0022891,GO:0044765,GO:0015267,GO:0022803,GO:0030171,GO:0015075,GO:0005216,GO:0071241,GO:0051179,GO:0071248,GO:0022838,GO:0034220,GO:0044459,GO:0015252,GO:0070887,GO:0006812,GO:0006811,GO:0071294,GO:0042221,GO:…	response to inorganic substance,molecular_function,transporter activity,response to metal ion,cellular response to pH,substrate-specific transporter activity,gated channel activity,ion gated channel activity,transmembrane transport,cation transmembrane transporter activity,response to pH,cell part,cation channel activity,transport,cell,transmembrane transporter activity,establishment of localizat…	--	--
LNC_000306	XLOC_012362	-	12:39699180-39729516	0.542442	0.760746	-0.487945	0.01755	0.557953	Novel_lncRNA	co_location	ENSRNOG00000021480	Rad9b	RAD9 checkpoint clamp component B [Source:RGD Symbol;Acc:1308223]	GO:0044424,GO:0005622,GO:0006725,GO:0006139,GO:0090304,GO:0046483,GO:0043228,GO:0043232,GO:1901360,GO:0043229,GO:0032991,GO:0034641,GO:0043226,GO:0005634,GO:0044428,GO:0006807,GO:0044446,GO:0044260,GO:0043170,GO:0043227,GO:0043231,GO:0044422,GO:0071704,GO:0003674,GO:0043234,GO:0044427,GO:0044237,GO:0031974,GO:0044238,GO:0005694,GO:0031981,GO:0044454,GO:0070013,GO:0043233,GO:0008152,GO:0008408,GO:…	intracellular part,intracellular,cellular aromatic compound metabolic process,nucleobase-containing compound metabolic process,nucleic acid metabolic process,heterocycle metabolic process,non-membrane-bounded organelle,intracellular non-membrane-bounded organelle,organic cyclic compound metabolic process,intracellular organelle,macromolecular complex,cellular nitrogen compound metabolic process,o…	--	--
LNC_000306	XLOC_012362	-	12:39699180-39729516	0.542442	0.760746	-0.487945	0.01755	0.557953	Novel_lncRNA	co_location	ENSRNOG00000001274	Vps29	VPS29 retromer complex component [Source:RGD Symbol;Acc:1308332]	GO:0005515,GO:0044424,GO:0005622,GO:0043229,GO:0005488,GO:0032991,GO:0043226,GO:0044446,GO:0043227,GO:0043231,GO:0044422,GO:0008565,GO:0003674,GO:0043234,GO:0005215,GO:0005737,GO:0022892,GO:0044444,GO:0044464,GO:0071702,GO:0006810,GO:0005623,GO:0051234,GO:0044765,GO:0051179,GO:0045184,GO:0015031,GO:0046907,GO:0016192,GO:0043167,GO:0033036,GO:0012505,GO:0051649,GO:0051641,GO:0008104,GO:0006886,GO:…	protein binding,intracellular part,intracellular,intracellular organelle,binding,macromolecular complex,organelle,intracellular organelle part,membrane-bounded organelle,intracellular membrane-bounded organelle,organelle part,protein transporter activity,molecular_function,protein complex,transporter activity,cytoplasm,substrate-specific transporter activity,cytoplasmic part,cell part,organic sub…	--	--
LNC_000306	XLOC_012362	-	12:39699180-39729516	0.542442	0.760746	-0.487945	0.01755	0.557953	Novel_lncRNA	co_location	ENSRNOG00000021440	Pptc7	PTC7 protein phosphatase homolog [Source:RGD Symbol;Acc:1310383]	GO:0044424,GO:0005622,GO:0043229,GO:0043226,GO:0043227,GO:0043231,GO:0003674,GO:0005737,GO:0044444,GO:0044464,GO:0005623,GO:0005739,GO:0003824,GO:0005575	intracellular part,intracellular,intracellular organelle,organelle,membrane-bounded organelle,intracellular membrane-bounded organelle,molecular_function,cytoplasm,cytoplasmic part,cell part,cell,mitochondrion,catalytic activity,cellular_component	--	--
LNC_000306	XLOC_012362	-	12:39699180-39729516	0.542442	0.760746	-0.487945	0.01755	0.557953	Novel_lncRNA	co_location	ENSRNOG00000001278	Gpn3	GPN-loop GTPase 3 [Source:RGD Symbol;Acc:1303034]	GO:0005515,GO:0005488,GO:0032991,GO:0003674,GO:0043234,GO:0005575	protein binding,binding,macromolecular complex,molecular_function,protein complex,cellular_component	--	--
LNC_000306	XLOC_012362	-	12:39699180-39729516	0.542442	0.760746	-0.487945	0.01755	0.557953	Novel_lncRNA	co_location	ENSRNOG00000001283	Anapc7	anaphase promoting complex subunit 7 [Source:RGD Symbol;Acc:1311927]	GO:0005515,GO:0044424,GO:0005622,GO:0043229,GO:0005488,GO:0032991,GO:0043226,GO:0005634,GO:0044428,GO:0044446,GO:0044260,GO:0043170,GO:0043227,GO:0043231,GO:0044422,GO:0071704,GO:0003674,GO:0043234,GO:0044237,GO:0044238,GO:0019902,GO:0008152,GO:0044464,GO:0005623,GO:0019903,GO:0019899,GO:0005680,GO:0070979,GO:0044267,GO:0008150,GO:0009987,GO:0000152,GO:0031461,GO:0005575,GO:0019538,GO:0043412,GO:…	protein binding,intracellular part,intracellular,intracellular organelle,binding,macromolecular complex,organelle,nucleus,nuclear part,intracellular organelle part,cellular macromolecule metabolic process,macromolecule metabolic process,membrane-bounded organelle,intracellular membrane-bounded organelle,organelle part,organic substance metabolic process,molecular_function,protein complex,cellular…	rno04914,rno04114,rno05166,rno04110,rno04120	Progesterone-mediated oocyte maturation,Oocyte meiosis,HTLV-I infection,Cell cycle,Ubiquitin mediated proteolysis
LNC_000306	XLOC_012362	-	12:39699180-39729516	0.542442	0.760746	-0.487945	0.01755	0.557953	Novel_lncRNA	co_location	ENSRNOG00000028523	Tctn1	tectonic family member 1 [Source:RGD Symbol;Acc:1566266]	GO:0005515,GO:0044424,GO:0005622,GO:0043229,GO:0005488,GO:0032991,GO:0043226,GO:0044446,GO:0043227,GO:0043231,GO:0044422,GO:0003674,GO:0043234,GO:0021956,GO:0030154,GO:0044464,GO:0005623,GO:0021522,GO:0042995,GO:0048869,GO:0005929,GO:0021517,GO:0007275,GO:0032502,GO:0044441,GO:0021515,GO:0072372,GO:0031514,GO:0021523,GO:0060271,GO:0021537,GO:0044767,GO:0071840,GO:0032990,GO:0043009,GO:0007409,GO:…	protein binding,intracellular part,intracellular,intracellular organelle,binding,macromolecular complex,organelle,intracellular organelle part,membrane-bounded organelle,intracellular membrane-bounded organelle,organelle part,molecular_function,protein complex,central nervous system interneuron axonogenesis,cell differentiation,cell part,cell,spinal cord motor neuron differentiation,cell projecti…	--	--
LNC_000306	XLOC_012362	-	12:39699180-39729516	0.542442	0.760746	-0.487945	0.01755	0.557953	Novel_lncRNA	co_location	ENSRNOG00000031731	Fam216a	family with sequence similarity 216, member A [Source:RGD Symbol;Acc:1310861]	--	--	--	--
LNC_000306	XLOC_012362	-	12:39699180-39729516	0.542442	0.760746	-0.487945	0.01755	0.557953	Novel_lncRNA	co_expression	ENSRNOG00000061317	AABR07011733.1	--	--	--	--	--
LNC_000229	XLOC_010119	-	11:72656171-72657215	1.56076	0.937569	0.735253	0.01525	0.527165	Novel_lncRNA	co_location	ENSRNOG00000048273	Apod	apolipoprotein D [Source:RGD Symbol;Acc:2137]	GO:0005515,GO:0044424,GO:0005622,GO:0005488,GO:0043226,GO:0043170,GO:0043227,GO:1901700,GO:0071704,GO:0060255,GO:0003674,GO:0005215,GO:0044237,GO:0005737,GO:0043178,GO:0080090,GO:0044238,GO:0000302,GO:0036094,GO:0031323,GO:0008152,GO:0097159,GO:0010812,GO:0044444,GO:0060588,GO:2000405,GO:0001953,GO:0051129,GO:0019222,GO:0051128,GO:0044085,GO:0044464,GO:0071702,GO:0006810,GO:0005623,GO:0016482,GO:…	protein binding,intracellular part,intracellular,binding,organelle,macromolecule metabolic process,membrane-bounded organelle,response to oxygen-containing compound,organic substance metabolic process,regulation of macromolecule metabolic process,molecular_function,transporter activity,cellular metabolic process,cytoplasm,alcohol binding,regulation of primary metabolic process,primary metabolic p…	--	--
LNC_000229	XLOC_010119	-	11:72656171-72657215	1.56076	0.937569	0.735253	0.01525	0.527165	Novel_lncRNA	co_location	ENSRNOG00000001736	Bdh1	3-hydroxybutyrate dehydrogenase, type 1 [Source:RGD Symbol;Acc:620131]	GO:0044424,GO:0005622,GO:0043229,GO:0043226,GO:0005634,GO:0044428,GO:0044446,GO:0043227,GO:0043231,GO:0044422,GO:0031967,GO:0031975,GO:0003674,GO:0019866,GO:0031974,GO:0005737,GO:0005743,GO:0031981,GO:0070013,GO:0043233,GO:0008152,GO:0044444,GO:0044464,GO:0005623,GO:0005739,GO:0003858,GO:0031966,GO:0005654,GO:0005740,GO:0044429,GO:0055114,GO:0044710,GO:0016616,GO:0003824,GO:0031090,GO:0016614,GO:…	intracellular part,intracellular,intracellular organelle,organelle,nucleus,nuclear part,intracellular organelle part,membrane-bounded organelle,intracellular membrane-bounded organelle,organelle part,organelle envelope,envelope,molecular_function,organelle inner membrane,membrane-enclosed lumen,cytoplasm,mitochondrial inner membrane,nuclear lumen,intracellular organelle lumen,organelle lumen,meta…	rno00072,rno00650,rno01100	Synthesis and degradation of ketone bodies,Butanoate metabolism,Metabolic pathways
LNC_000918	XLOC_043212	-	7:141528647-141532923	0.685873	0.281219	1.28625	0.0029	0.223263	Novel_lncRNA	co_location	ENSRNOG00000056338	AABR07058884.2	--	--	--	--	--
LNC_000918	XLOC_043212	-	7:141528647-141532923	0.685873	0.281219	1.28625	0.0029	0.223263	Novel_lncRNA	co_location	ENSRNOG00000059801	Lima1	LIM domain and actin binding 1 [Source:RGD Symbol;Acc:1564050]	GO:0005515,GO:0071822,GO:0044446,GO:0051493,GO:0044422,GO:0033043,GO:0005488,GO:0043169,GO:0032956,GO:0043933,GO:0043228,GO:0043232,GO:0031529,GO:0008064,GO:0030832,GO:0022607,GO:0051015,GO:0032970,GO:0046872,GO:0007015,GO:0008154,GO:0010639,GO:0003785,GO:0044085,GO:0051494,GO:0007010,GO:0051128,GO:0043167,GO:0042995,GO:0050794,GO:0030036,GO:0006996,GO:0051017,GO:0032535,GO:0061572,GO:0032153,GO:…	protein binding,protein complex subunit organization,intracellular organelle part,regulation of cytoskeleton organization,organelle part,regulation of organelle organization,binding,cation binding,regulation of actin cytoskeleton organization,macromolecular complex subunit organization,non-membrane-bounded organelle,intracellular non-membrane-bounded organelle,ruffle organization,regulation of ac…	--	--
LNC_000918	XLOC_043212	-	7:141528647-141532923	0.685873	0.281219	1.28625	0.0029	0.223263	Novel_lncRNA	co_expression	ENSRNOG00000007283	Erlec1	endoplasmic reticulum lectin 1 [Source:RGD Symbol;Acc:1306508]	GO:0043170,GO:0044260,GO:0071704,GO:0044238,GO:0008152,GO:0044237,GO:0030163,GO:0009057,GO:0005488,GO:0005515,GO:0030970,GO:1901575,GO:0019538,GO:0005622,GO:0009056,GO:0043161,GO:0044267,GO:0010498,GO:0030433,GO:0005788,GO:0051082,GO:0070013,GO:0043233,GO:0031974,GO:0001948,GO:0044424,GO:0006511,GO:0019941,GO:0043632,GO:0051603,GO:0044464,GO:0003674,GO:0044257,GO:0005623,GO:0044446,GO:0008150,GO:…	macromolecule metabolic process,cellular macromolecule metabolic process,organic substance metabolic process,primary metabolic process,metabolic process,cellular metabolic process,protein catabolic process,macromolecule catabolic process,binding,protein binding,retrograde protein transport, ER to cytosol,organic substance catabolic process,protein metabolic process,intracellular,catabolic process…	rno04141	Protein processing in endoplasmic reticulum
LNC_000916	XLOC_043161	-	7:137914399-137922736	0.42272	0.679058	-0.683832	0.04335	0.793341	Novel_lncRNA	co_location	ENSRNOG00000005263	LOC688906	similar to splicing factor, arginine/serine-rich 2, interacting protein [Source:RGD Symbol;Acc:1583001]	GO:0005515,GO:0044424,GO:0005622,GO:0010467,GO:0006725,GO:0006139,GO:0090304,GO:0046483,GO:0043228,GO:0043232,GO:1901360,GO:0043229,GO:0005488,GO:0034641,GO:0043226,GO:0005634,GO:0016070,GO:0044428,GO:0006807,GO:0044446,GO:0044260,GO:0043170,GO:0043227,GO:0043231,GO:0044422,GO:0071704,GO:0003674,GO:0044237,GO:0031974,GO:0044238,GO:0016071,GO:0065003,GO:0031981,GO:0070013,GO:0043233,GO:0008152,GO:…	protein binding,intracellular part,intracellular,gene expression,cellular aromatic compound metabolic process,nucleobase-containing compound metabolic process,nucleic acid metabolic process,heterocycle metabolic process,non-membrane-bounded organelle,intracellular non-membrane-bounded organelle,organic cyclic compound metabolic process,intracellular organelle,binding,cellular nitrogen compound me…	--	--
LNC_000916	XLOC_043161	-	7:137914399-137922736	0.42272	0.679058	-0.683832	0.04335	0.793341	Novel_lncRNA	co_location	ENSRNOG00000005291	Slc38a1	solute carrier family 38, member 1 [Source:RGD Symbol;Acc:69645]	GO:0003674,GO:0005215,GO:0022892,GO:0008324,GO:0044464,GO:0071702,GO:0006810,GO:0005623,GO:0022857,GO:0051234,GO:0042995,GO:0022891,GO:0044765,GO:0015817,GO:0006865,GO:0015075,GO:0042887,GO:0051179,GO:0006868,GO:0005290,GO:0006867,GO:0015182,GO:0015186,GO:0015804,GO:0022804,GO:0044459,GO:0043005,GO:0015849,GO:0046942,GO:0045118,GO:1901474,GO:0097458,GO:0006812,GO:0015293,GO:0015171,GO:0071705,GO:…	molecular_function,transporter activity,substrate-specific transporter activity,cation transmembrane transporter activity,cell part,organic substance transport,transport,cell,transmembrane transporter activity,establishment of localization,cell projection,substrate-specific transmembrane transporter activity,single-organism transport,histidine transport,amino acid transport,ion transmembrane tran…	rno04724,rno04727	Glutamatergic synapse,GABAergic synapse
ENSRNOT00000084136	ENSRNOG00000056265	LOC103689920	10:35044233-35054225	1.89232	0.715975	1.40217	5e-05	0.011183	Annotated_lncRNA	co_location	ENSRNOG00000060143	AABR07029573.3	--	--	--	--	--
ENSRNOT00000084136	ENSRNOG00000056265	LOC103689920	10:35044233-35054225	1.89232	0.715975	1.40217	5e-05	0.011183	Annotated_lncRNA	co_location	ENSRNOG00000003645	Hnrnpab	heterogeneous nuclear ribonucleoprotein A/B [Source:RGD Symbol;Acc:69255]	GO:0005515,GO:0044424,GO:0005622,GO:0010467,GO:0006725,GO:0006139,GO:0090304,GO:0046483,GO:0043228,GO:0043232,GO:1901360,GO:0043229,GO:0005488,GO:0032991,GO:0034641,GO:0043226,GO:0005634,GO:0016070,GO:0006807,GO:0034645,GO:0044260,GO:0043170,GO:0009059,GO:0043227,GO:0043231,GO:1901700,GO:0009719,GO:0071704,GO:0060255,GO:0003674,GO:0010033,GO:0006351,GO:0032774,GO:1901576,GO:0044237,GO:0044249,GO:…	protein binding,intracellular part,intracellular,gene expression,cellular aromatic compound metabolic process,nucleobase-containing compound metabolic process,nucleic acid metabolic process,heterocycle metabolic process,non-membrane-bounded organelle,intracellular non-membrane-bounded organelle,organic cyclic compound metabolic process,intracellular organelle,binding,macromolecular complex,cellul…	--	--
ENSRNOT00000084136	ENSRNOG00000056265	LOC103689920	10:35044233-35054225	1.89232	0.715975	1.40217	5e-05	0.011183	Annotated_lncRNA	co_location	ENSRNOG00000002511	Flt4	fms-related tyrosine kinase 4 [Source:RGD Symbol;Acc:621737]	GO:0005515,GO:0005488,GO:0032991,GO:0044260,GO:0043170,GO:0071704,GO:0060255,GO:0003674,GO:0010033,GO:0043234,GO:0044237,GO:0080090,GO:0044238,GO:0036094,GO:0019902,GO:0031323,GO:0032559,GO:0008152,GO:0097159,GO:0030554,GO:0019222,GO:0070528,GO:0032555,GO:0044464,GO:0032550,GO:0005623,GO:1901363,GO:0017076,GO:0001883,GO:0032549,GO:0001882,GO:0032553,GO:0005524,GO:0035639,GO:0043168,GO:0000166,GO:…	protein binding,binding,macromolecular complex,cellular macromolecule metabolic process,macromolecule metabolic process,organic substance metabolic process,regulation of macromolecule metabolic process,molecular_function,response to organic substance,protein complex,cellular metabolic process,regulation of primary metabolic process,primary metabolic process,small molecule binding,phosphatase bind…	rno04015,rno04510,rno04014,rno04151,rno04060	Rap1 signaling pathway,Focal adhesion,Ras signaling pathway,PI3K-Akt signaling pathway,Cytokine-cytokine receptor interaction
ENSRNOT00000084136	ENSRNOG00000056265	LOC103689920	10:35044233-35054225	1.89232	0.715975	1.40217	5e-05	0.011183	Annotated_lncRNA	co_location	ENSRNOG00000047396	LOC103689927	protein RMD5 homolog B [Source:RGD Symbol;Acc:9131446]	--	--	--	--
ENSRNOT00000084136	ENSRNOG00000056265	LOC103689920	10:35044233-35054225	1.89232	0.715975	1.40217	5e-05	0.011183	Annotated_lncRNA	co_location	ENSRNOG00000049062	Trappc2b	trafficking protein particle complex 2B [Source:RGD Symbol;Acc:6499350]	GO:0044424,GO:0005622,GO:0010467,GO:0006725,GO:0006139,GO:0090304,GO:0046483,GO:1901360,GO:0043229,GO:0034641,GO:0043226,GO:0005634,GO:0016070,GO:0006807,GO:0034645,GO:0044260,GO:0043170,GO:0009059,GO:0043227,GO:0043231,GO:0071704,GO:0006351,GO:0032774,GO:1901576,GO:0044237,GO:0044249,GO:0009058,GO:0005737,GO:0044238,GO:0044271,GO:1901362,GO:0019438,GO:0034654,GO:0018130,GO:0008152,GO:0044444,GO:…	intracellular part,intracellular,gene expression,cellular aromatic compound metabolic process,nucleobase-containing compound metabolic process,nucleic acid metabolic process,heterocycle metabolic process,organic cyclic compound metabolic process,intracellular organelle,cellular nitrogen compound metabolic process,organelle,nucleus,RNA metabolic process,nitrogen compound metabolic process,cellular…	--	--
ENSRNOT00000084136	ENSRNOG00000056265	LOC103689920	10:35044233-35054225	1.89232	0.715975	1.40217	5e-05	0.011183	Annotated_lncRNA	co_location	ENSRNOG00000002718	Scgb3a1	secretoglobin, family 3A, member 1 [Source:RGD Symbol;Acc:727901]	GO:0043226,GO:0043227,GO:0030154,GO:0051128,GO:0048869,GO:0051130,GO:1901741,GO:1901739,GO:0007275,GO:0006949,GO:0060143,GO:0060142,GO:0032502,GO:0048522,GO:0070062,GO:0043230,GO:0065010,GO:0044767,GO:0048518,GO:0071840,GO:0007520,GO:0048731,GO:0022603,GO:0048856,GO:0016043,GO:0010830,GO:0000768,GO:0048513,GO:0048468,GO:0031988,GO:2001014,GO:0044763,GO:0051146,GO:0008150,GO:0009987,GO:0031982,GO:…	organelle,membrane-bounded organelle,cell differentiation,regulation of cellular component organization,cellular developmental process,positive regulation of cellular component organization,positive regulation of myoblast fusion,regulation of myoblast fusion,multicellular organismal development,syncytium formation,positive regulation of syncytium formation by plasma membrane fusion,regulation of …	--	--
ENSRNOT00000084136	ENSRNOG00000056265	LOC103689920	10:35044233-35054225	1.89232	0.715975	1.40217	5e-05	0.011183	Annotated_lncRNA	co_location	ENSRNOG00000004247	Nhp2	NHP2 ribonucleoprotein [Source:RGD Symbol;Acc:1309435]	GO:0005622,GO:0003676,GO:0044237,GO:0010467,GO:1901360,GO:0006725,GO:0016070,GO:0044260,GO:0006139,GO:0046483,GO:0090304,GO:0034641,GO:0043229,GO:1901363,GO:0097159,GO:0043170,GO:0006807,GO:0044424,GO:0008152,GO:0071704,GO:0043231,GO:0005488,GO:0044238,GO:0005634,GO:0043226,GO:0043227,GO:0044446,GO:0044422,GO:0031981,GO:0043233,GO:0044428,GO:0070013,GO:0031974,GO:0044464,GO:0005623,GO:0009987,GO:…	intracellular,nucleic acid binding,cellular metabolic process,gene expression,organic cyclic compound metabolic process,cellular aromatic compound metabolic process,RNA metabolic process,cellular macromolecule metabolic process,nucleobase-containing compound metabolic process,heterocycle metabolic process,nucleic acid metabolic process,cellular nitrogen compound metabolic process,intracellular or…	rno03008	Ribosome biogenesis in eukaryotes
ENSRNOT00000084136	ENSRNOG00000056265	LOC103689920	10:35044233-35054225	1.89232	0.715975	1.40217	5e-05	0.011183	Annotated_lncRNA	co_location	ENSRNOG00000021731	N4bp3	Nedd4 binding protein 3 [Source:RGD Symbol;Acc:1308356]	GO:0044424,GO:0005622,GO:0043229,GO:0043226,GO:0044446,GO:0043227,GO:0043231,GO:0044422,GO:0005737,GO:0044444,GO:0044464,GO:0005623,GO:0031988,GO:0031410,GO:0030659,GO:0016023,GO:0031090,GO:0031982,GO:0044433,GO:0012506,GO:0005575,GO:0016020	intracellular part,intracellular,intracellular organelle,organelle,intracellular organelle part,membrane-bounded organelle,intracellular membrane-bounded organelle,organelle part,cytoplasm,cytoplasmic part,cell part,cell,membrane-bounded vesicle,cytoplasmic vesicle,cytoplasmic vesicle membrane,cytoplasmic membrane-bounded vesicle,organelle membrane,vesicle,cytoplasmic vesicle part,vesicle membran…	--	--
ENSRNOT00000084136	ENSRNOG00000056265	LOC103689920	10:35044233-35054225	1.89232	0.715975	1.40217	5e-05	0.011183	Annotated_lncRNA	co_location	ENSRNOG00000048357	LOC103690164	5-phosphohydroxy-L-lysine phospho-lyase [Source:RGD Symbol;Acc:9104895]	GO:0005515,GO:0005488,GO:0003674,GO:0043168,GO:0042802,GO:0043167,GO:0030170,GO:0003824,GO:0008483,GO:0016769,GO:0016740,GO:0048037	protein binding,binding,molecular_function,anion binding,identical protein binding,ion binding,pyridoxal phosphate binding,catalytic activity,transaminase activity,transferase activity, transferring nitrogenous groups,transferase activity,cofactor binding	rno00310,rno01100	Lysine degradation,Metabolic pathways
ENSRNOT00000084136	ENSRNOG00000056265	LOC103689920	10:35044233-35054225	1.89232	0.715975	1.40217	5e-05	0.011183	Annotated_lncRNA	co_location	ENSRNOG00000054891	Cnot6	CCR4-NOT transcription complex, subunit 6 [Source:RGD Symbol;Acc:1310783]	GO:0005515,GO:0044424,GO:0005622,GO:0006725,GO:0006139,GO:0090304,GO:0046483,GO:1901360,GO:0005488,GO:0032991,GO:0034641,GO:0016070,GO:0006807,GO:0044260,GO:0043170,GO:0071704,GO:0003674,GO:0043234,GO:0044237,GO:0044238,GO:0016071,GO:0065003,GO:0008152,GO:0008408,GO:0051128,GO:0044085,GO:0044464,GO:0005623,GO:0044087,GO:0043933,GO:0051130,GO:0016796,GO:0022607,GO:0070966,GO:0016787,GO:2000325,GO:…	protein binding,intracellular part,intracellular,cellular aromatic compound metabolic process,nucleobase-containing compound metabolic process,nucleic acid metabolic process,heterocycle metabolic process,organic cyclic compound metabolic process,binding,macromolecular complex,cellular nitrogen compound metabolic process,RNA metabolic process,nitrogen compound metabolic process,cellular macromolec…	rno03018	RNA degradation
ENSRNOT00000077138	ENSRNOG00000059558	AABR07062344.2	4:170075187-170077752	14.2355	10.6292	0.421457	0.0006	0.0805507	Annotated_lncRNA	co_location	ENSRNOG00000046844	LOC100912450	uncharacterized LOC100912450 [Source:RGD Symbol;Acc:6487050]	--	--	--	--
ENSRNOT00000077138	ENSRNOG00000059558	AABR07062344.2	4:170075187-170077752	14.2355	10.6292	0.421457	0.0006	0.0805507	Annotated_lncRNA	co_location	ENSRNOG00000008766	Grin2b	glutamate ionotropic receptor NMDA type subunit 2B [Source:RGD Symbol;Acc:2738]	GO:0005515,GO:0005488,GO:0032991,GO:1901700,GO:0003674,GO:0010033,GO:0043234,GO:0097305,GO:0005215,GO:0045202,GO:0005231,GO:0022892,GO:0022836,GO:0022839,GO:0055085,GO:0044464,GO:0006810,GO:0005623,GO:0022857,GO:0051234,GO:0005230,GO:0022891,GO:0044765,GO:0016594,GO:0015267,GO:0022803,GO:0043168,GO:0015276,GO:0022834,GO:0015075,GO:0044456,GO:0005216,GO:0051179,GO:0097060,GO:0022838,GO:0043235,GO:…	protein binding,binding,macromolecular complex,response to oxygen-containing compound,molecular_function,response to organic substance,protein complex,response to alcohol,transporter activity,synapse,excitatory extracellular ligand-gated ion channel activity,substrate-specific transporter activity,gated channel activity,ion gated channel activity,transmembrane transport,cell part,transport,cell,t…	rno05034,rno05322,rno05031,rno05030,rno04724,rno04015,rno04728,rno05010,rno05014,rno04720,rno04024,rno04713,rno04014,rno04080,rno05016,rno05033	Alcoholism,Systemic lupus erythematosus,Amphetamine addiction,Cocaine addiction,Glutamatergic synapse,Rap1 signaling pathway,Dopaminergic synapse,Alzheimer's disease,Amyotrophic lateral sclerosis (ALS),Long-term potentiation,cAMP signaling pathway,Circadian entrainment,Ras signaling pathway,Neuroactive ligand-receptor interaction,Huntington's disease,Nicotine addiction
ENSRNOT00000077138	ENSRNOG00000059558	AABR07062344.2	4:170075187-170077752	14.2355	10.6292	0.421457	0.0006	0.0805507	Annotated_lncRNA	co_location	ENSRNOG00000045978	Hist1h4m	histone cluster 1, H4m [Source:RGD Symbol;Acc:1306905]	GO:0005515,GO:0044424,GO:0005622,GO:0010467,GO:0006725,GO:0006139,GO:0090304,GO:0046483,GO:1901360,GO:0043229,GO:0005488,GO:0046983,GO:0034641,GO:0043226,GO:0005634,GO:0016070,GO:0044428,GO:0006807,GO:0044446,GO:0034645,GO:0044260,GO:0043170,GO:0009059,GO:0043227,GO:0043231,GO:0044422,GO:0046982,GO:0071704,GO:0003674,GO:0006351,GO:0032774,GO:1901576,GO:0044237,GO:0044249,GO:0009058,GO:0031974,GO:…	protein binding,intracellular part,intracellular,gene expression,cellular aromatic compound metabolic process,nucleobase-containing compound metabolic process,nucleic acid metabolic process,heterocycle metabolic process,organic cyclic compound metabolic process,intracellular organelle,binding,protein dimerization activity,cellular nitrogen compound metabolic process,organelle,nucleus,RNA metaboli…	rno05034,rno05322,rno05203	Alcoholism,Systemic lupus erythematosus,Viral carcinogenesis
ENSRNOT00000077138	ENSRNOG00000059558	AABR07062344.2	4:170075187-170077752	14.2355	10.6292	0.421457	0.0006	0.0805507	Annotated_lncRNA	co_location	ENSRNOG00000048642	LOC680097	similar to germinal histone H4 gene [Source:RGD Symbol;Acc:1596791]	GO:0005515,GO:0044424,GO:0005622,GO:0010467,GO:0006725,GO:0006139,GO:0090304,GO:0046483,GO:1901360,GO:0043229,GO:0005488,GO:0046983,GO:0034641,GO:0043226,GO:0005634,GO:0016070,GO:0044428,GO:0006807,GO:0044446,GO:0034645,GO:0044260,GO:0043170,GO:0009059,GO:0043227,GO:0043231,GO:0044422,GO:0046982,GO:0071704,GO:0003674,GO:0006351,GO:0032774,GO:1901576,GO:0044237,GO:0044249,GO:0009058,GO:0031974,GO:…	protein binding,intracellular part,intracellular,gene expression,cellular aromatic compound metabolic process,nucleobase-containing compound metabolic process,nucleic acid metabolic process,heterocycle metabolic process,organic cyclic compound metabolic process,intracellular organelle,binding,protein dimerization activity,cellular nitrogen compound metabolic process,organelle,nucleus,RNA metaboli…	rno05034,rno05322,rno05203	Alcoholism,Systemic lupus erythematosus,Viral carcinogenesis
ENSRNOT00000077138	ENSRNOG00000059558	AABR07062344.2	4:170075187-170077752	14.2355	10.6292	0.421457	0.0006	0.0805507	Annotated_lncRNA	co_location	ENSRNOG00000048926	LOC100912609	uncharacterized LOC100912609 [Source:RGD Symbol;Acc:6486012]	--	--	--	--
ENSRNOT00000077138	ENSRNOG00000059558	AABR07062344.2	4:170075187-170077752	14.2355	10.6292	0.421457	0.0006	0.0805507	Annotated_lncRNA	co_location	ENSRNOG00000005505	Wbp11l1	WW domain-binding protein 11-like 1 [Source:RGD Symbol;Acc:9435381]	GO:0005622,GO:0044424,GO:0043229,GO:0043231,GO:0044237,GO:0043226,GO:0044260,GO:0043227,GO:0034641,GO:0006807,GO:0010467,GO:0005737,GO:0090304,GO:0016070,GO:0006139,GO:0006725,GO:1901360,GO:0046483,GO:0044446,GO:0044238,GO:0043170,GO:0008152,GO:0071704,GO:0044422,GO:0005634,GO:0030529,GO:0006396,GO:0044085,GO:0016071,GO:0005681,GO:0042254,GO:0006397,GO:0045292,GO:0022613,GO:0044428,GO:0032991,GO:…	intracellular,intracellular part,intracellular organelle,intracellular membrane-bounded organelle,cellular metabolic process,organelle,cellular macromolecule metabolic process,membrane-bounded organelle,cellular nitrogen compound metabolic process,nitrogen compound metabolic process,gene expression,cytoplasm,nucleic acid metabolic process,RNA metabolic process,nucleobase-containing compound metab…	rno03040	Spliceosome
ENSRNOT00000077138	ENSRNOG00000059558	AABR07062344.2	4:170075187-170077752	14.2355	10.6292	0.421457	0.0006	0.0805507	Annotated_lncRNA	co_location	ENSRNOG00000048735	RGD1562378	histone H4 variant H4-v.1 [Source:RGD Symbol;Acc:1562378]	GO:0005515,GO:0044424,GO:0005622,GO:0010467,GO:0006725,GO:0006139,GO:0090304,GO:0046483,GO:1901360,GO:0043229,GO:0005488,GO:0046983,GO:0034641,GO:0043226,GO:0005634,GO:0016070,GO:0044428,GO:0006807,GO:0044446,GO:0034645,GO:0044260,GO:0043170,GO:0009059,GO:0043227,GO:0043231,GO:0044422,GO:0046982,GO:0071704,GO:0003674,GO:0006351,GO:0032774,GO:1901576,GO:0044237,GO:0044249,GO:0009058,GO:0031974,GO:…	protein binding,intracellular part,intracellular,gene expression,cellular aromatic compound metabolic process,nucleobase-containing compound metabolic process,nucleic acid metabolic process,heterocycle metabolic process,organic cyclic compound metabolic process,intracellular organelle,binding,protein dimerization activity,cellular nitrogen compound metabolic process,organelle,nucleus,RNA metaboli…	rno05034,rno05322,rno05203	Alcoholism,Systemic lupus erythematosus,Viral carcinogenesis
ENSRNOT00000077138	ENSRNOG00000059558	AABR07062344.2	4:170075187-170077752	14.2355	10.6292	0.421457	0.0006	0.0805507	Annotated_lncRNA	co_location	ENSRNOG00000045819	LOC103690002	histone H2A.J [Source:RGD Symbol;Acc:9140761]	GO:0005515,GO:0044424,GO:0005622,GO:0010467,GO:0006725,GO:0006139,GO:0090304,GO:0046483,GO:0043228,GO:0043232,GO:1901360,GO:0043229,GO:0005488,GO:0032991,GO:0046983,GO:0034641,GO:0043226,GO:0005634,GO:0016070,GO:0044428,GO:0006807,GO:0044446,GO:0034645,GO:0044260,GO:0043170,GO:0009059,GO:0043227,GO:0043231,GO:0044422,GO:0046982,GO:0071704,GO:0060255,GO:0003674,GO:0006351,GO:0032774,GO:1901576,GO:…	protein binding,intracellular part,intracellular,gene expression,cellular aromatic compound metabolic process,nucleobase-containing compound metabolic process,nucleic acid metabolic process,heterocycle metabolic process,non-membrane-bounded organelle,intracellular non-membrane-bounded organelle,organic cyclic compound metabolic process,intracellular organelle,binding,macromolecular complex,protei…	rno05034,rno05322	Alcoholism,Systemic lupus erythematosus
ENSRNOT00000077138	ENSRNOG00000059558	AABR07062344.2	4:170075187-170077752	14.2355	10.6292	0.421457	0.0006	0.0805507	Annotated_lncRNA	co_location	ENSRNOG00000048722	LOC100912527	uncharacterized LOC100912527 [Source:RGD Symbol;Acc:6486831]	--	--	--	--
LNC_000997	XLOC_047763	-	9:12294178-12295939	2.66063	3.28264	-0.30309	0.0285	0.679904	Novel_lncRNA	co_location	ENSRNOG00000049939	AABR07066677.1	--	--	--	--	--
ENSRNOT00000075961	ENSRNOG00000051085	Rn50_2_1764.2	2:157031017-157068984	2.79956	4.22583	-0.594035	0.04465	0.800696	Annotated_lncRNA	co_location	ENSRNOG00000051147	Rn50_2_1765.1	--	GO:0050794,GO:0050789,GO:0044763,GO:0008150,GO:0065007,GO:0044699,GO:0009987,GO:0051716,GO:0050896,GO:0007165,GO:0044700,GO:0023052,GO:0007154	regulation of cellular process,regulation of biological process,single-organism cellular process,biological_process,biological regulation,single-organism process,cellular process,cellular response to stimulus,response to stimulus,signal transduction,single organism signaling,signaling,cell communication	--	--
ENSRNOT00000075961	ENSRNOG00000051085	Rn50_2_1764.2	2:157031017-157068984	2.79956	4.22583	-0.594035	0.04465	0.800696	Annotated_lncRNA	co_location	ENSRNOG00000000889	LOC304239	similar to RalA binding protein 1 [Source:RGD Symbol;Acc:1565198]	GO:0005515,GO:0006725,GO:0006139,GO:0046483,GO:1901360,GO:0005488,GO:0080090,GO:0016887,GO:0019222,GO:0031323,GO:0034641,GO:0019219,GO:0016462,GO:0016818,GO:0071704,GO:0016817,GO:0006807,GO:0051171,GO:0016192,GO:0044238,GO:0044237,GO:0008152,GO:0050794,GO:0017111,GO:0051179,GO:0017160,GO:0006897,GO:0019899,GO:0005622,GO:0051234,GO:0050789,GO:0006810,GO:0044464,GO:0003674,GO:0005623,GO:0044763,GO:…	protein binding,cellular aromatic compound metabolic process,nucleobase-containing compound metabolic process,heterocycle metabolic process,organic cyclic compound metabolic process,binding,regulation of primary metabolic process,ATPase activity,regulation of metabolic process,regulation of cellular metabolic process,cellular nitrogen compound metabolic process,regulation of nucleobase-containing…	--	--
ENSRNOT00000088632	ENSRNOG00000059439	AABR07026565.2	16:83852960-83862697	1.33985	0.77488	0.79003	0.01185	0.475029	Annotated_lncRNA	co_location	ENSRNOG00000023509	Irs2	insulin receptor substrate 2 [Source:RGD Symbol;Acc:69316]	GO:0044249,GO:0009058,GO:1901576,GO:0005622,GO:0034645,GO:0009059,GO:0044237,GO:0031326,GO:0009889,GO:0044260,GO:2000112,GO:0031323,GO:0080090,GO:0060255,GO:0010556,GO:0019222,GO:0043170,GO:0044424,GO:0008152,GO:0071704,GO:0005488,GO:0044238,GO:0005515,GO:0048523,GO:1901698,GO:0048519,GO:0031325,GO:0009893,GO:0032502,GO:0010941,GO:0010243,GO:0048518,GO:0008219,GO:0016265,GO:0042981,GO:0006915,GO:…	cellular biosynthetic process,biosynthetic process,organic substance biosynthetic process,intracellular,cellular macromolecule biosynthetic process,macromolecule biosynthetic process,cellular metabolic process,regulation of cellular biosynthetic process,regulation of biosynthetic process,cellular macromolecule metabolic process,regulation of cellular macromolecule biosynthetic process,regulation …	rno05206,rno04932,rno04068,rno04920,rno04022,rno04910,rno04930,rno04152	MicroRNAs in cancer,Non-alcoholic fatty liver disease (NAFLD),FoxO signaling pathway,Adipocytokine signaling pathway,cGMP-PKG signaling pathway,Insulin signaling pathway,Type II diabetes mellitus,AMPK signaling pathway
ENSRNOT00000092834	ENSRNOG00000062160	Rn60_8_0597.2	8:59608665-59609138	3.49161	5.30927	-0.60462	0.02925	0.686328	Annotated_lncRNA	co_location	ENSRNOG00000013493	Psma4	proteasome subunit alpha 4 [Source:RGD Symbol;Acc:61846]	GO:0005515,GO:0044424,GO:0005622,GO:0043228,GO:0043232,GO:0043229,GO:0005488,GO:0032991,GO:0043226,GO:0005634,GO:0044260,GO:0043170,GO:0043227,GO:0043231,GO:0071704,GO:0003674,GO:0043234,GO:0044237,GO:0005737,GO:0044238,GO:0019773,GO:0008152,GO:0044444,GO:0030529,GO:0044464,GO:0005623,GO:0016787,GO:0005839,GO:0004298,GO:0070003,GO:0070062,GO:0043230,GO:0065010,GO:0000502,GO:0035770,GO:0003824,GO:…	protein binding,intracellular part,intracellular,non-membrane-bounded organelle,intracellular non-membrane-bounded organelle,intracellular organelle,binding,macromolecular complex,organelle,nucleus,cellular macromolecule metabolic process,macromolecule metabolic process,membrane-bounded organelle,intracellular membrane-bounded organelle,organic substance metabolic process,molecular_function,prote…	rno03050	Proteasome
ENSRNOT00000092834	ENSRNOG00000062160	Rn60_8_0597.2	8:59608665-59609138	3.49161	5.30927	-0.60462	0.02925	0.686328	Annotated_lncRNA	co_location	ENSRNOG00000014427	Chrnb4	cholinergic receptor nicotinic beta 4 subunit [Source:RGD Symbol;Acc:2351]	GO:0043169,GO:0005488,GO:0023051,GO:0010646,GO:0051239,GO:0048518,GO:0043167,GO:0051969,GO:0005515,GO:0007267,GO:0046982,GO:0031644,GO:0009987,GO:0048522,GO:0046983,GO:0014070,GO:0010033,GO:0044763,GO:0007610,GO:0044057,GO:0009719,GO:0043005,GO:0044708,GO:0007268,GO:0097458,GO:0035095,GO:0065008,GO:0007626,GO:0035637,GO:0045202,GO:0004889,GO:0019226,GO:0044699,GO:0060084,GO:0043279,GO:0010243,GO:…	cation binding,binding,regulation of signaling,regulation of cell communication,regulation of multicellular organismal process,positive regulation of biological process,ion binding,regulation of transmission of nerve impulse,protein binding,cell-cell signaling,protein heterodimerization activity,regulation of neurological system process,cellular process,positive regulation of cellular process,pro…	rno04725,rno04080	Cholinergic synapse,Neuroactive ligand-receptor interaction
ENSRNOT00000092834	ENSRNOG00000062160	Rn60_8_0597.2	8:59608665-59609138	3.49161	5.30927	-0.60462	0.02925	0.686328	Annotated_lncRNA	co_location	ENSRNOG00000013419	Hykk	hydroxylysine kinase [Source:RGD Symbol;Acc:1308677]	--	--	rno00310,rno01100	Lysine degradation,Metabolic pathways
ENSRNOT00000092834	ENSRNOG00000062160	Rn60_8_0597.2	8:59608665-59609138	3.49161	5.30927	-0.60462	0.02925	0.686328	Annotated_lncRNA	co_location	ENSRNOG00000013610	Chrna5	cholinergic receptor nicotinic alpha 5 subunit [Source:RGD Symbol;Acc:2347]	GO:0005515,GO:0005488,GO:0032991,GO:0035095,GO:0014070,GO:0009719,GO:0003674,GO:0010033,GO:0043234,GO:0005892,GO:0005215,GO:0043279,GO:0004889,GO:0045202,GO:0005231,GO:0015464,GO:0022892,GO:0022836,GO:0022839,GO:0008324,GO:1901698,GO:0044464,GO:0005261,GO:0005623,GO:0010243,GO:0022857,GO:0005230,GO:0022891,GO:0015267,GO:0022803,GO:0015276,GO:0022834,GO:0035094,GO:0015075,GO:0044456,GO:0005216,GO:…	protein binding,binding,macromolecular complex,behavioral response to nicotine,response to organic cyclic compound,response to endogenous stimulus,molecular_function,response to organic substance,protein complex,acetylcholine-gated channel complex,transporter activity,response to alkaloid,acetylcholine-activated cation-selective channel activity,synapse,excitatory extracellular ligand-gated ion c…	rno04080	Neuroactive ligand-receptor interaction
ENSRNOT00000092834	ENSRNOG00000062160	Rn60_8_0597.2	8:59608665-59609138	3.49161	5.30927	-0.60462	0.02925	0.686328	Annotated_lncRNA	co_location	ENSRNOG00000013829	Chrna3	cholinergic receptor nicotinic alpha 3 subunit [Source:RGD Symbol;Acc:2345]	GO:1901698,GO:0032502,GO:0014070,GO:0010243,GO:0007275,GO:0009719,GO:0044464,GO:0005623,GO:0010033,GO:0048856,GO:0048731,GO:0009987,GO:0007399,GO:0007610,GO:0044708,GO:0003674,GO:0060084,GO:0035094,GO:0043279,GO:0050794,GO:0007267,GO:0035095,GO:0007268,GO:0008324,GO:0008150,GO:0060073,GO:0030534,GO:0050789,GO:0045202,GO:0007274,GO:0032991,GO:0019226,GO:0005892,GO:0097060,GO:0044456,GO:0035637,GO:…	response to nitrogen compound,developmental process,response to organic cyclic compound,response to organonitrogen compound,multicellular organismal development,response to endogenous stimulus,cell part,cell,response to organic substance,anatomical structure development,system development,cellular process,nervous system development,behavior,single-organism behavior,molecular_function,synaptic tra…	rno04725,rno04080	Cholinergic synapse,Neuroactive ligand-receptor interaction
ENSRNOT00000087034	ENSRNOG00000056327	AABR07002010.1	1:64816761-64830953	0.344681	0.629689	-0.869376	0.00495	0.299137	Annotated_lncRNA	co_location	ENSRNOG00000056036	LOC102552284	zinc finger protein 420-like [Source:RGD Symbol;Acc:7708183]	GO:0005622,GO:0010467,GO:0006725,GO:0006139,GO:0090304,GO:0046483,GO:1901360,GO:0005488,GO:0034641,GO:0016070,GO:0006807,GO:0034645,GO:0044260,GO:0043170,GO:0009059,GO:0071704,GO:0060255,GO:0003674,GO:0006351,GO:0032774,GO:1901576,GO:0044237,GO:0044249,GO:0019219,GO:0009058,GO:0051171,GO:0080090,GO:0044238,GO:0044271,GO:1901362,GO:2000112,GO:0010468,GO:0003676,GO:0019438,GO:0034654,GO:0031323,GO:…	intracellular,gene expression,cellular aromatic compound metabolic process,nucleobase-containing compound metabolic process,nucleic acid metabolic process,heterocycle metabolic process,organic cyclic compound metabolic process,binding,cellular nitrogen compound metabolic process,RNA metabolic process,nitrogen compound metabolic process,cellular macromolecule biosynthetic process,cellular macromol…	--	--
ENSRNOT00000087034	ENSRNOG00000056327	AABR07002010.1	1:64816761-64830953	0.344681	0.629689	-0.869376	0.00495	0.299137	Annotated_lncRNA	co_location	ENSRNOG00000057050	Vom2r12	vomeronasal 2 receptor, 12 [Source:RGD Symbol;Acc:1594694]	GO:0003674,GO:0044464,GO:0005623,GO:0044763,GO:0008150,GO:0009987,GO:0044699,GO:0005575,GO:0050794,GO:0050789,GO:0051716,GO:0065007,GO:0050896,GO:0007165,GO:0007154,GO:0016020,GO:0071944,GO:0044700,GO:0023052,GO:0005886,GO:0044425,GO:0007166,GO:0004871,GO:0060089,GO:0016021,GO:0038023,GO:0031224,GO:0004872,GO:0004888,GO:0007186,GO:0004930	molecular_function,cell part,cell,single-organism cellular process,biological_process,cellular process,single-organism process,cellular_component,regulation of cellular process,regulation of biological process,cellular response to stimulus,biological regulation,response to stimulus,signal transduction,cell communication,membrane,cell periphery,single organism signaling,signaling,plasma membrane,m…	--	--
ENSRNOT00000087034	ENSRNOG00000056327	AABR07002010.1	1:64816761-64830953	0.344681	0.629689	-0.869376	0.00495	0.299137	Annotated_lncRNA	co_location	ENSRNOG00000055298	Vom2r80	vomeronasal 2 receptor, 80 [Source:RGD Symbol;Acc:1559687]	GO:0003674,GO:0044464,GO:0005623,GO:0044763,GO:0008150,GO:0009987,GO:0044699,GO:0005575,GO:0050794,GO:0050789,GO:0051716,GO:0065007,GO:0050896,GO:0007165,GO:0007154,GO:0016020,GO:0071944,GO:0044700,GO:0023052,GO:0005886,GO:0044425,GO:0007166,GO:0004871,GO:0060089,GO:0016021,GO:0038023,GO:0031224,GO:0004872,GO:0004888,GO:0007186,GO:0004930	molecular_function,cell part,cell,single-organism cellular process,biological_process,cellular process,single-organism process,cellular_component,regulation of cellular process,regulation of biological process,cellular response to stimulus,biological regulation,response to stimulus,signal transduction,cell communication,membrane,cell periphery,single organism signaling,signaling,plasma membrane,m…	--	--
LNC_000416	XLOC_017515	-	15:52347074-52356531	0.576722	0.773661	-0.423826	0.00095	0.110215	Novel_lncRNA	co_location	ENSRNOG00000013288	Xpo7	exportin 7 [Source:RGD Symbol;Acc:1310928]	GO:0005515,GO:0044424,GO:0005622,GO:0043229,GO:0005488,GO:0032991,GO:0043226,GO:0005634,GO:0044428,GO:0044446,GO:0043227,GO:0043231,GO:0044422,GO:0008565,GO:0031967,GO:0031975,GO:0003674,GO:0043234,GO:0005215,GO:0005635,GO:0005737,GO:0046930,GO:0005643,GO:0022892,GO:0044464,GO:0071702,GO:0006810,GO:0005623,GO:0016482,GO:0051234,GO:0044765,GO:0051179,GO:0045184,GO:0015031,GO:0046907,GO:0005049,GO:…	protein binding,intracellular part,intracellular,intracellular organelle,binding,macromolecular complex,organelle,nucleus,nuclear part,intracellular organelle part,membrane-bounded organelle,intracellular membrane-bounded organelle,organelle part,protein transporter activity,organelle envelope,envelope,molecular_function,protein complex,transporter activity,nuclear envelope,cytoplasm,pore complex…	--	--
LNC_000416	XLOC_017515	-	15:52347074-52356531	0.576722	0.773661	-0.423826	0.00095	0.110215	Novel_lncRNA	co_location	ENSRNOG00000025638	Npm2	nucleophosmin/nucleoplasmin 2 [Source:RGD Symbol;Acc:727816]	GO:0005515,GO:0044424,GO:0005622,GO:0006725,GO:0006139,GO:0090304,GO:0046483,GO:0043228,GO:0043232,GO:1901360,GO:0043229,GO:0005488,GO:0034641,GO:0043226,GO:0005634,GO:0044428,GO:0006807,GO:0044446,GO:0034645,GO:0044260,GO:0043170,GO:0009059,GO:0043227,GO:0043231,GO:0044422,GO:0071704,GO:0060255,GO:0003674,GO:0006461,GO:0070271,GO:1901576,GO:0044427,GO:0044237,GO:0044249,GO:0019219,GO:0009058,GO:…	protein binding,intracellular part,intracellular,cellular aromatic compound metabolic process,nucleobase-containing compound metabolic process,nucleic acid metabolic process,heterocycle metabolic process,non-membrane-bounded organelle,intracellular non-membrane-bounded organelle,organic cyclic compound metabolic process,intracellular organelle,binding,cellular nitrogen compound metabolic process,…	--	--
LNC_000416	XLOC_017515	-	15:52347074-52356531	0.576722	0.773661	-0.423826	0.00095	0.110215	Novel_lncRNA	co_location	ENSRNOG00000012273	Dmtn	dematin actin binding protein [Source:RGD Symbol;Acc:1311419]	GO:0005515,GO:0044424,GO:0005622,GO:0043228,GO:0043232,GO:0043229,GO:0005488,GO:0032991,GO:0043226,GO:0010035,GO:0044446,GO:0044260,GO:0043170,GO:0043227,GO:0043231,GO:0014070,GO:0044422,GO:1901700,GO:0009719,GO:0071704,GO:0060255,GO:0003674,GO:1900025,GO:0010033,GO:0043234,GO:0006461,GO:0070271,GO:0010038,GO:0044237,GO:0046683,GO:0051592,GO:0005737,GO:0010771,GO:0045202,GO:0080090,GO:0044238,GO:…	protein binding,intracellular part,intracellular,non-membrane-bounded organelle,intracellular non-membrane-bounded organelle,intracellular organelle,binding,macromolecular complex,organelle,response to inorganic substance,intracellular organelle part,cellular macromolecule metabolic process,macromolecule metabolic process,membrane-bounded organelle,intracellular membrane-bounded organelle,respons…	--	--
LNC_000416	XLOC_017515	-	15:52347074-52356531	0.576722	0.773661	-0.423826	0.00095	0.110215	Novel_lncRNA	co_location	ENSRNOG00000011427	Hr	hair growth associated [Source:RGD Symbol;Acc:620634]	GO:0005515,GO:0044424,GO:0005622,GO:0010467,GO:0006725,GO:0006139,GO:0090304,GO:0046483,GO:1901360,GO:0043229,GO:0005488,GO:0034641,GO:0043226,GO:0005634,GO:0016070,GO:0044428,GO:0006807,GO:0044446,GO:0034645,GO:0044260,GO:0043170,GO:0009059,GO:0043227,GO:0043231,GO:0044422,GO:0071704,GO:0060255,GO:0003674,GO:0006351,GO:0032774,GO:1901576,GO:0044237,GO:0044249,GO:0019219,GO:0009058,GO:0051171,GO:…	protein binding,intracellular part,intracellular,gene expression,cellular aromatic compound metabolic process,nucleobase-containing compound metabolic process,nucleic acid metabolic process,heterocycle metabolic process,organic cyclic compound metabolic process,intracellular organelle,binding,cellular nitrogen compound metabolic process,organelle,nucleus,RNA metabolic process,nuclear part,nitroge…	--	--
LNC_000416	XLOC_017515	-	15:52347074-52356531	0.576722	0.773661	-0.423826	0.00095	0.110215	Novel_lncRNA	co_location	ENSRNOG00000011831	Nudt18	nudix hydrolase 18 [Source:RGD Symbol;Acc:1311802]	GO:0005515,GO:0006725,GO:0006139,GO:0046483,GO:1901360,GO:0005488,GO:0034641,GO:0006807,GO:0071704,GO:0003674,GO:0044237,GO:0016462,GO:0016818,GO:0016817,GO:0044238,GO:0009184,GO:0009192,GO:0044716,GO:0044717,GO:0046057,GO:0046067,GO:0046712,GO:0008152,GO:0044715,GO:0046056,GO:0009137,GO:0009181,GO:0009182,GO:0046066,GO:0016787,GO:0034655,GO:0044270,GO:0009154,GO:0009261,GO:0009394,GO:0019692,GO:…	protein binding,cellular aromatic compound metabolic process,nucleobase-containing compound metabolic process,heterocycle metabolic process,organic cyclic compound metabolic process,binding,cellular nitrogen compound metabolic process,nitrogen compound metabolic process,organic substance metabolic process,molecular_function,cellular metabolic process,pyrophosphatase activity,hydrolase activity, a…	--	--
LNC_000416	XLOC_017515	-	15:52347074-52356531	0.576722	0.773661	-0.423826	0.00095	0.110215	Novel_lncRNA	co_location	ENSRNOG00000013922	Dok2	docking protein 2 [Source:RGD Symbol;Acc:1310966]	GO:0005515,GO:0005488,GO:0003674,GO:0005068,GO:0005158,GO:0035591,GO:0005057,GO:0007264,GO:0030971,GO:0035556,GO:0030674,GO:0044763,GO:0008150,GO:0007265,GO:0009987,GO:0060090,GO:0007169,GO:0044699,GO:0032403,GO:0007167,GO:0050794,GO:0005102,GO:0050789,GO:0051716,GO:0065007,GO:0050896,GO:0007165,GO:0007154,GO:0044700,GO:0023052,GO:0007166,GO:0004871,GO:0060089	protein binding,binding,molecular_function,transmembrane receptor protein tyrosine kinase adaptor activity,insulin receptor binding,signaling adaptor activity,receptor signaling protein activity,small GTPase mediated signal transduction,receptor tyrosine kinase binding,intracellular signal transduction,protein binding, bridging,single-organism cellular process,biological_process,Ras protein signa…	--	--
LNC_000416	XLOC_017515	-	15:52347074-52356531	0.576722	0.773661	-0.423826	0.00095	0.110215	Novel_lncRNA	co_location	ENSRNOG00000012014	Fam160b2	family with sequence similarity 160, member B2 [Source:RGD Symbol;Acc:1308870]	--	--	--	--
LNC_000416	XLOC_017515	-	15:52347074-52356531	0.576722	0.773661	-0.423826	0.00095	0.110215	Novel_lncRNA	co_location	ENSRNOG00000012912	Fgf17	fibroblast growth factor 17 [Source:RGD Symbol;Acc:2607]	GO:0005515,GO:0005488,GO:0009719,GO:0003674,GO:0010033,GO:0071495,GO:0005111,GO:0070848,GO:0071310,GO:0007275,GO:0071363,GO:0005105,GO:0032502,GO:0048522,GO:0070887,GO:0048518,GO:0044344,GO:0042221,GO:0071774,GO:0044763,GO:0008150,GO:0009987,GO:0005104,GO:0008543,GO:0007169,GO:0044699,GO:0005575,GO:0007167,GO:0070851,GO:0050794,GO:0008083,GO:0005102,GO:0050789,GO:0008284,GO:0051716,GO:0042127,GO:…	protein binding,binding,response to endogenous stimulus,molecular_function,response to organic substance,cellular response to endogenous stimulus,type 2 fibroblast growth factor receptor binding,response to growth factor stimulus,cellular response to organic substance,multicellular organismal development,cellular response to growth factor stimulus,type 1 fibroblast growth factor receptor binding,…	rno04015,rno04810,rno04010,rno04014,rno05218,rno04151,rno05200	Rap1 signaling pathway,Regulation of actin cytoskeleton,MAPK signaling pathway,Ras signaling pathway,Melanoma,PI3K-Akt signaling pathway,Pathways in cancer
ENSRNOT00000088059	ENSRNOG00000057609	AABR07065091.1	6:109312216-109315245	0.702124	0.223895	1.64891	0.00775	0.383522	Annotated_lncRNA	co_location	ENSRNOG00000008015	Fos	FBJ osteosarcoma oncogene [Source:RGD Symbol;Acc:2626]	GO:0044249,GO:0009058,GO:1901576,GO:1901362,GO:0005622,GO:0034645,GO:0019438,GO:0009059,GO:0018130,GO:0034654,GO:0006351,GO:0003676,GO:0044271,GO:0044237,GO:0032774,GO:0010467,GO:0031326,GO:0009889,GO:0006355,GO:2001141,GO:1901360,GO:0006725,GO:0016070,GO:0044260,GO:2000112,GO:0051252,GO:0006139,GO:0031323,GO:0046483,GO:0080090,GO:0060255,GO:0010556,GO:0090304,GO:0051171,GO:0019219,GO:0010468,GO:…	cellular biosynthetic process,biosynthetic process,organic substance biosynthetic process,organic cyclic compound biosynthetic process,intracellular,cellular macromolecule biosynthetic process,aromatic compound biosynthetic process,macromolecule biosynthetic process,heterocycle biosynthetic process,nucleobase-containing compound biosynthetic process,transcription, DNA-dependent,nucleic acid bindi…	rno05161,rno04010,rno05200,rno05031,rno04668,rno04725,rno05166,rno04024,rno05210,rno04380,rno05168,rno04921,rno04728,rno04713,rno04915,rno05133,rno04662,rno04620,rno04917,rno05142,rno05140,rno04660,rno05132,rno05323	Hepatitis B,MAPK signaling pathway,Pathways in cancer,Amphetamine addiction,TNF signaling pathway,Cholinergic synapse,HTLV-I infection,cAMP signaling pathway,Colorectal cancer,Osteoclast differentiation,Herpes simplex infection,Oxytocin signaling pathway,Dopaminergic synapse,Circadian entrainment,Estrogen signaling pathway,Pertussis,B cell receptor signaling pathway,Toll-like receptor signaling p…
ENSRNOT00000085521	ENSRNOG00000061309	AABR07028292.1	17:63251734-63252022	0	2.37756	-inf	0.00045	0.0648257	Annotated_lncRNA	co_location	ENSRNOG00000015888	Larp4b	La ribonucleoprotein domain family, member 4B [Source:RGD Symbol;Acc:1310713]	GO:0032991,GO:0005515,GO:0097159,GO:1901363,GO:0010467,GO:0009059,GO:0044446,GO:0034645,GO:0060255,GO:0010468,GO:0010556,GO:0044422,GO:2000112,GO:0009889,GO:0005488,GO:0010557,GO:0031326,GO:0009891,GO:0080090,GO:0031328,GO:0035770,GO:0043228,GO:0043232,GO:0048518,GO:1901576,GO:0044428,GO:0019222,GO:0031981,GO:0048522,GO:0044249,GO:0031323,GO:0044260,GO:0009058,GO:0031974,GO:0071704,GO:0042788,GO:…	macromolecular complex,protein binding,organic cyclic compound binding,heterocyclic compound binding,gene expression,macromolecule biosynthetic process,intracellular organelle part,cellular macromolecule biosynthetic process,regulation of macromolecule metabolic process,regulation of gene expression,regulation of macromolecule biosynthetic process,organelle part,regulation of cellular macromolecu…	--	--
ENSRNOT00000086889	ENSRNOG00000055850	AABR07015522.1	14:61650936-61668509	3.4684	4.03	-0.216506	0.02645	0.658065	Annotated_lncRNA	co_location	ENSRNOG00000056900	AABR07015525.1	--	--	--	--	--
ENSRNOT00000076284	ENSRNOG00000005667	Astn1	13:76055409-76195168	1.19456	1.73829	-0.541187	0.04525	0.80586	Annotated_lncRNA	co_location	ENSRNOG00000005592	Brinp2	BMP/retinoic acid inducible neural specific 2 [Source:RGD Symbol;Acc:708419]	GO:0071300,GO:0030154,GO:0048869,GO:0051726,GO:0048518,GO:0007049,GO:0048468,GO:0048522,GO:0032526,GO:0022008,GO:0050794,GO:1901701,GO:0007275,GO:0032502,GO:0060284,GO:0051239,GO:0050767,GO:0048699,GO:0007346,GO:0000278,GO:0050793,GO:0048523,GO:0007399,GO:0051960,GO:0071396,GO:1901700,GO:0048856,GO:0010033,GO:0045786,GO:0044767,GO:0050789,GO:0045595,GO:0048519,GO:0048731,GO:0044763,GO:0008150,GO:…	cellular response to retinoic acid,cell differentiation,cellular developmental process,regulation of cell cycle,positive regulation of biological process,cell cycle,cell development,positive regulation of cellular process,response to retinoic acid,neurogenesis,regulation of cellular process,cellular response to oxygen-containing compound,multicellular organismal development,developmental process,…	--	--
ENSRNOT00000081712	ENSRNOG00000057097	LOC102550543	3:3434139-3440340	0.521513	0.314186	0.731082	0.0159	0.536637	Annotated_lncRNA	co_location	ENSRNOG00000032635	LOC100910370	60S ribosomal protein L8-like [Source:RGD Symbol;Acc:6498932]	GO:0005515,GO:0044424,GO:0005622,GO:0010467,GO:0043228,GO:0043232,GO:0043229,GO:0005488,GO:0032991,GO:0043226,GO:0044446,GO:0034645,GO:0044260,GO:0043170,GO:0009059,GO:0006412,GO:0044422,GO:0009719,GO:0071704,GO:0003674,GO:0010033,GO:1901576,GO:0044237,GO:0044249,GO:0009058,GO:0005737,GO:0044238,GO:1990090,GO:0002181,GO:0008152,GO:0044444,GO:0030529,GO:0044464,GO:0005623,GO:0071495,GO:0070848,GO:…	protein binding,intracellular part,intracellular,gene expression,non-membrane-bounded organelle,intracellular non-membrane-bounded organelle,intracellular organelle,binding,macromolecular complex,organelle,intracellular organelle part,cellular macromolecule biosynthetic process,cellular macromolecule metabolic process,macromolecule metabolic process,macromolecule biosynthetic process,translation,…	rno03010	Ribosome
ENSRNOT00000081712	ENSRNOG00000057097	LOC102550543	3:3434139-3440340	0.521513	0.314186	0.731082	0.0159	0.536637	Annotated_lncRNA	co_location	ENSRNOG00000017883	Camsap1	calmodulin regulated spectrin-associated protein 1 [Source:RGD Symbol;Acc:1565022]	GO:0005515,GO:0044424,GO:0005622,GO:0043228,GO:0043232,GO:0043229,GO:0005488,GO:0032991,GO:0043226,GO:0044446,GO:0044422,GO:0003674,GO:0043234,GO:0015630,GO:0005874,GO:0005737,GO:0008092,GO:0005856,GO:0030154,GO:0051128,GO:0044464,GO:0005623,GO:0044430,GO:0048869,GO:0005516,GO:0022604,GO:0006996,GO:0007275,GO:0032502,GO:0008017,GO:0030507,GO:0015631,GO:0007010,GO:0044767,GO:0071840,GO:0048731,GO:…	protein binding,intracellular part,intracellular,non-membrane-bounded organelle,intracellular non-membrane-bounded organelle,intracellular organelle,binding,macromolecular complex,organelle,intracellular organelle part,organelle part,molecular_function,protein complex,microtubule cytoskeleton,microtubule,cytoplasm,cytoskeletal protein binding,cytoskeleton,cell differentiation,regulation of cellul…	--	--
ENSRNOT00000081712	ENSRNOG00000057097	LOC102550543	3:3434139-3440340	0.521513	0.314186	0.731082	0.0159	0.536637	Annotated_lncRNA	co_location	ENSRNOG00000017283	Kcnt1	potassium sodium-activated channel subfamily T member 1 [Source:RGD Symbol;Acc:621106]	GO:0009987,GO:0003674,GO:0015077,GO:0022890,GO:0008324,GO:0008150,GO:0006812,GO:0046873,GO:0006811,GO:0015075,GO:0015672,GO:0022891,GO:0005267,GO:0044699,GO:0030001,GO:0022857,GO:0005575,GO:0044765,GO:0015079,GO:0044763,GO:0005261,GO:0006813,GO:0022892,GO:0034220,GO:0055085,GO:0015269,GO:0006810,GO:0071804,GO:0071805,GO:0051179,GO:0051234,GO:0005215,GO:0022836,GO:0022839,GO:0005227,GO:0005216,GO:…	cellular process,molecular_function,monovalent inorganic cation transmembrane transporter activity,inorganic cation transmembrane transporter activity,cation transmembrane transporter activity,biological_process,cation transport,metal ion transmembrane transporter activity,ion transport,ion transmembrane transporter activity,monovalent inorganic cation transport,substrate-specific transmembrane t…	--	--
ENSRNOT00000081712	ENSRNOG00000057097	LOC102550543	3:3434139-3440340	0.521513	0.314186	0.731082	0.0159	0.536637	Annotated_lncRNA	co_location	ENSRNOG00000017983	Ubac1	UBA domain containing 1 [Source:RGD Symbol;Acc:1359542]	GO:0005515,GO:0044424,GO:0005622,GO:0043229,GO:0005488,GO:0043226,GO:0044260,GO:0043170,GO:0043227,GO:0043231,GO:0071704,GO:0003674,GO:0044237,GO:0005737,GO:0044238,GO:0008152,GO:0044444,GO:0044464,GO:0005623,GO:0070062,GO:0043230,GO:0065010,GO:0031988,GO:0044267,GO:0008150,GO:0009987,GO:0031982,GO:0005575,GO:0005794,GO:0019538,GO:0044421,GO:0043412,GO:0006464,GO:0036211,GO:0005576,GO:0070647,GO:…	protein binding,intracellular part,intracellular,intracellular organelle,binding,organelle,cellular macromolecule metabolic process,macromolecule metabolic process,membrane-bounded organelle,intracellular membrane-bounded organelle,organic substance metabolic process,molecular_function,cellular metabolic process,cytoplasm,primary metabolic process,metabolic process,cytoplasmic part,cell part,cell…	--	--
ENSRNOT00000081712	ENSRNOG00000057097	LOC102550543	3:3434139-3440340	0.521513	0.314186	0.731082	0.0159	0.536637	Annotated_lncRNA	co_location	ENSRNOG00000018231	Nacc2	NACC family member 2 [Source:RGD Symbol;Acc:1309292]	GO:0005515,GO:0044424,GO:0005622,GO:0010467,GO:0006725,GO:0006139,GO:0090304,GO:0046483,GO:0043228,GO:0043232,GO:1901360,GO:0043229,GO:0005488,GO:0032991,GO:0046983,GO:0034641,GO:0043226,GO:0005634,GO:0016070,GO:0044428,GO:0006807,GO:0044446,GO:0034645,GO:0044260,GO:0043170,GO:0009059,GO:0043227,GO:0043231,GO:0044422,GO:0071704,GO:0060255,GO:0003674,GO:0043234,GO:0006461,GO:0070271,GO:0006351,GO:…	protein binding,intracellular part,intracellular,gene expression,cellular aromatic compound metabolic process,nucleobase-containing compound metabolic process,nucleic acid metabolic process,heterocycle metabolic process,non-membrane-bounded organelle,intracellular non-membrane-bounded organelle,organic cyclic compound metabolic process,intracellular organelle,binding,macromolecular complex,protei…	--	--
LNC_000044	XLOC_002562	-	1:243217135-243219442	1.01436	1.89531	-0.901865	0.01265	0.489375	Novel_lncRNA	co_location	ENSRNOG00000016023	Kank1	KN motif and ankyrin repeat domains 1 [Source:RGD Symbol;Acc:1307714]	GO:0005515,GO:0005488,GO:1901700,GO:0009719,GO:0003674,GO:1900025,GO:0010033,GO:0006461,GO:0070271,GO:0010771,GO:0032272,GO:0031333,GO:0065003,GO:1901701,GO:0032587,GO:1900024,GO:0032271,GO:0031252,GO:0071822,GO:1901698,GO:0010812,GO:2000393,GO:0051129,GO:0030154,GO:0051128,GO:0044085,GO:0044464,GO:0071702,GO:0006810,GO:0005623,GO:0071495,GO:0010243,GO:0016482,GO:0043254,GO:0044087,GO:0032956,GO:…	protein binding,binding,response to oxygen-containing compound,response to endogenous stimulus,molecular_function,negative regulation of substrate adhesion-dependent cell spreading,response to organic substance,protein complex assembly,protein complex biogenesis,negative regulation of cell morphogenesis involved in differentiation,negative regulation of protein polymerization,negative regulation …	--	--
LNC_000044	XLOC_002562	-	1:243217135-243219442	1.01436	1.89531	-0.901865	0.01265	0.489375	Novel_lncRNA	co_location	ENSRNOG00000015894	Dock8	dedicator of cytokinesis 8 [Source:RGD Symbol;Acc:1561588]	GO:0005515,GO:0005622,GO:0005488,GO:0003674,GO:0031252,GO:0061485,GO:0044464,GO:0005623,GO:0051179,GO:0005085,GO:0070229,GO:0008037,GO:0001771,GO:0030695,GO:0007264,GO:0048523,GO:0060589,GO:2000107,GO:0070228,GO:0070233,GO:0050900,GO:0035556,GO:0036336,GO:0008219,GO:0016265,GO:0060548,GO:0044763,GO:0070227,GO:0046649,GO:0008150,GO:0006928,GO:0009987,GO:0012501,GO:0070232,GO:0016477,GO:0040011,GO:…	protein binding,intracellular,binding,molecular_function,cell leading edge,memory T cell proliferation,cell part,cell,localization,guanyl-nucleotide exchange factor activity,negative regulation of lymphocyte apoptotic process,cell recognition,immunological synapse formation,GTPase regulator activity,small GTPase mediated signal transduction,negative regulation of cellular process,nucleoside-triph…	--	--
LNC_000433	XLOC_018496	-	16:82100285-82103720	0.592935	0.398931	0.571733	0.01505	0.524319	Novel_lncRNA	co_location	ENSRNOG00000017085	Tubgcp3	tubulin, gamma complex associated protein 3 [Source:RGD Symbol;Acc:1305726]	GO:0032991,GO:0005515,GO:0006461,GO:0070271,GO:0071822,GO:0044446,GO:0043234,GO:0005815,GO:0044422,GO:0065003,GO:0005488,GO:0051297,GO:0043933,GO:0048285,GO:0043228,GO:0043232,GO:0005876,GO:0090307,GO:0031023,GO:0000280,GO:0007067,GO:0022607,GO:0005813,GO:0008275,GO:0007049,GO:0022402,GO:0051298,GO:0044085,GO:0005874,GO:0005827,GO:0000923,GO:0051415,GO:0051418,GO:0007010,GO:0008017,GO:0007098,GO:…	macromolecular complex,protein binding,protein complex assembly,protein complex biogenesis,protein complex subunit organization,intracellular organelle part,protein complex,microtubule organizing center,organelle part,macromolecular complex assembly,binding,centrosome organization,macromolecular complex subunit organization,organelle fission,non-membrane-bounded organelle,intracellular non-membra…	--	--
LNC_000433	XLOC_018496	-	16:82100285-82103720	0.592935	0.398931	0.571733	0.01505	0.524319	Novel_lncRNA	co_location	ENSRNOG00000017154	Atp11a	ATPase phospholipid transporting 11A [Source:RGD Symbol;Acc:1308688]	GO:0005515,GO:0097159,GO:1901363,GO:0044446,GO:0044422,GO:0005488,GO:0043169,GO:0016887,GO:0005215,GO:0022892,GO:0046872,GO:0043492,GO:0016462,GO:0016818,GO:0016817,GO:0006811,GO:0043167,GO:0042623,GO:0017111,GO:0051179,GO:0016044,GO:0044765,GO:0061024,GO:0043229,GO:0005319,GO:0043231,GO:0033036,GO:0031090,GO:0005622,GO:0051234,GO:0016043,GO:0006810,GO:0043226,GO:0043227,GO:0071840,GO:0004012,GO:…	protein binding,organic cyclic compound binding,heterocyclic compound binding,intracellular organelle part,organelle part,binding,cation binding,ATPase activity,transporter activity,substrate-specific transporter activity,metal ion binding,ATPase activity, coupled to movement of substances,pyrophosphatase activity,hydrolase activity, acting on acid anhydrides, in phosphorus-containing anhydrides,…	--	--
LNC_000431	XLOC_018399	-	16:71080670-71086417	0.731153	0.965484	-0.401079	0.0179	0.561348	Novel_lncRNA	co_location	ENSRNOG00000042560	Bag4	BCL2-associated athanogene 4 [Source:RGD Symbol;Acc:1560875]	GO:0005515,GO:0044424,GO:0005622,GO:0006725,GO:0006139,GO:0090304,GO:0046483,GO:1901360,GO:0043229,GO:0005488,GO:0034641,GO:0043226,GO:0005634,GO:0016070,GO:0006807,GO:0044260,GO:0043170,GO:0043227,GO:0043231,GO:0009719,GO:0071704,GO:0060255,GO:0003674,GO:0010033,GO:0006461,GO:0070271,GO:0044237,GO:0019219,GO:0051171,GO:0005737,GO:0080090,GO:0044238,GO:0016071,GO:0065003,GO:0051291,GO:0051259,GO:…	protein binding,intracellular part,intracellular,cellular aromatic compound metabolic process,nucleobase-containing compound metabolic process,nucleic acid metabolic process,heterocycle metabolic process,organic cyclic compound metabolic process,intracellular organelle,binding,cellular nitrogen compound metabolic process,organelle,nucleus,RNA metabolic process,nitrogen compound metabolic process,…	rno04668	TNF signaling pathway
LNC_000431	XLOC_018399	-	16:71080670-71086417	0.731153	0.965484	-0.401079	0.0179	0.561348	Novel_lncRNA	co_location	ENSRNOG00000015375	Lsm1	LSM1 homolog, mRNA degradation associated [Source:RGD Symbol;Acc:1304967]	GO:0005515,GO:0044424,GO:0005622,GO:0006725,GO:0006139,GO:0090304,GO:0046483,GO:0043228,GO:0043232,GO:1901360,GO:0043229,GO:0005488,GO:0032991,GO:0034641,GO:0043226,GO:0005634,GO:0016070,GO:0006807,GO:0044260,GO:0043170,GO:0043227,GO:0043231,GO:0071704,GO:0003674,GO:0044237,GO:0005737,GO:0044238,GO:0016071,GO:0003676,GO:1990124,GO:0008152,GO:0097159,GO:0044444,GO:0030154,GO:0030529,GO:0044464,GO:…	protein binding,intracellular part,intracellular,cellular aromatic compound metabolic process,nucleobase-containing compound metabolic process,nucleic acid metabolic process,heterocycle metabolic process,non-membrane-bounded organelle,intracellular non-membrane-bounded organelle,organic cyclic compound metabolic process,intracellular organelle,binding,macromolecular complex,cellular nitrogen comp…	rno03018	RNA degradation
LNC_000431	XLOC_018399	-	16:71080670-71086417	0.731153	0.965484	-0.401079	0.0179	0.561348	Novel_lncRNA	co_location	ENSRNOG00000015501	Ddhd2	DDHD domain containing 2 [Source:RGD Symbol;Acc:1585818]	GO:0044424,GO:0005622,GO:0043228,GO:0043232,GO:0043229,GO:0005488,GO:0043226,GO:0044446,GO:0044422,GO:0071704,GO:0003674,GO:0015630,GO:0044237,GO:0005737,GO:0044238,GO:0005856,GO:0007005,GO:0008152,GO:0005815,GO:0051128,GO:0044464,GO:0005623,GO:0044430,GO:0051130,GO:0016787,GO:0006996,GO:0032502,GO:0048522,GO:0033043,GO:0043167,GO:0048518,GO:0071840,GO:0016298,GO:0010638,GO:0022603,GO:0048856,GO:…	intracellular part,intracellular,non-membrane-bounded organelle,intracellular non-membrane-bounded organelle,intracellular organelle,binding,organelle,intracellular organelle part,organelle part,organic substance metabolic process,molecular_function,microtubule cytoskeleton,cellular metabolic process,cytoplasm,primary metabolic process,cytoskeleton,mitochondrion organization,metabolic process,mic…	--	--
LNC_000431	XLOC_018399	-	16:71080670-71086417	0.731153	0.965484	-0.401079	0.0179	0.561348	Novel_lncRNA	co_location	ENSRNOG00000015052	Star	steroidogenic acute regulatory protein [Source:RGD Symbol;Acc:3770]	GO:0005515,GO:0044424,GO:0005622,GO:0010467,GO:0006725,GO:0046483,GO:1901360,GO:0043229,GO:0005488,GO:0043226,GO:0010035,GO:0044446,GO:0043170,GO:0043227,GO:0043231,GO:0014070,GO:0044422,GO:1901700,GO:0033993,GO:0009719,GO:0046686,GO:0031967,GO:0071704,GO:0031975,GO:0060255,GO:0003674,GO:0010033,GO:0071236,GO:0097305,GO:0019866,GO:0005215,GO:0048545,GO:0043279,GO:0044455,GO:1901576,GO:0071871,GO:…	protein binding,intracellular part,intracellular,gene expression,cellular aromatic compound metabolic process,heterocycle metabolic process,organic cyclic compound metabolic process,intracellular organelle,binding,organelle,response to inorganic substance,intracellular organelle part,macromolecule metabolic process,membrane-bounded organelle,intracellular membrane-bounded organelle,response to or…	rno04913	Ovarian steroidogenesis
LNC_000431	XLOC_018399	-	16:71080670-71086417	0.731153	0.965484	-0.401079	0.0179	0.561348	Novel_lncRNA	co_location	ENSRNOG00000015568	Plpp5	phospholipid phosphatase 5 [Source:RGD Symbol;Acc:1591734]	GO:0071704,GO:0003674,GO:0044237,GO:0044238,GO:0008152,GO:0044464,GO:0005623,GO:0016787,GO:0044459,GO:0042578,GO:0030258,GO:0008195,GO:0046839,GO:0044710,GO:0016791,GO:0019637,GO:0031226,GO:0016788,GO:0003824,GO:0005887,GO:0044763,GO:0016311,GO:0044255,GO:0008150,GO:0009987,GO:0006644,GO:0006796,GO:0006793,GO:0044699,GO:0005575,GO:0050794,GO:0006629,GO:0050789,GO:0051716,GO:0065007,GO:0050896,GO:…	organic substance metabolic process,molecular_function,cellular metabolic process,primary metabolic process,metabolic process,cell part,cell,hydrolase activity,plasma membrane part,phosphoric ester hydrolase activity,lipid modification,phosphatidate phosphatase activity,phospholipid dephosphorylation,single-organism metabolic process,phosphatase activity,organophosphate metabolic process,intrinsi…	--	--
LNC_000431	XLOC_018399	-	16:71080670-71086417	0.731153	0.965484	-0.401079	0.0179	0.561348	Novel_lncRNA	co_location	ENSRNOG00000015621	Whsc1l1	Wolf-Hirschhorn syndrome candidate 1-like 1 [Source:RGD Symbol;Acc:1308980]	GO:0005515,GO:0044424,GO:0005622,GO:0043229,GO:0005488,GO:0043226,GO:0005634,GO:0044260,GO:0043170,GO:0043227,GO:0043231,GO:0071704,GO:0003674,GO:0044237,GO:0044238,GO:0008152,GO:0044464,GO:0005623,GO:0008168,GO:0042054,GO:0016741,GO:0018024,GO:0006996,GO:0043414,GO:0032259,GO:0016571,GO:0034968,GO:0008170,GO:0008276,GO:0016278,GO:0016279,GO:0043167,GO:0006325,GO:0016568,GO:0071840,GO:0006479,GO:…	protein binding,intracellular part,intracellular,intracellular organelle,binding,organelle,nucleus,cellular macromolecule metabolic process,macromolecule metabolic process,membrane-bounded organelle,intracellular membrane-bounded organelle,organic substance metabolic process,molecular_function,cellular metabolic process,primary metabolic process,metabolic process,cell part,cell,methyltransferase …	rno00310	Lysine degradation
LNC_000431	XLOC_018399	-	16:71080670-71086417	0.731153	0.965484	-0.401079	0.0179	0.561348	Novel_lncRNA	co_location	ENSRNOG00000014875	Ash2l	ASH2 like histone lysine methyltransferase complex subunit [Source:RGD Symbol;Acc:1305632]	GO:0005515,GO:0044424,GO:0005622,GO:0010467,GO:0006725,GO:0006139,GO:0090304,GO:0046483,GO:0043228,GO:0043232,GO:1901360,GO:0043229,GO:0005488,GO:0032991,GO:0034641,GO:0043226,GO:0005634,GO:0016070,GO:0044428,GO:0006807,GO:0044446,GO:0034645,GO:0044260,GO:0043170,GO:0009059,GO:0043227,GO:0043231,GO:0014070,GO:0044422,GO:0033993,GO:0009719,GO:0071704,GO:0060255,GO:0003674,GO:0010033,GO:0043234,GO:…	protein binding,intracellular part,intracellular,gene expression,cellular aromatic compound metabolic process,nucleobase-containing compound metabolic process,nucleic acid metabolic process,heterocycle metabolic process,non-membrane-bounded organelle,intracellular non-membrane-bounded organelle,organic cyclic compound metabolic process,intracellular organelle,binding,macromolecular complex,cellul…	--	--
LNC_000431	XLOC_018399	-	16:71080670-71086417	0.731153	0.965484	-0.401079	0.0179	0.561348	Novel_lncRNA	co_location	ENSRNOG00000014741	Kcnu1	potassium calcium-activated channel subfamily U member 1 [Source:RGD Symbol;Acc:1585877]	GO:0032991,GO:0003674,GO:0043234,GO:0005215,GO:0015269,GO:0022892,GO:0022836,GO:0022839,GO:0055085,GO:0008324,GO:0044464,GO:0005261,GO:0006810,GO:0005623,GO:0022857,GO:0005227,GO:0051234,GO:0022891,GO:0044765,GO:0015267,GO:0022803,GO:0060072,GO:0015075,GO:0005216,GO:0051179,GO:0022838,GO:0034220,GO:0044459,GO:0034702,GO:0006812,GO:0005267,GO:0006811,GO:0046873,GO:0008076,GO:0030001,GO:0034705,GO:…	macromolecular complex,molecular_function,protein complex,transporter activity,calcium-activated potassium channel activity,substrate-specific transporter activity,gated channel activity,ion gated channel activity,transmembrane transport,cation transmembrane transporter activity,cell part,cation channel activity,transport,cell,transmembrane transporter activity,calcium activated cation channel ac…	rno04022,rno04911,rno04270	cGMP-PKG signaling pathway,Insulin secretion,Vascular smooth muscle contraction
LNC_000106	XLOC_005317	-	1:198744049-198782880	5.4873	6.68465	-0.284757	0.0286	0.680049	Novel_lncRNA	co_location	ENSRNOG00000029490	Znf768	zinc finger protein 768 [Source:RGD Symbol;Acc:7609558]	GO:0044249,GO:0009058,GO:1901576,GO:1901362,GO:0005622,GO:0034645,GO:0019438,GO:0009059,GO:0018130,GO:0034654,GO:0006351,GO:0003676,GO:0044271,GO:0044237,GO:0032774,GO:0010467,GO:1901360,GO:0006725,GO:0016070,GO:0044260,GO:0006139,GO:0046483,GO:0090304,GO:0034641,GO:0043229,GO:1901363,GO:0097159,GO:0043170,GO:0006807,GO:0044424,GO:0008152,GO:0071704,GO:0043231,GO:0005488,GO:0044238,GO:0005634,GO:…	cellular biosynthetic process,biosynthetic process,organic substance biosynthetic process,organic cyclic compound biosynthetic process,intracellular,cellular macromolecule biosynthetic process,aromatic compound biosynthetic process,macromolecule biosynthetic process,heterocycle biosynthetic process,nucleobase-containing compound biosynthetic process,transcription, DNA-dependent,nucleic acid bindi…	--	--
LNC_000106	XLOC_005317	-	1:198744049-198782880	5.4873	6.68465	-0.284757	0.0286	0.680049	Novel_lncRNA	co_location	ENSRNOG00000031003	LOC102553866	zinc finger protein 764-like [Source:RGD Symbol;Acc:7540019]	GO:0003676,GO:0006351,GO:0032774,GO:0097159,GO:1901363,GO:0010467,GO:0016070,GO:0003677,GO:0090304,GO:1901362,GO:0009059,GO:0034654,GO:0034645,GO:0060255,GO:0010468,GO:0006725,GO:0018130,GO:0019438,GO:0010556,GO:0006139,GO:0046483,GO:0051252,GO:1901360,GO:0044271,GO:2000112,GO:0009889,GO:0005488,GO:0043169,GO:0031326,GO:0000977,GO:0001012,GO:0006355,GO:2001141,GO:0044212,GO:0043565,GO:0000975,GO:…	nucleic acid binding,transcription, DNA-dependent,RNA biosynthetic process,organic cyclic compound binding,heterocyclic compound binding,gene expression,RNA metabolic process,DNA binding,nucleic acid metabolic process,organic cyclic compound biosynthetic process,macromolecule biosynthetic process,nucleobase-containing compound biosynthetic process,cellular macromolecule biosynthetic process,regul…	--	--
LNC_000106	XLOC_005317	-	1:198744049-198782880	5.4873	6.68465	-0.284757	0.0286	0.680049	Novel_lncRNA	co_location	ENSRNOG00000017980	Itgal	integrin subunit alpha L [Source:RGD Symbol;Acc:631424]	GO:0046982,GO:0032991,GO:0005515,GO:0046983,GO:0043234,GO:0005488,GO:0044459,GO:0042110,GO:0002366,GO:0002263,GO:0031226,GO:0030369,GO:0034687,GO:0001775,GO:0005887,GO:0043235,GO:0051641,GO:0002291,GO:0045321,GO:0046649,GO:0002286,GO:0008305,GO:0050794,GO:0002285,GO:0051179,GO:0050839,GO:0016044,GO:0031589,GO:0061024,GO:0034613,GO:0007229,GO:0033036,GO:0070727,GO:0007155,GO:0008104,GO:0022610,GO:…	protein heterodimerization activity,macromolecular complex,protein binding,protein dimerization activity,protein complex,binding,plasma membrane part,T cell activation,leukocyte activation involved in immune response,cell activation involved in immune response,intrinsic to plasma membrane,ICAM-3 receptor activity,alphaL-beta2 integrin complex,cell activation,integral to plasma membrane,receptor c…	rno04015,rno05169,rno04650,rno05150,rno04810,rno05166,rno04670,rno04514,rno05323,rno05144,rno05416	Rap1 signaling pathway,Epstein-Barr virus infection,Natural killer cell mediated cytotoxicity,Staphylococcus aureus infection,Regulation of actin cytoskeleton,HTLV-I infection,Leukocyte transendothelial migration,Cell adhesion molecules (CAMs),Rheumatoid arthritis,Malaria,Viral myocarditis
LNC_000106	XLOC_005317	-	1:198744049-198782880	5.4873	6.68465	-0.284757	0.0286	0.680049	Novel_lncRNA	co_location	ENSRNOG00000017850	Dctpp1	dCTP pyrophosphatase 1 [Source:RGD Symbol;Acc:620933]	GO:0005515,GO:0051259,GO:0097159,GO:1901363,GO:0006461,GO:0070271,GO:0071822,GO:0006725,GO:0006139,GO:0046483,GO:0047840,GO:1901360,GO:0065003,GO:0051260,GO:0005488,GO:0043169,GO:0043933,GO:0032556,GO:0022607,GO:0046872,GO:0034641,GO:0016462,GO:0044085,GO:0016818,GO:0071704,GO:0016817,GO:0006807,GO:0044238,GO:0044237,GO:0008152,GO:0043167,GO:0019103,GO:0032552,GO:0047429,GO:0005622,GO:0016043,GO:…	protein binding,protein oligomerization,organic cyclic compound binding,heterocyclic compound binding,protein complex assembly,protein complex biogenesis,protein complex subunit organization,cellular aromatic compound metabolic process,nucleobase-containing compound metabolic process,heterocycle metabolic process,dCTP diphosphatase activity,organic cyclic compound metabolic process,macromolecular…	rno00240,rno01100	Pyrimidine metabolism,Metabolic pathways
LNC_000106	XLOC_005317	-	1:198744049-198782880	5.4873	6.68465	-0.284757	0.0286	0.680049	Novel_lncRNA	co_location	ENSRNOG00000046480	Zfp764	zinc finger protein 764 [Source:RGD Symbol;Acc:1594599]	GO:0044249,GO:0009058,GO:1901576,GO:1901362,GO:0005622,GO:0034645,GO:0019438,GO:0009059,GO:0018130,GO:0034654,GO:0006351,GO:0003676,GO:0044271,GO:0044237,GO:0032774,GO:0010467,GO:0031326,GO:0009889,GO:0006355,GO:2001141,GO:1901360,GO:0006725,GO:0016070,GO:0044260,GO:2000112,GO:0051252,GO:0006139,GO:0031323,GO:0046483,GO:0080090,GO:0060255,GO:0010556,GO:0090304,GO:0051171,GO:0019219,GO:0010468,GO:…	cellular biosynthetic process,biosynthetic process,organic substance biosynthetic process,organic cyclic compound biosynthetic process,intracellular,cellular macromolecule biosynthetic process,aromatic compound biosynthetic process,macromolecule biosynthetic process,heterocycle biosynthetic process,nucleobase-containing compound biosynthetic process,transcription, DNA-dependent,nucleic acid bindi…	--	--
LNC_000106	XLOC_005317	-	1:198744049-198782880	5.4873	6.68465	-0.284757	0.0286	0.680049	Novel_lncRNA	co_location	ENSRNOG00000043225	Zfp771	zinc finger protein 771 [Source:RGD Symbol;Acc:1305903]	GO:0097159,GO:1901363,GO:0003676,GO:0005488,GO:0043169,GO:0046872,GO:0043231,GO:0043167,GO:0005634,GO:0005622,GO:0043229,GO:0043227,GO:0044424,GO:0043226,GO:0031981,GO:0031974,GO:0070013,GO:0043233,GO:0005730,GO:0044464,GO:0044428,GO:0005623,GO:0003674,GO:0044446,GO:0044422,GO:0043228,GO:0043232,GO:0005575	organic cyclic compound binding,heterocyclic compound binding,nucleic acid binding,binding,cation binding,metal ion binding,intracellular membrane-bounded organelle,ion binding,nucleus,intracellular,intracellular organelle,membrane-bounded organelle,intracellular part,organelle,nuclear lumen,membrane-enclosed lumen,intracellular organelle lumen,organelle lumen,nucleolus,cell part,nuclear part,cel…	--	--
LNC_000106	XLOC_005317	-	1:198744049-198782880	5.4873	6.68465	-0.284757	0.0286	0.680049	Novel_lncRNA	co_location	ENSRNOG00000018379	Zfp688	zinc finger protein 688 [Source:RGD Symbol;Acc:1310765]	GO:0003676,GO:0006351,GO:0032774,GO:0097159,GO:1901363,GO:0010467,GO:0016070,GO:0090304,GO:1901362,GO:0009059,GO:0034654,GO:0034645,GO:0060255,GO:0010468,GO:0006725,GO:0018130,GO:0019438,GO:0010556,GO:0006139,GO:0046483,GO:0051252,GO:1901360,GO:0044271,GO:2000112,GO:0009889,GO:0005488,GO:0043169,GO:0031326,GO:0006355,GO:2001141,GO:0080090,GO:1901576,GO:0019222,GO:0046872,GO:0044249,GO:0031323,GO:…	nucleic acid binding,transcription, DNA-dependent,RNA biosynthetic process,organic cyclic compound binding,heterocyclic compound binding,gene expression,RNA metabolic process,nucleic acid metabolic process,organic cyclic compound biosynthetic process,macromolecule biosynthetic process,nucleobase-containing compound biosynthetic process,cellular macromolecule biosynthetic process,regulation of mac…	--	--
LNC_000106	XLOC_005317	-	1:198744049-198782880	5.4873	6.68465	-0.284757	0.0286	0.680049	Novel_lncRNA	co_location	ENSRNOG00000017837	Znf48	zinc finger protein 48 [Source:RGD Symbol;Acc:9115869]	GO:0003676,GO:0097159,GO:1901363,GO:0005488,GO:0043169,GO:0046872,GO:0043167,GO:0003674	nucleic acid binding,organic cyclic compound binding,heterocyclic compound binding,binding,cation binding,metal ion binding,ion binding,molecular_function	--	--
ENSRNOT00000085172	ENSRNOG00000054302	AABR07050423.1	5:164356062-164361234	8.99395	6.76482	0.410903	0.0376	0.753911	Annotated_lncRNA	co_location	ENSRNOG00000033792	RGD1565622	RGD1565622 [Source:RGD Symbol;Acc:1565622]	GO:0005488,GO:0003676,GO:0003674,GO:0043167,GO:1901363,GO:0097159,GO:0043169,GO:0046872	binding,nucleic acid binding,molecular_function,ion binding,heterocyclic compound binding,organic cyclic compound binding,cation binding,metal ion binding	--	--
ENSRNOT00000085172	ENSRNOG00000054302	AABR07050423.1	5:164356062-164361234	8.99395	6.76482	0.410903	0.0376	0.753911	Annotated_lncRNA	co_location	ENSRNOG00000054488	LOC500584	similar to casein kinase 1, gamma 3 isoform 2 [Source:RGD Symbol;Acc:1598209]	GO:0005488,GO:0003676,GO:0005622,GO:0010467,GO:0090304,GO:0006351,GO:0043170,GO:0032774,GO:0016070,GO:0051252,GO:0034645,GO:0009059,GO:0006355,GO:2001141,GO:0060255,GO:0003674,GO:0044260,GO:0010468,GO:0034654,GO:0043167,GO:0010556,GO:2000112,GO:0019438,GO:0018130,GO:1901362,GO:0031323,GO:0044271,GO:0031326,GO:1901363,GO:0006139,GO:1901576,GO:0080090,GO:0009889,GO:0019219,GO:0044464,GO:0097159,GO:…	binding,nucleic acid binding,intracellular,gene expression,nucleic acid metabolic process,transcription, DNA-dependent,macromolecule metabolic process,RNA biosynthetic process,RNA metabolic process,regulation of RNA metabolic process,cellular macromolecule biosynthetic process,macromolecule biosynthetic process,regulation of transcription, DNA-dependent,regulation of RNA biosynthetic process,regu…	--	--
ENSRNOT00000086974	ENSRNOG00000058795	AABR07054855.1	3:172369887-172373909	0.56944	0.879594	-0.627293	0.0434	0.793341	Annotated_lncRNA	co_location	ENSRNOG00000025889	Gnas	GNAS complex locus [Source:RGD Symbol;Acc:2716]	GO:0009719,GO:0071107,GO:0010033,GO:0008150,GO:0050896,GO:0009725,GO:0042221	response to endogenous stimulus,response to parathyroid hormone stimulus,response to organic substance,biological_process,response to stimulus,response to hormone stimulus,response to chemical stimulus	rno04020,rno04728,rno05142,rno05146,rno05012,rno04740	Calcium signaling pathway,Dopaminergic synapse,Chagas disease (American trypanosomiasis),Amoebiasis,Parkinson's disease,Olfactory transduction
ENSRNOT00000086974	ENSRNOG00000058795	AABR07054855.1	3:172369887-172373909	0.56944	0.879594	-0.627293	0.0434	0.793341	Annotated_lncRNA	co_location	ENSRNOG00000047374	Gnas	GNAS complex locus [Source:RGD Symbol;Acc:2716]	GO:0005515,GO:0097159,GO:1901363,GO:0010467,GO:0090304,GO:0071514,GO:0060255,GO:0010468,GO:0006725,GO:0006139,GO:0046483,GO:1901360,GO:0005488,GO:0009886,GO:0040032,GO:0060341,GO:0045672,GO:0030154,GO:0002763,GO:0048869,GO:0040029,GO:0043414,GO:0048518,GO:2000828,GO:0001775,GO:0019222,GO:0048522,GO:0032259,GO:0034641,GO:0002761,GO:0044260,GO:0051049,GO:0043005,GO:0035898,GO:0016462,GO:0051641,GO:…	protein binding,organic cyclic compound binding,heterocyclic compound binding,gene expression,nucleic acid metabolic process,genetic imprinting,regulation of macromolecule metabolic process,regulation of gene expression,cellular aromatic compound metabolic process,nucleobase-containing compound metabolic process,heterocycle metabolic process,organic cyclic compound metabolic process,binding,post-…	rno05034,rno05031,rno05030,rno04024,rno04724,rno04020,rno04921,rno04962,rno04728,rno04015,rno04912,rno04713,rno04915,rno04918,rno05142,rno04270,rno04911,rno04540,rno04611,rno04913,rno04972,rno04730,rno04261,rno04976,rno04970,rno05032,rno04916,rno04961,rno05146,rno04750,rno04742,rno04726,rno04971,rno05414	Alcoholism,Amphetamine addiction,Cocaine addiction,cAMP signaling pathway,Glutamatergic synapse,Calcium signaling pathway,Oxytocin signaling pathway,Vasopressin-regulated water reabsorption,Dopaminergic synapse,Rap1 signaling pathway,GnRH signaling pathway,Circadian entrainment,Estrogen signaling pathway,Thyroid hormone synthesis,Chagas disease (American trypanosomiasis),Vascular smooth muscle co…
LNC_000320	XLOC_012841	-	13:53537136-53542613	0.697029	0.913301	-0.389873	0.0053	0.309428	Novel_lncRNA	co_location	ENSRNOG00000058643	Zfp281	zinc finger protein 281 [Source:RGD Symbol;Acc:1305139]	GO:0005515,GO:0044424,GO:0005622,GO:0010467,GO:0006725,GO:0006139,GO:0090304,GO:0046483,GO:1901360,GO:0043229,GO:0005488,GO:0034641,GO:0043226,GO:0005634,GO:0016070,GO:0044428,GO:0006807,GO:0044446,GO:0034645,GO:0044260,GO:0043170,GO:0009059,GO:0043227,GO:0043231,GO:0044422,GO:0071704,GO:0060255,GO:0003674,GO:0006351,GO:0032774,GO:1901576,GO:0044237,GO:0044249,GO:0019219,GO:0009058,GO:0051171,GO:…	protein binding,intracellular part,intracellular,gene expression,cellular aromatic compound metabolic process,nucleobase-containing compound metabolic process,nucleic acid metabolic process,heterocycle metabolic process,organic cyclic compound metabolic process,intracellular organelle,binding,cellular nitrogen compound metabolic process,organelle,nucleus,RNA metabolic process,nuclear part,nitroge…	--	--
LNC_000203	XLOC_009242	-	10:92508421-92510457	2.39861	3.03603	-0.339989	0.0136	0.50333	Novel_lncRNA	co_location	ENSRNOG00000053680	Kansl1	KAT8 regulatory NSL complex subunit 1 [Source:RGD Symbol;Acc:1311429]	GO:0032991,GO:0005515,GO:0044446,GO:0043234,GO:0044422,GO:0005488,GO:0035097,GO:0043984,GO:0044428,GO:0031981,GO:0044260,GO:0044451,GO:0034708,GO:0031974,GO:0044665,GO:0071339,GO:0016568,GO:0071704,GO:0005654,GO:0043170,GO:0005634,GO:0044238,GO:0044237,GO:0008152,GO:0051276,GO:0006996,GO:0070013,GO:0043233,GO:0016573,GO:0016569,GO:0018393,GO:0043995,GO:0043996,GO:0046972,GO:0006325,GO:0018205,GO:…	macromolecular complex,protein binding,intracellular organelle part,protein complex,organelle part,binding,histone methyltransferase complex,histone H4-K16 acetylation,nuclear part,nuclear lumen,cellular macromolecule metabolic process,nucleoplasm part,methyltransferase complex,membrane-enclosed lumen,MLL1/2 complex,MLL1 complex,chromatin modification,organic substance metabolic process,nucleopla…	--	--
LNC_000203	XLOC_009242	-	10:92508421-92510457	2.39861	3.03603	-0.339989	0.0136	0.50333	Novel_lncRNA	co_location	ENSRNOG00000005904	Cdc27	cell division cycle 27 [Source:RGD Symbol;Acc:1304921]	GO:0032991,GO:0005515,GO:0019903,GO:0019902,GO:0044446,GO:0043234,GO:0005815,GO:0044422,GO:0005488,GO:0048285,GO:0043228,GO:0043232,GO:0031461,GO:0005876,GO:0000280,GO:0007067,GO:0005813,GO:0007049,GO:0044428,GO:0005680,GO:0031981,GO:0070979,GO:0044260,GO:0031974,GO:0022402,GO:0071704,GO:0005874,GO:0000152,GO:0005654,GO:0043170,GO:0005634,GO:0044238,GO:0044237,GO:0008152,GO:0006996,GO:0070013,GO:…	macromolecular complex,protein binding,protein phosphatase binding,phosphatase binding,intracellular organelle part,protein complex,microtubule organizing center,organelle part,binding,organelle fission,non-membrane-bounded organelle,intracellular non-membrane-bounded organelle,cullin-RING ubiquitin ligase complex,spindle microtubule,nuclear division,mitosis,centrosome,cell cycle,nuclear part,ana…	rno04114,rno04914,rno04120,rno04110,rno05166	Oocyte meiosis,Progesterone-mediated oocyte maturation,Ubiquitin mediated proteolysis,Cell cycle,HTLV-I infection
LNC_000824	XLOC_039736	-	6:60434531-60435487	2.03156	3.41899	-0.750984	0.0267	0.661403	Novel_lncRNA	co_location	ENSRNOG00000045854	Zfp277	zinc finger protein 277 [Source:RGD Symbol;Acc:1583856]	GO:0005515,GO:0005488,GO:0010035,GO:1901700,GO:0003674,GO:0034614,GO:0070301,GO:0000302,GO:1901701,GO:0003676,GO:0097159,GO:1901363,GO:0042542,GO:0034599,GO:0001046,GO:0032502,GO:0003677,GO:0070887,GO:0000979,GO:0043167,GO:0001047,GO:0044767,GO:0006979,GO:0042221,GO:0007568,GO:0000975,GO:0001067,GO:0033554,GO:0044212,GO:0000976,GO:0000977,GO:0001012,GO:2000772,GO:0080135,GO:0044763,GO:0043169,GO:…	protein binding,binding,response to inorganic substance,response to oxygen-containing compound,molecular_function,cellular response to reactive oxygen species,cellular response to hydrogen peroxide,response to reactive oxygen species,cellular response to oxygen-containing compound,nucleic acid binding,organic cyclic compound binding,heterocyclic compound binding,response to hydrogen peroxide,cell…	--	--
ENSRNOT00000091794	ENSRNOG00000051190	Smim20	14:60057492-60060064	25.4483	30.3107	-0.252254	0.0156	0.531473	Annotated_lncRNA	co_location	ENSRNOG00000055911	LOC100361259	60S ribosomal protein L13-like [Source:RGD Symbol;Acc:2320504]	GO:0032991,GO:0010467,GO:0009059,GO:0034645,GO:0043228,GO:0043232,GO:1901576,GO:0044249,GO:0044260,GO:0009058,GO:0071704,GO:0043170,GO:0044238,GO:0044237,GO:0008152,GO:0043229,GO:0005622,GO:0043226,GO:0030529,GO:0005840,GO:0044464,GO:0006412,GO:0003674,GO:0005623,GO:0008150,GO:0003735,GO:0044424,GO:0009987,GO:0044444,GO:0005198,GO:0005575,GO:0044267,GO:0019538,GO:0005737	macromolecular complex,gene expression,macromolecule biosynthetic process,cellular macromolecule biosynthetic process,non-membrane-bounded organelle,intracellular non-membrane-bounded organelle,organic substance biosynthetic process,cellular biosynthetic process,cellular macromolecule metabolic process,biosynthetic process,organic substance metabolic process,macromolecule metabolic process,primar…	rno03010	Ribosome
ENSRNOT00000091794	ENSRNOG00000051190	Smim20	14:60057492-60060064	25.4483	30.3107	-0.252254	0.0156	0.531473	Annotated_lncRNA	co_location	ENSRNOG00000004932	Sel1l3	SEL1L family member 3 [Source:RGD Symbol;Acc:1562860]	GO:0044446,GO:0044422,GO:0044428,GO:0031981,GO:0031974,GO:0005654,GO:0005634,GO:0070013,GO:0043233,GO:0043229,GO:0043231,GO:0005622,GO:0043226,GO:0043227,GO:0044464,GO:0005623,GO:0044424,GO:0016020,GO:0005575,GO:0044425,GO:0031224,GO:0016021	intracellular organelle part,organelle part,nuclear part,nuclear lumen,membrane-enclosed lumen,nucleoplasm,nucleus,intracellular organelle lumen,organelle lumen,intracellular organelle,intracellular membrane-bounded organelle,intracellular,organelle,membrane-bounded organelle,cell part,cell,intracellular part,membrane,cellular_component,membrane part,intrinsic to membrane,integral to membrane	--	--
LNC_000013	XLOC_000549	-	1:61757645-61759250	1.27504	0.688796	0.888395	0.0321	0.713388	Novel_lncRNA	co_location	ENSRNOG00000058030	LOC682206	similar to Zinc finger protein 208 [Source:RGD Symbol;Acc:1585783]	GO:0003676,GO:0097159,GO:1901363,GO:0005488,GO:0043169,GO:0046872,GO:0043167,GO:0003674	nucleic acid binding,organic cyclic compound binding,heterocyclic compound binding,binding,cation binding,metal ion binding,ion binding,molecular_function	--	--
LNC_000013	XLOC_000549	-	1:61757645-61759250	1.27504	0.688796	0.888395	0.0321	0.713388	Novel_lncRNA	co_location	ENSRNOG00000057250	AABR07001905.1	--	GO:0003676,GO:0006351,GO:0032774,GO:0097159,GO:1901363,GO:0010467,GO:0016070,GO:0090304,GO:1901362,GO:0009059,GO:0034654,GO:0034645,GO:0060255,GO:0010468,GO:0006725,GO:0018130,GO:0019438,GO:0010556,GO:0006139,GO:0046483,GO:0051252,GO:1901360,GO:0044271,GO:2000112,GO:0009889,GO:0005488,GO:0043169,GO:0031326,GO:0006355,GO:2001141,GO:0080090,GO:1901576,GO:0019222,GO:0046872,GO:0044249,GO:0031323,GO:…	nucleic acid binding,transcription, DNA-dependent,RNA biosynthetic process,organic cyclic compound binding,heterocyclic compound binding,gene expression,RNA metabolic process,nucleic acid metabolic process,organic cyclic compound biosynthetic process,macromolecule biosynthetic process,nucleobase-containing compound biosynthetic process,cellular macromolecule biosynthetic process,regulation of mac…	--	--
LNC_000013	XLOC_000549	-	1:61757645-61759250	1.27504	0.688796	0.888395	0.0321	0.713388	Novel_lncRNA	co_location	ENSRNOG00000047128	Vom1r23	vomeronasal 1 receptor 23 [Source:RGD Symbol;Acc:1359420]	GO:0050794,GO:0050789,GO:0003674,GO:0044763,GO:0008150,GO:0065007,GO:0044699,GO:0009987,GO:0051716,GO:0050896,GO:0007165,GO:0016020,GO:0044700,GO:0023052,GO:0007154,GO:0005575,GO:0016503,GO:0044425,GO:0007166,GO:0031224,GO:0004871,GO:0060089,GO:0016021,GO:0004872,GO:0038023,GO:0004888,GO:0004930,GO:0007186	regulation of cellular process,regulation of biological process,molecular_function,single-organism cellular process,biological_process,biological regulation,single-organism process,cellular process,cellular response to stimulus,response to stimulus,signal transduction,membrane,single organism signaling,signaling,cell communication,cellular_component,pheromone receptor activity,membrane part,cell …	--	--
LNC_000014	XLOC_000602	-	1:65570658-65573637	2.82841	2.06503	0.453829	0.0023	0.194764	Novel_lncRNA	co_location	ENSRNOG00000027487	Trim28	tripartite motif-containing 28 [Source:RGD Symbol;Acc:620289]	GO:0005622,GO:0044424,GO:0003676,GO:0043229,GO:0043231,GO:0044237,GO:1901363,GO:0097159,GO:0043226,GO:0044260,GO:0046872,GO:0043227,GO:0043169,GO:0009058,GO:0034641,GO:0006807,GO:0044249,GO:0010467,GO:0090304,GO:0016070,GO:0006139,GO:1901576,GO:0006725,GO:1901360,GO:0009790,GO:0046483,GO:0048598,GO:1901362,GO:0044446,GO:0048568,GO:0044238,GO:0019438,GO:0044271,GO:0043170,GO:0034654,GO:0005488,GO:…	intracellular,intracellular part,nucleic acid binding,intracellular organelle,intracellular membrane-bounded organelle,cellular metabolic process,heterocyclic compound binding,organic cyclic compound binding,organelle,cellular macromolecule metabolic process,metal ion binding,membrane-bounded organelle,cation binding,biosynthetic process,cellular nitrogen compound metabolic process,nitrogen compo…	--	--
LNC_000014	XLOC_000602	-	1:65570658-65573637	2.82841	2.06503	0.453829	0.0023	0.194764	Novel_lncRNA	co_location	ENSRNOG00000027459	Zbtb45	zinc finger and BTB domain containing 45 [Source:RGD Symbol;Acc:1310920]	GO:0003676,GO:0097159,GO:1901363,GO:0005488,GO:0043169,GO:0046872,GO:0043167,GO:0003674	nucleic acid binding,organic cyclic compound binding,heterocyclic compound binding,binding,cation binding,metal ion binding,ion binding,molecular_function	--	--
LNC_000014	XLOC_000602	-	1:65570658-65573637	2.82841	2.06503	0.453829	0.0023	0.194764	Novel_lncRNA	co_location	ENSRNOG00000060429	Zfp446	zinc finger protein 446 [Source:RGD Symbol;Acc:7612453]	GO:0006351,GO:0032774,GO:0010467,GO:0016070,GO:0090304,GO:1901362,GO:0009059,GO:0034654,GO:0034645,GO:0060255,GO:0010468,GO:0006725,GO:0018130,GO:0019438,GO:0010556,GO:0006139,GO:0046483,GO:0051252,GO:1901360,GO:0044271,GO:2000112,GO:0009889,GO:0031326,GO:0006355,GO:2001141,GO:0080090,GO:1901576,GO:0019222,GO:0044249,GO:0031323,GO:0034641,GO:0044260,GO:0009058,GO:0019219,GO:0071704,GO:0006807,GO:…	transcription, DNA-dependent,RNA biosynthetic process,gene expression,RNA metabolic process,nucleic acid metabolic process,organic cyclic compound biosynthetic process,macromolecule biosynthetic process,nucleobase-containing compound biosynthetic process,cellular macromolecule biosynthetic process,regulation of macromolecule metabolic process,regulation of gene expression,cellular aromatic compou…	--	--
LNC_000014	XLOC_000602	-	1:65570658-65573637	2.82841	2.06503	0.453829	0.0023	0.194764	Novel_lncRNA	co_location	ENSRNOG00000043328	Chmp2a	charged multivesicular body protein 2A [Source:RGD Symbol;Acc:1305050]	GO:0051291,GO:0032991,GO:0005515,GO:0051259,GO:0006461,GO:0070271,GO:0071822,GO:0043178,GO:0044446,GO:0043234,GO:1902186,GO:0051493,GO:0019076,GO:0044422,GO:0065003,GO:0033043,GO:0051260,GO:0005488,GO:0043169,GO:0051297,GO:0043933,GO:0019067,GO:0048285,GO:0010564,GO:0090307,GO:0031023,GO:0051726,GO:0000280,GO:0007067,GO:0048518,GO:0022607,GO:0007049,GO:0010458,GO:0044428,GO:0000070,GO:0051303,GO:…	protein heterooligomerization,macromolecular complex,protein binding,protein oligomerization,protein complex assembly,protein complex biogenesis,protein complex subunit organization,alcohol binding,intracellular organelle part,protein complex,regulation of viral release from host cell,regulation of cytoskeleton organization,viral release from host cell,organelle part,macromolecular complex assemb…	rno04144	Endocytosis
LNC_000014	XLOC_000602	-	1:65570658-65573637	2.82841	2.06503	0.453829	0.0023	0.194764	Novel_lncRNA	co_location	ENSRNOG00000027550	Mzf1	myeloid zinc finger 1 [Source:RGD Symbol;Acc:1308391]	GO:0003676,GO:0005515,GO:0006351,GO:0032774,GO:0097159,GO:1901363,GO:0010467,GO:0016070,GO:0003677,GO:0090304,GO:1901362,GO:0046983,GO:0009059,GO:0034654,GO:0034645,GO:0060255,GO:0010468,GO:0006725,GO:0018130,GO:0019438,GO:0010556,GO:0006139,GO:0046483,GO:0051252,GO:1901360,GO:0044271,GO:2000112,GO:0009889,GO:0005488,GO:0043169,GO:0010557,GO:0031326,GO:0000977,GO:0001012,GO:0006355,GO:2001141,GO:…	nucleic acid binding,protein binding,transcription, DNA-dependent,RNA biosynthetic process,organic cyclic compound binding,heterocyclic compound binding,gene expression,RNA metabolic process,DNA binding,nucleic acid metabolic process,organic cyclic compound biosynthetic process,protein dimerization activity,macromolecule biosynthetic process,nucleobase-containing compound biosynthetic process,cel…	--	--
LNC_000014	XLOC_000602	-	1:65570658-65573637	2.82841	2.06503	0.453829	0.0023	0.194764	Novel_lncRNA	co_location	ENSRNOG00000019623	Zfp446	zinc finger protein 446 [Source:RGD Symbol;Acc:7612453]	GO:0003676,GO:0006351,GO:0032774,GO:0097159,GO:1901363,GO:0010467,GO:0016070,GO:0090304,GO:1901362,GO:0009059,GO:0034654,GO:0034645,GO:0060255,GO:0010468,GO:0006725,GO:0018130,GO:0019438,GO:0010556,GO:0006139,GO:0046483,GO:0051252,GO:1901360,GO:0044271,GO:2000112,GO:0009889,GO:0005488,GO:0043169,GO:0031326,GO:0006355,GO:2001141,GO:0080090,GO:1901576,GO:0019222,GO:0046872,GO:0044249,GO:0031323,GO:…	nucleic acid binding,transcription, DNA-dependent,RNA biosynthetic process,organic cyclic compound binding,heterocyclic compound binding,gene expression,RNA metabolic process,nucleic acid metabolic process,organic cyclic compound biosynthetic process,macromolecule biosynthetic process,nucleobase-containing compound biosynthetic process,cellular macromolecule biosynthetic process,regulation of mac…	--	--
LNC_000014	XLOC_000602	-	1:65570658-65573637	2.82841	2.06503	0.453829	0.0023	0.194764	Novel_lncRNA	co_location	ENSRNOG00000019453	Rps5	ribosomal protein S5 [Source:RGD Symbol;Acc:3601]	GO:0003676,GO:0032991,GO:0005515,GO:0097159,GO:1901363,GO:0010467,GO:0009059,GO:0044446,GO:0034645,GO:0060255,GO:0010468,GO:0010556,GO:0044422,GO:2000112,GO:0009889,GO:0005488,GO:0031326,GO:0080090,GO:0043228,GO:0043232,GO:1901576,GO:0019222,GO:0044249,GO:0031323,GO:0044260,GO:0009058,GO:0071704,GO:0043170,GO:0044238,GO:0044237,GO:0008152,GO:0050794,GO:0003729,GO:0043229,GO:0005622,GO:0006414,GO:…	nucleic acid binding,macromolecular complex,protein binding,organic cyclic compound binding,heterocyclic compound binding,gene expression,macromolecule biosynthetic process,intracellular organelle part,cellular macromolecule biosynthetic process,regulation of macromolecule metabolic process,regulation of gene expression,regulation of macromolecule biosynthetic process,organelle part,regulation of…	rno03010	Ribosome
LNC_000014	XLOC_000602	-	1:65570658-65573637	2.82841	2.06503	0.453829	0.0023	0.194764	Novel_lncRNA	co_location	ENSRNOG00000027436	Zfp324	zinc finger protein 324 [Source:RGD Symbol;Acc:1306631]	GO:0003676,GO:0006351,GO:0032774,GO:0097159,GO:1901363,GO:0010467,GO:0016070,GO:0090304,GO:1901362,GO:0009059,GO:0034654,GO:0034645,GO:0060255,GO:0010468,GO:0006725,GO:0018130,GO:0019438,GO:0010556,GO:0006139,GO:0046483,GO:0051252,GO:1901360,GO:0044271,GO:2000112,GO:0009889,GO:0005488,GO:0043169,GO:0031326,GO:0006355,GO:2001141,GO:0080090,GO:1901576,GO:0019222,GO:0046872,GO:0044249,GO:0031323,GO:…	nucleic acid binding,transcription, DNA-dependent,RNA biosynthetic process,organic cyclic compound binding,heterocyclic compound binding,gene expression,RNA metabolic process,nucleic acid metabolic process,organic cyclic compound biosynthetic process,macromolecule biosynthetic process,nucleobase-containing compound biosynthetic process,cellular macromolecule biosynthetic process,regulation of mac…	--	--
LNC_000014	XLOC_000602	-	1:65570658-65573637	2.82841	2.06503	0.453829	0.0023	0.194764	Novel_lncRNA	co_location	ENSRNOG00000027514	Ube2m	ubiquitin-conjugating enzyme E2M [Source:RGD Symbol;Acc:1307614]	GO:0005515,GO:0097159,GO:1901363,GO:0018169,GO:0005488,GO:0048518,GO:0048522,GO:0044260,GO:0043525,GO:0019788,GO:0071704,GO:0070739,GO:0043170,GO:1901216,GO:0044238,GO:0044237,GO:0008152,GO:0043167,GO:0050794,GO:0043523,GO:0004842,GO:0005622,GO:0019787,GO:0045116,GO:0051402,GO:0050789,GO:0043226,GO:0043227,GO:0016881,GO:0044464,GO:0003674,GO:0005623,GO:0044763,GO:0008150,GO:0031988,GO:0036094,GO:…	protein binding,organic cyclic compound binding,heterocyclic compound binding,ribosomal S6-glutamic acid ligase activity,binding,positive regulation of biological process,positive regulation of cellular process,cellular macromolecule metabolic process,positive regulation of neuron apoptotic process,NEDD8 ligase activity,organic substance metabolic process,protein-glutamic acid ligase activity,mac…	rno04120	Ubiquitin mediated proteolysis
LNC_000014	XLOC_000602	-	1:65570658-65573637	2.82841	2.06503	0.453829	0.0023	0.194764	Novel_lncRNA	co_location	ENSRNOG00000038445	Rnf225	ring finger protein 225 [Source:RGD Symbol;Acc:1561909]	GO:0005488,GO:0043169,GO:0046872,GO:0043167,GO:0008270,GO:0003674,GO:0046914,GO:0016020,GO:0005575,GO:0044425,GO:0031224,GO:0016021	binding,cation binding,metal ion binding,ion binding,zinc ion binding,molecular_function,transition metal ion binding,membrane,cellular_component,membrane part,intrinsic to membrane,integral to membrane	--	--
LNC_000014	XLOC_000602	-	1:65570658-65573637	2.82841	2.06503	0.453829	0.0023	0.194764	Novel_lncRNA	co_location	ENSRNOG00000019626	Slc27a5	solute carrier family 27 member 5 [Source:RGD Symbol;Acc:708535]	GO:0032991,GO:0005515,GO:0097159,GO:1901363,GO:0015911,GO:1902001,GO:1901362,GO:0044446,GO:0043234,GO:0044422,GO:1901360,GO:0047747,GO:0005488,GO:0044459,GO:0034220,GO:0006699,GO:0005215,GO:1901576,GO:0022892,GO:0044249,GO:0009058,GO:0046951,GO:0006642,GO:0046950,GO:0071704,GO:0006811,GO:0044238,GO:0044237,GO:0008206,GO:0055085,GO:0008152,GO:0043167,GO:0015909,GO:0015245,GO:0006641,GO:0031957,GO:…	macromolecular complex,protein binding,organic cyclic compound binding,heterocyclic compound binding,plasma membrane long-chain fatty acid transport,fatty acid transmembrane transport,organic cyclic compound biosynthetic process,intracellular organelle part,protein complex,organelle part,organic cyclic compound metabolic process,cholate-CoA ligase activity,binding,plasma membrane part,ion transme…	rno00120,rno04976,rno03320,rno01100	Primary bile acid biosynthesis,Bile secretion,PPAR signaling pathway,Metabolic pathways
LNC_000014	XLOC_000602	-	1:65570658-65573637	2.82841	2.06503	0.453829	0.0023	0.194764	Novel_lncRNA	co_expression	ENSRNOG00000051120	Il17d	interleukin 17D [Source:RGD Symbol;Acc:1595926]	GO:0005488,GO:0005515,GO:0006954,GO:0003674,GO:0005125,GO:0008150,GO:0009611,GO:0006950,GO:0006952,GO:0050896,GO:0005575,GO:0005576,GO:0005102	binding,protein binding,inflammatory response,molecular_function,cytokine activity,biological_process,response to wounding,response to stress,defense response,response to stimulus,cellular_component,extracellular region,receptor binding	--	--
LNC_000239	XLOC_010576	-	11:31353306-31363575	1.14019	0.257658	2.14574	0.0003	0.0479271	Novel_lncRNA	co_location	ENSRNOG00000028658	Olig2	oligodendrocyte lineage transcription factor 2 [Source:RGD Symbol;Acc:1307098]	GO:0005515,GO:0044424,GO:0005622,GO:0010467,GO:0006725,GO:0006139,GO:0090304,GO:0046483,GO:1901360,GO:0043229,GO:0005488,GO:0046983,GO:0034641,GO:0043226,GO:0005634,GO:0016070,GO:0006807,GO:0034645,GO:0044260,GO:0043170,GO:0009059,GO:0043227,GO:0043231,GO:0071704,GO:0060255,GO:0003674,GO:0006351,GO:0032774,GO:1901576,GO:0044237,GO:0044249,GO:0019219,GO:0009058,GO:0051171,GO:0005737,GO:0080090,GO:…	protein binding,intracellular part,intracellular,gene expression,cellular aromatic compound metabolic process,nucleobase-containing compound metabolic process,nucleic acid metabolic process,heterocycle metabolic process,organic cyclic compound metabolic process,intracellular organelle,binding,protein dimerization activity,cellular nitrogen compound metabolic process,organelle,nucleus,RNA metaboli…	--	--
LNC_000239	XLOC_010576	-	11:31353306-31363575	1.14019	0.257658	2.14574	0.0003	0.0479271	Novel_lncRNA	co_location	ENSRNOG00000028648	Olig1	oligodendrocyte transcription factor 1 [Source:RGD Symbol;Acc:621129]	GO:0005515,GO:0010467,GO:0006725,GO:0006139,GO:0090304,GO:0046483,GO:1901360,GO:0005488,GO:0046983,GO:0034641,GO:0016070,GO:0006807,GO:0034645,GO:0044260,GO:0043170,GO:0009059,GO:0071704,GO:0060255,GO:0003674,GO:0006351,GO:0032774,GO:1901576,GO:0044237,GO:0044249,GO:0019219,GO:0009058,GO:0051171,GO:0080090,GO:0044238,GO:0044271,GO:1901362,GO:2000112,GO:0010468,GO:0019438,GO:0034654,GO:0031323,GO:…	protein binding,gene expression,cellular aromatic compound metabolic process,nucleobase-containing compound metabolic process,nucleic acid metabolic process,heterocycle metabolic process,organic cyclic compound metabolic process,binding,protein dimerization activity,cellular nitrogen compound metabolic process,RNA metabolic process,nitrogen compound metabolic process,cellular macromolecule biosyn…	--	--
LNC_000491	XLOC_022462	-	19:23379007-23386637	0.679136	0.420944	0.690071	0.0033	0.240731	Novel_lncRNA	co_location	ENSRNOG00000013907	Sall1	spalt-like transcription factor 1 [Source:RGD Symbol;Acc:1309916]	GO:0003676,GO:0005515,GO:0006351,GO:0032774,GO:0097159,GO:1901363,GO:0010467,GO:0016070,GO:0003677,GO:0042473,GO:0090304,GO:1901362,GO:0009059,GO:0044446,GO:0044427,GO:0034654,GO:0034645,GO:0060255,GO:0010468,GO:0005694,GO:0006725,GO:0018130,GO:0019438,GO:0010556,GO:0006139,GO:0044422,GO:0046483,GO:0051252,GO:1901360,GO:0044271,GO:2000112,GO:0009889,GO:0005488,GO:0043169,GO:0010557,GO:0031326,GO:…	nucleic acid binding,protein binding,transcription, DNA-dependent,RNA biosynthetic process,organic cyclic compound binding,heterocyclic compound binding,gene expression,RNA metabolic process,DNA binding,outer ear morphogenesis,nucleic acid metabolic process,organic cyclic compound biosynthetic process,macromolecule biosynthetic process,intracellular organelle part,chromosomal part,nucleobase-cont…	--	--
LNC_000196	XLOC_008925	-	10:75257845-75262473	0.605308	0.807869	-0.41645	0.0085	0.401235	Novel_lncRNA	co_location	ENSRNOG00000008707	Epx	eosinophil peroxidase [Source:RGD Symbol;Acc:1311882]	GO:0097159,GO:1901363,GO:0005488,GO:0001818,GO:0048518,GO:0002215,GO:0001817,GO:0032714,GO:0032633,GO:0001816,GO:0008152,GO:0009624,GO:0051239,GO:0051179,GO:0048870,GO:0051674,GO:0032693,GO:0006928,GO:0016477,GO:0072677,GO:0040011,GO:0050789,GO:0043226,GO:0043227,GO:0032674,GO:0050900,GO:0032753,GO:0032634,GO:0048519,GO:0006979,GO:0003674,GO:0044763,GO:0008150,GO:0002376,GO:0031988,GO:0051240,GO:…	organic cyclic compound binding,heterocyclic compound binding,binding,negative regulation of cytokine production,positive regulation of biological process,defense response to nematode,regulation of cytokine production,negative regulation of interleukin-5 production,interleukin-4 production,cytokine production,metabolic process,response to nematode,regulation of multicellular organismal process,lo…	rno05310	Asthma
LNC_000196	XLOC_008925	-	10:75257845-75262473	0.605308	0.807869	-0.41645	0.0085	0.401235	Novel_lncRNA	co_location	ENSRNOG00000008635	Mks1	Meckel syndrome, type 1 [Source:RGD Symbol;Acc:1565186]	GO:0036038,GO:0032991,GO:0035869,GO:0005515,GO:0031513,GO:0044446,GO:0043234,GO:0005815,GO:0044422,GO:0072372,GO:0005488,GO:0030154,GO:0048869,GO:0043228,GO:0043232,GO:0044441,GO:0022607,GO:0005813,GO:0048468,GO:0061009,GO:0005932,GO:0036064,GO:0021904,GO:0044085,GO:0031514,GO:0030031,GO:0005929,GO:0035058,GO:0044463,GO:0022008,GO:0048706,GO:0060271,GO:0042995,GO:0050794,GO:0006996,GO:0007275,GO:…	TCTN-B9D complex,macromolecular complex,ciliary transition zone,protein binding,nonmotile primary cilium,intracellular organelle part,protein complex,microtubule organizing center,organelle part,primary cilium,binding,cell differentiation,cellular developmental process,non-membrane-bounded organelle,intracellular non-membrane-bounded organelle,cilium part,cellular component assembly,centrosome,ce…	--	--
LNC_000196	XLOC_008925	-	10:75257845-75262473	0.605308	0.807869	-0.41645	0.0085	0.401235	Novel_lncRNA	co_location	ENSRNOG00000050323	Srsf1	serine/arginine-rich splicing factor 1 [Source:RGD Symbol;Acc:1587490]	GO:0005515,GO:0044424,GO:0005622,GO:0010467,GO:0006725,GO:0006139,GO:0090304,GO:0046483,GO:1901360,GO:0043229,GO:0005488,GO:0032991,GO:0034641,GO:0043226,GO:0005634,GO:0016070,GO:0044428,GO:0006807,GO:0044446,GO:0044260,GO:0043170,GO:0043227,GO:0043231,GO:0044422,GO:0071704,GO:0060255,GO:0003674,GO:0043234,GO:0044237,GO:0019219,GO:0051171,GO:0031974,GO:0005737,GO:0080090,GO:0044238,GO:0016071,GO:…	protein binding,intracellular part,intracellular,gene expression,cellular aromatic compound metabolic process,nucleobase-containing compound metabolic process,nucleic acid metabolic process,heterocycle metabolic process,organic cyclic compound metabolic process,intracellular organelle,binding,macromolecular complex,cellular nitrogen compound metabolic process,organelle,nucleus,RNA metabolic proce…	rno03040,rno05168	Spliceosome,Herpes simplex infection
LNC_000196	XLOC_008925	-	10:75257845-75262473	0.605308	0.807869	-0.41645	0.0085	0.401235	Novel_lncRNA	co_location	ENSRNOG00000008921	Dynll2	dynein light chain LC8-type 2 [Source:RGD Symbol;Acc:619860]	GO:0005515,GO:0044424,GO:0005622,GO:0043228,GO:0043232,GO:0043229,GO:0005488,GO:0032991,GO:0043226,GO:0005634,GO:0044446,GO:0043227,GO:0043231,GO:0044422,GO:0003674,GO:0043234,GO:0015630,GO:0005874,GO:0016462,GO:0005737,GO:0016818,GO:0016817,GO:0017111,GO:0008092,GO:0005856,GO:0008038,GO:0008039,GO:0005815,GO:0030154,GO:0044464,GO:0006810,GO:0005623,GO:0044430,GO:0051234,GO:0048869,GO:0051179,GO:…	protein binding,intracellular part,intracellular,non-membrane-bounded organelle,intracellular non-membrane-bounded organelle,intracellular organelle,binding,macromolecular complex,organelle,nucleus,intracellular organelle part,membrane-bounded organelle,intracellular membrane-bounded organelle,organelle part,molecular_function,protein complex,microtubule cytoskeleton,microtubule,pyrophosphatase a…	rno04962	Vasopressin-regulated water reabsorption
LNC_000196	XLOC_008925	-	10:75257845-75262473	0.605308	0.807869	-0.41645	0.0085	0.401235	Novel_lncRNA	co_location	ENSRNOG00000030148	Olr1522	olfactory receptor 1522 [Source:RGD Symbol;Acc:1332601]	GO:0050794,GO:0050789,GO:0044464,GO:0003674,GO:0005623,GO:0044763,GO:0008150,GO:0065007,GO:0044699,GO:0009987,GO:0051716,GO:0050896,GO:0007165,GO:0042221,GO:0032501,GO:0016020,GO:0044707,GO:0044700,GO:0023052,GO:0007154,GO:0005575,GO:0005886,GO:0071944,GO:0044425,GO:0007166,GO:0031224,GO:0004871,GO:0060089,GO:0016021,GO:0004872,GO:0038023,GO:0004888,GO:0003008,GO:0050877,GO:0004930,GO:0007186,GO:…	regulation of cellular process,regulation of biological process,cell part,molecular_function,cell,single-organism cellular process,biological_process,biological regulation,single-organism process,cellular process,cellular response to stimulus,response to stimulus,signal transduction,response to chemical stimulus,multicellular organismal process,membrane,single-multicellular organism process,singl…	rno04740	Olfactory transduction
LNC_000196	XLOC_008925	-	10:75257845-75262473	0.605308	0.807869	-0.41645	0.0085	0.401235	Novel_lncRNA	co_location	ENSRNOG00000030521	Olr1521	olfactory receptor 1521 [Source:RGD Symbol;Acc:1333783]	GO:0050794,GO:0050789,GO:0044464,GO:0003674,GO:0005623,GO:0044763,GO:0008150,GO:0065007,GO:0044699,GO:0009987,GO:0051716,GO:0050896,GO:0007165,GO:0042221,GO:0032501,GO:0016020,GO:0044707,GO:0044700,GO:0023052,GO:0007154,GO:0005575,GO:0005886,GO:0071944,GO:0044425,GO:0007166,GO:0031224,GO:0004871,GO:0060089,GO:0016021,GO:0004872,GO:0038023,GO:0004888,GO:0003008,GO:0050877,GO:0004930,GO:0007186,GO:…	regulation of cellular process,regulation of biological process,cell part,molecular_function,cell,single-organism cellular process,biological_process,biological regulation,single-organism process,cellular process,cellular response to stimulus,response to stimulus,signal transduction,response to chemical stimulus,multicellular organismal process,membrane,single-multicellular organism process,singl…	rno04740	Olfactory transduction
LNC_000192	XLOC_008444	-	10:43762317-43768392	0.556999	0.271776	1.03526	0.0025	0.204054	Novel_lncRNA	co_location	ENSRNOG00000026844	Lypd8	LY6/PLAUR domain containing 8 [Source:RGD Symbol;Acc:1586251]	GO:0008150,GO:0050829,GO:0051704,GO:0050896,GO:0009607,GO:0009617,GO:0005575,GO:0051707,GO:0006950,GO:0044421,GO:0042742,GO:0006952,GO:0005576,GO:0005615	biological_process,defense response to Gram-negative bacterium,multi-organism process,response to stimulus,response to biotic stimulus,response to bacterium,cellular_component,response to other organism,response to stress,extracellular region part,defense response to bacterium,defense response,extracellular region,extracellular space	--	--
LNC_000192	XLOC_008444	-	10:43762317-43768392	0.556999	0.271776	1.03526	0.0025	0.204054	Novel_lncRNA	co_location	ENSRNOG00000054400	Sh3bp5l	SH3 binding domain protein 5 like [Source:RGD Symbol;Acc:1590939]	GO:0050794,GO:0005622,GO:0050789,GO:0044464,GO:0005623,GO:0044763,GO:0008150,GO:0065007,GO:0044699,GO:0009987,GO:0051716,GO:0035556,GO:0050896,GO:0007165,GO:0044700,GO:0023052,GO:0007154,GO:0005575	regulation of cellular process,intracellular,regulation of biological process,cell part,cell,single-organism cellular process,biological_process,biological regulation,single-organism process,cellular process,cellular response to stimulus,intracellular signal transduction,response to stimulus,signal transduction,single organism signaling,signaling,cell communication,cellular_component	--	--
LNC_000192	XLOC_008444	-	10:43762317-43768392	0.556999	0.271776	1.03526	0.0025	0.204054	Novel_lncRNA	co_location	ENSRNOG00000002682	Zfp692	zinc finger protein 692 [Source:RGD Symbol;Acc:1306740]	GO:0003676,GO:1901363,GO:0097159,GO:0046872,GO:0043169,GO:0005488,GO:0043167,GO:0003674	nucleic acid binding,heterocyclic compound binding,organic cyclic compound binding,metal ion binding,cation binding,binding,ion binding,molecular_function	--	--
LNC_000192	XLOC_008444	-	10:43762317-43768392	0.556999	0.271776	1.03526	0.0025	0.204054	Novel_lncRNA	co_location	ENSRNOG00000043116	RGD1308564	similar to L-amino acid oxidase 1 [Source:RGD Symbol;Acc:1308564]	GO:0044446,GO:0044422,GO:0008152,GO:0031967,GO:0031975,GO:0031966,GO:0005740,GO:0019867,GO:0043229,GO:0043231,GO:0031090,GO:0005622,GO:0043226,GO:0043227,GO:0044464,GO:0005741,GO:0003674,GO:0005623,GO:0008150,GO:0031968,GO:0055114,GO:0044424,GO:0044429,GO:0044444,GO:0016020,GO:0005575,GO:0044710,GO:0044425,GO:0003824,GO:0016491,GO:0031224,GO:0016021,GO:0005739,GO:0005737	intracellular organelle part,organelle part,metabolic process,organelle envelope,envelope,mitochondrial membrane,mitochondrial envelope,outer membrane,intracellular organelle,intracellular membrane-bounded organelle,organelle membrane,intracellular,organelle,membrane-bounded organelle,cell part,mitochondrial outer membrane,molecular_function,cell,biological_process,organelle outer membrane,oxidat…	rno00400,rno00270,rno00280,rno00360,rno00250,rno00350,rno00380,rno01100	Phenylalanine, tyrosine and tryptophan biosynthesis,Cysteine and methionine metabolism,Valine, leucine and isoleucine degradation,Phenylalanine metabolism,Alanine, aspartate and glutamate metabolism,Tyrosine metabolism,Tryptophan metabolism,Metabolic pathways
LNC_000192	XLOC_008444	-	10:43762317-43768392	0.556999	0.271776	1.03526	0.0025	0.204054	Novel_lncRNA	co_location	ENSRNOG00000002713	Zfp672	zinc finger protein 672 [Source:RGD Symbol;Acc:1359094]	GO:0044249,GO:0009058,GO:1901576,GO:1901362,GO:0005622,GO:0034645,GO:0019438,GO:0009059,GO:0018130,GO:0034654,GO:0006351,GO:0003676,GO:0044271,GO:0044237,GO:0032774,GO:0010467,GO:0031326,GO:0009889,GO:0006355,GO:2001141,GO:1901360,GO:0006725,GO:0016070,GO:0044260,GO:2000112,GO:0051252,GO:0006139,GO:0031323,GO:0046483,GO:0080090,GO:0060255,GO:0010556,GO:0090304,GO:0051171,GO:0019219,GO:0010468,GO:…	cellular biosynthetic process,biosynthetic process,organic substance biosynthetic process,organic cyclic compound biosynthetic process,intracellular,cellular macromolecule biosynthetic process,aromatic compound biosynthetic process,macromolecule biosynthetic process,heterocycle biosynthetic process,nucleobase-containing compound biosynthetic process,transcription, DNA-dependent,nucleic acid bindi…	--	--
LNC_000192	XLOC_008444	-	10:43762317-43768392	0.556999	0.271776	1.03526	0.0025	0.204054	Novel_lncRNA	co_location	ENSRNOG00000053179	LOC691277	similar to Robo-1 [Source:RGD Symbol;Acc:1586234]	--	--	--	--
LNC_000402	XLOC_016627	-	15:52675337-52682324	0.296469	0.557902	-0.912128	0.0049	0.297441	Novel_lncRNA	co_location	ENSRNOG00000014010	Gfra2	GDNF family receptor alpha 2 [Source:RGD Symbol;Acc:61809]	GO:0044260,GO:0043170,GO:0071704,GO:0060255,GO:0003674,GO:0044237,GO:0080090,GO:0044238,GO:0031323,GO:0008152,GO:0019222,GO:0031953,GO:0016167,GO:0031952,GO:0007275,GO:0032502,GO:0046777,GO:0035860,GO:0010605,GO:0031324,GO:0048731,GO:0048856,GO:0007399,GO:0009892,GO:0048523,GO:0019220,GO:0051174,GO:0001932,GO:0042325,GO:0006468,GO:0044763,GO:0044267,GO:0008150,GO:0031399,GO:0009987,GO:0010563,GO:…	cellular macromolecule metabolic process,macromolecule metabolic process,organic substance metabolic process,regulation of macromolecule metabolic process,molecular_function,cellular metabolic process,regulation of primary metabolic process,primary metabolic process,regulation of cellular metabolic process,metabolic process,regulation of metabolic process,negative regulation of protein autophosph…	--	--
LNC_000402	XLOC_016627	-	15:52675337-52682324	0.296469	0.557902	-0.912128	0.0049	0.297441	Novel_lncRNA	co_location	ENSRNOG00000010555	Phyhip	phytanoyl-CoA 2-hydroxylase interacting protein [Source:RGD Symbol;Acc:1305790]	--	--	--	--
LNC_000402	XLOC_016627	-	15:52675337-52682324	0.296469	0.557902	-0.912128	0.0049	0.297441	Novel_lncRNA	co_location	ENSRNOG00000025536	LOC100359986	ribosomal protein L31-like [Source:RGD Symbol;Acc:2323059]	GO:0044424,GO:0005622,GO:0010467,GO:0043228,GO:0043232,GO:0043229,GO:0032991,GO:0043226,GO:0044446,GO:0034645,GO:0044260,GO:0043170,GO:0009059,GO:0006412,GO:0044422,GO:0071704,GO:0003674,GO:1901576,GO:0044237,GO:0044249,GO:0009058,GO:0005737,GO:0044238,GO:0002181,GO:0008152,GO:0044444,GO:0030529,GO:0044464,GO:0005623,GO:0005840,GO:0003735,GO:0022625,GO:0005829,GO:0044445,GO:0015934,GO:0044391,GO:…	intracellular part,intracellular,gene expression,non-membrane-bounded organelle,intracellular non-membrane-bounded organelle,intracellular organelle,macromolecular complex,organelle,intracellular organelle part,cellular macromolecule biosynthetic process,cellular macromolecule metabolic process,macromolecule metabolic process,macromolecule biosynthetic process,translation,organelle part,organic s…	--	--
LNC_000403	XLOC_016717	-	15:59633920-59640406	0.458577	0.746705	-0.703375	0.0439	0.796197	Novel_lncRNA	co_location	ENSRNOG00000047817	Enox1	ecto-NOX disulfide-thiol exchanger 1 [Source:RGD Symbol;Acc:1306118]	GO:0005515,GO:0005488,GO:0003674,GO:0003676,GO:0036094,GO:0097159,GO:1901363,GO:0000166,GO:1901265,GO:0008150,GO:0005575	protein binding,binding,molecular_function,nucleic acid binding,small molecule binding,organic cyclic compound binding,heterocyclic compound binding,nucleotide binding,nucleoside phosphate binding,biological_process,cellular_component	--	--
ENSRNOT00000082276	ENSRNOG00000051938	AABR07001591.1	1:53841652-53844518	0.414705	0.623254	-0.587734	0.01415	0.509771	Annotated_lncRNA	co_location	ENSRNOG00000023753	Mllt4	myeloid/lymphoid or mixed-lineage leukemia; translocated to, 4 [Source:RGD Symbol;Acc:708561]	GO:0005515,GO:0034331,GO:0005488,GO:0034334,GO:0043954,GO:0030154,GO:0048869,GO:0034332,GO:0048468,GO:0045216,GO:0034330,GO:0022008,GO:0050794,GO:0007275,GO:0032502,GO:0060563,GO:0060284,GO:0051239,GO:0042063,GO:0070444,GO:0070445,GO:0050839,GO:0060019,GO:0010001,GO:0050767,GO:0048699,GO:0050793,GO:0007399,GO:0014013,GO:0051960,GO:0048856,GO:0005622,GO:0016043,GO:0007420,GO:0044767,GO:0007417,GO:…	protein binding,cell junction maintenance,binding,adherens junction maintenance,cellular component maintenance,cell differentiation,cellular developmental process,adherens junction organization,cell development,cell-cell junction organization,cell junction organization,neurogenesis,regulation of cellular process,multicellular organismal development,developmental process,neuroepithelial cell diffe…	rno04024,rno04015,rno04014,rno04520,rno04670,rno04530	cAMP signaling pathway,Rap1 signaling pathway,Ras signaling pathway,Adherens junction,Leukocyte transendothelial migration,Tight junction
ENSRNOT00000082276	ENSRNOG00000051938	AABR07001591.1	1:53841652-53844518	0.414705	0.623254	-0.587734	0.01415	0.509771	Annotated_lncRNA	co_location	ENSRNOG00000058564	Tcte2	t-complex-associated testis expressed 2 [Source:MGI Symbol;Acc:MGI:98641]	--	--	--	--
LNC_000145	XLOC_006922	-	10:47111280-47116962	0.299697	0.974064	-1.70051	0.0196	0.583295	Novel_lncRNA	co_location	ENSRNOG00000050567	Natd1	N-acetyltransferase domain containing 1 [Source:RGD Symbol;Acc:1307740]	GO:0003674,GO:0008150,GO:0005575	molecular_function,biological_process,cellular_component	--	--
LNC_000145	XLOC_006922	-	10:47111280-47116962	0.299697	0.974064	-1.70051	0.0196	0.583295	Novel_lncRNA	co_location	ENSRNOG00000005275	Shmt1	serine hydroxymethyltransferase 1 [Source:RGD Symbol;Acc:1312011]	GO:0044249,GO:0009058,GO:1901576,GO:1901362,GO:0005622,GO:0019438,GO:0018130,GO:0034654,GO:0044271,GO:0044237,GO:1901360,GO:0006725,GO:0006139,GO:0046483,GO:0034641,GO:0043229,GO:0006807,GO:0044424,GO:0008152,GO:0071704,GO:0043231,GO:0005488,GO:0044238,GO:0005634,GO:0043226,GO:0005515,GO:0043227,GO:0043169,GO:0044464,GO:0046983,GO:0006796,GO:0005623,GO:0006793,GO:0005737,GO:0009987,GO:0071840,GO:…	cellular biosynthetic process,biosynthetic process,organic substance biosynthetic process,organic cyclic compound biosynthetic process,intracellular,aromatic compound biosynthetic process,heterocycle biosynthetic process,nucleobase-containing compound biosynthetic process,cellular nitrogen compound biosynthetic process,cellular metabolic process,organic cyclic compound metabolic process,cellular …	rno00630,rno01230,rno01200,rno01100,rno00460,rno00670,rno00260	Glyoxylate and dicarboxylate metabolism,Biosynthesis of amino acids,Carbon metabolism,Metabolic pathways,Cyanoamino acid metabolism,One carbon pool by folate,Glycine, serine and threonine metabolism
LNC_000145	XLOC_006922	-	10:47111280-47116962	0.299697	0.974064	-1.70051	0.0196	0.583295	Novel_lncRNA	co_location	ENSRNOG00000005099	Top3a	topoisomerase (DNA) III alpha [Source:RGD Symbol;Acc:1309320]	GO:0005622,GO:0044424,GO:0003676,GO:0043229,GO:0043231,GO:0044237,GO:1901363,GO:0097159,GO:0043226,GO:0044260,GO:0046872,GO:0043227,GO:0043169,GO:0034641,GO:0006807,GO:0090304,GO:0006139,GO:0006725,GO:1901360,GO:0046483,GO:0044446,GO:0044238,GO:0043170,GO:0005488,GO:0008152,GO:0071704,GO:0044422,GO:0005634,GO:0043167,GO:0003677,GO:0006265,GO:0044428,GO:0044464,GO:0005623,GO:0005654,GO:0031981,GO:…	intracellular,intracellular part,nucleic acid binding,intracellular organelle,intracellular membrane-bounded organelle,cellular metabolic process,heterocyclic compound binding,organic cyclic compound binding,organelle,cellular macromolecule metabolic process,metal ion binding,membrane-bounded organelle,cation binding,cellular nitrogen compound metabolic process,nitrogen compound metabolic process…	rno03440,rno03460	Homologous recombination,Fanconi anemia pathway
LNC_000145	XLOC_006922	-	10:47111280-47116962	0.299697	0.974064	-1.70051	0.0196	0.583295	Novel_lncRNA	co_location	ENSRNOG00000005377	Tmem11	transmembrane protein 11 [Source:RGD Symbol;Acc:1309817]	GO:0005622,GO:0043229,GO:0044424,GO:0043231,GO:0005488,GO:0043226,GO:0005515,GO:0043227,GO:0044446,GO:0044422,GO:0044464,GO:0005623,GO:0005737,GO:0009987,GO:0005743,GO:0071840,GO:0031966,GO:0003674,GO:0005740,GO:0044444,GO:0005739,GO:0044429,GO:0016043,GO:0019866,GO:0044455,GO:0031967,GO:0031975,GO:0007005,GO:0008150,GO:0031090,GO:0006996,GO:0044699,GO:0005575,GO:0044763,GO:0031304,GO:0031305,GO:…	intracellular,intracellular organelle,intracellular part,intracellular membrane-bounded organelle,binding,organelle,protein binding,membrane-bounded organelle,intracellular organelle part,organelle part,cell part,cell,cytoplasm,cellular process,mitochondrial inner membrane,cellular component organization or biogenesis,mitochondrial membrane,molecular_function,mitochondrial envelope,cytoplasmic pa…	--	--
LNC_000145	XLOC_006922	-	10:47111280-47116962	0.299697	0.974064	-1.70051	0.0196	0.583295	Novel_lncRNA	co_location	ENSRNOG00000005360	Dhrs7b	dehydrogenase/reductase (SDR family) member 7B [Source:RGD Symbol;Acc:1311243]	GO:0005622,GO:0044424,GO:0043229,GO:0043231,GO:0043226,GO:0043227,GO:0005737,GO:0044446,GO:0008152,GO:0044422,GO:0044444,GO:0031090,GO:0044710,GO:0044464,GO:0005623,GO:0016491,GO:0055114,GO:0003824,GO:0003674,GO:0012505,GO:0005789,GO:0005575,GO:0042175,GO:0005783,GO:0044432,GO:0008150,GO:0016020,GO:0044425,GO:0031224,GO:0016021	intracellular,intracellular part,intracellular organelle,intracellular membrane-bounded organelle,organelle,membrane-bounded organelle,cytoplasm,intracellular organelle part,metabolic process,organelle part,cytoplasmic part,organelle membrane,single-organism metabolic process,cell part,cell,oxidoreductase activity,oxidation-reduction process,catalytic activity,molecular_function,endomembrane syst…	--	--
LNC_000145	XLOC_006922	-	10:47111280-47116962	0.299697	0.974064	-1.70051	0.0196	0.583295	Novel_lncRNA	co_location	ENSRNOG00000005165	Smcr8	Smith-Magenis syndrome chromosome region, candidate 8 [Source:RGD Symbol;Acc:1564621]	GO:0044446,GO:0044422,GO:0044428,GO:0031981,GO:0031974,GO:0005654,GO:0005634,GO:0070013,GO:0043233,GO:0043229,GO:0043231,GO:0005622,GO:0043226,GO:0043227,GO:0044464,GO:0005623,GO:0044424,GO:0005575	intracellular organelle part,organelle part,nuclear part,nuclear lumen,membrane-enclosed lumen,nucleoplasm,nucleus,intracellular organelle lumen,organelle lumen,intracellular organelle,intracellular membrane-bounded organelle,intracellular,organelle,membrane-bounded organelle,cell part,cell,intracellular part,cellular_component	--	--
LNC_000145	XLOC_006922	-	10:47111280-47116962	0.299697	0.974064	-1.70051	0.0196	0.583295	Novel_lncRNA	co_location	ENSRNOG00000006612	Map2k3	mitogen activated protein kinase kinase 3 [Source:RGD Symbol;Acc:1306620]	GO:0005622,GO:0044424,GO:0044237,GO:1901363,GO:0097159,GO:0044260,GO:0009058,GO:0005737,GO:1901576,GO:0044238,GO:0043170,GO:0005488,GO:0008152,GO:0071704,GO:0009059,GO:0044444,GO:0007275,GO:0006793,GO:0032502,GO:0048513,GO:0009743,GO:0006796,GO:1901700,GO:0043167,GO:0016310,GO:0048731,GO:0048522,GO:0007507,GO:0071322,GO:0005829,GO:0048856,GO:0031325,GO:0048518,GO:0009889,GO:0010033,GO:0009893,GO:…	intracellular,intracellular part,cellular metabolic process,heterocyclic compound binding,organic cyclic compound binding,cellular macromolecule metabolic process,biosynthetic process,cytoplasm,organic substance biosynthetic process,primary metabolic process,macromolecule metabolic process,binding,metabolic process,organic substance metabolic process,macromolecule biosynthetic process,cytoplasmic…	rno04668,rno05145,rno04010,rno04750,rno04620,rno05169,rno05164,rno04912,rno04664,rno05014,rno04015	TNF signaling pathway,Toxoplasmosis,MAPK signaling pathway,Inflammatory mediator regulation of TRP channels,Toll-like receptor signaling pathway,Epstein-Barr virus infection,Influenza A,GnRH signaling pathway,Fc epsilon RI signaling pathway,Amyotrophic lateral sclerosis (ALS),Rap1 signaling pathway
ENSRNOT00000092896	ENSRNOG00000062170	Pvt1	7:102648880-102862391	1.54915	0.871173	0.830445	0.045	0.804313	Annotated_lncRNA	co_location	ENSRNOG00000004500	Myc	myelocytomatosis oncogene [Source:RGD Symbol;Acc:3130]	GO:0003676,GO:0046982,GO:0071378,GO:0005515,GO:0006351,GO:0090303,GO:0032774,GO:0097159,GO:0009415,GO:1901363,GO:0006352,GO:0010467,GO:0016070,GO:0003677,GO:0051599,GO:0060416,GO:0090304,GO:1901362,GO:0046983,GO:0009059,GO:0044446,GO:0034654,GO:0034645,GO:0070888,GO:0060255,GO:0010468,GO:0006725,GO:0018130,GO:0019438,GO:0010556,GO:0006139,GO:0010035,GO:0044422,GO:0046483,GO:0051252,GO:0071300,GO:…	nucleic acid binding,protein heterodimerization activity,cellular response to growth hormone stimulus,protein binding,transcription, DNA-dependent,positive regulation of wound healing,RNA biosynthetic process,organic cyclic compound binding,response to water stimulus,heterocyclic compound binding,DNA-dependent transcription, initiation,gene expression,RNA metabolic process,DNA binding,response to…	rno05169,rno05216,rno05210,rno05219,rno04010,rno04110,rno05213,rno05221,rno05161,rno05166,rno04919,rno05220,rno05202,rno04350,rno05222,rno04012,rno04550,rno05206,rno05205,rno04630,rno04310,rno05200,rno04151,rno04390	Epstein-Barr virus infection,Thyroid cancer,Colorectal cancer,Bladder cancer,MAPK signaling pathway,Cell cycle,Endometrial cancer,Acute myeloid leukemia,Hepatitis B,HTLV-I infection,Thyroid hormone signaling pathway,Chronic myeloid leukemia,Transcriptional misregulation in cancer,TGF-beta signaling pathway,Small cell lung cancer,ErbB signaling pathway,Signaling pathways regulating pluripotency of…
LNC_000808	XLOC_038432	-	5:113209271-113325074	0.736707	1.18225	-0.682377	0.02705	0.66642	Novel_lncRNA	co_expression	ENSRNOG00000053439	Gabpb1l	GA binding protein transcription factor, beta subunit 1-like [Source:RGD Symbol;Acc:1310235]	--	--	--	--
LNC_000482	XLOC_021626	-	18:81923937-81932915	0.472268	0.33833	0.481173	0.0173	0.556365	Novel_lncRNA	co_location	ENSRNOG00000038225	Fbxo15	F-box protein 15 [Source:RGD Symbol;Acc:1310628]	--	--	--	--
ENSRNOT00000084817	ENSRNOG00000053185	AABR07006889.1	1:262923268-262932424	1.40471	1.89084	-0.428751	0.00775	0.383522	Annotated_lncRNA	co_location	ENSRNOG00000045548	Entpd7	ectonucleoside triphosphate diphosphohydrolase 7 [Source:RGD Symbol;Acc:1310638]	GO:0003674,GO:0016787,GO:0003824,GO:0005575,GO:0016020,GO:0044425,GO:0016021,GO:0031224	molecular_function,hydrolase activity,catalytic activity,cellular_component,membrane,membrane part,integral to membrane,intrinsic to membrane	--	--
ENSRNOT00000084817	ENSRNOG00000053185	AABR07006889.1	1:262923268-262932424	1.40471	1.89084	-0.428751	0.00775	0.383522	Annotated_lncRNA	co_location	ENSRNOG00000051734	RGD1564887	similar to 9130011E15Rik protein [Source:RGD Symbol;Acc:1564887]	--	--	--	--
ENSRNOT00000084817	ENSRNOG00000053185	AABR07006889.1	1:262923268-262932424	1.40471	1.89084	-0.428751	0.00775	0.383522	Annotated_lncRNA	co_location	ENSRNOG00000018018	LOC100911951	Kv channel-interacting protein 2-like [Source:RGD Symbol;Acc:6489795]	GO:0005515,GO:0005488,GO:0032991,GO:0003674,GO:0043234,GO:0006461,GO:0070271,GO:0005215,GO:0065003,GO:0051291,GO:0022892,GO:0022836,GO:0022839,GO:0051259,GO:0055085,GO:0008324,GO:0071822,GO:0030154,GO:0044085,GO:0044464,GO:0005261,GO:0006810,GO:0005623,GO:0022857,GO:0051234,GO:0042995,GO:0022891,GO:0044765,GO:0043933,GO:0048869,GO:0015267,GO:0022803,GO:0015075,GO:0005216,GO:0022607,GO:0051179,GO:…	protein binding,binding,macromolecular complex,molecular_function,protein complex,protein complex assembly,protein complex biogenesis,transporter activity,macromolecular complex assembly,protein heterooligomerization,substrate-specific transporter activity,gated channel activity,ion gated channel activity,protein oligomerization,transmembrane transport,cation transmembrane transporter activity,pr…	--	--
ENSRNOT00000084817	ENSRNOG00000053185	AABR07006889.1	1:262923268-262932424	1.40471	1.89084	-0.428751	0.00775	0.383522	Annotated_lncRNA	co_expression	ENSRNOG00000054780	AC132740.1	--	--	--	--	--
ENSRNOT00000088456	ENSRNOG00000061869	AABR07035012.1	12:3223343-3320181	1.43901	1.74841	-0.280967	0.0215	0.608933	Annotated_lncRNA	co_expression	ENSRNOG00000017800	Foxc1	forkhead box C1 [Source:RGD Symbol;Acc:1589718]	GO:0044249,GO:0009058,GO:1901576,GO:1901362,GO:0005622,GO:0034645,GO:0019438,GO:0009059,GO:0018130,GO:0034654,GO:0006351,GO:0003676,GO:0044271,GO:0044237,GO:0032774,GO:0010467,GO:0031326,GO:0009889,GO:0006355,GO:2001141,GO:1901360,GO:0006725,GO:0016070,GO:0044260,GO:2000112,GO:0051252,GO:0006139,GO:0031323,GO:0046483,GO:0080090,GO:0060255,GO:0010556,GO:0090304,GO:0051171,GO:0019219,GO:0010468,GO:…	cellular biosynthetic process,biosynthetic process,organic substance biosynthetic process,organic cyclic compound biosynthetic process,intracellular,cellular macromolecule biosynthetic process,aromatic compound biosynthetic process,macromolecule biosynthetic process,heterocycle biosynthetic process,nucleobase-containing compound biosynthetic process,transcription, DNA-dependent,nucleic acid bindi…	--	--
LNC_000522	XLOC_023500	-	19:42928500-42963775	2.14596	1.61717	0.408152	0.0023	0.194764	Novel_lncRNA	co_location	ENSRNOG00000014452	Zfhx3	zinc finger homeobox 3 [Source:RGD Symbol;Acc:1560268]	GO:0003676,GO:0032991,GO:0005515,GO:0006351,GO:0032774,GO:0097159,GO:1901363,GO:0010467,GO:0016070,GO:0003677,GO:0090304,GO:1901362,GO:0009059,GO:0044446,GO:0034654,GO:0043234,GO:0034645,GO:0060255,GO:0010468,GO:0006725,GO:0018130,GO:0019438,GO:0010556,GO:0006139,GO:0044422,GO:0046483,GO:0051252,GO:1901360,GO:0044271,GO:2000112,GO:0009889,GO:0005488,GO:0043169,GO:0010557,GO:0031326,GO:0006355,GO:…	nucleic acid binding,macromolecular complex,protein binding,transcription, DNA-dependent,RNA biosynthetic process,organic cyclic compound binding,heterocyclic compound binding,gene expression,RNA metabolic process,DNA binding,nucleic acid metabolic process,organic cyclic compound biosynthetic process,macromolecule biosynthetic process,intracellular organelle part,nucleobase-containing compound bi…	rno04550	Signaling pathways regulating pluripotency of stem cells
LNC_000522	XLOC_023500	-	19:42928500-42963775	2.14596	1.61717	0.408152	0.0023	0.194764	Novel_lncRNA	co_location	ENSRNOG00000018668	Glg1	golgi glycoprotein 1 [Source:RGD Symbol;Acc:69345]	GO:0010467,GO:0044446,GO:0060255,GO:0010468,GO:0044422,GO:0030154,GO:0080090,GO:0009719,GO:0048869,GO:0070848,GO:0019222,GO:0007167,GO:0071704,GO:0043170,GO:0044238,GO:0008152,GO:0071363,GO:0050794,GO:0007275,GO:0032502,GO:0051239,GO:0060349,GO:0050793,GO:0048523,GO:0071495,GO:0070613,GO:0043229,GO:0043231,GO:0060348,GO:0031090,GO:0048856,GO:0005622,GO:0010033,GO:0010605,GO:0044767,GO:0050789,GO:…	gene expression,intracellular organelle part,regulation of macromolecule metabolic process,regulation of gene expression,organelle part,cell differentiation,regulation of primary metabolic process,response to endogenous stimulus,cellular developmental process,response to growth factor stimulus,regulation of metabolic process,enzyme linked receptor protein signaling pathway,organic substance metab…	rno04514	Cell adhesion molecules (CAMs)
ENSRNOT00000092035	ENSRNOG00000061122	AABR07035758.1	12:21777528-21779204	2.40509	1.89013	0.347601	0.04735	0.817525	Annotated_lncRNA	co_location	ENSRNOG00000050511	LOC103691013	neuronal tyrosine-phosphorylated phosphoinositide-3-kinase adapter 1-like [Source:RGD Symbol;Acc:9219688]	GO:0030154,GO:0048869,GO:0048468,GO:0022008,GO:0050794,GO:0007275,GO:0032502,GO:0048699,GO:0007399,GO:0000902,GO:0048856,GO:0005622,GO:0016043,GO:0044767,GO:0050789,GO:0071840,GO:0044464,GO:0048731,GO:0032989,GO:0005623,GO:0044763,GO:0008150,GO:0048017,GO:0065007,GO:0030182,GO:0044699,GO:0009987,GO:0051716,GO:0035556,GO:0009653,GO:0014065,GO:0050896,GO:0030030,GO:0007165,GO:0048858,GO:0032990,GO:…	cell differentiation,cellular developmental process,cell development,neurogenesis,regulation of cellular process,multicellular organismal development,developmental process,generation of neurons,nervous system development,cell morphogenesis,anatomical structure development,intracellular,cellular component organization,single-organism developmental process,regulation of biological process,cellular …	--	--
ENSRNOT00000092035	ENSRNOG00000061122	AABR07035758.1	12:21777528-21779204	2.40509	1.89013	0.347601	0.04735	0.817525	Annotated_lncRNA	co_location	ENSRNOG00000024616	Tsc22d4	TSC22 domain family, member 4 [Source:RGD Symbol;Acc:1584380]	GO:0006351,GO:0032774,GO:0010467,GO:0016070,GO:0090304,GO:1901362,GO:0009059,GO:0034654,GO:0034645,GO:0060255,GO:0010468,GO:0006725,GO:0018130,GO:0019438,GO:0010556,GO:0006139,GO:0046483,GO:0051252,GO:1901360,GO:0044271,GO:2000112,GO:0009889,GO:0031326,GO:0006355,GO:2001141,GO:0080090,GO:1901576,GO:0019222,GO:0044249,GO:0031323,GO:0034641,GO:0044260,GO:0009058,GO:0019219,GO:0071704,GO:0006807,GO:…	transcription, DNA-dependent,RNA biosynthetic process,gene expression,RNA metabolic process,nucleic acid metabolic process,organic cyclic compound biosynthetic process,macromolecule biosynthetic process,nucleobase-containing compound biosynthetic process,cellular macromolecule biosynthetic process,regulation of macromolecule metabolic process,regulation of gene expression,cellular aromatic compou…	--	--
ENSRNOT00000092035	ENSRNOG00000061122	AABR07035758.1	12:21777528-21779204	2.40509	1.89013	0.347601	0.04735	0.817525	Annotated_lncRNA	co_location	ENSRNOG00000033017	LOC100910669	paired immunoglobulin-like type 2 receptor alpha-like [Source:RGD Symbol;Acc:6497409]	GO:0005515,GO:0005488,GO:0044459,GO:0042288,GO:0031226,GO:0005887,GO:0007167,GO:0007169,GO:0042287,GO:0050794,GO:0050789,GO:0044464,GO:0003674,GO:0005623,GO:0044763,GO:0008150,GO:0065007,GO:0044699,GO:0009987,GO:0051716,GO:0050896,GO:0007165,GO:0016020,GO:0044700,GO:0023052,GO:0007154,GO:0005575,GO:0005886,GO:0071944,GO:0044425,GO:0007166,GO:0031224,GO:0016021,GO:0005102	protein binding,binding,plasma membrane part,MHC class I protein binding,intrinsic to plasma membrane,integral to plasma membrane,enzyme linked receptor protein signaling pathway,transmembrane receptor protein tyrosine kinase signaling pathway,MHC protein binding,regulation of cellular process,regulation of biological process,cell part,molecular_function,cell,single-organism cellular process,biol…	--	--
ENSRNOT00000092035	ENSRNOG00000061122	AABR07035758.1	12:21777528-21779204	2.40509	1.89013	0.347601	0.04735	0.817525	Annotated_lncRNA	co_location	ENSRNOG00000045911	Mepce	methylphosphate capping enzyme [Source:RGD Symbol;Acc:1560550]	GO:0032259,GO:0016741,GO:0008152,GO:0008168,GO:0003674,GO:0008150,GO:0003824,GO:0016740	methylation,transferase activity, transferring one-carbon groups,metabolic process,methyltransferase activity,molecular_function,biological_process,catalytic activity,transferase activity	--	--
ENSRNOT00000092035	ENSRNOG00000061122	AABR07035758.1	12:21777528-21779204	2.40509	1.89013	0.347601	0.04735	0.817525	Annotated_lncRNA	co_location	ENSRNOG00000024505	LOC100910581	protein phosphatase 1 regulatory subunit 35-like [Source:RGD Symbol;Acc:6497600]	--	--	--	--
ENSRNOT00000092035	ENSRNOG00000061122	AABR07035758.1	12:21777528-21779204	2.40509	1.89013	0.347601	0.04735	0.817525	Annotated_lncRNA	co_location	ENSRNOG00000024425	LOC100910636	zinc finger CW-type PWWP domain protein 1-like [Source:RGD Symbol;Acc:6497217]	GO:0005488,GO:0043169,GO:0046872,GO:0043167,GO:0008270,GO:0003674,GO:0046914	binding,cation binding,metal ion binding,ion binding,zinc ion binding,molecular_function,transition metal ion binding	--	--
ENSRNOT00000092035	ENSRNOG00000061122	AABR07035758.1	12:21777528-21779204	2.40509	1.89013	0.347601	0.04735	0.817525	Annotated_lncRNA	co_location	ENSRNOG00000046184	RGD1561143	similar to cell surface receptor FDFACT [Source:RGD Symbol;Acc:1561143]	GO:0005515,GO:0005488,GO:0044459,GO:0042288,GO:0031226,GO:0005887,GO:0007167,GO:0007169,GO:0042287,GO:0050794,GO:0050789,GO:0044464,GO:0003674,GO:0005623,GO:0044763,GO:0008150,GO:0065007,GO:0044699,GO:0009987,GO:0051716,GO:0050896,GO:0007165,GO:0016020,GO:0044700,GO:0023052,GO:0007154,GO:0005575,GO:0005886,GO:0071944,GO:0044425,GO:0007166,GO:0031224,GO:0016021,GO:0005102	protein binding,binding,plasma membrane part,MHC class I protein binding,intrinsic to plasma membrane,integral to plasma membrane,enzyme linked receptor protein signaling pathway,transmembrane receptor protein tyrosine kinase signaling pathway,MHC protein binding,regulation of cellular process,regulation of biological process,cell part,molecular_function,cell,single-organism cellular process,biol…	--	--
ENSRNOT00000092035	ENSRNOG00000061122	AABR07035758.1	12:21777528-21779204	2.40509	1.89013	0.347601	0.04735	0.817525	Annotated_lncRNA	co_location	ENSRNOG00000046007	Cldn3	claudin 3 [Source:RGD Symbol;Acc:68425]	GO:0051291,GO:0005515,GO:0051259,GO:0006461,GO:0070271,GO:0071822,GO:0065003,GO:0051260,GO:0005488,GO:0044459,GO:0030154,GO:0043933,GO:0048869,GO:0022607,GO:0048468,GO:0045216,GO:0034330,GO:0044085,GO:0016338,GO:0032502,GO:0003382,GO:0000902,GO:0016327,GO:0048856,GO:0034329,GO:0007155,GO:0022610,GO:0016043,GO:0044767,GO:0043226,GO:0043227,GO:0071840,GO:0044464,GO:0032989,GO:0043296,GO:0003674,GO:…	protein heterooligomerization,protein binding,protein oligomerization,protein complex assembly,protein complex biogenesis,protein complex subunit organization,macromolecular complex assembly,protein homooligomerization,binding,plasma membrane part,cell differentiation,macromolecular complex subunit organization,cellular developmental process,cellular component assembly,cell development,cell-cell …	rno04670,rno04514,rno05160,rno04530	Leukocyte transendothelial migration,Cell adhesion molecules (CAMs),Hepatitis C,Tight junction
ENSRNOT00000092035	ENSRNOG00000061122	AABR07035758.1	12:21777528-21779204	2.40509	1.89013	0.347601	0.04735	0.817525	Annotated_lncRNA	co_expression	ENSRNOG00000015476	Ubxn11	UBX domain protein 11 [Source:RGD Symbol;Acc:620769]	GO:0005488,GO:0044260,GO:0043170,GO:0005622,GO:0044237,GO:0005515,GO:0044238,GO:0009987,GO:0008152,GO:0044424,GO:0071704,GO:0043229,GO:0044267,GO:0043226,GO:0005737,GO:0006511,GO:0043130,GO:0019941,GO:0043632,GO:0003674,GO:0044248,GO:0005856,GO:0032182,GO:1901575,GO:0044257,GO:0008150,GO:0044265,GO:0009056,GO:0051603,GO:0019538,GO:0005623,GO:0030163,GO:0044464,GO:0006508,GO:0043161,GO:0009057,GO:…	binding,cellular macromolecule metabolic process,macromolecule metabolic process,intracellular,cellular metabolic process,protein binding,primary metabolic process,cellular process,metabolic process,intracellular part,organic substance metabolic process,intracellular organelle,cellular protein metabolic process,organelle,cytoplasm,ubiquitin-dependent protein catabolic process,ubiquitin binding,mo…	--	--
LNC_001040	XLOC_050202	-	X:14904273-14910778	0.347338	0.494625	-0.509996	0.02815	0.676617	Novel_lncRNA	co_location	ENSRNOG00000027850	Ssx1	synovial sarcoma, X breakpoint 1 [Source:RGD Symbol;Acc:1593374]	GO:0044424,GO:0005622,GO:0010467,GO:0006725,GO:0006139,GO:0090304,GO:0046483,GO:1901360,GO:0043229,GO:0005488,GO:0034641,GO:0043226,GO:0005634,GO:0016070,GO:0006807,GO:0034645,GO:0044260,GO:0043170,GO:0009059,GO:0043227,GO:0043231,GO:0071704,GO:0060255,GO:0003674,GO:0006351,GO:0032774,GO:1901576,GO:0044237,GO:0044249,GO:0019219,GO:0009058,GO:0051171,GO:0080090,GO:0044238,GO:0044271,GO:1901362,GO:…	intracellular part,intracellular,gene expression,cellular aromatic compound metabolic process,nucleobase-containing compound metabolic process,nucleic acid metabolic process,heterocycle metabolic process,organic cyclic compound metabolic process,intracellular organelle,binding,cellular nitrogen compound metabolic process,organelle,nucleus,RNA metabolic process,nitrogen compound metabolic process,…	--	--
LNC_001040	XLOC_050202	-	X:14904273-14910778	0.347338	0.494625	-0.509996	0.02815	0.676617	Novel_lncRNA	co_location	ENSRNOG00000027767	Slc38a5	solute carrier family 38, member 5 [Source:RGD Symbol;Acc:620702]	GO:0003674,GO:0005215,GO:0022892,GO:0055085,GO:0008324,GO:0015816,GO:0044464,GO:0071702,GO:0006810,GO:0005623,GO:0022857,GO:0003333,GO:0051234,GO:0022891,GO:0044765,GO:0006865,GO:0015075,GO:0051179,GO:0034220,GO:0015804,GO:0044459,GO:0015849,GO:0046942,GO:0006812,GO:0015171,GO:0071705,GO:0015187,GO:0006811,GO:0008514,GO:0015711,GO:0006820,GO:0015175,GO:0046943,GO:0005342,GO:0031226,GO:0015807,GO:…	molecular_function,transporter activity,substrate-specific transporter activity,transmembrane transport,cation transmembrane transporter activity,glycine transport,cell part,organic substance transport,transport,cell,transmembrane transporter activity,amino acid transmembrane transport,establishment of localization,substrate-specific transmembrane transporter activity,single-organism transport,am…	rno04727	GABAergic synapse
LNC_001040	XLOC_050202	-	X:14904273-14910778	0.347338	0.494625	-0.509996	0.02815	0.676617	Novel_lncRNA	co_location	ENSRNOG00000004776	Ftsj1	FtsJ RNA methyltransferase homolog 1 (E. coli) [Source:RGD Symbol;Acc:1561061]	GO:0044249,GO:0009058,GO:1901576,GO:0005622,GO:0034645,GO:0009059,GO:0044237,GO:0010467,GO:1901360,GO:0006725,GO:0016070,GO:0044260,GO:0006139,GO:0046483,GO:0090304,GO:0034641,GO:0043170,GO:0006807,GO:0044424,GO:0008152,GO:0071704,GO:0044238,GO:0044464,GO:0005623,GO:0005737,GO:0009987,GO:0043412,GO:0044267,GO:0003674,GO:0019538,GO:0006412,GO:0002128,GO:0016740,GO:0008150,GO:0016741,GO:0034470,GO:…	cellular biosynthetic process,biosynthetic process,organic substance biosynthetic process,intracellular,cellular macromolecule biosynthetic process,macromolecule biosynthetic process,cellular metabolic process,gene expression,organic cyclic compound metabolic process,cellular aromatic compound metabolic process,RNA metabolic process,cellular macromolecule metabolic process,nucleobase-containing c…	--	--
LNC_001040	XLOC_050202	-	X:14904273-14910778	0.347338	0.494625	-0.509996	0.02815	0.676617	Novel_lncRNA	co_location	ENSRNOG00000032522	RGD1560784	similar to RIKEN cDNA B630019K06 [Source:RGD Symbol;Acc:1560784]	--	--	--	--
LNC_001040	XLOC_050202	-	X:14904273-14910778	0.347338	0.494625	-0.509996	0.02815	0.676617	Novel_lncRNA	co_location	ENSRNOG00000052581	LOC102552805	uncharacterized LOC102552805 [Source:RGD Symbol;Acc:7595050]	--	--	--	--
LNC_000317	XLOC_012790	-	13:50242477-50270476	0.181849	0.511925	-1.49319	0.04745	0.817525	Novel_lncRNA	co_location	ENSRNOG00000029418	LOC498231	LRRGT00144 [Source:RGD Symbol;Acc:1561566]	--	--	--	--
LNC_000317	XLOC_012790	-	13:50242477-50270476	0.181849	0.511925	-1.49319	0.04745	0.817525	Novel_lncRNA	co_location	ENSRNOG00000028250	Lax1	lymphocyte transmembrane adaptor 1 [Source:RGD Symbol;Acc:1563522]	GO:0005515,GO:0044424,GO:0005622,GO:0043229,GO:0005488,GO:0043226,GO:0044260,GO:0043170,GO:0043227,GO:0043231,GO:0071704,GO:0060255,GO:0003674,GO:0044237,GO:0005737,GO:0080090,GO:0044238,GO:0031323,GO:0008152,GO:0044444,GO:0019222,GO:0044464,GO:0071702,GO:0006810,GO:0005623,GO:0051234,GO:0019904,GO:0044765,GO:0051179,GO:0045184,GO:0015031,GO:0019899,GO:0010605,GO:0033036,GO:0048518,GO:0031324,GO:…	protein binding,intracellular part,intracellular,intracellular organelle,binding,organelle,cellular macromolecule metabolic process,macromolecule metabolic process,membrane-bounded organelle,intracellular membrane-bounded organelle,organic substance metabolic process,regulation of macromolecule metabolic process,molecular_function,cellular metabolic process,cytoplasm,regulation of primary metabol…	--	--
LNC_000317	XLOC_012790	-	13:50242477-50270476	0.181849	0.511925	-1.49319	0.04745	0.817525	Novel_lncRNA	co_location	ENSRNOG00000003031	Atp2b4	ATPase plasma membrane Ca2+ transporting 4 [Source:RGD Symbol;Acc:621305]	GO:0005515,GO:0044424,GO:0005622,GO:0010467,GO:0006725,GO:0006139,GO:0090304,GO:0046483,GO:0043228,GO:0043232,GO:1901360,GO:0043229,GO:0005488,GO:0034641,GO:0043226,GO:0016070,GO:0010035,GO:0006807,GO:0044446,GO:0034645,GO:0044260,GO:0043170,GO:0009059,GO:0043227,GO:0043231,GO:0014070,GO:0044422,GO:1901700,GO:0009719,GO:0071704,GO:0060255,GO:0003674,GO:0010033,GO:0070588,GO:0005215,GO:0006351,GO:…	protein binding,intracellular part,intracellular,gene expression,cellular aromatic compound metabolic process,nucleobase-containing compound metabolic process,nucleic acid metabolic process,heterocycle metabolic process,non-membrane-bounded organelle,intracellular non-membrane-bounded organelle,organic cyclic compound metabolic process,intracellular organelle,binding,cellular nitrogen compound me…	rno04022,rno04020,rno04024,rno04261,rno04972,rno04970	cGMP-PKG signaling pathway,Calcium signaling pathway,cAMP signaling pathway,Adrenergic signaling in cardiomyocytes,Pancreatic secretion,Salivary secretion
LNC_000317	XLOC_012790	-	13:50242477-50270476	0.181849	0.511925	-1.49319	0.04745	0.817525	Novel_lncRNA	co_location	ENSRNOG00000053210	Zc3h11a	zinc finger CCCH-type containing 11A [Source:RGD Symbol;Acc:1308290]	GO:0005488,GO:0003674,GO:0043167,GO:0043169,GO:0046872	binding,molecular_function,ion binding,cation binding,metal ion binding	--	--
LNC_000251	XLOC_010702	-	11:52583495-52839023	0.209022	0.608072	-1.54059	0.0225	0.624217	Novel_lncRNA	co_location	ENSRNOG00000028005	Ccdc54	coiled-coil domain containing 54 [Source:RGD Symbol;Acc:1559779]	--	--	--	--
LNC_000786	XLOC_036611	-	5:38961253-38972574	0.511377	0.626543	-0.293026	0.02025	0.59288	Novel_lncRNA	co_location	ENSRNOG00000006971	AABR07047593.1	--	GO:0044424,GO:0005622,GO:0010467,GO:0043228,GO:0043232,GO:0043229,GO:0005488,GO:0032991,GO:0043226,GO:0044446,GO:0034645,GO:0044260,GO:0043170,GO:0009059,GO:0006412,GO:0044422,GO:0071704,GO:0003674,GO:1901576,GO:0044237,GO:0044249,GO:0009058,GO:0005737,GO:0044238,GO:0003676,GO:0002181,GO:0008152,GO:0097159,GO:0044444,GO:0030529,GO:0044464,GO:0005623,GO:1901363,GO:0005840,GO:0003735,GO:0022625,GO:…	intracellular part,intracellular,gene expression,non-membrane-bounded organelle,intracellular non-membrane-bounded organelle,intracellular organelle,binding,macromolecular complex,organelle,intracellular organelle part,cellular macromolecule biosynthetic process,cellular macromolecule metabolic process,macromolecule metabolic process,macromolecule biosynthetic process,translation,organelle part,o…	rno03010	Ribosome
LNC_000786	XLOC_036611	-	5:38961253-38972574	0.511377	0.626543	-0.293026	0.02025	0.59288	Novel_lncRNA	co_location	ENSRNOG00000007441	Klhl32	kelch-like family member 32 [Source:RGD Symbol;Acc:1310364]	GO:0005622,GO:0044424,GO:0044260,GO:0044237,GO:0043170,GO:0008152,GO:0071704,GO:0006464,GO:0036211,GO:0043412,GO:0032446,GO:0044238,GO:0016567,GO:0070647,GO:0044464,GO:0005623,GO:0044267,GO:0019787,GO:0004842,GO:0019538,GO:0016881,GO:0051603,GO:0006511,GO:0044265,GO:0044257,GO:0019941,GO:0031461,GO:0043632,GO:0030163,GO:0000151,GO:0016879,GO:0009057,GO:0044248,GO:0042787,GO:0031463,GO:0016874,GO:…	intracellular,intracellular part,cellular macromolecule metabolic process,cellular metabolic process,macromolecule metabolic process,metabolic process,organic substance metabolic process,cellular protein modification process,protein modification process,macromolecule modification,protein modification by small protein conjugation,primary metabolic process,protein ubiquitination,protein modificatio…	--	--
LNC_000786	XLOC_036611	-	5:38961253-38972574	0.511377	0.626543	-0.293026	0.02025	0.59288	Novel_lncRNA	co_location	ENSRNOG00000006996	Mms22l	MMS22-like, DNA repair protein [Source:RGD Symbol;Acc:1304693]	GO:0005515,GO:0044424,GO:0005622,GO:0006725,GO:0006139,GO:0090304,GO:0046483,GO:0043228,GO:0043232,GO:1901360,GO:0043229,GO:0005488,GO:0032991,GO:0034641,GO:0043226,GO:0005634,GO:0044428,GO:0006807,GO:0044446,GO:0034645,GO:0044260,GO:0043170,GO:0009059,GO:0043227,GO:0043231,GO:0044422,GO:0071704,GO:0003674,GO:0043234,GO:1901576,GO:0044427,GO:0044237,GO:0044249,GO:0009058,GO:0031974,GO:0044238,GO:…	protein binding,intracellular part,intracellular,cellular aromatic compound metabolic process,nucleobase-containing compound metabolic process,nucleic acid metabolic process,heterocycle metabolic process,non-membrane-bounded organelle,intracellular non-membrane-bounded organelle,organic cyclic compound metabolic process,intracellular organelle,binding,macromolecular complex,cellular nitrogen comp…	--	--
LNC_000451	XLOC_019779	-	17:45626275-45627140	1.31523	0.707087	0.895359	0.04205	0.786308	Novel_lncRNA	co_location	ENSRNOG00000055917	Trim27	tripartite motif-containing 27 [Source:RGD Symbol;Acc:1310105]	GO:0044249,GO:0009058,GO:1901576,GO:1901362,GO:0005622,GO:0034645,GO:0019438,GO:0009059,GO:0018130,GO:0034654,GO:0006351,GO:0044271,GO:0044237,GO:0032774,GO:0010467,GO:0031326,GO:0009889,GO:0006355,GO:2001141,GO:1901360,GO:0006725,GO:0016070,GO:0044260,GO:2000112,GO:0051252,GO:0006139,GO:0031323,GO:0046483,GO:0080090,GO:0060255,GO:0010556,GO:0090304,GO:0051171,GO:0019219,GO:0010468,GO:0034641,GO:…	cellular biosynthetic process,biosynthetic process,organic substance biosynthetic process,organic cyclic compound biosynthetic process,intracellular,cellular macromolecule biosynthetic process,aromatic compound biosynthetic process,macromolecule biosynthetic process,heterocycle biosynthetic process,nucleobase-containing compound biosynthetic process,transcription, DNA-dependent,cellular nitrogen …	--	--
LNC_000451	XLOC_019779	-	17:45626275-45627140	1.31523	0.707087	0.895359	0.04205	0.786308	Novel_lncRNA	co_location	ENSRNOG00000061218	Olr1662	olfactory receptor 1662 [Source:RGD Symbol;Acc:1334041]	GO:0003674,GO:0044464,GO:0005623,GO:0005575,GO:0008150,GO:0044699,GO:0042221,GO:0050794,GO:0032501,GO:0044763,GO:0016020,GO:0050789,GO:0044707,GO:0009987,GO:0065007,GO:0003008,GO:0007608,GO:0009593,GO:0044425,GO:0051716,GO:0050896,GO:0007606,GO:0050911,GO:0007166,GO:0004984,GO:0005886,GO:0050907,GO:0051606,GO:0004871,GO:0060089,GO:0071944,GO:0050877,GO:0050906,GO:0031224,GO:0016021,GO:0038023,GO:…	molecular_function,cell part,cell,cellular_component,biological_process,single-organism process,response to chemical stimulus,regulation of cellular process,multicellular organismal process,single-organism cellular process,membrane,regulation of biological process,single-multicellular organism process,cellular process,biological regulation,system process,sensory perception of smell,detection of c…	rno04740	Olfactory transduction
LNC_000451	XLOC_019779	-	17:45626275-45627140	1.31523	0.707087	0.895359	0.04205	0.786308	Novel_lncRNA	co_location	ENSRNOG00000057176	Olr1660	olfactory receptor 1660 [Source:RGD Symbol;Acc:1333109]	GO:0003674,GO:0044464,GO:0005623,GO:0005575,GO:0008150,GO:0044699,GO:0042221,GO:0050794,GO:0032501,GO:0044763,GO:0016020,GO:0050789,GO:0044707,GO:0009987,GO:0065007,GO:0003008,GO:0007608,GO:0009593,GO:0044425,GO:0051716,GO:0050896,GO:0007606,GO:0050911,GO:0007166,GO:0004984,GO:0005886,GO:0050907,GO:0051606,GO:0004871,GO:0060089,GO:0071944,GO:0050877,GO:0050906,GO:0031224,GO:0016021,GO:0038023,GO:…	molecular_function,cell part,cell,cellular_component,biological_process,single-organism process,response to chemical stimulus,regulation of cellular process,multicellular organismal process,single-organism cellular process,membrane,regulation of biological process,single-multicellular organism process,cellular process,biological regulation,system process,sensory perception of smell,detection of c…	rno04740	Olfactory transduction
LNC_000451	XLOC_019779	-	17:45626275-45627140	1.31523	0.707087	0.895359	0.04205	0.786308	Novel_lncRNA	co_location	ENSRNOG00000059342	LOC100912958	olfactory receptor 2W1-like [Source:RGD Symbol;Acc:6484939]	GO:0003674,GO:0044464,GO:0005623,GO:0005575,GO:0008150,GO:0044699,GO:0042221,GO:0050794,GO:0032501,GO:0044763,GO:0016020,GO:0050789,GO:0044707,GO:0009987,GO:0065007,GO:0003008,GO:0007608,GO:0009593,GO:0044425,GO:0051716,GO:0050896,GO:0007606,GO:0050911,GO:0007166,GO:0004984,GO:0005886,GO:0050907,GO:0051606,GO:0004871,GO:0060089,GO:0071944,GO:0050877,GO:0050906,GO:0031224,GO:0016021,GO:0038023,GO:…	molecular_function,cell part,cell,cellular_component,biological_process,single-organism process,response to chemical stimulus,regulation of cellular process,multicellular organismal process,single-organism cellular process,membrane,regulation of biological process,single-multicellular organism process,cellular process,biological regulation,system process,sensory perception of smell,detection of c…	rno04740	Olfactory transduction
LNC_000066	XLOC_003520	-	1:52781704-52807150	0.606656	0.967997	-0.674126	5e-05	0.011183	Novel_lncRNA	co_location	ENSRNOG00000012229	T	T brachyury transcription factor [Source:RGD Symbol;Acc:1310141]	GO:0005515,GO:0044424,GO:0005622,GO:0010467,GO:0006725,GO:0006139,GO:0090304,GO:0046483,GO:0043228,GO:0043232,GO:1901360,GO:0043229,GO:0005488,GO:0034641,GO:0043226,GO:0005634,GO:0016070,GO:0044428,GO:0006807,GO:0044446,GO:0034645,GO:0044260,GO:0043170,GO:0009059,GO:0043227,GO:0043231,GO:0044422,GO:1901700,GO:0033993,GO:0071704,GO:0007509,GO:0060255,GO:0003674,GO:0010033,GO:0006351,GO:0032774,GO:…	protein binding,intracellular part,intracellular,gene expression,cellular aromatic compound metabolic process,nucleobase-containing compound metabolic process,nucleic acid metabolic process,heterocycle metabolic process,non-membrane-bounded organelle,intracellular non-membrane-bounded organelle,organic cyclic compound metabolic process,intracellular organelle,binding,cellular nitrogen compound me…	--	--
LNC_000066	XLOC_003520	-	1:52781704-52807150	0.606656	0.967997	-0.674126	5e-05	0.011183	Novel_lncRNA	co_expression	ENSRNOG00000001198	Fam222a	family with sequence similarity 222, member A [Source:RGD Symbol;Acc:1565883]	--	--	--	--
LNC_000066	XLOC_003520	-	1:52781704-52807150	0.606656	0.967997	-0.674126	5e-05	0.011183	Novel_lncRNA	co_expression	ENSRNOG00000028493	Ppp1r15b	protein phosphatase 1, regulatory subunit 15B [Source:RGD Symbol;Acc:1307944]	GO:0005622,GO:0031323,GO:0060255,GO:0080090,GO:0019222,GO:0044424,GO:0005488,GO:0044260,GO:0031324,GO:0009892,GO:0010605,GO:0044237,GO:0048523,GO:0043170,GO:0048519,GO:0005515,GO:0008152,GO:0051248,GO:0032269,GO:0071704,GO:1901700,GO:0006464,GO:0036211,GO:0043412,GO:0032268,GO:0051246,GO:0044238,GO:0031399,GO:0016310,GO:0001933,GO:0031400,GO:0000302,GO:0042326,GO:0006468,GO:0006979,GO:0006796,GO:…	intracellular,regulation of cellular metabolic process,regulation of macromolecule metabolic process,regulation of primary metabolic process,regulation of metabolic process,intracellular part,binding,cellular macromolecule metabolic process,negative regulation of cellular metabolic process,negative regulation of metabolic process,negative regulation of macromolecule metabolic process,cellular met…	--	--
LNC_000067	XLOC_003521	-	1:52544668-52547675	0.402709	0.684967	-0.766297	0.00205	0.18153	Novel_lncRNA	co_location	ENSRNOG00000011310	Pde10a	phosphodiesterase 10A [Source:RGD Symbol;Acc:68434]	GO:0005622,GO:0044237,GO:1901360,GO:0006725,GO:0006139,GO:0046483,GO:0034641,GO:1901363,GO:0097159,GO:0006807,GO:0044424,GO:0008152,GO:0071704,GO:0005488,GO:0044238,GO:0046872,GO:0043169,GO:0044464,GO:0006796,GO:0005623,GO:0006793,GO:0005737,GO:0009987,GO:0035556,GO:0043167,GO:0003674,GO:0048583,GO:0010646,GO:0009187,GO:0023051,GO:0046058,GO:0097458,GO:0010627,GO:0050794,GO:0019637,GO:0044710,GO:…	intracellular,cellular metabolic process,organic cyclic compound metabolic process,cellular aromatic compound metabolic process,nucleobase-containing compound metabolic process,heterocycle metabolic process,cellular nitrogen compound metabolic process,heterocyclic compound binding,organic cyclic compound binding,nitrogen compound metabolic process,intracellular part,metabolic process,organic subs…	rno00230,rno05032	Purine metabolism,Morphine addiction
LNC_000067	XLOC_003521	-	1:52544668-52547675	0.402709	0.684967	-0.766297	0.00205	0.18153	Novel_lncRNA	co_expression	ENSRNOG00000014293	Nkd1	naked cuticle homolog 1 [Source:RGD Symbol;Acc:1308491]	GO:0043170,GO:0044238,GO:0019538,GO:0046872,GO:0043169,GO:0071704,GO:0008152,GO:0051246,GO:0008287,GO:0043167,GO:0005622,GO:0048523,GO:0051247,GO:0016055,GO:0030111,GO:0048519,GO:0000159,GO:0044424,GO:0005488,GO:1901229,GO:1901231,GO:1901232,GO:1901233,GO:0040008,GO:0019904,GO:0060255,GO:0030177,GO:0010604,GO:0060070,GO:0048522,GO:0032991,GO:0009896,GO:0040007,GO:0045732,GO:0042176,GO:0009893,GO:…	macromolecule metabolic process,primary metabolic process,protein metabolic process,metal ion binding,cation binding,organic substance metabolic process,metabolic process,regulation of protein metabolic process,protein serine/threonine phosphatase complex,ion binding,intracellular,negative regulation of cellular process,positive regulation of protein metabolic process,Wnt receptor signaling pathw…	rno04310,rno04390	Wnt signaling pathway,Hippo signaling pathway
LNC_000807	XLOC_038420	-	5:109470912-109495664	1.62983	2.049	-0.330197	0.0003	0.0479271	Novel_lncRNA	co_location	ENSRNOG00000006853	Elavl2	ELAV like neuron-specific RNA binding protein 2 [Source:RGD Symbol;Acc:628611]	GO:0005515,GO:0005488,GO:0003674,GO:0036094,GO:0097159,GO:1901363,GO:0000166,GO:1901265	protein binding,binding,molecular_function,small molecule binding,organic cyclic compound binding,heterocyclic compound binding,nucleotide binding,nucleoside phosphate binding	--	--
LNC_000556	XLOC_025192	-	2:203289892-203292650	0.856858	1.15642	-0.432543	0.03895	0.764309	Novel_lncRNA	co_location	ENSRNOG00000015279	Vtcn1	V-set domain containing T cell activation inhibitor 1 [Source:RGD Symbol;Acc:1311204]	GO:0005515,GO:0005488,GO:0003674,GO:0044464,GO:0071702,GO:0006810,GO:0005623,GO:0051234,GO:0044765,GO:0051179,GO:0044459,GO:0045184,GO:0072643,GO:0072602,GO:0048522,GO:0051050,GO:0015031,GO:0001562,GO:1900042,GO:0050715,GO:0032609,GO:0033036,GO:0048518,GO:0051649,GO:1900040,GO:0051641,GO:0050707,GO:0008104,GO:0070970,GO:0048523,GO:0009306,GO:0050663,GO:0001817,GO:0050714,GO:0002250,GO:0051047,GO:…	protein binding,binding,molecular_function,cell part,organic substance transport,transport,cell,establishment of localization,single-organism transport,localization,plasma membrane part,establishment of protein localization,interferon-gamma secretion,interleukin-4 secretion,positive regulation of cellular process,positive regulation of transport,protein transport,response to protozoan,positive re…	rno04514	Cell adhesion molecules (CAMs)
LNC_000556	XLOC_025192	-	2:203289892-203292650	0.856858	1.15642	-0.432543	0.03895	0.764309	Novel_lncRNA	co_location	ENSRNOG00000057761	Ttf2	transcription termination factor, RNA polymerase II [Source:MGI Symbol;Acc:MGI:1921294]	GO:0005515,GO:0044424,GO:0005622,GO:0005488,GO:0003674,GO:0016462,GO:0005737,GO:0016818,GO:0016817,GO:0017111,GO:0003676,GO:0036094,GO:0032559,GO:0097159,GO:0030554,GO:0032555,GO:0044464,GO:0032550,GO:0005623,GO:1901363,GO:0017076,GO:0001883,GO:0032549,GO:0001882,GO:0032553,GO:0005524,GO:0016887,GO:0035639,GO:0042623,GO:0043168,GO:0000166,GO:1901265,GO:0016787,GO:0043167,GO:0003824,GO:0043169,GO:…	protein binding,intracellular part,intracellular,binding,molecular_function,pyrophosphatase activity,cytoplasm,hydrolase activity, acting on acid anhydrides, in phosphorus-containing anhydrides,hydrolase activity, acting on acid anhydrides,nucleoside-triphosphatase activity,nucleic acid binding,small molecule binding,adenyl ribonucleotide binding,organic cyclic compound binding,adenyl nucleotide …	rno04918	Thyroid hormone synthesis
LNC_000556	XLOC_025192	-	2:203289892-203292650	0.856858	1.15642	-0.432543	0.03895	0.764309	Novel_lncRNA	co_location	ENSRNOG00000015347	Trim45	tripartite motif-containing 45 [Source:RGD Symbol;Acc:1309168]	GO:0044424,GO:0005622,GO:0043229,GO:0005488,GO:0043226,GO:0005634,GO:0044428,GO:0044446,GO:0043227,GO:0043231,GO:0044422,GO:0003674,GO:0031974,GO:0005737,GO:0031981,GO:0070013,GO:0043233,GO:0044464,GO:0005623,GO:0005654,GO:0045171,GO:0007275,GO:0032502,GO:0043167,GO:0060348,GO:0044767,GO:0048731,GO:0048856,GO:0001501,GO:0043169,GO:0046872,GO:0008150,GO:0044699,GO:0005575,GO:0044421,GO:0008270,GO:…	intracellular part,intracellular,intracellular organelle,binding,organelle,nucleus,nuclear part,intracellular organelle part,membrane-bounded organelle,intracellular membrane-bounded organelle,organelle part,molecular_function,membrane-enclosed lumen,cytoplasm,nuclear lumen,intracellular organelle lumen,organelle lumen,cell part,cell,nucleoplasm,intercellular bridge,multicellular organismal devel…	--	--
LNC_000556	XLOC_025192	-	2:203289892-203292650	0.856858	1.15642	-0.432543	0.03895	0.764309	Novel_lncRNA	co_location	ENSRNOG00000037190	Cd101	CD101 molecule [Source:RGD Symbol;Acc:1311453]	GO:0043226,GO:0043227,GO:0030154,GO:0048869,GO:0007275,GO:0032502,GO:0048522,GO:0030099,GO:0070062,GO:0043230,GO:0065010,GO:0044767,GO:0048518,GO:0048731,GO:0030097,GO:0048856,GO:0048534,GO:0002763,GO:0002520,GO:0048513,GO:0031988,GO:0002761,GO:0044763,GO:0008150,GO:0009987,GO:0031982,GO:0045639,GO:0045637,GO:0044699,GO:0005575,GO:0002521,GO:0002573,GO:0050794,GO:0050793,GO:0044421,GO:0045597,GO:…	organelle,membrane-bounded organelle,cell differentiation,cellular developmental process,multicellular organismal development,developmental process,positive regulation of cellular process,myeloid cell differentiation,extracellular vesicular exosome,extracellular organelle,extracellular membrane-bounded organelle,single-organism developmental process,positive regulation of biological process,syste…	--	--
LNC_000557	XLOC_025268	-	2:210414138-210415329	0.137032	0.676748	-2.30411	0.0049	0.297441	Novel_lncRNA	co_location	ENSRNOG00000018290	Alx3	ALX homeobox 3 [Source:RGD Symbol;Acc:1359270]	GO:0044424,GO:0005622,GO:0010467,GO:0006725,GO:0006139,GO:0090304,GO:0046483,GO:1901360,GO:0043229,GO:0005488,GO:0034641,GO:0043226,GO:0005634,GO:0016070,GO:0006807,GO:0034645,GO:0044260,GO:0043170,GO:0009059,GO:0043227,GO:0043231,GO:0071704,GO:0060255,GO:0003674,GO:0006351,GO:0032774,GO:1901576,GO:0044237,GO:0044249,GO:0019219,GO:0009058,GO:0051171,GO:0080090,GO:0044238,GO:0044271,GO:1901362,GO:…	intracellular part,intracellular,gene expression,cellular aromatic compound metabolic process,nucleobase-containing compound metabolic process,nucleic acid metabolic process,heterocycle metabolic process,organic cyclic compound metabolic process,intracellular organelle,binding,cellular nitrogen compound metabolic process,organelle,nucleus,RNA metabolic process,nitrogen compound metabolic process,…	--	--
LNC_000557	XLOC_025268	-	2:210414138-210415329	0.137032	0.676748	-2.30411	0.0049	0.297441	Novel_lncRNA	co_location	ENSRNOG00000018293	Strip1	striatin interacting protein 1 [Source:RGD Symbol;Acc:1564249]	GO:0005515,GO:0044424,GO:0005622,GO:0043229,GO:0005488,GO:0043226,GO:0005634,GO:0043227,GO:0043231,GO:0003674,GO:0005737,GO:0051128,GO:0044464,GO:0005623,GO:0048869,GO:0022604,GO:0006996,GO:0032502,GO:0070062,GO:0043230,GO:0065010,GO:0007010,GO:0044767,GO:0071840,GO:0030029,GO:0022603,GO:0048856,GO:0030036,GO:0016043,GO:0032989,GO:0000902,GO:0031988,GO:0044763,GO:0008150,GO:0009987,GO:0030866,GO:…	protein binding,intracellular part,intracellular,intracellular organelle,binding,organelle,nucleus,membrane-bounded organelle,intracellular membrane-bounded organelle,molecular_function,cytoplasm,regulation of cellular component organization,cell part,cell,cellular developmental process,regulation of cell morphogenesis,organelle organization,developmental process,extracellular vesicular exosome,e…	--	--
LNC_000557	XLOC_025268	-	2:210414138-210415329	0.137032	0.676748	-2.30411	0.0049	0.297441	Novel_lncRNA	co_location	ENSRNOG00000018569	Ahcyl1	adenosylhomocysteinase-like 1 [Source:RGD Symbol;Acc:1309768]	GO:0003676,GO:0005515,GO:0097159,GO:1901363,GO:0010467,GO:0016070,GO:0090304,GO:0060255,GO:0010468,GO:0006725,GO:0006139,GO:0010035,GO:0046483,GO:0051252,GO:1901360,GO:0005488,GO:0044459,GO:0010038,GO:0034220,GO:0080090,GO:0051592,GO:0010959,GO:0048518,GO:0004013,GO:0016802,GO:0019222,GO:0030001,GO:0031323,GO:0034641,GO:0044260,GO:0051049,GO:0046907,GO:0019219,GO:0051641,GO:0071704,GO:0006807,GO:…	nucleic acid binding,protein binding,organic cyclic compound binding,heterocyclic compound binding,gene expression,RNA metabolic process,nucleic acid metabolic process,regulation of macromolecule metabolic process,regulation of gene expression,cellular aromatic compound metabolic process,nucleobase-containing compound metabolic process,response to inorganic substance,heterocycle metabolic process…	rno00270,rno01100	Cysteine and methionine metabolism,Metabolic pathways
LNC_000550	XLOC_025131	-	2:198486658-198491332	1.15133	1.4461	-0.328873	0.0105	0.444917	Novel_lncRNA	co_location	ENSRNOG00000053081	LOC690126	hypothetical protein LOC690126 [Source:RGD Symbol;Acc:1584042]	GO:0005515,GO:0044424,GO:0005622,GO:0043229,GO:0005488,GO:0046983,GO:0043226,GO:0005634,GO:0043227,GO:0043231,GO:0046982,GO:0003674,GO:0003676,GO:0097159,GO:0044464,GO:0005623,GO:1901363,GO:0003677,GO:0005575	protein binding,intracellular part,intracellular,intracellular organelle,binding,protein dimerization activity,organelle,nucleus,membrane-bounded organelle,intracellular membrane-bounded organelle,protein heterodimerization activity,molecular_function,nucleic acid binding,organic cyclic compound binding,cell part,cell,heterocyclic compound binding,DNA binding,cellular_component	rno05034,rno05322,rno05202	Alcoholism,Systemic lupus erythematosus,Transcriptional misregulation in cancer
LNC_000550	XLOC_025131	-	2:198486658-198491332	1.15133	1.4461	-0.328873	0.0105	0.444917	Novel_lncRNA	co_location	ENSRNOG00000021199	Fcgr1a	Fc fragment of IgG receptor Ia [Source:RGD Symbol;Acc:1309912]	GO:0005515,GO:0005488,GO:0014070,GO:1901700,GO:0033993,GO:0009719,GO:0003674,GO:0010033,GO:0097305,GO:0006898,GO:0048545,GO:0071871,GO:0043627,GO:0032355,GO:0071867,GO:0071869,GO:1901698,GO:0006897,GO:0001788,GO:0031774,GO:0050764,GO:0051128,GO:0044464,GO:0006810,GO:0005623,GO:0002478,GO:0010243,GO:0051234,GO:0044765,GO:0030100,GO:0019884,GO:0045807,GO:0051130,GO:0051179,GO:0042590,GO:0001794,GO:…	protein binding,binding,response to organic cyclic compound,response to oxygen-containing compound,response to lipid,response to endogenous stimulus,molecular_function,response to organic substance,response to alcohol,receptor-mediated endocytosis,response to steroid hormone stimulus,response to epinephrine stimulus,response to estrogen stimulus,response to estradiol stimulus,response to monoamin…	rno05322,rno04380,rno04666,rno05140,rno04145,rno05152,rno05202,rno04640,rno05150	Systemic lupus erythematosus,Osteoclast differentiation,Fc gamma R-mediated phagocytosis,Leishmaniasis,Phagosome,Tuberculosis,Transcriptional misregulation in cancer,Hematopoietic cell lineage,Staphylococcus aureus infection
LNC_000550	XLOC_025131	-	2:198486658-198491332	1.15133	1.4461	-0.328873	0.0105	0.444917	Novel_lncRNA	co_location	ENSRNOG00000052555	Hist2h2aa3	histone cluster 2, H2aa3 [Source:RGD Symbol;Acc:1307165]	GO:0005515,GO:0044424,GO:0005622,GO:0010467,GO:0006725,GO:0006139,GO:0090304,GO:0046483,GO:0043228,GO:0043232,GO:1901360,GO:0043229,GO:0005488,GO:0032991,GO:0046983,GO:0034641,GO:0043226,GO:0005634,GO:0016070,GO:0044428,GO:0006807,GO:0044446,GO:0034645,GO:0044260,GO:0043170,GO:0009059,GO:0043227,GO:0043231,GO:0044422,GO:0046982,GO:0071704,GO:0060255,GO:0003674,GO:0006351,GO:0032774,GO:1901576,GO:…	protein binding,intracellular part,intracellular,gene expression,cellular aromatic compound metabolic process,nucleobase-containing compound metabolic process,nucleic acid metabolic process,heterocycle metabolic process,non-membrane-bounded organelle,intracellular non-membrane-bounded organelle,organic cyclic compound metabolic process,intracellular organelle,binding,macromolecular complex,protei…	rno05034,rno05322	Alcoholism,Systemic lupus erythematosus
LNC_000550	XLOC_025131	-	2:198486658-198491332	1.15133	1.4461	-0.328873	0.0105	0.444917	Novel_lncRNA	co_location	ENSRNOG00000032224	Hist1h4b	histone cluster 1, H4b [Source:RGD Symbol;Acc:620814]	GO:0005515,GO:0044424,GO:0005622,GO:0010467,GO:0006725,GO:0006139,GO:0090304,GO:0046483,GO:1901360,GO:0043229,GO:0005488,GO:0046983,GO:0034641,GO:0043226,GO:0005634,GO:0016070,GO:0044428,GO:0006807,GO:0044446,GO:0034645,GO:0044260,GO:0043170,GO:0009059,GO:0043227,GO:0043231,GO:0044422,GO:0046982,GO:0071704,GO:0003674,GO:0006351,GO:0032774,GO:1901576,GO:0044237,GO:0044249,GO:0009058,GO:0031974,GO:…	protein binding,intracellular part,intracellular,gene expression,cellular aromatic compound metabolic process,nucleobase-containing compound metabolic process,nucleic acid metabolic process,heterocycle metabolic process,organic cyclic compound metabolic process,intracellular organelle,binding,protein dimerization activity,cellular nitrogen compound metabolic process,organelle,nucleus,RNA metaboli…	rno05034,rno05322,rno05203	Alcoholism,Systemic lupus erythematosus,Viral carcinogenesis
LNC_000550	XLOC_025131	-	2:198486658-198491332	1.15133	1.4461	-0.328873	0.0105	0.444917	Novel_lncRNA	co_location	ENSRNOG00000060366	LOC690126	hypothetical protein LOC690126 [Source:RGD Symbol;Acc:1584042]	GO:0005622,GO:0044424,GO:0003676,GO:0043229,GO:0043231,GO:1901363,GO:0097159,GO:0043226,GO:0043227,GO:0005488,GO:0005634,GO:0046982,GO:0003677,GO:0044464,GO:0005623,GO:0005515,GO:0046983,GO:0003674,GO:0005575	intracellular,intracellular part,nucleic acid binding,intracellular organelle,intracellular membrane-bounded organelle,heterocyclic compound binding,organic cyclic compound binding,organelle,membrane-bounded organelle,binding,nucleus,protein heterodimerization activity,DNA binding,cell part,cell,protein binding,protein dimerization activity,molecular_function,cellular_component	rno05034,rno05322,rno05202	Alcoholism,Systemic lupus erythematosus,Transcriptional misregulation in cancer
LNC_000550	XLOC_025131	-	2:198486658-198491332	1.15133	1.4461	-0.328873	0.0105	0.444917	Novel_lncRNA	co_location	ENSRNOG00000059093	--	--	GO:0005515,GO:0044424,GO:0005622,GO:0043228,GO:0043232,GO:0043229,GO:0005488,GO:0032991,GO:0046983,GO:0043226,GO:0005634,GO:0044446,GO:0043227,GO:0043231,GO:0044422,GO:0046982,GO:0003674,GO:0044427,GO:0005694,GO:0000785,GO:0003676,GO:0097159,GO:0044464,GO:0005623,GO:1901363,GO:0000786,GO:0003677,GO:0032993,GO:0005575	protein binding,intracellular part,intracellular,non-membrane-bounded organelle,intracellular non-membrane-bounded organelle,intracellular organelle,binding,macromolecular complex,protein dimerization activity,organelle,nucleus,intracellular organelle part,membrane-bounded organelle,intracellular membrane-bounded organelle,organelle part,protein heterodimerization activity,molecular_function,chro…	rno05034,rno05322,rno05203	Alcoholism,Systemic lupus erythematosus,Viral carcinogenesis
LNC_000552	XLOC_025163	-	2:199856351-199866251	0.712722	0.404849	0.815957	0.0102	0.43837	Novel_lncRNA	co_location	ENSRNOG00000018166	Prkab2	protein kinase AMP-activated non-catalytic subunit beta 2 [Source:RGD Symbol;Acc:620905]	GO:0005622,GO:0044237,GO:0044260,GO:0031323,GO:0080090,GO:0060255,GO:0019222,GO:0043170,GO:0044424,GO:0008152,GO:0071704,GO:0005488,GO:0044238,GO:0005515,GO:0044464,GO:0006796,GO:0005623,GO:0006793,GO:0016310,GO:0009987,GO:0043412,GO:0044267,GO:0006464,GO:0036211,GO:0003674,GO:0006468,GO:0004672,GO:0016301,GO:0043549,GO:0016773,GO:0065009,GO:0050794,GO:0019538,GO:0019220,GO:0051174,GO:0051338,GO:…	intracellular,cellular metabolic process,cellular macromolecule metabolic process,regulation of cellular metabolic process,regulation of primary metabolic process,regulation of macromolecule metabolic process,regulation of metabolic process,macromolecule metabolic process,intracellular part,metabolic process,organic substance metabolic process,binding,primary metabolic process,protein binding,cel…	rno04932,rno04710,rno04068,rno04920,rno04921,rno04910,rno05410,rno04152	Non-alcoholic fatty liver disease (NAFLD),Circadian rhythm,FoxO signaling pathway,Adipocytokine signaling pathway,Oxytocin signaling pathway,Insulin signaling pathway,Hypertrophic cardiomyopathy (HCM),AMPK signaling pathway
LNC_000552	XLOC_025163	-	2:199856351-199866251	0.712722	0.404849	0.815957	0.0102	0.43837	Novel_lncRNA	co_location	ENSRNOG00000017669	Chd1l	chromodomain helicase DNA binding protein 1-like [Source:RGD Symbol;Acc:1311935]	GO:0005515,GO:0097159,GO:1901363,GO:0044446,GO:0044422,GO:0005488,GO:0006974,GO:0016887,GO:0044428,GO:0031981,GO:0031974,GO:0016462,GO:0016818,GO:0016568,GO:0016817,GO:0005654,GO:0005634,GO:0051276,GO:0043167,GO:0006996,GO:0070013,GO:0043233,GO:0017111,GO:0006325,GO:0043229,GO:0043231,GO:0005622,GO:0016043,GO:0006338,GO:0043226,GO:0043227,GO:0071840,GO:0044464,GO:0003674,GO:0005623,GO:0044763,GO:…	protein binding,organic cyclic compound binding,heterocyclic compound binding,intracellular organelle part,organelle part,binding,response to DNA damage stimulus,ATPase activity,nuclear part,nuclear lumen,membrane-enclosed lumen,pyrophosphatase activity,hydrolase activity, acting on acid anhydrides, in phosphorus-containing anhydrides,chromatin modification,hydrolase activity, acting on acid anhy…	--	--
LNC_000552	XLOC_025163	-	2:199856351-199866251	0.712722	0.404849	0.815957	0.0102	0.43837	Novel_lncRNA	co_location	ENSRNOG00000018076	Fmo5	flavin containing monooxygenase 5 [Source:RGD Symbol;Acc:628602]	GO:0097159,GO:1901363,GO:0044446,GO:0044422,GO:0005488,GO:0008152,GO:0043167,GO:0004499,GO:0005789,GO:0043229,GO:0043231,GO:0031090,GO:0005622,GO:0042175,GO:0043226,GO:0043227,GO:0044464,GO:0003674,GO:0005623,GO:0012505,GO:0044432,GO:0008150,GO:0036094,GO:0005783,GO:0016709,GO:0055114,GO:0044424,GO:0000166,GO:1901265,GO:0050661,GO:0044444,GO:0016020,GO:0048037,GO:0005575,GO:0043168,GO:0050660,GO:…	organic cyclic compound binding,heterocyclic compound binding,intracellular organelle part,organelle part,binding,metabolic process,ion binding,N,N-dimethylaniline monooxygenase activity,endoplasmic reticulum membrane,intracellular organelle,intracellular membrane-bounded organelle,organelle membrane,intracellular,nuclear outer membrane-endoplasmic reticulum membrane network,organelle,membrane-bo…	rno00982	Drug metabolism - cytochrome P450
LNC_000552	XLOC_025163	-	2:199856351-199866251	0.712722	0.404849	0.815957	0.0102	0.43837	Novel_lncRNA	co_location	ENSRNOG00000018220	Pde4dip	phosphodiesterase 4D interacting protein [Source:RGD Symbol;Acc:708410]	GO:0005622,GO:0044424,GO:0043229,GO:0043226,GO:0044446,GO:0044422,GO:0044464,GO:0005623,GO:0005815,GO:0043228,GO:0043232,GO:0044430,GO:0005856,GO:0015630,GO:0005575	intracellular,intracellular part,intracellular organelle,organelle,intracellular organelle part,organelle part,cell part,cell,microtubule organizing center,non-membrane-bounded organelle,intracellular non-membrane-bounded organelle,cytoskeletal part,cytoskeleton,microtubule cytoskeleton,cellular_component	--	--
ENSRNOT00000086546	ENSRNOG00000061295	AABR07004085.1	1:124059033-124076367	1.04068	1.79081	-0.783075	0.01905	0.577059	Annotated_lncRNA	co_location	ENSRNOG00000010853	Chrna7	cholinergic receptor nicotinic alpha 7 subunit [Source:RGD Symbol;Acc:2348]	GO:0005488,GO:0023051,GO:0010646,GO:0051239,GO:0050804,GO:0048519,GO:0048518,GO:0051969,GO:0005515,GO:0007267,GO:0048585,GO:0031644,GO:0009987,GO:0048511,GO:0046903,GO:0006950,GO:1901700,GO:0001963,GO:0048583,GO:0014070,GO:0009605,GO:0007612,GO:0032225,GO:0010033,GO:0032940,GO:0044763,GO:0015837,GO:0007610,GO:0044057,GO:0009719,GO:0043005,GO:0040011,GO:0044708,GO:0007268,GO:0097305,GO:0010460,GO:…	binding,regulation of signaling,regulation of cell communication,regulation of multicellular organismal process,regulation of synaptic transmission,negative regulation of biological process,positive regulation of biological process,regulation of transmission of nerve impulse,protein binding,cell-cell signaling,negative regulation of response to stimulus,regulation of neurological system process,c…	rno04725,rno04020,rno05033,rno04080,rno05204	Cholinergic synapse,Calcium signaling pathway,Nicotine addiction,Neuroactive ligand-receptor interaction,Chemical carcinogenesis
LNC_000264	XLOC_011191	-	12:6016883-6078411	0.634856	1.23968	-0.965468	0.02415	0.63677	Novel_lncRNA	co_location	ENSRNOG00000000897	Rxfp2	relaxin/insulin-like family peptide receptor 2 [Source:RGD Symbol;Acc:1309449]	GO:0006725,GO:0006139,GO:0046483,GO:1901360,GO:0005488,GO:0034641,GO:0006807,GO:0071704,GO:0003674,GO:1901576,GO:0044237,GO:0044249,GO:0019219,GO:0009058,GO:0051171,GO:0080090,GO:0044238,GO:0044271,GO:1901362,GO:0019438,GO:0034654,GO:0031323,GO:0018130,GO:0008152,GO:0016500,GO:0031326,GO:0019222,GO:0030154,GO:0031328,GO:0009889,GO:0044464,GO:0005623,GO:0009891,GO:0048869,GO:0007275,GO:0022412,GO:…	cellular aromatic compound metabolic process,nucleobase-containing compound metabolic process,heterocycle metabolic process,organic cyclic compound metabolic process,binding,cellular nitrogen compound metabolic process,nitrogen compound metabolic process,organic substance metabolic process,molecular_function,organic substance biosynthetic process,cellular metabolic process,cellular biosynthetic p…	rno04080	Neuroactive ligand-receptor interaction
LNC_000220	XLOC_009854	-	11:37300992-37314187	0.713339	0.240156	1.57061	0.0177	0.560259	Novel_lncRNA	co_location	ENSRNOG00000027992	Dscam	Down syndrome cell adhesion molecule [Source:RGD Symbol;Acc:619992]	GO:0005515,GO:0008038,GO:0005488,GO:0044459,GO:0009886,GO:0070593,GO:0030154,GO:0048869,GO:0031226,GO:0048518,GO:0060060,GO:0019222,GO:0048468,GO:0048522,GO:0031323,GO:0043005,GO:0005887,GO:0008037,GO:0097458,GO:0007162,GO:0044463,GO:0031325,GO:0044237,GO:0022008,GO:0008152,GO:0051128,GO:0042995,GO:0048842,GO:0050794,GO:0007275,GO:0032535,GO:0032879,GO:0032502,GO:0060284,GO:0051239,GO:0030424,GO:…	protein binding,neuron recognition,binding,plasma membrane part,post-embryonic morphogenesis,dendrite self-avoidance,cell differentiation,cellular developmental process,intrinsic to plasma membrane,positive regulation of biological process,post-embryonic retina morphogenesis in camera-type eye,regulation of metabolic process,cell development,positive regulation of cellular process,regulation of c…	--	--
LNC_000669	XLOC_030960	-	3:165800331-165817418	0.722652	0.294534	1.29487	0.02525	0.649512	Novel_lncRNA	co_location	ENSRNOG00000012762	Zfp64	zinc finger protein 64 [Source:RGD Symbol;Acc:1307948]	GO:0005515,GO:0005488,GO:0003674,GO:0003676,GO:0097159,GO:1901363,GO:0043167,GO:0043169,GO:0046872	protein binding,binding,molecular_function,nucleic acid binding,organic cyclic compound binding,heterocyclic compound binding,ion binding,cation binding,metal ion binding	--	--
LNC_000669	XLOC_030960	-	3:165800331-165817418	0.722652	0.294534	1.29487	0.02525	0.649512	Novel_lncRNA	co_location	ENSRNOG00000042101	Zfp93	zinc finger protein 93 [Source:RGD Symbol;Acc:1309760]	GO:0005488,GO:0003674,GO:0003676,GO:0097159,GO:1901363,GO:0043167,GO:0043169,GO:0046872	binding,molecular_function,nucleic acid binding,organic cyclic compound binding,heterocyclic compound binding,ion binding,cation binding,metal ion binding	--	--
LNC_000037	XLOC_002000	-	1:198413609-198418740	0.0884723	0.499062	-2.49592	0.0219	0.615601	Novel_lncRNA	co_location	ENSRNOG00000027098	Sez6l2	seizure related 6 homolog like 2 [Source:RGD Symbol;Acc:1565281]	GO:0090036,GO:0070528,GO:0030534,GO:0097458,GO:0050794,GO:0007275,GO:0032502,GO:0007399,GO:0043229,GO:0043231,GO:0048856,GO:0005622,GO:0016043,GO:0007420,GO:0044767,GO:0007417,GO:0050789,GO:0043226,GO:0043227,GO:0071840,GO:0044464,GO:0048731,GO:0060074,GO:0005623,GO:0044763,GO:0008150,GO:0044708,GO:0021680,GO:0005783,GO:0007626,GO:0065007,GO:0044699,GO:0044424,GO:0009987,GO:0048513,GO:0051716,GO:…	regulation of protein kinase C signaling cascade,protein kinase C signaling cascade,adult behavior,neuron part,regulation of cellular process,multicellular organismal development,developmental process,nervous system development,intracellular organelle,intracellular membrane-bounded organelle,anatomical structure development,intracellular,cellular component organization,brain development,single-or…	--	--
LNC_000037	XLOC_002000	-	1:198413609-198418740	0.0884723	0.499062	-2.49592	0.0219	0.615601	Novel_lncRNA	co_location	ENSRNOG00000019964	Taok2	TAO kinase 2 [Source:RGD Symbol;Acc:621590]	GO:0032991,GO:0005515,GO:0097159,GO:1901363,GO:0044446,GO:0043234,GO:0060255,GO:0044422,GO:0000077,GO:0005488,GO:0031570,GO:0010948,GO:0080090,GO:1901988,GO:0048869,GO:0006974,GO:0043228,GO:0043232,GO:0010564,GO:0051726,GO:0048518,GO:0000075,GO:0022607,GO:0007049,GO:0044428,GO:0019222,GO:0034332,GO:0031981,GO:0048522,GO:0045216,GO:0031323,GO:0044260,GO:0043235,GO:0031974,GO:0022402,GO:0034330,GO:…	macromolecular complex,protein binding,organic cyclic compound binding,heterocyclic compound binding,intracellular organelle part,protein complex,regulation of macromolecule metabolic process,organelle part,DNA damage checkpoint,binding,DNA integrity checkpoint,negative regulation of cell cycle process,regulation of primary metabolic process,negative regulation of cell cycle phase transition,cell…	rno04010	MAPK signaling pathway
LNC_000037	XLOC_002000	-	1:198413609-198418740	0.0884723	0.499062	-2.49592	0.0219	0.615601	Novel_lncRNA	co_location	ENSRNOG00000027213	Asphd1	aspartate beta-hydroxylase domain containing 1 [Source:RGD Symbol;Acc:1306636]	GO:0044260,GO:0071704,GO:0043170,GO:0044238,GO:0044237,GO:0008152,GO:0008150,GO:0018193,GO:0009987,GO:0016020,GO:0005575,GO:0044425,GO:0044267,GO:0043412,GO:0031224,GO:0006464,GO:0036211,GO:0016021,GO:0019538	cellular macromolecule metabolic process,organic substance metabolic process,macromolecule metabolic process,primary metabolic process,cellular metabolic process,metabolic process,biological_process,peptidyl-amino acid modification,cellular process,membrane,cellular_component,membrane part,cellular protein metabolic process,macromolecule modification,intrinsic to membrane,cellular protein modific…	--	--
LNC_000037	XLOC_002000	-	1:198413609-198418740	0.0884723	0.499062	-2.49592	0.0219	0.615601	Novel_lncRNA	co_location	ENSRNOG00000020217	Pagr1	Paxip1-associated glutamate-rich protein 1 [Source:RGD Symbol;Acc:1305592]	GO:0032991,GO:0005515,GO:0006351,GO:0032774,GO:0010467,GO:0016070,GO:0090304,GO:1901362,GO:0009059,GO:0044446,GO:0034654,GO:0043234,GO:0044666,GO:0034645,GO:0060255,GO:0010468,GO:0006725,GO:0018130,GO:0019438,GO:0010556,GO:0006139,GO:0044422,GO:0046483,GO:0051252,GO:1901360,GO:0044271,GO:2000112,GO:0009889,GO:0005488,GO:0010557,GO:0031326,GO:0006355,GO:2001141,GO:0009891,GO:0035097,GO:0080090,GO:…	macromolecular complex,protein binding,transcription, DNA-dependent,RNA biosynthetic process,gene expression,RNA metabolic process,nucleic acid metabolic process,organic cyclic compound biosynthetic process,macromolecule biosynthetic process,intracellular organelle part,nucleobase-containing compound biosynthetic process,protein complex,MLL3/4 complex,cellular macromolecule biosynthetic process,r…	--	--
LNC_000037	XLOC_002000	-	1:198413609-198418740	0.0884723	0.499062	-2.49592	0.0219	0.615601	Novel_lncRNA	co_location	ENSRNOG00000029366	Prrt2	proline-rich transmembrane protein 2 [Source:RGD Symbol;Acc:1564195]	GO:0009607,GO:0050884,GO:0050905,GO:0045202,GO:0044464,GO:0005623,GO:0050896,GO:0044699,GO:0032501,GO:0044707,GO:0008150,GO:0030054,GO:0005575,GO:0071944,GO:0005886,GO:0003008,GO:0050877,GO:0031224,GO:0016021,GO:0016020,GO:0044425	response to biotic stimulus,neuromuscular process controlling posture,neuromuscular process,synapse,cell part,cell,response to stimulus,single-organism process,multicellular organismal process,single-multicellular organism process,biological_process,cell junction,cellular_component,cell periphery,plasma membrane,system process,neurological system process,intrinsic to membrane,integral to membrane…	--	--
LNC_000037	XLOC_002000	-	1:198413609-198418740	0.0884723	0.499062	-2.49592	0.0219	0.615601	Novel_lncRNA	co_location	ENSRNOG00000020010	Kctd13	potassium channel tetramerization domain containing 13 [Source:RGD Symbol;Acc:735189]	GO:0051291,GO:0032991,GO:0005515,GO:0006351,GO:0032774,GO:0051259,GO:0006461,GO:0070271,GO:0010467,GO:0016070,GO:0071822,GO:0090304,GO:1901362,GO:0009059,GO:0044446,GO:0034654,GO:0043234,GO:0034645,GO:0060255,GO:0010468,GO:0006725,GO:0018130,GO:0019438,GO:0010556,GO:0006139,GO:0044422,GO:0046483,GO:0051252,GO:1901360,GO:0065003,GO:0044271,GO:2000112,GO:0051260,GO:0009889,GO:0005488,GO:0010557,GO:…	protein heterooligomerization,macromolecular complex,protein binding,transcription, DNA-dependent,RNA biosynthetic process,protein oligomerization,protein complex assembly,protein complex biogenesis,gene expression,RNA metabolic process,protein complex subunit organization,nucleic acid metabolic process,organic cyclic compound biosynthetic process,macromolecule biosynthetic process,intracellular …	--	--
LNC_000037	XLOC_002000	-	1:198413609-198418740	0.0884723	0.499062	-2.49592	0.0219	0.615601	Novel_lncRNA	co_location	ENSRNOG00000020000	Tmem219	transmembrane protein 219 [Source:RGD Symbol;Acc:1560566]	GO:0005575,GO:0016020,GO:0044425,GO:0031224,GO:0016021	cellular_component,membrane,membrane part,intrinsic to membrane,integral to membrane	--	--
LNC_000037	XLOC_002000	-	1:198413609-198418740	0.0884723	0.499062	-2.49592	0.0219	0.615601	Novel_lncRNA	co_location	ENSRNOG00000016857	Zg16	zymogen granule protein 16 [Source:RGD Symbol;Acc:620346]	GO:0005515,GO:0044446,GO:0044422,GO:0005488,GO:0031974,GO:0005796,GO:0060205,GO:0070013,GO:0043233,GO:0051179,GO:0042589,GO:0015031,GO:0031983,GO:0045184,GO:0030659,GO:0043229,GO:0043231,GO:0033036,GO:0031090,GO:0005622,GO:0051234,GO:0042588,GO:0044433,GO:0008104,GO:0016023,GO:0012506,GO:0030667,GO:0006810,GO:0043226,GO:0043227,GO:0044464,GO:0031410,GO:0003674,GO:0005623,GO:0012505,GO:0008150,GO:…	protein binding,intracellular organelle part,organelle part,binding,membrane-enclosed lumen,Golgi lumen,cytoplasmic membrane-bounded vesicle lumen,intracellular organelle lumen,organelle lumen,localization,zymogen granule membrane,protein transport,vesicle lumen,establishment of protein localization,cytoplasmic vesicle membrane,intracellular organelle,intracellular membrane-bounded organelle,macr…	--	--
LNC_000037	XLOC_002000	-	1:198413609-198418740	0.0884723	0.499062	-2.49592	0.0219	0.615601	Novel_lncRNA	co_location	ENSRNOG00000024144	Cdipt	CDP-diacylglycerol--inositol 3-phosphatidyltransferase [Source:RGD Symbol;Acc:620576]	GO:0005515,GO:0043178,GO:0044446,GO:0044422,GO:0003881,GO:0005488,GO:0043169,GO:1901576,GO:0046872,GO:0044249,GO:0009058,GO:0071704,GO:0019992,GO:0044238,GO:0044237,GO:0008152,GO:0046341,GO:0043167,GO:0017169,GO:0005789,GO:0043229,GO:0043231,GO:0031090,GO:0005622,GO:0042175,GO:0046474,GO:0043226,GO:0006661,GO:0043227,GO:0046486,GO:0044464,GO:0016780,GO:0003674,GO:0005623,GO:0012505,GO:0044432,GO:…	protein binding,alcohol binding,intracellular organelle part,organelle part,CDP-diacylglycerol-inositol 3-phosphatidyltransferase activity,binding,cation binding,organic substance biosynthetic process,metal ion binding,cellular biosynthetic process,biosynthetic process,organic substance metabolic process,diacylglycerol binding,primary metabolic process,cellular metabolic process,metabolic process…	rno00562,rno00564,rno04070,rno01100	Inositol phosphate metabolism,Glycerophospholipid metabolism,Phosphatidylinositol signaling system,Metabolic pathways
LNC_000037	XLOC_002000	-	1:198413609-198418740	0.0884723	0.499062	-2.49592	0.0219	0.615601	Novel_lncRNA	co_location	ENSRNOG00000055082	Maz	MYC associated zinc finger protein [Source:RGD Symbol;Acc:1594632]	GO:0003676,GO:0005515,GO:0006351,GO:0032774,GO:0097159,GO:1901363,GO:0006352,GO:0010467,GO:0016070,GO:0003677,GO:0090304,GO:1901362,GO:0009059,GO:0034654,GO:0034645,GO:0006725,GO:0018130,GO:0019438,GO:0006139,GO:0046483,GO:1901360,GO:0044271,GO:0005488,GO:0043169,GO:0000977,GO:0001012,GO:0044212,GO:0043565,GO:0000975,GO:0001067,GO:1901576,GO:0000979,GO:0046872,GO:0044249,GO:0034641,GO:0044260,GO:…	nucleic acid binding,protein binding,transcription, DNA-dependent,RNA biosynthetic process,organic cyclic compound binding,heterocyclic compound binding,DNA-dependent transcription, initiation,gene expression,RNA metabolic process,DNA binding,nucleic acid metabolic process,organic cyclic compound biosynthetic process,macromolecule biosynthetic process,nucleobase-containing compound biosynthetic p…	--	--
LNC_000037	XLOC_002000	-	1:198413609-198418740	0.0884723	0.499062	-2.49592	0.0219	0.615601	Novel_lncRNA	co_location	ENSRNOG00000020281	Kif22	kinesin family member 22 [Source:RGD Symbol;Acc:1311886]	GO:0003676,GO:0032991,GO:0005515,GO:0097159,GO:1901363,GO:0003677,GO:0090304,GO:0044446,GO:0044427,GO:0043234,GO:0005694,GO:0006725,GO:0006139,GO:0044422,GO:0046483,GO:1901360,GO:0005488,GO:0000785,GO:0006974,GO:0048285,GO:0016887,GO:0043228,GO:0043232,GO:0000280,GO:0007067,GO:0007049,GO:0000070,GO:0051303,GO:0000819,GO:0034641,GO:0044260,GO:0022402,GO:0016462,GO:0050000,GO:0051641,GO:0016818,GO:…	nucleic acid binding,macromolecular complex,protein binding,organic cyclic compound binding,heterocyclic compound binding,DNA binding,nucleic acid metabolic process,intracellular organelle part,chromosomal part,protein complex,chromosome,cellular aromatic compound metabolic process,nucleobase-containing compound metabolic process,organelle part,heterocycle metabolic process,organic cyclic compoun…	--	--
LNC_000037	XLOC_002000	-	1:198413609-198418740	0.0884723	0.499062	-2.49592	0.0219	0.615601	Novel_lncRNA	co_location	ENSRNOG00000020182	Mvp	major vault protein [Source:RGD Symbol;Acc:70932]	GO:0005515,GO:0019903,GO:0019902,GO:0060255,GO:0031953,GO:0005488,GO:0080090,GO:0043228,GO:0043232,GO:0019222,GO:0031323,GO:0044260,GO:0007167,GO:0007169,GO:0071704,GO:0043170,GO:0005634,GO:0050732,GO:0044238,GO:0044237,GO:0008152,GO:0050794,GO:0031952,GO:0046777,GO:0048523,GO:0019901,GO:0019899,GO:0043229,GO:0043231,GO:0005622,GO:0010605,GO:0061099,GO:0031324,GO:0050789,GO:0043226,GO:0043227,GO:…	protein binding,protein phosphatase binding,phosphatase binding,regulation of macromolecule metabolic process,negative regulation of protein autophosphorylation,binding,regulation of primary metabolic process,non-membrane-bounded organelle,intracellular non-membrane-bounded organelle,regulation of metabolic process,regulation of cellular metabolic process,cellular macromolecule metabolic process,…	--	--
LNC_000035	XLOC_001986	-	1:198100585-198111811	1.01722	1.28934	-0.341998	0.0221	0.617542	Novel_lncRNA	co_location	ENSRNOG00000019245	Sgf29	SAGA complex associated factor 29 [Source:RGD Symbol;Acc:1310609]	GO:0044249,GO:0009058,GO:1901576,GO:1901362,GO:0005622,GO:0034645,GO:0019438,GO:0009059,GO:0018130,GO:0034654,GO:0006351,GO:0044271,GO:0044237,GO:0032774,GO:0010467,GO:0031326,GO:0009889,GO:0006355,GO:2001141,GO:1901360,GO:0006725,GO:0016070,GO:0044260,GO:2000112,GO:0051252,GO:0006139,GO:0031323,GO:0046483,GO:0080090,GO:0060255,GO:0010556,GO:0090304,GO:0051171,GO:0019219,GO:0010468,GO:0034641,GO:…	cellular biosynthetic process,biosynthetic process,organic substance biosynthetic process,organic cyclic compound biosynthetic process,intracellular,cellular macromolecule biosynthetic process,aromatic compound biosynthetic process,macromolecule biosynthetic process,heterocycle biosynthetic process,nucleobase-containing compound biosynthetic process,transcription, DNA-dependent,cellular nitrogen …	--	--
LNC_000035	XLOC_001986	-	1:198100585-198111811	1.01722	1.28934	-0.341998	0.0221	0.617542	Novel_lncRNA	co_location	ENSRNOG00000019430	Coro1a	coronin 1A [Source:RGD Symbol;Acc:620009]	GO:0005515,GO:0044424,GO:0005622,GO:0043228,GO:0043232,GO:0043229,GO:0005488,GO:0032991,GO:0046983,GO:0043226,GO:0044446,GO:0043227,GO:0043231,GO:0044422,GO:0009719,GO:0003674,GO:0010033,GO:0043234,GO:0006461,GO:0070271,GO:0043320,GO:0005737,GO:0065003,GO:0008092,GO:0005856,GO:1990090,GO:0032271,GO:0061502,GO:0031252,GO:0071822,GO:0006897,GO:0044444,GO:0051129,GO:0003779,GO:0030027,GO:0030154,GO:…	protein binding,intracellular part,intracellular,non-membrane-bounded organelle,intracellular non-membrane-bounded organelle,intracellular organelle,binding,macromolecular complex,protein dimerization activity,organelle,intracellular organelle part,membrane-bounded organelle,intracellular membrane-bounded organelle,organelle part,response to endogenous stimulus,molecular_function,response to orga…	rno04145,rno05152	Phagosome,Tuberculosis
LNC_000035	XLOC_001986	-	1:198100585-198111811	1.01722	1.28934	-0.341998	0.0221	0.617542	Novel_lncRNA	co_location	ENSRNOG00000050922	Nupr1l1	nuclear protein, transcriptional regulator, 1-like 1 [Source:RGD Symbol;Acc:9125019]	--	--	--	--
LNC_000035	XLOC_001986	-	1:198100585-198111811	1.01722	1.28934	-0.341998	0.0221	0.617542	Novel_lncRNA	co_location	ENSRNOG00000019685	Gdpd3	glycerophosphodiester phosphodiesterase domain containing 3 [Source:RGD Symbol;Acc:1308386]	GO:0043226,GO:0043227,GO:0071704,GO:0003674,GO:0044238,GO:0008152,GO:0016787,GO:0042578,GO:0070062,GO:0043230,GO:0065010,GO:0008081,GO:0008889,GO:0004622,GO:0016298,GO:0044710,GO:0004620,GO:0016788,GO:0003824,GO:0031988,GO:0008150,GO:0031982,GO:0005575,GO:0006629,GO:0044421,GO:0052689,GO:0005576,GO:0016020,GO:0044425,GO:0016021,GO:0031224	organelle,membrane-bounded organelle,organic substance metabolic process,molecular_function,primary metabolic process,metabolic process,hydrolase activity,phosphoric ester hydrolase activity,extracellular vesicular exosome,extracellular organelle,extracellular membrane-bounded organelle,phosphoric diester hydrolase activity,glycerophosphodiester phosphodiesterase activity,lysophospholipase activi…	--	--
LNC_000035	XLOC_001986	-	1:198100585-198111811	1.01722	1.28934	-0.341998	0.0221	0.617542	Novel_lncRNA	co_location	ENSRNOG00000019369	Slx1b	SLX1 structure-specific endonuclease subunit homolog B (S. cerevisiae) [Source:RGD Symbol;Acc:1311568]	GO:0005622,GO:0044237,GO:1901360,GO:0006725,GO:0044260,GO:0006139,GO:0046483,GO:0090304,GO:0034641,GO:0043229,GO:0043170,GO:0006807,GO:0044424,GO:0008152,GO:0071704,GO:0043231,GO:0005488,GO:0044238,GO:0005634,GO:0043226,GO:0043227,GO:0046872,GO:0043169,GO:0044446,GO:0044422,GO:0031981,GO:0043233,GO:0044428,GO:0070013,GO:0031974,GO:0044464,GO:0005623,GO:0033554,GO:0009987,GO:0006950,GO:0044454,GO:…	intracellular,cellular metabolic process,organic cyclic compound metabolic process,cellular aromatic compound metabolic process,cellular macromolecule metabolic process,nucleobase-containing compound metabolic process,heterocycle metabolic process,nucleic acid metabolic process,cellular nitrogen compound metabolic process,intracellular organelle,macromolecule metabolic process,nitrogen compound m…	rno03460	Fanconi anemia pathway
LNC_000035	XLOC_001986	-	1:198100585-198111811	1.01722	1.28934	-0.341998	0.0221	0.617542	Novel_lncRNA	co_location	ENSRNOG00000017403	Apobr	apolipoprotein B receptor [Source:RGD Symbol;Acc:1565169]	GO:0071704,GO:0003674,GO:0006898,GO:0044237,GO:0044238,GO:0008152,GO:0006897,GO:0071702,GO:0006810,GO:0051234,GO:0044765,GO:0051179,GO:0030229,GO:0016192,GO:0033036,GO:0044710,GO:0030228,GO:0046486,GO:0044255,GO:0008150,GO:0009987,GO:0044699,GO:0006869,GO:0005575,GO:0006641,GO:0006639,GO:0006638,GO:0010876,GO:0006629,GO:0038024,GO:0016020,GO:0004872	organic substance metabolic process,molecular_function,receptor-mediated endocytosis,cellular metabolic process,primary metabolic process,metabolic process,endocytosis,organic substance transport,transport,establishment of localization,single-organism transport,localization,very-low-density lipoprotein particle receptor activity,vesicle-mediated transport,macromolecule localization,single-organis…	--	--
LNC_000035	XLOC_001986	-	1:198100585-198111811	1.01722	1.28934	-0.341998	0.0221	0.617542	Novel_lncRNA	co_location	ENSRNOG00000019342	Sult1a1	sulfotransferase family 1A member 1 [Source:RGD Symbol;Acc:3767]	GO:0005515,GO:0044424,GO:0005622,GO:0006725,GO:1901360,GO:0005488,GO:0046983,GO:0006807,GO:0014070,GO:0033993,GO:0009719,GO:0071704,GO:0003674,GO:0010033,GO:0048545,GO:0009636,GO:0044237,GO:0005737,GO:0044238,GO:0036094,GO:0018960,GO:0032559,GO:0008152,GO:0097159,GO:0030554,GO:0044444,GO:0032555,GO:0044464,GO:0017085,GO:0032550,GO:0005623,GO:1901363,GO:0017076,GO:0001883,GO:0032549,GO:0001882,GO:…	protein binding,intracellular part,intracellular,cellular aromatic compound metabolic process,organic cyclic compound metabolic process,binding,protein dimerization activity,nitrogen compound metabolic process,response to organic cyclic compound,response to lipid,response to endogenous stimulus,organic substance metabolic process,molecular_function,response to organic substance,response to steroi…	rno05204	Chemical carcinogenesis
LNC_000035	XLOC_001986	-	1:198100585-198111811	1.01722	1.28934	-0.341998	0.0221	0.617542	Novel_lncRNA	co_location	ENSRNOG00000047988	RGD1565363	similar to RIKEN cDNA 1110025L05 [Source:RGD Symbol;Acc:1565363]	--	--	--	--
LNC_000035	XLOC_001986	-	1:198100585-198111811	1.01722	1.28934	-0.341998	0.0221	0.617542	Novel_lncRNA	co_location	ENSRNOG00000019170	Il27	interleukin 27 [Source:RGD Symbol;Acc:1561420]	GO:0005515,GO:0005488,GO:0043170,GO:0009059,GO:0071704,GO:0060255,GO:0003674,GO:1901576,GO:0044237,GO:0044249,GO:0009058,GO:0080090,GO:0044238,GO:0031323,GO:0010556,GO:0008152,GO:0031326,GO:0019222,GO:0030154,GO:0031328,GO:0009889,GO:0009891,GO:0010557,GO:0045523,GO:0048869,GO:0010604,GO:0007275,GO:0002285,GO:0032502,GO:0048522,GO:0031325,GO:0032609,GO:0045625,GO:0009893,GO:0044767,GO:0048518,GO:…	protein binding,binding,macromolecule metabolic process,macromolecule biosynthetic process,organic substance metabolic process,regulation of macromolecule metabolic process,molecular_function,organic substance biosynthetic process,cellular metabolic process,cellular biosynthetic process,biosynthetic process,regulation of primary metabolic process,primary metabolic process,regulation of cellular m…	--	--
LNC_000035	XLOC_001986	-	1:198100585-198111811	1.01722	1.28934	-0.341998	0.0221	0.617542	Novel_lncRNA	co_location	ENSRNOG00000053583	Mapk3	mitogen activated protein kinase 3 [Source:RGD Symbol;Acc:3046]	GO:0005515,GO:0044424,GO:0005622,GO:0010467,GO:0006725,GO:0006139,GO:0090304,GO:0046483,GO:0043228,GO:0043232,GO:1901360,GO:0043229,GO:0005488,GO:0032991,GO:0034641,GO:0043226,GO:0005634,GO:0016070,GO:0044428,GO:0006807,GO:0044446,GO:0034645,GO:0044260,GO:0043170,GO:0009059,GO:0043227,GO:0043231,GO:0014070,GO:0006412,GO:0044422,GO:1901700,GO:0033993,GO:0009719,GO:0031967,GO:0071704,GO:0031975,GO:…	protein binding,intracellular part,intracellular,gene expression,cellular aromatic compound metabolic process,nucleobase-containing compound metabolic process,nucleic acid metabolic process,heterocycle metabolic process,non-membrane-bounded organelle,intracellular non-membrane-bounded organelle,organic cyclic compound metabolic process,intracellular organelle,binding,macromolecular complex,cellul…	rno05034,rno05132,rno05133,rno04611,rno04380,rno04540,rno04022,rno04666,rno05140,rno04724,rno04921,rno04370,rno05203,rno04015,rno04914,rno04668,rno04725,rno04810,rno05010,rno04114,rno04510,rno04320,rno04720,rno04912,rno04024,rno04664,rno04713,rno04620,rno04662,rno04917,rno04010,rno05152,rno04723,rno04660,rno04068,rno04621,rno04910,rno05214,rno04014,rno05205,rno05164,rno04261,rno04726,rno04722,rno…	Alcoholism,Salmonella infection,Pertussis,Platelet activation,Osteoclast differentiation,Gap junction,cGMP-PKG signaling pathway,Fc gamma R-mediated phagocytosis,Leishmaniasis,Glutamatergic synapse,Oxytocin signaling pathway,VEGF signaling pathway,Viral carcinogenesis,Rap1 signaling pathway,Progesterone-mediated oocyte maturation,TNF signaling pathway,Cholinergic synapse,Regulation of actin cytos…
ENSRNOT00000090459	ENSRNOG00000056265	LOC103689920	10:35044233-35054225	4.06179	5.2481	-0.36968	0.0001	0.0200508	Annotated_lncRNA	co_location	ENSRNOG00000060143	AABR07029573.3	--	--	--	--	--
ENSRNOT00000090459	ENSRNOG00000056265	LOC103689920	10:35044233-35054225	4.06179	5.2481	-0.36968	0.0001	0.0200508	Annotated_lncRNA	co_location	ENSRNOG00000003645	Hnrnpab	heterogeneous nuclear ribonucleoprotein A/B [Source:RGD Symbol;Acc:69255]	GO:0005515,GO:0044424,GO:0005622,GO:0010467,GO:0006725,GO:0006139,GO:0090304,GO:0046483,GO:0043228,GO:0043232,GO:1901360,GO:0043229,GO:0005488,GO:0032991,GO:0034641,GO:0043226,GO:0005634,GO:0016070,GO:0006807,GO:0034645,GO:0044260,GO:0043170,GO:0009059,GO:0043227,GO:0043231,GO:1901700,GO:0009719,GO:0071704,GO:0060255,GO:0003674,GO:0010033,GO:0006351,GO:0032774,GO:1901576,GO:0044237,GO:0044249,GO:…	protein binding,intracellular part,intracellular,gene expression,cellular aromatic compound metabolic process,nucleobase-containing compound metabolic process,nucleic acid metabolic process,heterocycle metabolic process,non-membrane-bounded organelle,intracellular non-membrane-bounded organelle,organic cyclic compound metabolic process,intracellular organelle,binding,macromolecular complex,cellul…	--	--
ENSRNOT00000090459	ENSRNOG00000056265	LOC103689920	10:35044233-35054225	4.06179	5.2481	-0.36968	0.0001	0.0200508	Annotated_lncRNA	co_location	ENSRNOG00000002511	Flt4	fms-related tyrosine kinase 4 [Source:RGD Symbol;Acc:621737]	GO:0005515,GO:0005488,GO:0032991,GO:0044260,GO:0043170,GO:0071704,GO:0060255,GO:0003674,GO:0010033,GO:0043234,GO:0044237,GO:0080090,GO:0044238,GO:0036094,GO:0019902,GO:0031323,GO:0032559,GO:0008152,GO:0097159,GO:0030554,GO:0019222,GO:0070528,GO:0032555,GO:0044464,GO:0032550,GO:0005623,GO:1901363,GO:0017076,GO:0001883,GO:0032549,GO:0001882,GO:0032553,GO:0005524,GO:0035639,GO:0043168,GO:0000166,GO:…	protein binding,binding,macromolecular complex,cellular macromolecule metabolic process,macromolecule metabolic process,organic substance metabolic process,regulation of macromolecule metabolic process,molecular_function,response to organic substance,protein complex,cellular metabolic process,regulation of primary metabolic process,primary metabolic process,small molecule binding,phosphatase bind…	rno04015,rno04510,rno04014,rno04151,rno04060	Rap1 signaling pathway,Focal adhesion,Ras signaling pathway,PI3K-Akt signaling pathway,Cytokine-cytokine receptor interaction
ENSRNOT00000090459	ENSRNOG00000056265	LOC103689920	10:35044233-35054225	4.06179	5.2481	-0.36968	0.0001	0.0200508	Annotated_lncRNA	co_location	ENSRNOG00000047396	LOC103689927	protein RMD5 homolog B [Source:RGD Symbol;Acc:9131446]	--	--	--	--
ENSRNOT00000090459	ENSRNOG00000056265	LOC103689920	10:35044233-35054225	4.06179	5.2481	-0.36968	0.0001	0.0200508	Annotated_lncRNA	co_location	ENSRNOG00000049062	Trappc2b	trafficking protein particle complex 2B [Source:RGD Symbol;Acc:6499350]	GO:0044424,GO:0005622,GO:0010467,GO:0006725,GO:0006139,GO:0090304,GO:0046483,GO:1901360,GO:0043229,GO:0034641,GO:0043226,GO:0005634,GO:0016070,GO:0006807,GO:0034645,GO:0044260,GO:0043170,GO:0009059,GO:0043227,GO:0043231,GO:0071704,GO:0006351,GO:0032774,GO:1901576,GO:0044237,GO:0044249,GO:0009058,GO:0005737,GO:0044238,GO:0044271,GO:1901362,GO:0019438,GO:0034654,GO:0018130,GO:0008152,GO:0044444,GO:…	intracellular part,intracellular,gene expression,cellular aromatic compound metabolic process,nucleobase-containing compound metabolic process,nucleic acid metabolic process,heterocycle metabolic process,organic cyclic compound metabolic process,intracellular organelle,cellular nitrogen compound metabolic process,organelle,nucleus,RNA metabolic process,nitrogen compound metabolic process,cellular…	--	--
ENSRNOT00000090459	ENSRNOG00000056265	LOC103689920	10:35044233-35054225	4.06179	5.2481	-0.36968	0.0001	0.0200508	Annotated_lncRNA	co_location	ENSRNOG00000002718	Scgb3a1	secretoglobin, family 3A, member 1 [Source:RGD Symbol;Acc:727901]	GO:0043226,GO:0043227,GO:0030154,GO:0051128,GO:0048869,GO:0051130,GO:1901741,GO:1901739,GO:0007275,GO:0006949,GO:0060143,GO:0060142,GO:0032502,GO:0048522,GO:0070062,GO:0043230,GO:0065010,GO:0044767,GO:0048518,GO:0071840,GO:0007520,GO:0048731,GO:0022603,GO:0048856,GO:0016043,GO:0010830,GO:0000768,GO:0048513,GO:0048468,GO:0031988,GO:2001014,GO:0044763,GO:0051146,GO:0008150,GO:0009987,GO:0031982,GO:…	organelle,membrane-bounded organelle,cell differentiation,regulation of cellular component organization,cellular developmental process,positive regulation of cellular component organization,positive regulation of myoblast fusion,regulation of myoblast fusion,multicellular organismal development,syncytium formation,positive regulation of syncytium formation by plasma membrane fusion,regulation of …	--	--
ENSRNOT00000090459	ENSRNOG00000056265	LOC103689920	10:35044233-35054225	4.06179	5.2481	-0.36968	0.0001	0.0200508	Annotated_lncRNA	co_location	ENSRNOG00000004247	Nhp2	NHP2 ribonucleoprotein [Source:RGD Symbol;Acc:1309435]	GO:0005622,GO:0003676,GO:0044237,GO:0010467,GO:1901360,GO:0006725,GO:0016070,GO:0044260,GO:0006139,GO:0046483,GO:0090304,GO:0034641,GO:0043229,GO:1901363,GO:0097159,GO:0043170,GO:0006807,GO:0044424,GO:0008152,GO:0071704,GO:0043231,GO:0005488,GO:0044238,GO:0005634,GO:0043226,GO:0043227,GO:0044446,GO:0044422,GO:0031981,GO:0043233,GO:0044428,GO:0070013,GO:0031974,GO:0044464,GO:0005623,GO:0009987,GO:…	intracellular,nucleic acid binding,cellular metabolic process,gene expression,organic cyclic compound metabolic process,cellular aromatic compound metabolic process,RNA metabolic process,cellular macromolecule metabolic process,nucleobase-containing compound metabolic process,heterocycle metabolic process,nucleic acid metabolic process,cellular nitrogen compound metabolic process,intracellular or…	rno03008	Ribosome biogenesis in eukaryotes
ENSRNOT00000090459	ENSRNOG00000056265	LOC103689920	10:35044233-35054225	4.06179	5.2481	-0.36968	0.0001	0.0200508	Annotated_lncRNA	co_location	ENSRNOG00000021731	N4bp3	Nedd4 binding protein 3 [Source:RGD Symbol;Acc:1308356]	GO:0044424,GO:0005622,GO:0043229,GO:0043226,GO:0044446,GO:0043227,GO:0043231,GO:0044422,GO:0005737,GO:0044444,GO:0044464,GO:0005623,GO:0031988,GO:0031410,GO:0030659,GO:0016023,GO:0031090,GO:0031982,GO:0044433,GO:0012506,GO:0005575,GO:0016020	intracellular part,intracellular,intracellular organelle,organelle,intracellular organelle part,membrane-bounded organelle,intracellular membrane-bounded organelle,organelle part,cytoplasm,cytoplasmic part,cell part,cell,membrane-bounded vesicle,cytoplasmic vesicle,cytoplasmic vesicle membrane,cytoplasmic membrane-bounded vesicle,organelle membrane,vesicle,cytoplasmic vesicle part,vesicle membran…	--	--
ENSRNOT00000090459	ENSRNOG00000056265	LOC103689920	10:35044233-35054225	4.06179	5.2481	-0.36968	0.0001	0.0200508	Annotated_lncRNA	co_location	ENSRNOG00000048357	LOC103690164	5-phosphohydroxy-L-lysine phospho-lyase [Source:RGD Symbol;Acc:9104895]	GO:0005515,GO:0005488,GO:0003674,GO:0043168,GO:0042802,GO:0043167,GO:0030170,GO:0003824,GO:0008483,GO:0016769,GO:0016740,GO:0048037	protein binding,binding,molecular_function,anion binding,identical protein binding,ion binding,pyridoxal phosphate binding,catalytic activity,transaminase activity,transferase activity, transferring nitrogenous groups,transferase activity,cofactor binding	rno00310,rno01100	Lysine degradation,Metabolic pathways
ENSRNOT00000090459	ENSRNOG00000056265	LOC103689920	10:35044233-35054225	4.06179	5.2481	-0.36968	0.0001	0.0200508	Annotated_lncRNA	co_location	ENSRNOG00000054891	Cnot6	CCR4-NOT transcription complex, subunit 6 [Source:RGD Symbol;Acc:1310783]	GO:0005515,GO:0044424,GO:0005622,GO:0006725,GO:0006139,GO:0090304,GO:0046483,GO:1901360,GO:0005488,GO:0032991,GO:0034641,GO:0016070,GO:0006807,GO:0044260,GO:0043170,GO:0071704,GO:0003674,GO:0043234,GO:0044237,GO:0044238,GO:0016071,GO:0065003,GO:0008152,GO:0008408,GO:0051128,GO:0044085,GO:0044464,GO:0005623,GO:0044087,GO:0043933,GO:0051130,GO:0016796,GO:0022607,GO:0070966,GO:0016787,GO:2000325,GO:…	protein binding,intracellular part,intracellular,cellular aromatic compound metabolic process,nucleobase-containing compound metabolic process,nucleic acid metabolic process,heterocycle metabolic process,organic cyclic compound metabolic process,binding,macromolecular complex,cellular nitrogen compound metabolic process,RNA metabolic process,nitrogen compound metabolic process,cellular macromolec…	rno03018	RNA degradation
LNC_000964	XLOC_045797	-	8:79632997-79634157	0.206515	0.586328	-1.50546	0.0374	0.753103	Novel_lncRNA	co_location	ENSRNOG00000059622	Pigb	phosphatidylinositol glycan anchor biosynthesis, class B [Source:RGD Symbol;Acc:1307251]	GO:0044424,GO:0005622,GO:0043229,GO:0043226,GO:0044446,GO:0034645,GO:0044260,GO:0043170,GO:0009059,GO:0043227,GO:0043231,GO:0044422,GO:0071704,GO:0003674,GO:1901576,GO:0044237,GO:0044249,GO:0009058,GO:0005737,GO:0044238,GO:0008152,GO:0044444,GO:0044464,GO:0005623,GO:0012505,GO:0006661,GO:0046488,GO:0044710,GO:0046474,GO:0019637,GO:0003824,GO:0006650,GO:0046486,GO:0045017,GO:0008654,GO:0031090,GO:…	intracellular part,intracellular,intracellular organelle,organelle,intracellular organelle part,cellular macromolecule biosynthetic process,cellular macromolecule metabolic process,macromolecule metabolic process,macromolecule biosynthetic process,membrane-bounded organelle,intracellular membrane-bounded organelle,organelle part,organic substance metabolic process,molecular_function,organic subst…	rno00563,rno01100	Glycosylphosphatidylinositol(GPI)-anchor biosynthesis,Metabolic pathways
LNC_000964	XLOC_045797	-	8:79632997-79634157	0.206515	0.586328	-1.50546	0.0374	0.753103	Novel_lncRNA	co_location	ENSRNOG00000051813	Pygo1	pygopus family PHD finger 1 [Source:RGD Symbol;Acc:1594620]	GO:0005515,GO:0044424,GO:0005622,GO:0010467,GO:0006725,GO:0006139,GO:0090304,GO:0046483,GO:1901360,GO:0043229,GO:0005488,GO:0034641,GO:0043226,GO:0005634,GO:0016070,GO:0006807,GO:0034645,GO:0044260,GO:0043170,GO:0009059,GO:0043227,GO:0043231,GO:0071704,GO:0060255,GO:0003674,GO:0006351,GO:0032774,GO:1901576,GO:0044237,GO:0044249,GO:0019219,GO:0009058,GO:0051171,GO:0080090,GO:0044238,GO:0044271,GO:…	protein binding,intracellular part,intracellular,gene expression,cellular aromatic compound metabolic process,nucleobase-containing compound metabolic process,nucleic acid metabolic process,heterocycle metabolic process,organic cyclic compound metabolic process,intracellular organelle,binding,cellular nitrogen compound metabolic process,organelle,nucleus,RNA metabolic process,nitrogen compound me…	--	--
LNC_000964	XLOC_045797	-	8:79632997-79634157	0.206515	0.586328	-1.50546	0.0374	0.753103	Novel_lncRNA	co_location	ENSRNOG00000052499	Rab27a	RAB27A, member RAS oncogene family [Source:RGD Symbol;Acc:620918]	GO:0005515,GO:0044424,GO:0005622,GO:0010467,GO:0043229,GO:0005488,GO:0043226,GO:0044446,GO:0043170,GO:0043227,GO:0043231,GO:0044422,GO:0071704,GO:0060255,GO:0003674,GO:0043320,GO:0016462,GO:0005737,GO:0016818,GO:0016817,GO:0017111,GO:0008092,GO:0010468,GO:0036094,GO:0008152,GO:0006897,GO:0097159,GO:0044444,GO:0043316,GO:0097278,GO:0050764,GO:0019222,GO:0030154,GO:0051128,GO:0032555,GO:0044464,GO:…	protein binding,intracellular part,intracellular,gene expression,intracellular organelle,binding,organelle,intracellular organelle part,macromolecule metabolic process,membrane-bounded organelle,intracellular membrane-bounded organelle,organelle part,organic substance metabolic process,regulation of macromolecule metabolic process,molecular_function,natural killer cell degranulation,pyrophosphata…	--	--
LNC_000964	XLOC_045797	-	8:79632997-79634157	0.206515	0.586328	-1.50546	0.0374	0.753103	Novel_lncRNA	co_location	ENSRNOG00000052869	Ccpg1os	cell cycle progression 1, opposite strand [Source:RGD Symbol;Acc:1594626]	--	--	--	--
LNC_000964	XLOC_045797	-	8:79632997-79634157	0.206515	0.586328	-1.50546	0.0374	0.753103	Novel_lncRNA	co_location	ENSRNOG00000055251	Prtg	protogenin [Source:RGD Symbol;Acc:1307157]	GO:0007275,GO:0032502,GO:0005615,GO:0044699,GO:0044707,GO:0005576,GO:0032501,GO:0044421,GO:0008150,GO:0005575,GO:0031224,GO:0016021,GO:0044425,GO:0016020	multicellular organismal development,developmental process,extracellular space,single-organism process,single-multicellular organism process,extracellular region,multicellular organismal process,extracellular region part,biological_process,cellular_component,intrinsic to membrane,integral to membrane,membrane part,membrane	--	--
LNC_000964	XLOC_045797	-	8:79632997-79634157	0.206515	0.586328	-1.50546	0.0374	0.753103	Novel_lncRNA	co_location	ENSRNOG00000056654	Dyx1c1	dyslexia susceptibility 1 candidate 1 [Source:RGD Symbol;Acc:1549760]	GO:0005515,GO:0044424,GO:0005622,GO:0043228,GO:0043232,GO:0043229,GO:0005488,GO:0043226,GO:0005634,GO:0044446,GO:0044260,GO:0043170,GO:0043227,GO:0043231,GO:0044422,GO:0071704,GO:0060255,GO:0003674,GO:0006461,GO:0070271,GO:0015630,GO:0044237,GO:0005737,GO:0080090,GO:0044238,GO:0065003,GO:0005856,GO:0031323,GO:0071822,GO:0008152,GO:0005815,GO:0019222,GO:0030154,GO:0044085,GO:0044464,GO:0005623,GO:…	protein binding,intracellular part,intracellular,non-membrane-bounded organelle,intracellular non-membrane-bounded organelle,intracellular organelle,binding,organelle,nucleus,intracellular organelle part,cellular macromolecule metabolic process,macromolecule metabolic process,membrane-bounded organelle,intracellular membrane-bounded organelle,organelle part,organic substance metabolic process,reg…	--	--
LNC_000964	XLOC_045797	-	8:79632997-79634157	0.206515	0.586328	-1.50546	0.0374	0.753103	Novel_lncRNA	co_location	ENSRNOG00000053428	Ccpg1	cell cycle progression 1 [Source:RGD Symbol;Acc:1311261]	GO:0005515,GO:0010467,GO:0006725,GO:0006139,GO:0090304,GO:0046483,GO:1901360,GO:0005488,GO:0034641,GO:0016070,GO:0006807,GO:0034645,GO:0044260,GO:0043170,GO:0009059,GO:0071704,GO:0060255,GO:0003674,GO:0006351,GO:0032774,GO:1901576,GO:0044237,GO:0044249,GO:0019219,GO:0009058,GO:0051171,GO:0080090,GO:0044238,GO:0044271,GO:1901362,GO:2000112,GO:0010468,GO:0019438,GO:0034654,GO:0031323,GO:0010556,GO:…	protein binding,gene expression,cellular aromatic compound metabolic process,nucleobase-containing compound metabolic process,nucleic acid metabolic process,heterocycle metabolic process,organic cyclic compound metabolic process,binding,cellular nitrogen compound metabolic process,RNA metabolic process,nitrogen compound metabolic process,cellular macromolecule biosynthetic process,cellular macrom…	--	--
LNC_000826	XLOC_039985	-	6:93534563-93538079	0.363408	0.623763	-0.779408	0.0078	0.384244	Novel_lncRNA	co_location	ENSRNOG00000008222	Timm9	translocase of inner mitochondrial membrane 9 [Source:RGD Symbol;Acc:621656]	GO:0005622,GO:0044424,GO:0005488,GO:0043229,GO:0043231,GO:0005515,GO:0043226,GO:0043169,GO:0043227,GO:0046872,GO:0031974,GO:0044446,GO:0044422,GO:0044464,GO:0005623,GO:0043167,GO:0005737,GO:0042721,GO:0045039,GO:0031966,GO:0005740,GO:0046983,GO:0071840,GO:0072321,GO:0005743,GO:0044429,GO:0016043,GO:0007006,GO:0019866,GO:0007007,GO:0042802,GO:0042803,GO:0044444,GO:0072655,GO:0031967,GO:0005739,GO:…	intracellular,intracellular part,binding,intracellular organelle,intracellular membrane-bounded organelle,protein binding,organelle,cation binding,membrane-bounded organelle,metal ion binding,membrane-enclosed lumen,intracellular organelle part,organelle part,cell part,cell,ion binding,cytoplasm,mitochondrial inner membrane protein insertion complex,protein import into mitochondrial inner membran…	--	--
LNC_000826	XLOC_039985	-	6:93534563-93538079	0.363408	0.623763	-0.779408	0.0078	0.384244	Novel_lncRNA	co_location	ENSRNOG00000007851	Psma3	proteasome subunit alpha 3 [Source:RGD Symbol;Acc:61844]	GO:0005515,GO:0044424,GO:0005622,GO:0043229,GO:0005488,GO:0032991,GO:0043226,GO:0005634,GO:0044260,GO:0043170,GO:0043227,GO:0043231,GO:0071704,GO:0003674,GO:0043234,GO:0044237,GO:0005737,GO:0044238,GO:0019773,GO:0008152,GO:0019222,GO:0044464,GO:0005623,GO:0016787,GO:0005839,GO:0004298,GO:0070003,GO:0070062,GO:0043230,GO:0065010,GO:0000502,GO:0003824,GO:0031988,GO:0044267,GO:0008150,GO:0009987,GO:…	protein binding,intracellular part,intracellular,intracellular organelle,binding,macromolecular complex,organelle,nucleus,cellular macromolecule metabolic process,macromolecule metabolic process,membrane-bounded organelle,intracellular membrane-bounded organelle,organic substance metabolic process,molecular_function,protein complex,cellular metabolic process,cytoplasm,primary metabolic process,pr…	rno03050	Proteasome
LNC_000826	XLOC_039985	-	6:93534563-93538079	0.363408	0.623763	-0.779408	0.0078	0.384244	Novel_lncRNA	co_location	ENSRNOG00000026239	Arid4a	AT-rich interaction domain 4A [Source:RGD Symbol;Acc:1307442]	GO:0044424,GO:0005622,GO:0010467,GO:0006725,GO:0006139,GO:0090304,GO:0046483,GO:1901360,GO:0043229,GO:0005488,GO:0032991,GO:0034641,GO:0043226,GO:0005634,GO:0016070,GO:0044428,GO:0006807,GO:0044446,GO:0034645,GO:0044260,GO:0043170,GO:0009059,GO:0043227,GO:0043231,GO:0044422,GO:0071704,GO:0060255,GO:0003674,GO:0043234,GO:0006351,GO:0032774,GO:1901576,GO:0044237,GO:0044249,GO:0019219,GO:0009058,GO:…	intracellular part,intracellular,gene expression,cellular aromatic compound metabolic process,nucleobase-containing compound metabolic process,nucleic acid metabolic process,heterocycle metabolic process,organic cyclic compound metabolic process,intracellular organelle,binding,macromolecular complex,cellular nitrogen compound metabolic process,organelle,nucleus,RNA metabolic process,nuclear part,…	--	--
LNC_000826	XLOC_039985	-	6:93534563-93538079	0.363408	0.623763	-0.779408	0.0078	0.384244	Novel_lncRNA	co_location	ENSRNOG00000054663	Tomm20l	translocase of outer mitochondrial membrane 20 homolog (yeast)-like [Source:MGI Symbol;Acc:MGI:1922516]	GO:0044424,GO:0005622,GO:0043229,GO:0032991,GO:0043226,GO:0044446,GO:0043227,GO:0043231,GO:0044422,GO:0031967,GO:0031975,GO:0043234,GO:0044455,GO:0005737,GO:0005742,GO:0044444,GO:0044464,GO:0071702,GO:0006810,GO:0005623,GO:0051234,GO:0044765,GO:0005739,GO:0006605,GO:0031966,GO:0051179,GO:0005740,GO:0045184,GO:0015031,GO:0046907,GO:0033036,GO:0044429,GO:0051649,GO:0051641,GO:0008104,GO:0006886,GO:…	intracellular part,intracellular,intracellular organelle,macromolecular complex,organelle,intracellular organelle part,membrane-bounded organelle,intracellular membrane-bounded organelle,organelle part,organelle envelope,envelope,protein complex,mitochondrial membrane part,cytoplasm,mitochondrial outer membrane translocase complex,cytoplasmic part,cell part,organic substance transport,transport,c…	--	--
LNC_000826	XLOC_039985	-	6:93534563-93538079	0.363408	0.623763	-0.779408	0.0078	0.384244	Novel_lncRNA	co_location	ENSRNOG00000008244	LOC690035	similar to Protein KIAA0586 [Source:RGD Symbol;Acc:1585176]	GO:0005515,GO:0044424,GO:0005622,GO:0043228,GO:0043232,GO:0043229,GO:0005488,GO:0043226,GO:0044446,GO:0043227,GO:0043231,GO:0044422,GO:0003674,GO:0015630,GO:0005856,GO:0005815,GO:0044085,GO:0044464,GO:0005623,GO:0044430,GO:0051234,GO:0042995,GO:0048869,GO:0022607,GO:0051179,GO:0005929,GO:0005932,GO:0036064,GO:0006996,GO:0045184,GO:0032502,GO:0044441,GO:0005813,GO:0031514,GO:0030031,GO:0060271,GO:…	protein binding,intracellular part,intracellular,non-membrane-bounded organelle,intracellular non-membrane-bounded organelle,intracellular organelle,binding,organelle,intracellular organelle part,membrane-bounded organelle,intracellular membrane-bounded organelle,organelle part,molecular_function,microtubule cytoskeleton,cytoskeleton,microtubule organizing center,cellular component biogenesis,cel…	--	--
ENSRNOT00000086490	ENSRNOG00000059969	AABR07021762.1	13:90170000-90172758	1.08643	0.791876	0.456253	0.0165	0.545849	Annotated_lncRNA	co_location	ENSRNOG00000004737	Cd48	Cd48 molecule [Source:RGD Symbol;Acc:620620]	GO:0005488,GO:0032991,GO:0044464,GO:0005623,GO:0005515,GO:0045576,GO:0003674,GO:0002274,GO:0002376,GO:0009987,GO:0046658,GO:0031225,GO:0005575,GO:0043234,GO:0045321,GO:0046649,GO:0031226,GO:0042110,GO:0009897,GO:0001775,GO:0008150,GO:0003823,GO:0044459,GO:0050794,GO:0009986,GO:0007154,GO:0044700,GO:0023052,GO:0050789,GO:0044763,GO:0065007,GO:0044699,GO:0050896,GO:0051716,GO:0007165,GO:0016020,GO:…	binding,macromolecular complex,cell part,cell,protein binding,mast cell activation,molecular_function,myeloid leukocyte activation,immune system process,cellular process,anchored to plasma membrane,anchored to membrane,cellular_component,protein complex,leukocyte activation,lymphocyte activation,intrinsic to plasma membrane,T cell activation,external side of plasma membrane,cell activation,biolog…	rno04650	Natural killer cell mediated cytotoxicity
ENSRNOT00000086490	ENSRNOG00000059969	AABR07021762.1	13:90170000-90172758	1.08643	0.791876	0.456253	0.0165	0.545849	Annotated_lncRNA	co_location	ENSRNOG00000059073	Slamf1	signaling lymphocytic activation molecule family member 1 [Source:RGD Symbol;Acc:1560634]	GO:0005515,GO:0033043,GO:0005488,GO:0044459,GO:0042110,GO:0032720,GO:0001818,GO:0002366,GO:0002263,GO:0030154,GO:0048869,GO:0035744,GO:0002820,GO:0048518,GO:2000349,GO:0001775,GO:0019222,GO:0048522,GO:0002277,GO:0051049,GO:0001817,GO:0030101,GO:0002725,GO:0060627,GO:0032715,GO:0046330,GO:0045321,GO:0002275,GO:0046649,GO:0042098,GO:0002819,GO:0016192,GO:0042088,GO:2000348,GO:0001816,GO:0008152,GO:…	protein binding,regulation of organelle organization,binding,plasma membrane part,T cell activation,negative regulation of tumor necrosis factor production,negative regulation of cytokine production,leukocyte activation involved in immune response,cell activation involved in immune response,cell differentiation,cellular developmental process,T-helper 1 cell cytokine production,negative regulation…	rno05162	Measles
ENSRNOT00000086490	ENSRNOG00000059969	AABR07021762.1	13:90170000-90172758	1.08643	0.791876	0.456253	0.0165	0.545849	Annotated_lncRNA	co_location	ENSRNOG00000022884	Cd84	CD84 molecule [Source:RGD Symbol;Acc:1564553]	GO:0005515,GO:0032386,GO:0043299,GO:0002115,GO:0005488,GO:0002886,GO:0032685,GO:0032701,GO:0001818,GO:0051924,GO:0045055,GO:0002366,GO:0060341,GO:0002263,GO:0010959,GO:0006816,GO:0048518,GO:0001775,GO:0070838,GO:0030001,GO:0072511,GO:0051049,GO:0001817,GO:0032661,GO:0046907,GO:0060627,GO:0051641,GO:0045321,GO:0002275,GO:0002444,GO:0006812,GO:2001256,GO:0006811,GO:0016192,GO:0032621,GO:0043300,GO:…	protein binding,regulation of intracellular transport,leukocyte degranulation,store-operated calcium entry,binding,regulation of myeloid leukocyte mediated immunity,negative regulation of granulocyte macrophage colony-stimulating factor production,negative regulation of interleukin-18 production,negative regulation of cytokine production,regulation of calcium ion transport,regulated secretory pat…	--	--
ENSRNOT00000086490	ENSRNOG00000059969	AABR07021762.1	13:90170000-90172758	1.08643	0.791876	0.456253	0.0165	0.545849	Annotated_lncRNA	co_location	ENSRNOG00000023209	Slamf7	SLAM family member 7 [Source:RGD Symbol;Acc:1560190]	GO:0016020,GO:0005575,GO:0044425,GO:0031224,GO:0016021	membrane,cellular_component,membrane part,intrinsic to membrane,integral to membrane	--	--
LNC_000506	XLOC_023086	-	19:10299483-10309800	0.508968	0.875022	-0.781745	0.0293	0.686758	Novel_lncRNA	co_location	ENSRNOG00000014626	Katnb1	katanin regulatory subunit B1 [Source:RGD Symbol;Acc:1311256]	GO:0005622,GO:0044424,GO:0043229,GO:0043231,GO:0043226,GO:0043227,GO:0005737,GO:0044446,GO:0005488,GO:0044422,GO:0044444,GO:0007275,GO:0005634,GO:0032502,GO:0008219,GO:0016265,GO:2000026,GO:0050793,GO:0048731,GO:0048522,GO:0048856,GO:0048518,GO:0046982,GO:0010941,GO:0048869,GO:0051239,GO:0030154,GO:0010942,GO:0044767,GO:0048523,GO:0032991,GO:0045595,GO:0044464,GO:0005623,GO:0048519,GO:0071840,GO:…	intracellular,intracellular part,intracellular organelle,intracellular membrane-bounded organelle,organelle,membrane-bounded organelle,cytoplasm,intracellular organelle part,binding,organelle part,cytoplasmic part,multicellular organismal development,nucleus,developmental process,cell death,death,regulation of multicellular organismal development,regulation of developmental process,system develop…	--	--
LNC_000506	XLOC_023086	-	19:10299483-10309800	0.508968	0.875022	-0.781745	0.0293	0.686758	Novel_lncRNA	co_location	ENSRNOG00000014087	Kifc3	kinesin family member C3 [Source:RGD Symbol;Acc:1307693]	GO:0032991,GO:0005515,GO:0097159,GO:1901363,GO:0034331,GO:0044446,GO:0043234,GO:0005815,GO:0044422,GO:0005488,GO:0008569,GO:0043954,GO:0016887,GO:0043228,GO:0043232,GO:0005813,GO:0045216,GO:0045218,GO:0034330,GO:0016462,GO:0016818,GO:0005874,GO:0016817,GO:0045217,GO:0008017,GO:0043167,GO:0006996,GO:0017111,GO:0015630,GO:0005875,GO:0005915,GO:0008092,GO:0003774,GO:0007030,GO:0006928,GO:0090136,GO:…	macromolecular complex,protein binding,organic cyclic compound binding,heterocyclic compound binding,cell junction maintenance,intracellular organelle part,protein complex,microtubule organizing center,organelle part,binding,minus-end-directed microtubule motor activity,cellular component maintenance,ATPase activity,non-membrane-bounded organelle,intracellular non-membrane-bounded organelle,centr…	--	--
LNC_000506	XLOC_023086	-	19:10299483-10309800	0.508968	0.875022	-0.781745	0.0293	0.686758	Novel_lncRNA	co_location	ENSRNOG00000013465	Tepp	testis, prostate and placenta expressed [Source:RGD Symbol;Acc:735198]	GO:0000003,GO:0019953,GO:0008150	reproduction,sexual reproduction,biological_process	--	--
LNC_000506	XLOC_023086	-	19:10299483-10309800	0.508968	0.875022	-0.781745	0.0293	0.686758	Novel_lncRNA	co_location	ENSRNOG00000025860	Drc7	dynein regulatory complex subunit 7 [Source:RGD Symbol;Acc:1565601]	GO:0005515,GO:0005488,GO:0005622,GO:0044464,GO:0003674,GO:0005623,GO:0044424,GO:0005575,GO:0005737	protein binding,binding,intracellular,cell part,molecular_function,cell,intracellular part,cellular_component,cytoplasm	--	--
LNC_000506	XLOC_023086	-	19:10299483-10309800	0.508968	0.875022	-0.781745	0.0293	0.686758	Novel_lncRNA	co_location	ENSRNOG00000031773	Cngb1	cyclic nucleotide gated channel beta 1 [Source:RGD Symbol;Acc:621809]	GO:0051291,GO:0032991,GO:0005515,GO:0051259,GO:0097159,GO:1901363,GO:0006461,GO:0070271,GO:0071822,GO:0031513,GO:0005261,GO:0015276,GO:0022834,GO:0043234,GO:0022836,GO:0022839,GO:0008324,GO:0065003,GO:0072372,GO:0030553,GO:0005488,GO:0044459,GO:0030154,GO:0043933,GO:0034220,GO:0048869,GO:0005216,GO:0022838,GO:0031226,GO:0005215,GO:0022607,GO:0017071,GO:0022892,GO:0048468,GO:0030001,GO:0015267,GO:…	protein heterooligomerization,macromolecular complex,protein binding,protein oligomerization,organic cyclic compound binding,heterocyclic compound binding,protein complex assembly,protein complex biogenesis,protein complex subunit organization,nonmotile primary cilium,cation channel activity,ligand-gated ion channel activity,ligand-gated channel activity,protein complex,gated channel activity,ion…	rno04022,rno04024,rno04744,rno04740	cGMP-PKG signaling pathway,cAMP signaling pathway,Phototransduction,Olfactory transduction
LNC_000506	XLOC_023086	-	19:10299483-10309800	0.508968	0.875022	-0.781745	0.0293	0.686758	Novel_lncRNA	co_location	ENSRNOG00000014896	Adgrg3	adhesion G protein-coupled receptor G3 [Source:RGD Symbol;Acc:1305674]	GO:0006351,GO:0032774,GO:0010467,GO:0016070,GO:0090304,GO:1901223,GO:1901362,GO:0009059,GO:0034654,GO:0034645,GO:0060255,GO:0010468,GO:0006725,GO:0018130,GO:0019438,GO:0010556,GO:0006139,GO:0046483,GO:0051252,GO:1901360,GO:0044271,GO:2000112,GO:0009889,GO:0031326,GO:0006355,GO:2001141,GO:0030154,GO:0080090,GO:0048869,GO:1901576,GO:0001775,GO:0019222,GO:0044249,GO:0031323,GO:0034641,GO:0044260,GO:…	transcription, DNA-dependent,RNA biosynthetic process,gene expression,RNA metabolic process,nucleic acid metabolic process,negative regulation of NIK/NF-kappaB cascade,organic cyclic compound biosynthetic process,macromolecule biosynthetic process,nucleobase-containing compound biosynthetic process,cellular macromolecule biosynthetic process,regulation of macromolecule metabolic process,regulatio…	--	--
LNC_000785	XLOC_036566	-	5:25729620-25732005	0.48257	0.249329	0.952685	0.0064	0.344707	Novel_lncRNA	co_location	ENSRNOG00000055292	LOC679087	similar to swan [Source:RGD Symbol;Acc:1593040]	GO:0003676,GO:0097159,GO:1901363,GO:0005488,GO:0003674,GO:0036094,GO:0000166,GO:1901265	nucleic acid binding,organic cyclic compound binding,heterocyclic compound binding,binding,molecular_function,small molecule binding,nucleotide binding,nucleoside phosphate binding	--	--
LNC_000785	XLOC_036566	-	5:25729620-25732005	0.48257	0.249329	0.952685	0.0064	0.344707	Novel_lncRNA	co_location	ENSRNOG00000016187	Tmem67	transmembrane protein 67 [Source:RGD Symbol;Acc:1586167]	GO:0005622,GO:0044237,GO:0044260,GO:0043229,GO:0043170,GO:0044424,GO:0008152,GO:0071704,GO:0043231,GO:0005488,GO:0044238,GO:0043226,GO:0005515,GO:0043227,GO:0048523,GO:0048519,GO:0032502,GO:0044446,GO:0044422,GO:0044464,GO:0005623,GO:0048856,GO:0044767,GO:0005737,GO:0009653,GO:0009987,GO:0048869,GO:0044267,GO:0051726,GO:0031005,GO:0071840,GO:0048646,GO:0003674,GO:0044444,GO:0044085,GO:0007049,GO:…	intracellular,cellular metabolic process,cellular macromolecule metabolic process,intracellular organelle,macromolecule metabolic process,intracellular part,metabolic process,organic substance metabolic process,intracellular membrane-bounded organelle,binding,primary metabolic process,organelle,protein binding,membrane-bounded organelle,negative regulation of cellular process,negative regulation …	--	--
LNC_000785	XLOC_036566	-	5:25729620-25732005	0.48257	0.249329	0.952685	0.0064	0.344707	Novel_lncRNA	co_location	ENSRNOG00000016338	Fam92a1	family with sequence similarity 92, member A1 [Source:RGD Symbol;Acc:1310681]	GO:0005515,GO:0005488,GO:0003674	protein binding,binding,molecular_function	--	--
LNC_000950	XLOC_045238	-	8:33148753-33153201	2.29272	2.69425	-0.232827	0.02765	0.670842	Novel_lncRNA	co_location	ENSRNOG00000008709	Arhgap32	Rho GTPase activating protein 32 [Source:RGD Symbol;Acc:1305267]	GO:0005515,GO:0044424,GO:0005622,GO:0043228,GO:0043232,GO:0043229,GO:0005488,GO:0043226,GO:0003674,GO:0005737,GO:0005856,GO:0044444,GO:0044464,GO:0005623,GO:0043168,GO:0043167,GO:0015629,GO:0005938,GO:0044763,GO:0008150,GO:0009987,GO:0044699,GO:0005575,GO:0050794,GO:0035091,GO:0050789,GO:0051716,GO:0005543,GO:0008289,GO:0065007,GO:0050896,GO:0007165,GO:0007154,GO:0071944,GO:0044700,GO:0023052	protein binding,intracellular part,intracellular,non-membrane-bounded organelle,intracellular non-membrane-bounded organelle,intracellular organelle,binding,organelle,molecular_function,cytoplasm,cytoskeleton,cytoplasmic part,cell part,cell,anion binding,ion binding,actin cytoskeleton,cell cortex,single-organism cellular process,biological_process,cellular process,single-organism process,cellular…	--	--
LNC_000950	XLOC_045238	-	8:33148753-33153201	2.29272	2.69425	-0.232827	0.02765	0.670842	Novel_lncRNA	co_location	ENSRNOG00000034226	LOC100362981	LRRGT00010-like [Source:RGD Symbol;Acc:2324608]	--	--	--	--
LNC_001067	XLOC_051624	-	X:18178981-18187601	0.776991	0.443062	0.810388	0.013	0.494105	Novel_lncRNA	co_location	ENSRNOG00000030868	LOC367746	similar to Spindlin-like protein 2 (SPIN-2) [Source:RGD Symbol;Acc:1584901]	GO:0048609,GO:0000003,GO:0032504,GO:0022414,GO:0019953,GO:0044702,GO:0007276,GO:0008150,GO:0044699,GO:0032501	multicellular organismal reproductive process,reproduction,multicellular organism reproduction,reproductive process,sexual reproduction,single organism reproductive process,gamete generation,biological_process,single-organism process,multicellular organismal process	--	--
LNC_001067	XLOC_051624	-	X:18178981-18187601	0.776991	0.443062	0.810388	0.013	0.494105	Novel_lncRNA	co_location	ENSRNOG00000015005	RGD1565862	similar to Spindlin-like protein 2 (SPIN-2) [Source:RGD Symbol;Acc:1565862]	GO:0048609,GO:0000003,GO:0032504,GO:0022414,GO:0019953,GO:0044702,GO:0007276,GO:0008150,GO:0044699,GO:0032501	multicellular organismal reproductive process,reproduction,multicellular organism reproduction,reproductive process,sexual reproduction,single organism reproductive process,gamete generation,biological_process,single-organism process,multicellular organismal process	--	--
LNC_000586	XLOC_026371	-	2:123454709-123464730	0.792255	0.588612	0.428649	0.01305	0.494273	Novel_lncRNA	co_location	ENSRNOG00000038436	RGD1307100	similar to RIKEN cDNA D630029K19 [Source:RGD Symbol;Acc:1307100]	GO:0005515,GO:0005488,GO:0003674,GO:0005575,GO:0016020,GO:0044425,GO:0016021,GO:0031224	protein binding,binding,molecular_function,cellular_component,membrane,membrane part,integral to membrane,intrinsic to membrane	--	--
LNC_000586	XLOC_026371	-	2:123454709-123464730	0.792255	0.588612	0.428649	0.01305	0.494273	Novel_lncRNA	co_location	ENSRNOG00000016070	Trpc3	transient receptor potential cation channel, subfamily C, member 3 [Source:RGD Symbol;Acc:61973]	GO:0005515,GO:0005488,GO:0010035,GO:0070679,GO:0014070,GO:1901700,GO:0009719,GO:0003674,GO:0010033,GO:0070588,GO:0005215,GO:0010038,GO:0046683,GO:0051592,GO:0043178,GO:0022892,GO:0036094,GO:0014074,GO:0055085,GO:0008324,GO:1901698,GO:0044464,GO:0005261,GO:0006810,GO:0005623,GO:0010243,GO:0016482,GO:0022857,GO:0051234,GO:0022891,GO:0044765,GO:0072509,GO:0015267,GO:0022803,GO:0043168,GO:0015075,GO:…	protein binding,binding,response to inorganic substance,inositol 1,4,5 trisphosphate binding,response to organic cyclic compound,response to oxygen-containing compound,response to endogenous stimulus,molecular_function,response to organic substance,calcium ion transmembrane transport,transporter activity,response to metal ion,response to organophosphorus,response to calcium ion,alcohol binding,su…	--	--
LNC_000582	XLOC_026282	-	2:113652347-113849403	0.531234	0.651746	-0.294961	0.00885	0.407645	Novel_lncRNA	co_location	ENSRNOG00000012608	Tmem212	transmembrane protein 212 [Source:RGD Symbol;Acc:1563109]	GO:0005575,GO:0016020,GO:0044425,GO:0016021,GO:0031224	cellular_component,membrane,membrane part,integral to membrane,intrinsic to membrane	--	--
LNC_000582	XLOC_026282	-	2:113652347-113849403	0.531234	0.651746	-0.294961	0.00885	0.407645	Novel_lncRNA	co_location	ENSRNOG00000028156	Pld1	phospholipase D1 [Source:RGD Symbol;Acc:3349]	GO:0005515,GO:0044424,GO:0005622,GO:0043229,GO:0005488,GO:0043226,GO:0044446,GO:0043227,GO:0043231,GO:0044422,GO:0071704,GO:0003674,GO:1901576,GO:0044237,GO:0044249,GO:0009058,GO:0005737,GO:0044238,GO:0008152,GO:0006897,GO:0044444,GO:0050764,GO:0051128,GO:0044085,GO:0044464,GO:0006810,GO:0005623,GO:0044087,GO:0051234,GO:0044765,GO:0030100,GO:0043168,GO:0022607,GO:0051179,GO:0016787,GO:0006909,GO:…	protein binding,intracellular part,intracellular,intracellular organelle,binding,organelle,intracellular organelle part,membrane-bounded organelle,intracellular membrane-bounded organelle,organelle part,organic substance metabolic process,molecular_function,organic substance biosynthetic process,cellular metabolic process,cellular biosynthetic process,biosynthetic process,cytoplasm,primary metabo…	rno04666,rno04724,rno04912,rno04024,rno04014,rno05212,rno00565,rno00564,rno04144,rno01100	Fc gamma R-mediated phagocytosis,Glutamatergic synapse,GnRH signaling pathway,cAMP signaling pathway,Ras signaling pathway,Pancreatic cancer,Ether lipid metabolism,Glycerophospholipid metabolism,Endocytosis,Metabolic pathways
LNC_000889	XLOC_042448	-	7:51515981-51519632	0.530923	0.728161	-0.455755	0.02645	0.658065	Novel_lncRNA	co_location	ENSRNOG00000004925	Ppp1r12a	protein phosphatase 1, regulatory subunit 12A [Source:RGD Symbol;Acc:620013]	GO:0005515,GO:0044424,GO:0005622,GO:0010467,GO:0006725,GO:0006139,GO:0090304,GO:0046483,GO:0043228,GO:0043232,GO:1901360,GO:0043229,GO:0005488,GO:0032991,GO:0034641,GO:0043226,GO:0016070,GO:0006807,GO:0044446,GO:0034645,GO:0044260,GO:0043170,GO:0009059,GO:0044422,GO:0071704,GO:0060255,GO:0003674,GO:0043234,GO:0006351,GO:0015630,GO:0032774,GO:1901576,GO:0044427,GO:0044237,GO:0044249,GO:0019219,GO:…	protein binding,intracellular part,intracellular,gene expression,cellular aromatic compound metabolic process,nucleobase-containing compound metabolic process,nucleic acid metabolic process,heterocycle metabolic process,non-membrane-bounded organelle,intracellular non-membrane-bounded organelle,organic cyclic compound metabolic process,intracellular organelle,binding,macromolecular complex,cellul…	rno04611,rno04022,rno04921,rno04810,rno04510,rno04024,rno05205,rno04270	Platelet activation,cGMP-PKG signaling pathway,Oxytocin signaling pathway,Regulation of actin cytoskeleton,Focal adhesion,cAMP signaling pathway,Proteoglycans in cancer,Vascular smooth muscle contraction
LNC_000889	XLOC_042448	-	7:51515981-51519632	0.530923	0.728161	-0.455755	0.02645	0.658065	Novel_lncRNA	co_expression	ENSRNOG00000009046	Phf13	PHD finger protein 13 [Source:RGD Symbol;Acc:1308145]	GO:0005622,GO:0044237,GO:1901360,GO:0006725,GO:0044260,GO:0006139,GO:0046483,GO:0090304,GO:0034641,GO:0043229,GO:0043170,GO:0006807,GO:0044424,GO:0008152,GO:0071704,GO:0043231,GO:0005488,GO:0044238,GO:0005634,GO:0043226,GO:0043227,GO:0046872,GO:0043169,GO:0044464,GO:0005623,GO:0003682,GO:0009987,GO:0071840,GO:0043167,GO:0003674,GO:0007049,GO:0016043,GO:0008150,GO:0008270,GO:0046914,GO:0071103,GO:…	intracellular,cellular metabolic process,organic cyclic compound metabolic process,cellular aromatic compound metabolic process,cellular macromolecule metabolic process,nucleobase-containing compound metabolic process,heterocycle metabolic process,nucleic acid metabolic process,cellular nitrogen compound metabolic process,intracellular organelle,macromolecule metabolic process,nitrogen compound m…	--	--
LNC_000623	XLOC_027891	-	20:20622482-20627056	1.13973	0.815601	0.48276	0.0378	0.754574	Novel_lncRNA	co_location	ENSRNOG00000000633	Rhobtb1	Rho-related BTB domain containing 1 [Source:RGD Symbol;Acc:1306871]	GO:0005622,GO:1901363,GO:0097159,GO:0005488,GO:0005515,GO:0044464,GO:0005623,GO:0009987,GO:0035556,GO:0043167,GO:0003674,GO:0050794,GO:0008150,GO:0050789,GO:0065007,GO:0007264,GO:0044699,GO:0005575,GO:0044763,GO:0000166,GO:1901265,GO:0036094,GO:0032561,GO:0019001,GO:0005525,GO:0032553,GO:0032555,GO:0035639,GO:0017076,GO:0032550,GO:0001883,GO:0032549,GO:0001882,GO:0051716,GO:0043168,GO:0050896,GO:…	intracellular,heterocyclic compound binding,organic cyclic compound binding,binding,protein binding,cell part,cell,cellular process,intracellular signal transduction,ion binding,molecular_function,regulation of cellular process,biological_process,regulation of biological process,biological regulation,small GTPase mediated signal transduction,single-organism process,cellular_component,single-organ…	rno04120	Ubiquitin mediated proteolysis
LNC_000623	XLOC_027891	-	20:20622482-20627056	1.13973	0.815601	0.48276	0.0378	0.754574	Novel_lncRNA	co_location	ENSRNOG00000000632	Cdk1	cyclin-dependent kinase 1 [Source:RGD Symbol;Acc:2319]	GO:0032991,GO:0005515,GO:0097159,GO:1901363,GO:0006461,GO:0070271,GO:0010467,GO:0071822,GO:0090304,GO:0009059,GO:0044446,GO:0032386,GO:0044427,GO:0043234,GO:0034645,GO:0060255,GO:0010468,GO:0005815,GO:0005694,GO:0006725,GO:0010556,GO:0006139,GO:0010035,GO:0044422,GO:0046483,GO:1901360,GO:0065003,GO:0044454,GO:2000112,GO:0055015,GO:0000077,GO:0009889,GO:0005488,GO:0048313,GO:0010557,GO:0031326,GO:…	macromolecular complex,protein binding,organic cyclic compound binding,heterocyclic compound binding,protein complex assembly,protein complex biogenesis,gene expression,protein complex subunit organization,nucleic acid metabolic process,macromolecule biosynthetic process,intracellular organelle part,regulation of intracellular transport,chromosomal part,protein complex,cellular macromolecule bios…	rno05203,rno04114,rno04914,rno05169,rno04110,rno04540,rno05168,rno04115	Viral carcinogenesis,Oocyte meiosis,Progesterone-mediated oocyte maturation,Epstein-Barr virus infection,Cell cycle,Gap junction,Herpes simplex infection,p53 signaling pathway
LNC_000626	XLOC_028101	-	20:49301704-49312472	0.870292	1.09916	-0.336835	0.0037	0.256951	Novel_lncRNA	co_location	ENSRNOG00000000322	Atg5	autophagy related 5 [Source:RGD Symbol;Acc:1359580]	GO:0005515,GO:0044424,GO:0005622,GO:0043229,GO:0005488,GO:0043226,GO:0044446,GO:0044260,GO:0043170,GO:0043227,GO:0043231,GO:0044422,GO:0031967,GO:0071704,GO:0031975,GO:0060255,GO:0003674,GO:0044455,GO:0044237,GO:0005737,GO:0080090,GO:0044238,GO:0009991,GO:0031667,GO:0031323,GO:0008152,GO:0006897,GO:0044444,GO:0050764,GO:0051129,GO:0019222,GO:0030154,GO:0051128,GO:0044085,GO:0019883,GO:0044464,GO:…	protein binding,intracellular part,intracellular,intracellular organelle,binding,organelle,intracellular organelle part,cellular macromolecule metabolic process,macromolecule metabolic process,membrane-bounded organelle,intracellular membrane-bounded organelle,organelle part,organelle envelope,organic substance metabolic process,envelope,regulation of macromolecule metabolic process,molecular_fun…	rno04140,rno04622	Regulation of autophagy,RIG-I-like receptor signaling pathway
LNC_000988	XLOC_047145	-	8:78669654-78674683	0.717539	0.348325	1.04262	0.0145	0.51587	Novel_lncRNA	co_location	ENSRNOG00000057754	Tcf12	transcription factor 12 [Source:RGD Symbol;Acc:3829]	GO:0003676,GO:0046982,GO:0032991,GO:0005515,GO:0006351,GO:0032774,GO:0097159,GO:1901363,GO:0010467,GO:0016070,GO:0003677,GO:0090304,GO:1901362,GO:0046983,GO:0009059,GO:0044446,GO:0044427,GO:0034654,GO:0043234,GO:0034645,GO:0070888,GO:0060255,GO:0010468,GO:0005694,GO:0006725,GO:0018130,GO:0019438,GO:0010556,GO:0006139,GO:0044422,GO:0046483,GO:0051252,GO:1901360,GO:0044271,GO:0044454,GO:2000112,GO:…	nucleic acid binding,protein heterodimerization activity,macromolecular complex,protein binding,transcription, DNA-dependent,RNA biosynthetic process,organic cyclic compound binding,heterocyclic compound binding,gene expression,RNA metabolic process,DNA binding,nucleic acid metabolic process,organic cyclic compound biosynthetic process,protein dimerization activity,macromolecule biosynthetic proc…	--	--
LNC_000038	XLOC_002017	-	1:199193333-199195185	1.51872	1.01756	0.577745	0.01405	0.508363	Novel_lncRNA	co_location	ENSRNOG00000018986	Fbxl19	F-box and leucine-rich repeat protein 19 [Source:RGD Symbol;Acc:1310989]	GO:0046872,GO:0043169,GO:0005488,GO:0044237,GO:0003676,GO:0071704,GO:0044238,GO:0043167,GO:0044260,GO:0005515,GO:0043170,GO:0097159,GO:1901363,GO:0009987,GO:0003677,GO:0008152,GO:0005622,GO:0046914,GO:0044267,GO:0008270,GO:0044424,GO:0044257,GO:0044248,GO:0043632,GO:0009056,GO:0019538,GO:1901575,GO:0006511,GO:0044265,GO:0019941,GO:0051603,GO:0003674,GO:0000151,GO:0030163,GO:0043161,GO:0010498,GO:…	metal ion binding,cation binding,binding,cellular metabolic process,nucleic acid binding,organic substance metabolic process,primary metabolic process,ion binding,cellular macromolecule metabolic process,protein binding,macromolecule metabolic process,organic cyclic compound binding,heterocyclic compound binding,cellular process,DNA binding,metabolic process,intracellular,transition metal ion bin…	--	--
LNC_000038	XLOC_002017	-	1:199193333-199195185	1.51872	1.01756	0.577745	0.01405	0.508363	Novel_lncRNA	co_location	ENSRNOG00000018962	Ctf1	cardiotrophin 1 [Source:RGD Symbol;Acc:2442]	GO:0080090,GO:0031323,GO:0060255,GO:0005488,GO:0023051,GO:0010646,GO:0019222,GO:0044237,GO:0071704,GO:0044238,GO:0048518,GO:0044260,GO:0030154,GO:0005515,GO:0009966,GO:0035556,GO:0043170,GO:0048869,GO:0032502,GO:0007167,GO:0007275,GO:0009987,GO:0048856,GO:0009893,GO:0048522,GO:0048583,GO:0006793,GO:0044767,GO:0043412,GO:0048731,GO:0006796,GO:0048468,GO:0007243,GO:0044763,GO:0031325,GO:0048666,GO:…	regulation of primary metabolic process,regulation of cellular metabolic process,regulation of macromolecule metabolic process,binding,regulation of signaling,regulation of cell communication,regulation of metabolic process,cellular metabolic process,organic substance metabolic process,primary metabolic process,positive regulation of biological process,cellular macromolecule metabolic process,cel…	rno04630,rno04060	Jak-STAT signaling pathway,Cytokine-cytokine receptor interaction
LNC_000038	XLOC_002017	-	1:199193333-199195185	1.51872	1.01756	0.577745	0.01405	0.508363	Novel_lncRNA	co_location	ENSRNOG00000018916	Bcl7c	B-cell CLL/lymphoma 7C [Source:RGD Symbol;Acc:1308439]	--	--	--	--
LNC_000038	XLOC_002017	-	1:199193333-199195185	1.51872	1.01756	0.577745	0.01405	0.508363	Novel_lncRNA	co_location	ENSRNOG00000039730	Orai3	ORAI calcium release-activated calcium modulator 3 [Source:RGD Symbol;Acc:1306538]	GO:0005488,GO:0005515,GO:0002115,GO:0030001,GO:0044699,GO:0003674,GO:0044765,GO:0006812,GO:0006811,GO:0006816,GO:0070838,GO:0072511,GO:0008150,GO:0005575,GO:0051234,GO:0051179,GO:0006810,GO:0031224,GO:0016021,GO:0016020,GO:0044425	binding,protein binding,store-operated calcium entry,metal ion transport,single-organism process,molecular_function,single-organism transport,cation transport,ion transport,calcium ion transport,divalent metal ion transport,divalent inorganic cation transport,biological_process,cellular_component,establishment of localization,localization,transport,intrinsic to membrane,integral to membrane,membr…	rno04020	Calcium signaling pathway
LNC_000038	XLOC_002017	-	1:199193333-199195185	1.51872	1.01756	0.577745	0.01405	0.508363	Novel_lncRNA	co_location	ENSRNOG00000019080	Hsd3b7	hydroxy-delta-5-steroid dehydrogenase, 3 beta- and steroid delta-isomerase 7 [Source:RGD Symbol;Acc:628727]	GO:0005515,GO:1901362,GO:0047016,GO:1901360,GO:0005488,GO:1901576,GO:0009058,GO:0071704,GO:0044238,GO:0003854,GO:0008152,GO:0035754,GO:0051179,GO:0048870,GO:0051674,GO:0006928,GO:0016477,GO:0040011,GO:0072676,GO:0006694,GO:0050900,GO:0003674,GO:0044763,GO:0033764,GO:0008150,GO:0002376,GO:0016229,GO:0044699,GO:0055114,GO:0009987,GO:0008202,GO:0051716,GO:0016853,GO:0048247,GO:0006629,GO:0050896,GO:…	protein binding,organic cyclic compound biosynthetic process,cholest-5-ene-3-beta,7-alpha-diol 3-beta-dehydrogenase activity,organic cyclic compound metabolic process,binding,organic substance biosynthetic process,biosynthetic process,organic substance metabolic process,primary metabolic process,3-beta-hydroxy-delta5-steroid dehydrogenase activity,metabolic process,B cell chemotaxis,localization,…	rno00120,rno01100	Primary bile acid biosynthesis,Metabolic pathways
LNC_000038	XLOC_002017	-	1:199193333-199195185	1.51872	1.01756	0.577745	0.01405	0.508363	Novel_lncRNA	co_location	ENSRNOG00000055028	Setd1a	SET domain containing 1A [Source:RGD Symbol;Acc:1311624]	GO:0003676,GO:0032991,GO:0005515,GO:0097159,GO:1901363,GO:0005719,GO:0044446,GO:0044427,GO:0043234,GO:0005694,GO:0044422,GO:0000791,GO:0044454,GO:0048188,GO:0005488,GO:0000790,GO:0048863,GO:0008013,GO:0000785,GO:0030154,GO:0000228,GO:0035097,GO:0048869,GO:0018024,GO:0043228,GO:0043232,GO:0042800,GO:0043414,GO:0048518,GO:0044428,GO:0031981,GO:0048468,GO:0048522,GO:0016278,GO:0016279,GO:0032259,GO:…	nucleic acid binding,macromolecular complex,protein binding,organic cyclic compound binding,heterocyclic compound binding,nuclear euchromatin,intracellular organelle part,chromosomal part,protein complex,chromosome,organelle part,euchromatin,nuclear chromosome part,Set1C/COMPASS complex,binding,nuclear chromatin,stem cell differentiation,beta-catenin binding,chromatin,cell differentiation,nuclear…	rno00310	Lysine degradation
LNC_000038	XLOC_002017	-	1:199193333-199195185	1.51872	1.01756	0.577745	0.01405	0.508363	Novel_lncRNA	co_location	ENSRNOG00000030907	Ctf2	cardiotrophin 2 [Source:RGD Symbol;Acc:1308254]	GO:0005146,GO:0005515,GO:0005488,GO:0048518,GO:0048522,GO:0005127,GO:0050794,GO:0008284,GO:0050789,GO:0003674,GO:0044763,GO:0008150,GO:0042127,GO:0065007,GO:0044699,GO:0009987,GO:0051716,GO:0050896,GO:0008283,GO:0007165,GO:0044700,GO:0023052,GO:0005126,GO:0007154,GO:0005575,GO:0005125,GO:0007166,GO:0005102,GO:0005576	leukemia inhibitory factor receptor binding,protein binding,binding,positive regulation of biological process,positive regulation of cellular process,ciliary neurotrophic factor receptor binding,regulation of cellular process,positive regulation of cell proliferation,regulation of biological process,molecular_function,single-organism cellular process,biological_process,regulation of cell prolifer…	--	--
LNC_000038	XLOC_002017	-	1:199193333-199195185	1.51872	1.01756	0.577745	0.01405	0.508363	Novel_lncRNA	co_location	ENSRNOG00000019193	Stx1b	syntaxin 1B [Source:RGD Symbol;Acc:3784]	GO:0005622,GO:0060255,GO:0019222,GO:0044424,GO:0005488,GO:0043229,GO:0043231,GO:0010468,GO:0043170,GO:0005515,GO:0010467,GO:0043226,GO:0043227,GO:0008152,GO:0071704,GO:0051239,GO:0048522,GO:0048518,GO:0044464,GO:0005623,GO:0023051,GO:0010646,GO:0019899,GO:0005737,GO:0019900,GO:0065003,GO:0019904,GO:0019901,GO:0034622,GO:0050789,GO:0043933,GO:0044085,GO:0050794,GO:0071840,GO:0022607,GO:0065007,GO:…	intracellular,regulation of macromolecule metabolic process,regulation of metabolic process,intracellular part,binding,intracellular organelle,intracellular membrane-bounded organelle,regulation of gene expression,macromolecule metabolic process,protein binding,gene expression,organelle,membrane-bounded organelle,metabolic process,organic substance metabolic process,regulation of multicellular or…	rno04130,rno04721	SNARE interactions in vesicular transport,Synaptic vesicle cycle
LNC_000038	XLOC_002017	-	1:199193333-199195185	1.51872	1.01756	0.577745	0.01405	0.508363	Novel_lncRNA	co_location	ENSRNOG00000019302	Stx4	syntaxin 4 [Source:RGD Symbol;Acc:621019]	GO:0032991,GO:0005515,GO:0006461,GO:0070271,GO:0071822,GO:0043234,GO:0043299,GO:0065003,GO:0005488,GO:0044459,GO:0002886,GO:0045055,GO:0002366,GO:0060341,GO:0002263,GO:0043933,GO:0048305,GO:0043309,GO:0043311,GO:0016230,GO:0048518,GO:0022607,GO:0001775,GO:0019222,GO:0048522,GO:0071322,GO:0051049,GO:0043005,GO:0002278,GO:0002447,GO:0043307,GO:0043308,GO:0046907,GO:0070201,GO:0000322,GO:0051223,GO:…	macromolecular complex,protein binding,protein complex assembly,protein complex biogenesis,protein complex subunit organization,protein complex,leukocyte degranulation,macromolecular complex assembly,binding,plasma membrane part,regulation of myeloid leukocyte mediated immunity,regulated secretory pathway,leukocyte activation involved in immune response,regulation of cellular localization,cell ac…	rno04962,rno04130	Vasopressin-regulated water reabsorption,SNARE interactions in vesicular transport
ENSRNOT00000090950	ENSRNOG00000061256	AABR07006888.1	1:262847719-262854734	0.614347	0.873589	-0.507901	0.0014	0.144221	Annotated_lncRNA	co_location	ENSRNOG00000051734	RGD1564887	similar to 9130011E15Rik protein [Source:RGD Symbol;Acc:1564887]	--	--	--	--
ENSRNOT00000090950	ENSRNOG00000061256	AABR07006888.1	1:262847719-262854734	0.614347	0.873589	-0.507901	0.0014	0.144221	Annotated_lncRNA	co_location	ENSRNOG00000018018	LOC100911951	Kv channel-interacting protein 2-like [Source:RGD Symbol;Acc:6489795]	GO:0005515,GO:0005488,GO:0032991,GO:0003674,GO:0043234,GO:0006461,GO:0070271,GO:0005215,GO:0065003,GO:0051291,GO:0022892,GO:0022836,GO:0022839,GO:0051259,GO:0055085,GO:0008324,GO:0071822,GO:0030154,GO:0044085,GO:0044464,GO:0005261,GO:0006810,GO:0005623,GO:0022857,GO:0051234,GO:0042995,GO:0022891,GO:0044765,GO:0043933,GO:0048869,GO:0015267,GO:0022803,GO:0015075,GO:0005216,GO:0022607,GO:0051179,GO:…	protein binding,binding,macromolecular complex,molecular_function,protein complex,protein complex assembly,protein complex biogenesis,transporter activity,macromolecular complex assembly,protein heterooligomerization,substrate-specific transporter activity,gated channel activity,ion gated channel activity,protein oligomerization,transmembrane transport,cation transmembrane transporter activity,pr…	--	--
LNC_000123	XLOC_005984	-	1:247849048-247858795	0.979307	0.389075	1.33171	0.02905	0.683706	Novel_lncRNA	co_location	ENSRNOG00000026942	RGD1311595	similar to KIAA2026 protein [Source:RGD Symbol;Acc:1311595]	--	--	--	--
LNC_000123	XLOC_005984	-	1:247849048-247858795	0.979307	0.389075	1.33171	0.02905	0.683706	Novel_lncRNA	co_location	ENSRNOG00000016172	Ric1	RIC1 homolog, RAB6A GEF complex partner 1 [Source:RGD Symbol;Acc:1310016]	GO:0032991,GO:0005515,GO:0044446,GO:0043234,GO:0006725,GO:0006139,GO:0044422,GO:0046483,GO:1901360,GO:0005488,GO:0080090,GO:0034066,GO:0019222,GO:0031323,GO:0034641,GO:0046907,GO:0019219,GO:0051641,GO:0042147,GO:0071704,GO:0006807,GO:0051171,GO:0016192,GO:0044238,GO:0044237,GO:0008152,GO:0050794,GO:0051649,GO:0051179,GO:0044765,GO:0019899,GO:0016197,GO:0043229,GO:0043231,GO:0005622,GO:0051234,GO:…	macromolecular complex,protein binding,intracellular organelle part,protein complex,cellular aromatic compound metabolic process,nucleobase-containing compound metabolic process,organelle part,heterocycle metabolic process,organic cyclic compound metabolic process,binding,regulation of primary metabolic process,Ric1p-Rgp1p complex,regulation of metabolic process,regulation of cellular metabolic p…	--	--
LNC_000123	XLOC_005984	-	1:247849048-247858795	0.979307	0.389075	1.33171	0.02905	0.683706	Novel_lncRNA	co_location	ENSRNOG00000010915	Ermp1	endoplasmic reticulum metallopeptidase 1 [Source:RGD Symbol;Acc:727831]	GO:0016020,GO:0005575,GO:0044425,GO:0031224,GO:0016021	membrane,cellular_component,membrane part,intrinsic to membrane,integral to membrane	--	--
LNC_000123	XLOC_005984	-	1:247849048-247858795	0.979307	0.389075	1.33171	0.02905	0.683706	Novel_lncRNA	co_location	ENSRNOG00000036608	Mlana	melan-A [Source:RGD Symbol;Acc:1306525]	GO:0005515,GO:0044446,GO:0044422,GO:0005488,GO:0005789,GO:0043229,GO:0043231,GO:0031090,GO:0005622,GO:0042175,GO:0016023,GO:0043226,GO:0043227,GO:0044464,GO:0031410,GO:0042470,GO:0048770,GO:0003674,GO:0005623,GO:0012505,GO:0044432,GO:0031988,GO:0005783,GO:0044424,GO:0031982,GO:0044444,GO:0016020,GO:0005802,GO:0005794,GO:0005575,GO:0044425,GO:0031224,GO:0016021,GO:0005737	protein binding,intracellular organelle part,organelle part,binding,endoplasmic reticulum membrane,intracellular organelle,intracellular membrane-bounded organelle,organelle membrane,intracellular,nuclear outer membrane-endoplasmic reticulum membrane network,cytoplasmic membrane-bounded vesicle,organelle,membrane-bounded organelle,cell part,cytoplasmic vesicle,melanosome,pigment granule,molecular…	--	--
