# Supplementary material for: Differentially expressed long noncoding RNAs and mRNAs in PC12 cells under lysophosphatidylcholine stimulation
Source: Sci Rep. 2022 Nov 11;12:19333. doi: 10.1038/s41598-022-21676-5 (PMC9652419; doi:10.1038/s41598-022-21676-5)
Supplement: Supplementary file 3 — Supplementary Information 3. [file 41598_2022_21676_MOESM3_ESM.xls]

transcript_id	gene_id	gene_name	gene_location	NGF_FPKM	Control_FPKM	log2(foldchange)	pvalue	qvalue	Gene_description	GO_id	GO_description	KO_id	KO_pathway
ENSRNOT00000078802	ENSRNOG00000060689	Parp11	4:160020471-160058729	2.10972	1.70006	0.311462	0.0203	0.593383	poly (ADP-ribose) polymerase family, member 11 [Source:RGD Symbol;Acc:1561791]	GO:0005622,GO:0044424,GO:0043229,GO:0043231,GO:0043226,GO:0043227,GO:0044446,GO:0044422,GO:0005634,GO:0031967,GO:0031975,GO:0044428,GO:0044464,GO:0005623,GO:0071840,GO:0016740,GO:0003824,GO:0016043,GO:0003674,GO:0012505,GO:0006996,GO:0009987,GO:0005575,GO:0003950,GO:0016763,GO:0005635,GO:0006998,GO:0016757,GO:0008150,GO:0006997,GO:0044763,GO:0044699,GO:0061024,GO:0016044	intracellular,intracellular part,intracellular organelle,intracellular membrane-bounded organelle,organelle,membrane-bounded organelle,intracellular organelle part,organelle part,nucleus,organelle envelope,envelope,nuclear part,cell part,cell,cellular component organization or biogenesis,transferase activity,catalytic activity,cellular component organization,molecular_function,endomembrane system…	--	--
ENSRNOT00000084924	ENSRNOG00000051372	Mycn	6:38222554-38228379	10.8762	9.04341	0.26624	0.00305	0.230878	v-myc avian myelocytomatosis viral oncogene neuroblastoma derived homolog [Source:RGD Symbol;Acc:1584995]	GO:0044249,GO:0009058,GO:1901576,GO:1901362,GO:0005622,GO:0034645,GO:0019438,GO:0009059,GO:0018130,GO:0034654,GO:0006351,GO:0044271,GO:0044237,GO:0032774,GO:0010467,GO:0031326,GO:0009889,GO:0006355,GO:2001141,GO:1901360,GO:0006725,GO:0016070,GO:0044260,GO:2000112,GO:0051252,GO:0006139,GO:0031323,GO:0046483,GO:0080090,GO:0060255,GO:0010556,GO:0090304,GO:0051171,GO:0019219,GO:0010468,GO:0001071,GO:…	cellular biosynthetic process,biosynthetic process,organic substance biosynthetic process,organic cyclic compound biosynthetic process,intracellular,cellular macromolecule biosynthetic process,aromatic compound biosynthetic process,macromolecule biosynthetic process,heterocycle biosynthetic process,nucleobase-containing compound biosynthetic process,transcription, DNA-dependent,cellular nitrogen …	rno05202	Transcriptional misregulation in cancer
ENSRNOT00000027075	ENSRNOG00000019982	Ethe1	1:81456983-81472097	12.5964	10.557	0.25482	0.0205	0.596336	ETHE1, persulfide dioxygenase [Source:RGD Symbol;Acc:1311034]	GO:0005622,GO:0044424,GO:0043229,GO:0043231,GO:0044237,GO:0043226,GO:0046872,GO:0043227,GO:0043169,GO:0034641,GO:0006807,GO:0005737,GO:0044446,GO:0044238,GO:0005488,GO:0008152,GO:0071704,GO:0044422,GO:0044444,GO:0005634,GO:0043167,GO:0044428,GO:0044710,GO:0044464,GO:0044281,GO:0005739,GO:0005623,GO:0005654,GO:0031981,GO:0043436,GO:0016491,GO:0006082,GO:0031974,GO:0050313,GO:0046914,GO:0055114,GO:…	intracellular,intracellular part,intracellular organelle,intracellular membrane-bounded organelle,cellular metabolic process,organelle,metal ion binding,membrane-bounded organelle,cation binding,cellular nitrogen compound metabolic process,nitrogen compound metabolic process,cytoplasm,intracellular organelle part,primary metabolic process,binding,metabolic process,organic substance metabolic proc…	rno00920	Sulfur metabolism
ENSRNOT00000071243	ENSRNOG00000049308	Sfxn2	1:266333439-266345697	1.13598	1.44992	-0.352034	0.0479	0.819422	sideroflexin 2 [Source:RGD Symbol;Acc:1306131]	GO:0009987,GO:0044763,GO:0006811,GO:0034220,GO:0044699,GO:0044765,GO:0055085,GO:0051179,GO:0003674,GO:0015075,GO:0051234,GO:0006810,GO:0022891,GO:0022892,GO:0022857,GO:0005215,GO:0008150,GO:0005575,GO:0016020	cellular process,single-organism cellular process,ion transport,ion transmembrane transport,single-organism process,single-organism transport,transmembrane transport,localization,molecular_function,ion transmembrane transporter activity,establishment of localization,transport,substrate-specific transmembrane transporter activity,substrate-specific transporter activity,transmembrane transporter ac…	--	--
ENSRNOT00000012328	ENSRNOG00000009222	Epha2	5:159845773-159874206	4.33821	3.32341	0.384436	0.00015	0.028151	Eph receptor A2 [Source:RGD Symbol;Acc:1307204]	GO:1901363,GO:0097159,GO:0005488,GO:0005515,GO:0048523,GO:0048519,GO:0032502,GO:0048518,GO:0008219,GO:0016265,GO:0006915,GO:0012501,GO:0007275,GO:0001503,GO:0097193,GO:0044464,GO:0048732,GO:0005623,GO:0097190,GO:0009887,GO:0010033,GO:0070887,GO:0048856,GO:0009888,GO:0048568,GO:0048731,GO:0048562,GO:0036342,GO:0051239,GO:0048598,GO:0044767,GO:0009605,GO:0009653,GO:0033554,GO:0002040,GO:0008630,GO:…	heterocyclic compound binding,organic cyclic compound binding,binding,protein binding,negative regulation of cellular process,negative regulation of biological process,developmental process,positive regulation of biological process,cell death,death,apoptotic process,programmed cell death,multicellular organismal development,ossification,intrinsic apoptotic signaling pathway,cell part,gland develo…	rno04360,rno04151,rno04014,rno04015	Axon guidance,PI3K-Akt signaling pathway,Ras signaling pathway,Rap1 signaling pathway
ENSRNOT00000008440	ENSRNOG00000006025	Lamb3	13:112031593-112073186	10.5984	13.7342	-0.37392	5e-05	0.011183	laminin subunit beta 3 [Source:RGD Symbol;Acc:1562668]	GO:0009790,GO:0048598,GO:0045444,GO:0005488,GO:0007275,GO:0032502,GO:0048856,GO:0048869,GO:0030154,GO:0044767,GO:0032991,GO:0009888,GO:0009653,GO:0050873,GO:0005515,GO:0007369,GO:0007492,GO:0048646,GO:0001704,GO:0005610,GO:0001706,GO:0032403,GO:0005605,GO:0003674,GO:0035987,GO:0043256,GO:0031012,GO:0009987,GO:0005604,GO:0005578,GO:0005575,GO:0043234,GO:0044420,GO:0044707,GO:0032501,GO:0008150,GO:…	embryo development,embryonic morphogenesis,fat cell differentiation,binding,multicellular organismal development,developmental process,anatomical structure development,cellular developmental process,cell differentiation,single-organism developmental process,macromolecular complex,tissue development,anatomical structure morphogenesis,brown fat cell differentiation,protein binding,gastrulation,endo…	rno05200,rno05222,rno05145,rno04151,rno05146,rno04510,rno04512	Pathways in cancer,Small cell lung cancer,Toxoplasmosis,PI3K-Akt signaling pathway,Amoebiasis,Focal adhesion,ECM-receptor interaction
ENSRNOT00000004143	ENSRNOG00000046405	Hic1	10:62007149-62009582	1.52809	1.03377	0.563815	0.00075	0.0947104	hypermethylated in cancer 1 [Source:RGD Symbol;Acc:1307527]	GO:0044249,GO:0009058,GO:1901576,GO:1901362,GO:0005622,GO:0034645,GO:0019438,GO:0009059,GO:0018130,GO:0034654,GO:0006351,GO:0003676,GO:0044271,GO:0044237,GO:0032774,GO:0010467,GO:0031326,GO:0009889,GO:0006355,GO:2001141,GO:1901360,GO:0006725,GO:0016070,GO:0044260,GO:2000112,GO:0051252,GO:0006139,GO:0031323,GO:0046483,GO:0080090,GO:0060255,GO:0010556,GO:0090304,GO:0051171,GO:0019219,GO:0010468,GO:…	cellular biosynthetic process,biosynthetic process,organic substance biosynthetic process,organic cyclic compound biosynthetic process,intracellular,cellular macromolecule biosynthetic process,aromatic compound biosynthetic process,macromolecule biosynthetic process,heterocycle biosynthetic process,nucleobase-containing compound biosynthetic process,transcription, DNA-dependent,nucleic acid bindi…	--	--
ENSRNOT00000092178	ENSRNOG00000052326	Uba1y	Y:422854-445477	0.807384	0.629843	0.358263	0.04925	0.824664	ubiquitin-activating enzyme, Chr Y [Source:RGD Symbol;Acc:3925]	GO:0005488,GO:0044237,GO:0071704,GO:0044238,GO:0043167,GO:0044260,GO:0043170,GO:0097159,GO:1901363,GO:0009987,GO:0043412,GO:0008152,GO:0006464,GO:0036211,GO:0044267,GO:0044699,GO:0004839,GO:0032446,GO:0044257,GO:0016567,GO:0044248,GO:0043632,GO:0009056,GO:0019538,GO:0070647,GO:1901575,GO:0006511,GO:0007283,GO:0048232,GO:0044265,GO:0019941,GO:0051603,GO:0008641,GO:0003674,GO:0030163,GO:0032501,GO:…	binding,cellular metabolic process,organic substance metabolic process,primary metabolic process,ion binding,cellular macromolecule metabolic process,macromolecule metabolic process,organic cyclic compound binding,heterocyclic compound binding,cellular process,macromolecule modification,metabolic process,cellular protein modification process,protein modification process,cellular protein metabolic…	rno05012,rno04120	Parkinson's disease,Ubiquitin mediated proteolysis
ENSRNOT00000008680	ENSRNOG00000006608	Tmem70	5:2019851-2037038	6.62515	5.57948	0.247824	0.0237	0.632282	transmembrane protein 70 [Source:RGD Symbol;Acc:1566224]	GO:0005622,GO:0043229,GO:0044424,GO:0043231,GO:0005634,GO:0043226,GO:0043227,GO:0044446,GO:0044422,GO:0031981,GO:0043233,GO:0044428,GO:0070013,GO:0031974,GO:0044464,GO:0005623,GO:0005737,GO:0009987,GO:0005654,GO:0071840,GO:0031966,GO:0005740,GO:0044444,GO:0005739,GO:0044085,GO:0044429,GO:0016043,GO:0044455,GO:0031967,GO:0031975,GO:0022607,GO:0007005,GO:0043933,GO:0008150,GO:0065003,GO:0033615,GO:…	intracellular,intracellular organelle,intracellular part,intracellular membrane-bounded organelle,nucleus,organelle,membrane-bounded organelle,intracellular organelle part,organelle part,nuclear lumen,organelle lumen,nuclear part,intracellular organelle lumen,membrane-enclosed lumen,cell part,cell,cytoplasm,cellular process,nucleoplasm,cellular component organization or biogenesis,mitochondrial m…	--	--
ENSRNOT00000028707	ENSRNOG00000021145	Gpr137	1:222194265-222197252	7.88803	9.313	-0.239581	0.01895	0.575799	G protein-coupled receptor 137 [Source:RGD Symbol;Acc:1586317]	GO:0005575,GO:0016020,GO:0031224,GO:0016021,GO:0044425	cellular_component,membrane,intrinsic to membrane,integral to membrane,membrane part	--	--
ENSRNOT00000068340	ENSRNOG00000019677	Arid3b	8:62569527-62616828	4.25801	3.38266	0.332019	0.0009	0.106002	AT-rich interaction domain 3B [Source:RGD Symbol;Acc:1306335]	GO:0044249,GO:0009058,GO:1901576,GO:1901362,GO:0005622,GO:0034645,GO:0019438,GO:0009059,GO:0018130,GO:0034654,GO:0006351,GO:0003676,GO:0044271,GO:0044237,GO:0032774,GO:0010467,GO:0031326,GO:0009889,GO:0006355,GO:2001141,GO:1901360,GO:0006725,GO:0016070,GO:0044260,GO:2000112,GO:0051252,GO:0006139,GO:0031323,GO:0046483,GO:0080090,GO:0060255,GO:0010556,GO:0090304,GO:0051171,GO:0019219,GO:0010468,GO:…	cellular biosynthetic process,biosynthetic process,organic substance biosynthetic process,organic cyclic compound biosynthetic process,intracellular,cellular macromolecule biosynthetic process,aromatic compound biosynthetic process,macromolecule biosynthetic process,heterocycle biosynthetic process,nucleobase-containing compound biosynthetic process,transcription, DNA-dependent,nucleic acid bindi…	--	--
ENSRNOT00000036990	ENSRNOG00000023576	RGD1305645	9:50526810-50548046	7.5255	8.9711	-0.253498	0.0448	0.802457	similar to RIKEN cDNA 1500015O10 [Source:RGD Symbol;Acc:1305645]	GO:0044237,GO:0071704,GO:0044238,GO:0044260,GO:0043170,GO:0032502,GO:0009987,GO:0033554,GO:0006950,GO:0043231,GO:0044767,GO:0044763,GO:0008152,GO:0007569,GO:0090398,GO:0043227,GO:0043229,GO:0005622,GO:0044267,GO:0044699,GO:0044424,GO:0007568,GO:0043226,GO:0044257,GO:0070314,GO:0044248,GO:0043632,GO:0008054,GO:0009056,GO:0019538,GO:1901575,GO:0006511,GO:0044265,GO:0019941,GO:0005737,GO:0051603,GO:…	cellular metabolic process,organic substance metabolic process,primary metabolic process,cellular macromolecule metabolic process,macromolecule metabolic process,developmental process,cellular process,cellular response to stress,response to stress,intracellular membrane-bounded organelle,single-organism developmental process,single-organism cellular process,metabolic process,cell aging,cellular s…	--	--
ENSRNOT00000011635	ENSRNOG00000008612	Agbl5	6:26838035-26855658	3.70637	4.2869	-0.209927	0.0396	0.768996	ATP/GTP binding protein-like 5 [Source:RGD Symbol;Acc:1598311]	GO:0046872,GO:0043169,GO:0005488,GO:0044237,GO:0005634,GO:0071704,GO:0044238,GO:0043167,GO:0044260,GO:0005515,GO:0043170,GO:0009987,GO:0006950,GO:0043231,GO:0043412,GO:0008152,GO:0006464,GO:0036211,GO:0018200,GO:0035611,GO:0043227,GO:0018193,GO:0043229,GO:0005622,GO:0002376,GO:0046914,GO:0044267,GO:0008270,GO:0044424,GO:0043226,GO:0019538,GO:0035608,GO:0005737,GO:0006952,GO:0003674,GO:0051707,GO:…	metal ion binding,cation binding,binding,cellular metabolic process,nucleus,organic substance metabolic process,primary metabolic process,ion binding,cellular macromolecule metabolic process,protein binding,macromolecule metabolic process,cellular process,response to stress,intracellular membrane-bounded organelle,macromolecule modification,metabolic process,cellular protein modification process,…	--	--
ENSRNOT00000080082	ENSRNOG00000000130	Dnajb5	5:58393232-58401870	2.14078	1.22556	0.804691	0.01325	0.497678	DnaJ heat shock protein family (Hsp40) member B5 [Source:RGD Symbol;Acc:1307453]	GO:0044249,GO:0009058,GO:1901576,GO:1901362,GO:0005622,GO:0034645,GO:0019438,GO:0009059,GO:0018130,GO:0034654,GO:0006351,GO:0044271,GO:0044237,GO:0032774,GO:0010467,GO:0031326,GO:0009889,GO:0006355,GO:2001141,GO:1901360,GO:0006725,GO:0016070,GO:0044260,GO:2000112,GO:0051252,GO:0006139,GO:0031323,GO:0046483,GO:0080090,GO:0060255,GO:0010556,GO:0090304,GO:0051171,GO:0019219,GO:0010468,GO:0034641,GO:…	cellular biosynthetic process,biosynthetic process,organic substance biosynthetic process,organic cyclic compound biosynthetic process,intracellular,cellular macromolecule biosynthetic process,aromatic compound biosynthetic process,macromolecule biosynthetic process,heterocycle biosynthetic process,nucleobase-containing compound biosynthetic process,transcription, DNA-dependent,cellular nitrogen …	--	--
ENSRNOT00000067949	ENSRNOG00000017060	Ryr2	17:65535402-65955606	0.727451	1.23555	-0.764235	0.0218	0.613744	ryanodine receptor 2 [Source:RGD Symbol;Acc:620314]	GO:0043169,GO:0046872,GO:0009888,GO:0051270,GO:0006351,GO:0032774,GO:0035295,GO:1901701,GO:0010556,GO:0051252,GO:0006355,GO:2001141,GO:0009059,GO:0051239,GO:0019219,GO:0016070,GO:0090304,GO:2000112,GO:0048598,GO:0097159,GO:0051171,GO:0034654,GO:1901700,GO:0007275,GO:0019438,GO:0018130,GO:0043167,GO:0044271,GO:0071310,GO:0048519,GO:1901362,GO:0051592,GO:0009889,GO:0034645,GO:0005488,GO:0007178,GO:…	cation binding,metal ion binding,tissue development,regulation of cellular component movement,transcription, DNA-dependent,RNA biosynthetic process,tube development,cellular response to oxygen-containing compound,regulation of macromolecule biosynthetic process,regulation of RNA metabolic process,regulation of transcription, DNA-dependent,regulation of RNA biosynthetic process,macromolecule biosy…	rno04713,rno04972,rno04921,rno04020,rno04024,rno05412,rno04261,rno04260,rno05410,rno04911,rno05414	Circadian entrainment,Pancreatic secretion,Oxytocin signaling pathway,Calcium signaling pathway,cAMP signaling pathway,Arrhythmogenic right ventricular cardiomyopathy (ARVC),Adrenergic signaling in cardiomyocytes,Cardiac muscle contraction,Hypertrophic cardiomyopathy (HCM),Insulin secretion,Dilated cardiomyopathy
ENSRNOT00000089107	ENSRNOG00000017220	Tcirg1	1:219127601-219139464	0.376826	1.54366	-2.03439	0.0001	0.0200508	T-cell immune regulator 1, ATPase H+ transporting V0 subunit A3 [Source:RGD Symbol;Acc:735136]	GO:0005622,GO:0044424,GO:0043229,GO:0043231,GO:0044237,GO:0043226,GO:0044260,GO:0043227,GO:0009058,GO:0034641,GO:0006807,GO:0044249,GO:0005737,GO:0006139,GO:1901576,GO:0006725,GO:1901360,GO:0046483,GO:1901362,GO:0044446,GO:0044238,GO:0019438,GO:0044271,GO:0043170,GO:0034654,GO:0005488,GO:0008152,GO:0071704,GO:0044422,GO:0044444,GO:0018130,GO:0006793,GO:0006796,GO:0044085,GO:0015078,GO:0031090,GO:…	intracellular,intracellular part,intracellular organelle,intracellular membrane-bounded organelle,cellular metabolic process,organelle,cellular macromolecule metabolic process,membrane-bounded organelle,biosynthetic process,cellular nitrogen compound metabolic process,nitrogen compound metabolic process,cellular biosynthetic process,cytoplasm,nucleobase-containing compound metabolic process,organ…	rno00190,rno01100,rno05323,rno05152,rno04142,rno04966,rno04721,rno04145	Oxidative phosphorylation,Metabolic pathways,Rheumatoid arthritis,Tuberculosis,Lysosome,Collecting duct acid secretion,Synaptic vesicle cycle,Phagosome
ENSRNOT00000064081	ENSRNOG00000000581	Cdc40	20:48503972-48574546	1.48978	2.23176	-0.583082	0.02535	0.650234	cell division cycle 40 [Source:RGD Symbol;Acc:1307063]	GO:0005488,GO:0044237,GO:0005634,GO:0071704,GO:0044238,GO:0016070,GO:0044260,GO:0034641,GO:0005515,GO:0043170,GO:0006139,GO:0006725,GO:0046483,GO:0009987,GO:0090304,GO:0006807,GO:1901360,GO:0043231,GO:0010467,GO:0044763,GO:0008152,GO:0043227,GO:0043229,GO:0005622,GO:0044699,GO:0044424,GO:0043226,GO:0003674,GO:0044428,GO:0071013,GO:0044464,GO:0005623,GO:0005681,GO:0008150,GO:0044446,GO:0006396,GO:…	binding,cellular metabolic process,nucleus,organic substance metabolic process,primary metabolic process,RNA metabolic process,cellular macromolecule metabolic process,cellular nitrogen compound metabolic process,protein binding,macromolecule metabolic process,nucleobase-containing compound metabolic process,cellular aromatic compound metabolic process,heterocycle metabolic process,cellular proce…	rno03040	Spliceosome
ENSRNOT00000000767	ENSRNOG00000000618	Mdga2	6:88447748-88917070	1.80892	1.50072	0.269474	0.04215	0.786807	MAM domain containing glycosylphosphatidylinositol anchor 2 [Source:RGD Symbol;Acc:735131]	GO:0005575,GO:0016020,GO:0031224,GO:0016021,GO:0044425	cellular_component,membrane,intrinsic to membrane,integral to membrane,membrane part	--	--
ENSRNOT00000085132	ENSRNOG00000008316	Vps39	3:112087676-112125318	3.86399	6.01427	-0.638299	0.0097	0.426513	VPS39 HOPS complex subunit [Source:RGD Symbol;Acc:1304858]	GO:0005622,GO:0044237,GO:0043229,GO:0044424,GO:0008152,GO:0043231,GO:0005488,GO:0043226,GO:0005515,GO:0043227,GO:0044446,GO:0044422,GO:0044464,GO:0005623,GO:0005737,GO:0009987,GO:0071840,GO:0003674,GO:0044444,GO:0016043,GO:0006914,GO:0008150,GO:0032991,GO:0031090,GO:0031902,GO:0005770,GO:0071702,GO:0006996,GO:0034058,GO:0045184,GO:0044248,GO:0030119,GO:0006886,GO:0044699,GO:0015031,GO:0005575,GO:…	intracellular,cellular metabolic process,intracellular organelle,intracellular part,metabolic process,intracellular membrane-bounded organelle,binding,organelle,protein binding,membrane-bounded organelle,intracellular organelle part,organelle part,cell part,cell,cytoplasm,cellular process,cellular component organization or biogenesis,molecular_function,cytoplasmic part,cellular component organiza…	--	--
ENSRNOT00000001146	ENSRNOG00000000858	Sapcd1	20:5018263-5020150	1.86506	2.86952	-0.621587	0.00455	0.285791	suppressor APC domain containing 1 [Source:RGD Symbol;Acc:1359359]	--	--	--	--
ENSRNOT00000018511	ENSRNOG00000013851	Spry4	18:32594957-32609864	2.25723	1.10818	1.02636	5e-05	0.011183	sprouty RTK signaling antagonist 4 [Source:RGD Symbol;Acc:1305324]	GO:0044237,GO:0044260,GO:0031323,GO:0080090,GO:0060255,GO:0019222,GO:0043170,GO:0008152,GO:0071704,GO:0005488,GO:0044238,GO:0005515,GO:0048523,GO:0048519,GO:0031324,GO:0009892,GO:0010605,GO:0032502,GO:0007275,GO:0006796,GO:0006793,GO:0016310,GO:0009987,GO:0035556,GO:0043412,GO:0044267,GO:0006464,GO:0036211,GO:0003674,GO:0006468,GO:0033673,GO:0051348,GO:0048583,GO:0071900,GO:0043407,GO:0010646,GO:…	cellular metabolic process,cellular macromolecule metabolic process,regulation of cellular metabolic process,regulation of primary metabolic process,regulation of macromolecule metabolic process,regulation of metabolic process,macromolecule metabolic process,metabolic process,organic substance metabolic process,binding,primary metabolic process,protein binding,negative regulation of cellular proc…	rno04630	Jak-STAT signaling pathway
ENSRNOT00000082489	ENSRNOG00000013694	Ntng2	3:7742530-7796385	0.480498	0.928901	-0.950995	0.0093	0.416867	netrin G2 [Source:RGD Symbol;Acc:1307089]	GO:0005488,GO:0030154,GO:0005515,GO:0048869,GO:0032502,GO:0007275,GO:0009987,GO:0048856,GO:0031225,GO:0044767,GO:0048731,GO:0009653,GO:0048468,GO:0046658,GO:0044763,GO:0048666,GO:0048812,GO:0043005,GO:0048667,GO:0031175,GO:0030182,GO:0061564,GO:0097458,GO:0007409,GO:0000902,GO:0048699,GO:0000904,GO:0030030,GO:0032989,GO:0048858,GO:0032990,GO:0022008,GO:0044699,GO:0007399,GO:0030424,GO:0044707,GO:…	binding,cell differentiation,protein binding,cellular developmental process,developmental process,multicellular organismal development,cellular process,anatomical structure development,anchored to membrane,single-organism developmental process,system development,anatomical structure morphogenesis,cell development,anchored to plasma membrane,single-organism cellular process,neuron development,neur…	rno04360,rno04514	Axon guidance,Cell adhesion molecules (CAMs)
ENSRNOT00000082009	ENSRNOG00000019716	Ntf3	4:158636883-158705886	0.805607	0.377549	1.09341	0.0372	0.752007	neurotrophin 3 [Source:RGD Symbol;Acc:619728]	GO:0080090,GO:0031323,GO:0060255,GO:0005488,GO:0008219,GO:0016265,GO:0023051,GO:0010646,GO:0048523,GO:0010942,GO:0019222,GO:0010941,GO:0051239,GO:0043065,GO:0044237,GO:0043068,GO:0030335,GO:0012501,GO:2000147,GO:0051272,GO:2000026,GO:0042981,GO:0071704,GO:0006915,GO:0040017,GO:0045595,GO:0044238,GO:0043067,GO:0050804,GO:0050793,GO:0051094,GO:0048519,GO:0048518,GO:0042127,GO:0044260,GO:0051969,GO:…	regulation of primary metabolic process,regulation of cellular metabolic process,regulation of macromolecule metabolic process,binding,cell death,death,regulation of signaling,regulation of cell communication,negative regulation of cellular process,positive regulation of cell death,regulation of metabolic process,regulation of cell death,regulation of multicellular organismal process,positive reg…	rno04010,rno04722	MAPK signaling pathway,Neurotrophin signaling pathway
ENSRNOT00000035335	ENSRNOG00000028752	Tmem81	13:49277721-49280151	1.07199	1.60977	-0.586573	0.0047	0.290834	transmembrane protein 81 [Source:RGD Symbol;Acc:1561544]	GO:0005575,GO:0031224,GO:0016021,GO:0044425,GO:0016020	cellular_component,intrinsic to membrane,integral to membrane,membrane part,membrane	--	--
ENSRNOT00000017559	ENSRNOG00000013036	Epha8	5:155295313-155316495	7.8911	8.97539	-0.185748	0.03635	0.746228	Eph receptor A8 [Source:RGD Symbol;Acc:708543]	GO:0080090,GO:0031323,GO:0005488,GO:0023051,GO:0010646,GO:0019222,GO:0044237,GO:0071704,GO:0044238,GO:0048518,GO:0043167,GO:0044260,GO:0030154,GO:0005515,GO:0009966,GO:0070887,GO:0035556,GO:0043170,GO:0048869,GO:0032502,GO:0097159,GO:1901363,GO:0007167,GO:0007275,GO:0009987,GO:0071310,GO:0048856,GO:0009893,GO:0048522,GO:0048583,GO:0033628,GO:0009605,GO:0006793,GO:0044767,GO:0043412,GO:0048731,GO:…	regulation of primary metabolic process,regulation of cellular metabolic process,binding,regulation of signaling,regulation of cell communication,regulation of metabolic process,cellular metabolic process,organic substance metabolic process,primary metabolic process,positive regulation of biological process,ion binding,cellular macromolecule metabolic process,cell differentiation,protein binding,…	rno04360	Axon guidance
ENSRNOT00000025081	ENSRNOG00000019219	Vamp1	4:157726940-157733643	3.24258	4.41827	-0.44634	0.0002	0.0347676	vesicle-associated membrane protein 1 [Source:RGD Symbol;Acc:3948]	GO:0005622,GO:0043229,GO:0044424,GO:0043231,GO:0005488,GO:0043226,GO:0005515,GO:0043227,GO:0044446,GO:0044422,GO:0044464,GO:0005623,GO:0005737,GO:0009987,GO:0071840,GO:0031966,GO:0003674,GO:0005740,GO:0044444,GO:0005739,GO:0044085,GO:0043005,GO:0044429,GO:0016043,GO:0008021,GO:0097458,GO:0000149,GO:0031201,GO:0030136,GO:0035579,GO:0031967,GO:0031975,GO:0022607,GO:0043933,GO:0008150,GO:0030665,GO:…	intracellular,intracellular organelle,intracellular part,intracellular membrane-bounded organelle,binding,organelle,protein binding,membrane-bounded organelle,intracellular organelle part,organelle part,cell part,cell,cytoplasm,cellular process,cellular component organization or biogenesis,mitochondrial membrane,molecular_function,mitochondrial envelope,cytoplasmic part,mitochondrion,cellular com…	rno04130	SNARE interactions in vesicular transport
ENSRNOT00000021709	ENSRNOG00000016203	Efna2	7:12382635-12393266	6.70184	5.61849	0.254374	0.04275	0.790521	ephrin A2 [Source:RGD Symbol;Acc:620389]	GO:0005488,GO:0030154,GO:0005515,GO:0048869,GO:0009790,GO:0032502,GO:0007167,GO:0007275,GO:0009987,GO:0048856,GO:0009605,GO:0044767,GO:0048598,GO:0048731,GO:0048839,GO:0002521,GO:0009653,GO:0048468,GO:0002573,GO:0030099,GO:0048562,GO:0044763,GO:0030316,GO:0048666,GO:0048812,GO:0048568,GO:0048513,GO:0040011,GO:0021772,GO:0048667,GO:0030097,GO:0021988,GO:0031175,GO:0030182,GO:0048534,GO:0007423,GO:…	binding,cell differentiation,protein binding,cellular developmental process,embryo development,developmental process,enzyme linked receptor protein signaling pathway,multicellular organismal development,cellular process,anatomical structure development,response to external stimulus,single-organism developmental process,embryonic morphogenesis,system development,inner ear development,leukocyte dif…	rno04015,rno04360,rno04014,rno04151	Rap1 signaling pathway,Axon guidance,Ras signaling pathway,PI3K-Akt signaling pathway
ENSRNOT00000021196	ENSRNOG00000015750	Wnt7b	7:126420655-126465723	0.988696	0.480941	1.03967	0.03535	0.740841	wingless-type MMTV integration site family, member 7B [Source:RGD Symbol;Acc:1311441]	GO:0080090,GO:0031323,GO:0060255,GO:0009888,GO:0005488,GO:0023051,GO:0010646,GO:0019222,GO:0044237,GO:0060429,GO:0071704,GO:0044238,GO:0048518,GO:0044260,GO:0030154,GO:0005515,GO:0009966,GO:0070887,GO:0035556,GO:0008283,GO:0043170,GO:0048869,GO:0032502,GO:0007275,GO:0030879,GO:0009987,GO:0071310,GO:0033554,GO:0048856,GO:0006950,GO:0009893,GO:1901700,GO:0048522,GO:0048583,GO:0014070,GO:0006793,GO:…	regulation of primary metabolic process,regulation of cellular metabolic process,regulation of macromolecule metabolic process,tissue development,binding,regulation of signaling,regulation of cell communication,regulation of metabolic process,cellular metabolic process,epithelium development,organic substance metabolic process,primary metabolic process,positive regulation of biological process,ce…	rno04550,rno05166,rno05200,rno04310,rno04390,rno04916,rno05205,rno04340,rno05217	Signaling pathways regulating pluripotency of stem cells,HTLV-I infection,Pathways in cancer,Wnt signaling pathway,Hippo signaling pathway,Melanogenesis,Proteoglycans in cancer,Hedgehog signaling pathway,Basal cell carcinoma
ENSRNOT00000001844	ENSRNOG00000001368	Rph3a	12:41073823-41148490	2.00127	2.46062	-0.298106	0.02125	0.605647	rabphilin 3A [Source:RGD Symbol;Acc:620073]	GO:0005622,GO:0005488,GO:0005515,GO:0046872,GO:0043169,GO:0044464,GO:0005623,GO:0009987,GO:0019899,GO:0043167,GO:0003674,GO:0017137,GO:0008150,GO:0031267,GO:0071702,GO:0017016,GO:0051020,GO:0045184,GO:0006886,GO:0044699,GO:0015031,GO:0005575,GO:0044763,GO:0051649,GO:0070727,GO:0034613,GO:0008104,GO:0051641,GO:0033036,GO:0006810,GO:0051179,GO:0051234,GO:0046907,GO:0016020	intracellular,binding,protein binding,metal ion binding,cation binding,cell part,cell,cellular process,enzyme binding,ion binding,molecular_function,Rab GTPase binding,biological_process,small GTPase binding,organic substance transport,Ras GTPase binding,GTPase binding,establishment of protein localization,intracellular protein transport,single-organism process,protein transport,cellular_componen…	--	--
ENSRNOT00000001849	ENSRNOG00000001367	Gpc2	12:19593040-19599374	1.82728	2.21456	-0.277327	0.0367	0.748877	glypican 2 [Source:RGD Symbol;Acc:621363]	GO:0007275,GO:0043167,GO:0030154,GO:0005488,GO:0032502,GO:0048731,GO:0048869,GO:0048856,GO:0005578,GO:0031012,GO:0005622,GO:0007224,GO:1901681,GO:0005783,GO:0043227,GO:0050789,GO:0005515,GO:0050794,GO:0043231,GO:0005615,GO:0065007,GO:0009987,GO:0044424,GO:0044700,GO:0023052,GO:0007154,GO:0044699,GO:0044763,GO:0043229,GO:0043226,GO:0005737,GO:0044707,GO:0007166,GO:0005576,GO:0043395,GO:0032501,GO:…	multicellular organismal development,ion binding,cell differentiation,binding,developmental process,system development,cellular developmental process,anatomical structure development,proteinaceous extracellular matrix,extracellular matrix,intracellular,smoothened signaling pathway,sulfur compound binding,endoplasmic reticulum,membrane-bounded organelle,regulation of biological process,protein bin…	--	--
ENSRNOT00000021227	ENSRNOG00000015664	Tmem8b	5:59178845-59191975	2.36454	2.9562	-0.322183	0.03775	0.754548	transmembrane protein 8B [Source:RGD Symbol;Acc:1310012]	GO:0005488,GO:0005515,GO:0009987,GO:0044763,GO:0007155,GO:0022610,GO:0044699,GO:0031589,GO:0003674,GO:0007160,GO:0044464,GO:0005623,GO:0008150,GO:0009986,GO:0071944,GO:0005886,GO:0005575,GO:0016020,GO:0031224,GO:0016021,GO:0044425	binding,protein binding,cellular process,single-organism cellular process,cell adhesion,biological adhesion,single-organism process,cell-substrate adhesion,molecular_function,cell-matrix adhesion,cell part,cell,biological_process,cell surface,cell periphery,plasma membrane,cellular_component,membrane,intrinsic to membrane,integral to membrane,membrane part	--	--
ENSRNOT00000078925	ENSRNOG00000022533	Micall2	12:16988135-17016791	1.50779	1.21423	0.312389	0.0265	0.658856	MICAL-like 2 [Source:RGD Symbol;Acc:1307875]	GO:0005622,GO:0043229,GO:0044424,GO:0043231,GO:0005488,GO:0043226,GO:0005515,GO:0043227,GO:0046872,GO:0043169,GO:0032502,GO:0044446,GO:0044422,GO:0007275,GO:0044464,GO:0005623,GO:0048856,GO:0048731,GO:0044767,GO:0005737,GO:0009653,GO:0009987,GO:0030154,GO:0048869,GO:0007399,GO:0031005,GO:0071840,GO:0019899,GO:0043167,GO:0003674,GO:0044444,GO:0005829,GO:0044085,GO:0043005,GO:0030182,GO:0016043,GO:…	intracellular,intracellular organelle,intracellular part,intracellular membrane-bounded organelle,binding,organelle,protein binding,membrane-bounded organelle,metal ion binding,cation binding,developmental process,intracellular organelle part,organelle part,multicellular organismal development,cell part,cell,anatomical structure development,system development,single-organism developmental process…	--	--
ENSRNOT00000001507	ENSRNOG00000001141	Srrm4	12:45727111-45882548	8.49303	7.39712	0.199316	0.04945	0.824864	serine/arginine repetitive matrix 4 [Source:MGI Symbol;Acc:MGI:1916205]	GO:0080090,GO:0031323,GO:0060255,GO:0005488,GO:0019222,GO:0044237,GO:0051252,GO:0051171,GO:0019219,GO:0003676,GO:0010468,GO:0005634,GO:0071704,GO:0044238,GO:0016070,GO:0044260,GO:0034641,GO:0030154,GO:0043170,GO:0006139,GO:0006725,GO:0048869,GO:0032502,GO:0097159,GO:0046483,GO:1901363,GO:0007275,GO:0009987,GO:0090304,GO:0048856,GO:0006807,GO:1901360,GO:0043231,GO:0010467,GO:0048731,GO:0044763,GO:…	regulation of primary metabolic process,regulation of cellular metabolic process,regulation of macromolecule metabolic process,binding,regulation of metabolic process,cellular metabolic process,regulation of RNA metabolic process,regulation of nitrogen compound metabolic process,regulation of nucleobase-containing compound metabolic process,nucleic acid binding,regulation of gene expression,nucle…	--	--
ENSRNOT00000020481	ENSRNOG00000015189	Bbs9	8:23492465-24074536	5.75778	4.67312	0.301127	0.04665	0.811996	Bardet-Biedl syndrome 9 [Source:RGD Symbol;Acc:1308472]	GO:0048646,GO:0030154,GO:0005488,GO:0032502,GO:0009653,GO:0045444,GO:0048869,GO:0048856,GO:0044767,GO:0005622,GO:0035869,GO:0030030,GO:0042995,GO:0022607,GO:0043227,GO:0032990,GO:0061512,GO:0044085,GO:0051179,GO:0005515,GO:0034451,GO:0043231,GO:0048858,GO:0030031,GO:0005815,GO:0005813,GO:0009987,GO:0032989,GO:0060271,GO:0044424,GO:0010927,GO:0042384,GO:0034464,GO:0044699,GO:0044763,GO:0043229,GO:…	anatomical structure formation involved in morphogenesis,cell differentiation,binding,developmental process,anatomical structure morphogenesis,fat cell differentiation,cellular developmental process,anatomical structure development,single-organism developmental process,intracellular,ciliary transition zone,cell projection organization,cell projection,cellular component assembly,membrane-bounded o…	--	--
ENSRNOT00000027682	ENSRNOG00000020410	Th	1:216073030-216080287	22.1525	33.3117	-0.588558	5e-05	0.011183	tyrosine hydroxylase [Source:RGD Symbol;Acc:3853]	GO:0044249,GO:0009058,GO:1901576,GO:1901362,GO:0005622,GO:0019438,GO:0044237,GO:1901360,GO:0006725,GO:0046483,GO:0034641,GO:0043229,GO:1901363,GO:0097159,GO:0006807,GO:0044424,GO:0008152,GO:0071704,GO:0043231,GO:0005488,GO:0044238,GO:0005634,GO:0043226,GO:0005515,GO:0043227,GO:1901698,GO:0048511,GO:0046872,GO:0043169,GO:0097305,GO:0032502,GO:0014070,GO:0010243,GO:0007623,GO:0009628,GO:1901700,GO:…	cellular biosynthetic process,biosynthetic process,organic substance biosynthetic process,organic cyclic compound biosynthetic process,intracellular,aromatic compound biosynthetic process,cellular metabolic process,organic cyclic compound metabolic process,cellular aromatic compound metabolic process,heterocycle metabolic process,cellular nitrogen compound metabolic process,intracellular organell…	rno05012,rno05031,rno05034,rno01100,rno05030,rno00350,rno04728,rno04917	Parkinson's disease,Amphetamine addiction,Alcoholism,Metabolic pathways,Cocaine addiction,Tyrosine metabolism,Dopaminergic synapse,Prolactin signaling pathway
ENSRNOT00000027684	ENSRNOG00000020426	Erf	1:82112448-82120902	10.2328	8.85499	0.208638	0.0154	0.528979	Ets2 repressor factor [Source:RGD Symbol;Acc:1311991]	GO:0044249,GO:0009058,GO:1901576,GO:1901362,GO:0005622,GO:0034645,GO:0019438,GO:0009059,GO:0018130,GO:0034654,GO:0006351,GO:0003676,GO:0044271,GO:0044237,GO:0032774,GO:0010467,GO:0031326,GO:0009889,GO:0006355,GO:2001141,GO:1901360,GO:0006725,GO:0016070,GO:0044260,GO:2000112,GO:0051252,GO:0006139,GO:0031323,GO:0046483,GO:0080090,GO:0060255,GO:0010556,GO:0090304,GO:0051171,GO:0019219,GO:0010468,GO:…	cellular biosynthetic process,biosynthetic process,organic substance biosynthetic process,organic cyclic compound biosynthetic process,intracellular,cellular macromolecule biosynthetic process,aromatic compound biosynthetic process,macromolecule biosynthetic process,heterocycle biosynthetic process,nucleobase-containing compound biosynthetic process,transcription, DNA-dependent,nucleic acid bindi…	--	--
ENSRNOT00000045749	ENSRNOG00000032398	RGD1562136	9:111327401-111347430	11.8549	10.0893	0.232648	0.00595	0.332351	similar to D1Ertd622e protein [Source:RGD Symbol;Acc:1562136]	GO:0005622,GO:0043229,GO:0044424,GO:0043231,GO:0005488,GO:0043226,GO:0005515,GO:0043227,GO:0048523,GO:0048519,GO:0044446,GO:0044422,GO:0044464,GO:0005623,GO:0051239,GO:0005737,GO:0009605,GO:0009987,GO:0006950,GO:0003674,GO:0048583,GO:0035869,GO:0050794,GO:0051241,GO:0001818,GO:0032101,GO:0040013,GO:0032879,GO:0008150,GO:0050789,GO:0080134,GO:0001817,GO:0042995,GO:0001816,GO:0040012,GO:0072372,GO:…	intracellular,intracellular organelle,intracellular part,intracellular membrane-bounded organelle,binding,organelle,protein binding,membrane-bounded organelle,negative regulation of cellular process,negative regulation of biological process,intracellular organelle part,organelle part,cell part,cell,regulation of multicellular organismal process,cytoplasm,response to external stimulus,cellular pro…	--	--
ENSRNOT00000007597	ENSRNOG00000005277	Ptprv	13:51935242-51955735	1.62528	1.39012	0.225478	0.04455	0.800093	protein tyrosine phosphatase, receptor type, V [Source:RGD Symbol;Acc:621123]	GO:0044237,GO:0071704,GO:0044238,GO:0044260,GO:0043170,GO:0009987,GO:0006793,GO:0043412,GO:0006796,GO:0008152,GO:0006464,GO:0036211,GO:0035335,GO:0004725,GO:0042578,GO:0044267,GO:0006470,GO:0004721,GO:0019538,GO:0016311,GO:0016791,GO:0003674,GO:0003824,GO:0016788,GO:0008150,GO:0016787	cellular metabolic process,organic substance metabolic process,primary metabolic process,cellular macromolecule metabolic process,macromolecule metabolic process,cellular process,phosphorus metabolic process,macromolecule modification,phosphate-containing compound metabolic process,metabolic process,cellular protein modification process,protein modification process,peptidyl-tyrosine dephosphoryla…	--	--
ENSRNOT00000005085	ENSRNOG00000003745	Atf3	13:109817727-109849632	8.89773	6.67208	0.415302	0.00065	0.0853617	activating transcription factor 3 [Source:RGD Symbol;Acc:2165]	GO:0044249,GO:0009058,GO:1901576,GO:1901362,GO:0005622,GO:0034645,GO:0019438,GO:0009059,GO:0018130,GO:0034654,GO:0006351,GO:0003676,GO:0044271,GO:0044237,GO:0032774,GO:0010467,GO:0031326,GO:0009889,GO:0006355,GO:2001141,GO:1901360,GO:0006725,GO:0016070,GO:0044260,GO:2000112,GO:0051252,GO:0006139,GO:0031323,GO:0046483,GO:0080090,GO:0060255,GO:0010556,GO:0090304,GO:0051171,GO:0019219,GO:0010468,GO:…	cellular biosynthetic process,biosynthetic process,organic substance biosynthetic process,organic cyclic compound biosynthetic process,intracellular,cellular macromolecule biosynthetic process,aromatic compound biosynthetic process,macromolecule biosynthetic process,heterocycle biosynthetic process,nucleobase-containing compound biosynthetic process,transcription, DNA-dependent,nucleic acid bindi…	rno05166	HTLV-I infection
ENSRNOT00000010144	ENSRNOG00000007725	Mis12	10:57660066-57660687	27.9602	32.2204	-0.204604	0.04755	0.81769	MIS12 kinetochore complex component [Source:RGD Symbol;Acc:1564837]	GO:0005488,GO:0005634,GO:0005515,GO:0009987,GO:0043231,GO:0044763,GO:0043227,GO:0043229,GO:0005622,GO:0044699,GO:0044424,GO:0000444,GO:0007049,GO:0043226,GO:0051382,GO:0051383,GO:0003674,GO:0034508,GO:0071840,GO:0043623,GO:0048285,GO:0044427,GO:0016043,GO:0006996,GO:0044464,GO:0071822,GO:0000278,GO:0005694,GO:0005623,GO:0065004,GO:0022402,GO:0006461,GO:0070271,GO:0008150,GO:0000777,GO:0071824,GO:…	binding,nucleus,protein binding,cellular process,intracellular membrane-bounded organelle,single-organism cellular process,membrane-bounded organelle,intracellular organelle,intracellular,single-organism process,intracellular part,MIS12/MIND type complex,cell cycle,organelle,kinetochore assembly,kinetochore organization,molecular_function,centromere complex assembly,cellular component organizatio…	--	--
ENSRNOT00000081600	ENSRNOG00000002214	Klhl8	14:7169518-7215025	1.96764	1.33563	0.558946	0.02295	0.62892	kelch-like family member 8 [Source:RGD Symbol;Acc:1304685]	GO:0005622,GO:0044237,GO:0044260,GO:0043229,GO:0043170,GO:0044424,GO:0008152,GO:0071704,GO:0043231,GO:0044238,GO:0005634,GO:0043226,GO:0043227,GO:0044446,GO:0044422,GO:0031981,GO:0043233,GO:0044428,GO:0070013,GO:0031974,GO:0044464,GO:0005623,GO:0009987,GO:0005654,GO:0043412,GO:0044267,GO:0006464,GO:0036211,GO:0003674,GO:0019787,GO:0016881,GO:0004842,GO:0032446,GO:0070647,GO:0019538,GO:0016879,GO:…	intracellular,cellular metabolic process,cellular macromolecule metabolic process,intracellular organelle,macromolecule metabolic process,intracellular part,metabolic process,organic substance metabolic process,intracellular membrane-bounded organelle,primary metabolic process,nucleus,organelle,membrane-bounded organelle,intracellular organelle part,organelle part,nuclear lumen,organelle lumen,nu…	--	--
ENSRNOT00000068440	ENSRNOG00000042888	Cdyl2	19:49093354-49198073	3.55115	4.25656	-0.2614	0.02855	0.679904	chromodomain protein, Y-like 2 [Source:RGD Symbol;Acc:1309548]	GO:0005488,GO:0005634,GO:0005515,GO:0043231,GO:0008152,GO:0043227,GO:0043229,GO:0005622,GO:0044424,GO:0043226,GO:0035064,GO:0003674,GO:0003824,GO:0044464,GO:0042393,GO:0005623,GO:0008150,GO:0005575	binding,nucleus,protein binding,intracellular membrane-bounded organelle,metabolic process,membrane-bounded organelle,intracellular organelle,intracellular,intracellular part,organelle,methylated histone residue binding,molecular_function,catalytic activity,cell part,histone binding,cell,biological_process,cellular_component	--	--
ENSRNOT00000047198	ENSRNOG00000030098	Trim71	8:122553014-122604787	1.66506	1.31755	0.337711	0.026	0.65559	tripartite motif containing 71, E3 ubiquitin protein ligase [Source:RGD Symbol;Acc:1566388]	GO:0044249,GO:0009058,GO:1901576,GO:0005622,GO:0034645,GO:0009059,GO:0003676,GO:0044237,GO:0010467,GO:0031326,GO:0009889,GO:1901360,GO:0006725,GO:0016070,GO:0044260,GO:2000112,GO:0006139,GO:0031323,GO:0046483,GO:0080090,GO:0060255,GO:0010556,GO:0090304,GO:0010468,GO:0034641,GO:0043229,GO:0019222,GO:1901363,GO:0097159,GO:0043170,GO:0006807,GO:0044424,GO:0008152,GO:0071704,GO:0005488,GO:0044238,GO:…	cellular biosynthetic process,biosynthetic process,organic substance biosynthetic process,intracellular,cellular macromolecule biosynthetic process,macromolecule biosynthetic process,nucleic acid binding,cellular metabolic process,gene expression,regulation of cellular biosynthetic process,regulation of biosynthetic process,organic cyclic compound metabolic process,cellular aromatic compound meta…	rno05206	MicroRNAs in cancer
ENSRNOT00000008262	ENSRNOG00000006033	Spon2	14:82818662-82824599	0.918128	0.652239	0.493295	0.0379	0.75518	spondin 2 [Source:RGD Symbol;Acc:708584]	GO:0043169,GO:0046872,GO:0043167,GO:0005488,GO:0005102,GO:0005578,GO:0007155,GO:0002376,GO:0031012,GO:0022610,GO:0006950,GO:0005515,GO:0009987,GO:0006952,GO:0044699,GO:0044763,GO:0006955,GO:0005576,GO:0044421,GO:0003674,GO:0008150,GO:0045087,GO:0050896,GO:0005575	cation binding,metal ion binding,ion binding,binding,receptor binding,proteinaceous extracellular matrix,cell adhesion,immune system process,extracellular matrix,biological adhesion,response to stress,protein binding,cellular process,defense response,single-organism process,single-organism cellular process,immune response,extracellular region,extracellular region part,molecular_function,biologica…	--	--
ENSRNOT00000071735	ENSRNOG00000047300	Bdkrb2	6:129399467-129429676	5.90808	3.65133	0.694268	5e-05	0.011183	bradykinin receptor B2 [Source:RGD Symbol;Acc:2201]	GO:0005622,GO:0044237,GO:0044260,GO:0031323,GO:0080090,GO:0060255,GO:0043229,GO:0019222,GO:0043170,GO:0044424,GO:0008152,GO:0071704,GO:0043231,GO:0005488,GO:0044238,GO:0043226,GO:0005515,GO:0043227,GO:0048523,GO:0048519,GO:0031324,GO:0009892,GO:0010605,GO:0010941,GO:0008219,GO:0016265,GO:0042981,GO:0006915,GO:0009628,GO:0043067,GO:0012501,GO:0046982,GO:0097193,GO:0044464,GO:0046983,GO:0006796,GO:…	intracellular,cellular metabolic process,cellular macromolecule metabolic process,regulation of cellular metabolic process,regulation of primary metabolic process,regulation of macromolecule metabolic process,intracellular organelle,regulation of metabolic process,macromolecule metabolic process,intracellular part,metabolic process,organic substance metabolic process,intracellular membrane-bounde…	rno04961,rno04020,rno04022,rno04080,rno04750,rno04810,rno05142,rno04610	Endocrine and other factor-regulated calcium reabsorption,Calcium signaling pathway,cGMP-PKG signaling pathway,Neuroactive ligand-receptor interaction,Inflammatory mediator regulation of TRP channels,Regulation of actin cytoskeleton,Chagas disease (American trypanosomiasis),Complement and coagulation cascades
ENSRNOT00000077781	ENSRNOG00000051377	Zfp874b	1:37853552-37863756	3.0853	3.81918	-0.307854	0.0233	0.630134	zinc finger protein 874b [Source:RGD Symbol;Acc:1594209]	GO:0044249,GO:0009058,GO:1901576,GO:1901362,GO:0005622,GO:0034645,GO:0019438,GO:0009059,GO:0018130,GO:0034654,GO:0006351,GO:0003676,GO:0044271,GO:0044237,GO:0032774,GO:0010467,GO:0031326,GO:0009889,GO:0006355,GO:2001141,GO:1901360,GO:0006725,GO:0016070,GO:0044260,GO:2000112,GO:0051252,GO:0006139,GO:0031323,GO:0046483,GO:0080090,GO:0060255,GO:0010556,GO:0090304,GO:0051171,GO:0019219,GO:0010468,GO:…	cellular biosynthetic process,biosynthetic process,organic substance biosynthetic process,organic cyclic compound biosynthetic process,intracellular,cellular macromolecule biosynthetic process,aromatic compound biosynthetic process,macromolecule biosynthetic process,heterocycle biosynthetic process,nucleobase-containing compound biosynthetic process,transcription, DNA-dependent,nucleic acid bindi…	--	--
ENSRNOT00000054794	ENSRNOG00000015088	Prune2	1:236680097-236729412	8.73518	12.1635	-0.477654	5e-05	0.011183	prune homolog 2 (Drosophila) [Source:RGD Symbol;Acc:1311350]	GO:0005622,GO:0044424,GO:0008219,GO:0016265,GO:0006915,GO:0012501,GO:0044464,GO:0005623,GO:0005737,GO:0009987,GO:0008150,GO:0044699,GO:0005575,GO:0044763	intracellular,intracellular part,cell death,death,apoptotic process,programmed cell death,cell part,cell,cytoplasm,cellular process,biological_process,single-organism process,cellular_component,single-organism cellular process	--	--
ENSRNOT00000037611	ENSRNOG00000049236	Myh9l1	7:118992355-119071712	7.38415	9.13571	-0.307085	0.0005	0.0708061	myosin, heavy chain 9, non-muscle-like 1 [Source:RGD Symbol;Acc:3140]	GO:0005622,GO:0043229,GO:1901363,GO:0097159,GO:0044424,GO:0005488,GO:0043226,GO:0005515,GO:0044446,GO:0044422,GO:0044464,GO:0005623,GO:0043167,GO:0003674,GO:0043228,GO:0043232,GO:0003779,GO:0032991,GO:0016459,GO:0005856,GO:0005575,GO:0015629,GO:0008092,GO:0044430,GO:0043234,GO:0032559,GO:0003824,GO:0030554,GO:0000166,GO:1901265,GO:0005524,GO:0036094,GO:0032553,GO:0032555,GO:0035639,GO:0017076,GO:…	intracellular,intracellular organelle,heterocyclic compound binding,organic cyclic compound binding,intracellular part,binding,organelle,protein binding,intracellular organelle part,organelle part,cell part,cell,ion binding,molecular_function,non-membrane-bounded organelle,intracellular non-membrane-bounded organelle,actin binding,macromolecular complex,myosin complex,cytoskeleton,cellular_compon…	rno04530	Tight junction
ENSRNOT00000009584	ENSRNOG00000006972	Zfp189	5:64789455-64800810	3.7474	3.11133	0.268356	0.0384	0.759009	zinc finger protein 189 [Source:RGD Symbol;Acc:1306510]	GO:0005622,GO:0003676,GO:0044237,GO:1901363,GO:0097159,GO:0044260,GO:0046872,GO:0043169,GO:0009058,GO:0034641,GO:0006807,GO:0044249,GO:0010467,GO:0090304,GO:0016070,GO:0006139,GO:1901576,GO:0006725,GO:1901360,GO:0046483,GO:1901362,GO:0044238,GO:0019438,GO:0044271,GO:0043170,GO:0034654,GO:0005488,GO:0008152,GO:0071704,GO:0001071,GO:0003700,GO:0009059,GO:0034645,GO:0018130,GO:0006351,GO:0032774,GO:…	intracellular,nucleic acid binding,cellular metabolic process,heterocyclic compound binding,organic cyclic compound binding,cellular macromolecule metabolic process,metal ion binding,cation binding,biosynthetic process,cellular nitrogen compound metabolic process,nitrogen compound metabolic process,cellular biosynthetic process,gene expression,nucleic acid metabolic process,RNA metabolic process,…	--	--
ENSRNOT00000042881	ENSRNOG00000017941	Optn	17:77167739-77218389	5.11537	4.10317	0.318099	0.01815	0.564942	optineurin [Source:RGD Symbol;Acc:628886]	GO:0031323,GO:0060255,GO:0005488,GO:0023051,GO:0010646,GO:0048523,GO:0019222,GO:0044237,GO:0010648,GO:0071704,GO:0048519,GO:0044260,GO:0023057,GO:0005515,GO:0009966,GO:0009968,GO:0035556,GO:0043170,GO:0048585,GO:0031324,GO:0009987,GO:0033554,GO:0009892,GO:0006950,GO:0048583,GO:0009605,GO:0043231,GO:0010605,GO:0007243,GO:0044763,GO:0010627,GO:0008152,GO:0031668,GO:0031669,GO:0009991,GO:0010741,GO:…	regulation of cellular metabolic process,regulation of macromolecule metabolic process,binding,regulation of signaling,regulation of cell communication,negative regulation of cellular process,regulation of metabolic process,cellular metabolic process,negative regulation of cell communication,organic substance metabolic process,negative regulation of biological process,cellular macromolecule metab…	--	--
ENSRNOT00000028793	ENSRNOG00000021201	Txnip	2:198683158-198686974	48.6813	70.817	-0.540727	5e-05	0.011183	thioredoxin interacting protein [Source:RGD Symbol;Acc:620886]	GO:0044249,GO:0009058,GO:1901576,GO:1901362,GO:0005622,GO:0034645,GO:0019438,GO:0009059,GO:0018130,GO:0034654,GO:0006351,GO:0044271,GO:0044237,GO:0032774,GO:0010467,GO:0031326,GO:0009889,GO:0006355,GO:2001141,GO:1901360,GO:0006725,GO:0016070,GO:0044260,GO:2000112,GO:0051252,GO:0006139,GO:0031323,GO:0046483,GO:0080090,GO:0060255,GO:0010556,GO:0090304,GO:0051171,GO:0019219,GO:0010468,GO:0034641,GO:…	cellular biosynthetic process,biosynthetic process,organic substance biosynthetic process,organic cyclic compound biosynthetic process,intracellular,cellular macromolecule biosynthetic process,aromatic compound biosynthetic process,macromolecule biosynthetic process,heterocycle biosynthetic process,nucleobase-containing compound biosynthetic process,transcription, DNA-dependent,cellular nitrogen …	--	--
ENSRNOT00000019861	ENSRNOG00000014671	Tesmin	1:218632763-218651053	3.27998	2.73047	0.264534	0.03765	0.754217	testis expressed metallothionein like protein [Source:RGD Symbol;Acc:1309788]	GO:0005622,GO:0044424,GO:0043229,GO:0043231,GO:0043226,GO:0043227,GO:0005737,GO:0007275,GO:0005634,GO:0032502,GO:0048869,GO:0030154,GO:0044464,GO:0005623,GO:0022414,GO:0000003,GO:0003674,GO:0044702,GO:0048609,GO:0009987,GO:0032504,GO:0005575,GO:0007283,GO:0048232,GO:0044707,GO:0032501,GO:0007276,GO:0008150,GO:0019953,GO:0044763,GO:0044699	intracellular,intracellular part,intracellular organelle,intracellular membrane-bounded organelle,organelle,membrane-bounded organelle,cytoplasm,multicellular organismal development,nucleus,developmental process,cellular developmental process,cell differentiation,cell part,cell,reproductive process,reproduction,molecular_function,single organism reproductive process,multicellular organismal repro…	--	--
ENSRNOT00000060475	ENSRNOG00000039463	Pcdhga1	18:30808403-30810824	0.593388	0.807035	-0.443657	0.04465	0.800696	protocadherin gamma subfamily A, 1 [Source:RGD Symbol;Acc:1590761]	GO:0046872,GO:0043169,GO:0005488,GO:0043167,GO:0009987,GO:0044763,GO:0016337,GO:0007155,GO:0022610,GO:0044699,GO:0007156,GO:0005509,GO:0003674,GO:0044464,GO:0005623,GO:0008150,GO:0071944,GO:0005886,GO:0005575,GO:0016020,GO:0031224,GO:0016021,GO:0044425	metal ion binding,cation binding,binding,ion binding,cellular process,single-organism cellular process,cell-cell adhesion,cell adhesion,biological adhesion,single-organism process,homophilic cell adhesion,calcium ion binding,molecular_function,cell part,cell,biological_process,cell periphery,plasma membrane,cellular_component,membrane,intrinsic to membrane,integral to membrane,membrane part	--	--
ENSRNOT00000050987	ENSRNOG00000009953	Snx16	2:93518805-93540328	13.3778	10.8182	0.306376	0.0017	0.162188	sorting nexin 16 [Source:RGD Symbol;Acc:620295]	GO:0005622,GO:0044424,GO:0043229,GO:0043231,GO:0043226,GO:0043227,GO:0005737,GO:0044446,GO:0005488,GO:0044422,GO:0044444,GO:0043167,GO:0005829,GO:0031090,GO:0044464,GO:0005623,GO:0005515,GO:0051649,GO:0031901,GO:0005770,GO:0000323,GO:0005764,GO:0031902,GO:0003674,GO:0044765,GO:0031313,GO:0016192,GO:0071702,GO:0019898,GO:0010008,GO:0006605,GO:0006622,GO:0005773,GO:0005769,GO:0009987,GO:0044440,GO:…	intracellular,intracellular part,intracellular organelle,intracellular membrane-bounded organelle,organelle,membrane-bounded organelle,cytoplasm,intracellular organelle part,binding,organelle part,cytoplasmic part,ion binding,cytosol,organelle membrane,cell part,cell,protein binding,establishment of localization in cell,early endosome membrane,late endosome,lytic vacuole,lysosome,late endosome me…	--	--
ENSRNOT00000021534	ENSRNOG00000015906	Tgif1	9:119181082-119190698	7.39007	8.65846	-0.228522	0.0353	0.740651	TGFB-induced factor homeobox 1 [Source:RGD Symbol;Acc:1310517]	GO:0080090,GO:0031323,GO:0001071,GO:0003700,GO:0000982,GO:0034654,GO:0044271,GO:0060255,GO:0019438,GO:0000981,GO:0018130,GO:0005488,GO:1901362,GO:0032774,GO:0006351,GO:0048523,GO:0044249,GO:0019222,GO:0009058,GO:0044237,GO:0006355,GO:2001141,GO:0031326,GO:1901576,GO:0051252,GO:0051171,GO:0006357,GO:0009889,GO:0019219,GO:0003676,GO:2000112,GO:0010556,GO:0000987,GO:0010468,GO:0001159,GO:0034645,GO:…	regulation of primary metabolic process,regulation of cellular metabolic process,nucleic acid binding transcription factor activity,sequence-specific DNA binding transcription factor activity,RNA polymerase II core promoter proximal region sequence-specific DNA binding transcription factor activity,nucleobase-containing compound biosynthetic process,cellular nitrogen compound biosynthetic process…	--	--
ENSRNOT00000021537	ENSRNOG00000016038	Mgmt	1:209237232-209464190	2.94965	1.95489	0.593451	0.0119	0.476154	O-6-methylguanine-DNA methyltransferase [Source:RGD Symbol;Acc:3087]	GO:0005622,GO:0003676,GO:0044237,GO:1901360,GO:0006725,GO:0044260,GO:0006139,GO:0031323,GO:0046483,GO:0080090,GO:0060255,GO:0090304,GO:0051171,GO:0019219,GO:0034641,GO:0043229,GO:0019222,GO:1901363,GO:0097159,GO:0043170,GO:0006807,GO:0044424,GO:0008152,GO:0071704,GO:0043231,GO:0005488,GO:0044238,GO:0005634,GO:0003677,GO:0043226,GO:0043227,GO:0048523,GO:1901698,GO:0048519,GO:0046872,GO:0031325,GO:…	intracellular,nucleic acid binding,cellular metabolic process,organic cyclic compound metabolic process,cellular aromatic compound metabolic process,cellular macromolecule metabolic process,nucleobase-containing compound metabolic process,regulation of cellular metabolic process,heterocycle metabolic process,regulation of primary metabolic process,regulation of macromolecule metabolic process,nuc…	--	--
ENSRNOT00000073799	ENSRNOG00000059069	LOC685085	4:120040771-120041238	8.4733	5.95022	0.509981	0.0247	0.64429	similar to 40S ribosomal protein S25 [Source:RGD Symbol;Acc:1583218]	--	--	--	--
ENSRNOT00000081767	ENSRNOG00000014341	Btbd10	1:178138564-178196294	2.03614	4.04429	-0.990046	0.04645	0.810335	BTB domain containing 10 [Source:RGD Symbol;Acc:1306301]	GO:0031323,GO:0005488,GO:0008219,GO:0016265,GO:0048523,GO:0019222,GO:0010941,GO:0044237,GO:0005634,GO:0048519,GO:0048518,GO:0005515,GO:0008283,GO:0009987,GO:0009893,GO:0048522,GO:0043231,GO:0006793,GO:0006796,GO:0044763,GO:0031325,GO:0019220,GO:0060548,GO:0044342,GO:0051174,GO:0008152,GO:0042325,GO:0016310,GO:0043227,GO:0070997,GO:0043229,GO:0005622,GO:1901215,GO:0010562,GO:0045937,GO:0044699,GO:…	regulation of cellular metabolic process,binding,cell death,death,negative regulation of cellular process,regulation of metabolic process,regulation of cell death,cellular metabolic process,nucleus,negative regulation of biological process,positive regulation of biological process,protein binding,cell proliferation,cellular process,positive regulation of metabolic process,positive regulation of c…	--	--
ENSRNOT00000032299	ENSRNOG00000026271	Tmem245	5:73918746-73986373	8.74214	10.419	-0.253155	0.0367	0.748877	transmembrane protein 245 [Source:RGD Symbol;Acc:1308958]	GO:0005575,GO:0016020,GO:0031224,GO:0016021,GO:0044425	cellular_component,membrane,intrinsic to membrane,integral to membrane,membrane part	--	--
ENSRNOT00000022424	ENSRNOG00000016734	Emilin3	3:156901076-156905892	0.21839	0.480279	-1.13697	0.00155	0.152574	elastin microfibril interfacer 3 [Source:RGD Symbol;Acc:1309607]	GO:0005622,GO:0044424,GO:0005737,GO:0005623,GO:0044464,GO:0005575	intracellular,intracellular part,cytoplasm,cell,cell part,cellular_component	--	--
ENSRNOT00000004117	ENSRNOG00000003018	Olfml2b	13:88995315-89032487	4.59521	3.97861	0.207868	0.0418	0.784609	olfactomedin-like 2B [Source:RGD Symbol;Acc:1309257]	GO:0005488,GO:0009987,GO:0044763,GO:0044699,GO:0050840,GO:0030198,GO:0043062,GO:0003674,GO:0071840,GO:0016043,GO:0005578,GO:0031012,GO:0008150,GO:0005575,GO:0044421,GO:0005576	binding,cellular process,single-organism cellular process,single-organism process,extracellular matrix binding,extracellular matrix organization,extracellular structure organization,molecular_function,cellular component organization or biogenesis,cellular component organization,proteinaceous extracellular matrix,extracellular matrix,biological_process,cellular_component,extracellular region part,…	--	--
ENSRNOT00000047674	ENSRNOG00000033090	Ltbp1	6:21203501-21600451	0.994617	1.2463	-0.325437	0.0074	0.374575	latent transforming growth factor beta binding protein 1 [Source:RGD Symbol;Acc:68379]	GO:0046872,GO:0043169,GO:0005488,GO:0007275,GO:0032502,GO:0048513,GO:0043167,GO:0048731,GO:0007507,GO:0048856,GO:0044767,GO:0032991,GO:0072358,GO:0072359,GO:0005515,GO:0019838,GO:0001944,GO:0001568,GO:0003281,GO:0050436,GO:0003231,GO:0050431,GO:0003205,GO:0003279,GO:0060840,GO:0003674,GO:0001527,GO:0035904,GO:0019955,GO:0043205,GO:0031012,GO:0005578,GO:0005575,GO:0060976,GO:0005509,GO:0043234,GO:…	metal ion binding,cation binding,binding,multicellular organismal development,developmental process,organ development,ion binding,system development,heart development,anatomical structure development,single-organism developmental process,macromolecular complex,cardiovascular system development,circulatory system development,protein binding,growth factor binding,vasculature development,blood vesse…	rno04350	TGF-beta signaling pathway
ENSRNOT00000074824	ENSRNOG00000049019	Tmem170a	19:44088611-44101365	5.22778	4.40968	0.245524	0.0083	0.396627	transmembrane protein 170A [Source:RGD Symbol;Acc:1559505]	GO:0005622,GO:0043229,GO:0044424,GO:0043231,GO:0005488,GO:0005634,GO:0043226,GO:0005515,GO:0043227,GO:0044446,GO:0044422,GO:0044428,GO:0044464,GO:0005623,GO:0005737,GO:0009987,GO:0071840,GO:0003674,GO:0044444,GO:0044085,GO:0016043,GO:0031967,GO:0031975,GO:0022607,GO:0071786,GO:0043933,GO:0008150,GO:0065003,GO:0031090,GO:0071822,GO:0034622,GO:0006461,GO:0070271,GO:0006996,GO:0012505,GO:0044699,GO:…	intracellular,intracellular organelle,intracellular part,intracellular membrane-bounded organelle,binding,nucleus,organelle,protein binding,membrane-bounded organelle,intracellular organelle part,organelle part,nuclear part,cell part,cell,cytoplasm,cellular process,cellular component organization or biogenesis,molecular_function,cytoplasmic part,cellular component biogenesis,cellular component or…	--	--
ENSRNOT00000088030	ENSRNOG00000029866	Dennd6b	7:130164674-130176696	1.00783	0.444019	1.18256	0.01205	0.479502	DENN domain containing 6B [Source:RGD Symbol;Acc:1308012]	GO:0005622,GO:0044424,GO:0043229,GO:0043231,GO:0044237,GO:0043226,GO:0043227,GO:0034641,GO:0006807,GO:0005737,GO:0006139,GO:0006725,GO:1901360,GO:0046483,GO:0044238,GO:0008152,GO:0071704,GO:0044444,GO:0006793,GO:0006796,GO:0051171,GO:0031323,GO:0019219,GO:0044710,GO:0044464,GO:0044281,GO:0005623,GO:0019222,GO:0080090,GO:1901564,GO:0051174,GO:0019220,GO:1901575,GO:0019637,GO:0009056,GO:0003674,GO:…	intracellular,intracellular part,intracellular organelle,intracellular membrane-bounded organelle,cellular metabolic process,organelle,membrane-bounded organelle,cellular nitrogen compound metabolic process,nitrogen compound metabolic process,cytoplasm,nucleobase-containing compound metabolic process,cellular aromatic compound metabolic process,organic cyclic compound metabolic process,heterocycl…	--	--
ENSRNOT00000068535	ENSRNOG00000018461	Pdgfrb	18:56364619-56406381	13.2344	16.068	-0.279897	0.03225	0.714758	platelet derived growth factor receptor beta [Source:RGD Symbol;Acc:3285]	GO:0044249,GO:0009058,GO:1901576,GO:1901362,GO:0005622,GO:0034645,GO:0019438,GO:0009059,GO:0018130,GO:0034654,GO:0044271,GO:0044237,GO:0031326,GO:0009889,GO:1901360,GO:0006725,GO:0044260,GO:2000112,GO:0006139,GO:0031323,GO:0046483,GO:0080090,GO:0060255,GO:0010556,GO:0090304,GO:0051171,GO:0019219,GO:0034641,GO:0043229,GO:0019222,GO:1901363,GO:0097159,GO:0043170,GO:0006807,GO:0044424,GO:0008152,GO:…	cellular biosynthetic process,biosynthetic process,organic substance biosynthetic process,organic cyclic compound biosynthetic process,intracellular,cellular macromolecule biosynthetic process,aromatic compound biosynthetic process,macromolecule biosynthetic process,heterocycle biosynthetic process,nucleobase-containing compound biosynthetic process,cellular nitrogen compound biosynthetic process…	rno05206,rno04010,rno05215,rno05200,rno05166,rno05214,rno04151,rno04014,rno04020,rno04015,rno04510,rno04540,rno05218,rno04060,rno04810	MicroRNAs in cancer,MAPK signaling pathway,Prostate cancer,Pathways in cancer,HTLV-I infection,Glioma,PI3K-Akt signaling pathway,Ras signaling pathway,Calcium signaling pathway,Rap1 signaling pathway,Focal adhesion,Gap junction,Melanoma,Cytokine-cytokine receptor interaction,Regulation of actin cytoskeleton
ENSRNOT00000088856	ENSRNOG00000043486	Tnfrsf26	1:216808631-216828651	0.602881	0.410482	0.554553	0.03275	0.718704	tumor necrosis factor receptor superfamily, member 26 [Source:RGD Symbol;Acc:1309693]	GO:0032502,GO:0010941,GO:0048518,GO:0008219,GO:0016265,GO:0042981,GO:0006915,GO:1901700,GO:0043067,GO:0048522,GO:0012501,GO:0007275,GO:0044464,GO:0005623,GO:0097190,GO:0010033,GO:0070887,GO:0071310,GO:0042127,GO:0009987,GO:0035556,GO:0006950,GO:0008283,GO:0003674,GO:0033993,GO:0048583,GO:0010646,GO:0023051,GO:0010627,GO:0050794,GO:0043408,GO:0009966,GO:0007243,GO:0000165,GO:0008150,GO:0009967,GO:…	developmental process,regulation of cell death,positive regulation of biological process,cell death,death,regulation of apoptotic process,apoptotic process,response to oxygen-containing compound,regulation of programmed cell death,positive regulation of cellular process,programmed cell death,multicellular organismal development,cell part,cell,apoptotic signaling pathway,response to organic substa…	--	--
ENSRNOT00000041130	ENSRNOG00000007104	Itpr1	4:140247312-140580748	0.502614	0.811546	-0.691223	0.0475	0.817608	inositol 1,4,5-trisphosphate receptor, type 1 [Source:RGD Symbol;Acc:2933]	GO:0005488,GO:0008219,GO:0016265,GO:0023051,GO:0010646,GO:0048523,GO:0012501,GO:0010648,GO:0005634,GO:0006915,GO:0048519,GO:0043167,GO:0023057,GO:0005515,GO:0009966,GO:0009968,GO:0035556,GO:0032502,GO:0048585,GO:0007275,GO:0009987,GO:0033554,GO:0006950,GO:0070482,GO:0001666,GO:0048583,GO:0036293,GO:0043231,GO:0097190,GO:0044763,GO:0048878,GO:0009628,GO:0055082,GO:0030667,GO:0030003,GO:0065008,GO:…	binding,cell death,death,regulation of signaling,regulation of cell communication,negative regulation of cellular process,programmed cell death,negative regulation of cell communication,nucleus,apoptotic process,negative regulation of biological process,ion binding,negative regulation of signaling,protein binding,regulation of signal transduction,negative regulation of signal transduction,intrace…	rno04270,rno04022,rno04611,rno04725,rno04750,rno04912,rno04713,rno04972,rno04970,rno04020,rno04921,rno04918,rno04971,rno04723,rno04724,rno04540,rno04730,rno04915,rno05205,rno04070,rno04728,rno04720,rno04114,rno04726,rno05010,rno05016	Vascular smooth muscle contraction,cGMP-PKG signaling pathway,Platelet activation,Cholinergic synapse,Inflammatory mediator regulation of TRP channels,GnRH signaling pathway,Circadian entrainment,Pancreatic secretion,Salivary secretion,Calcium signaling pathway,Oxytocin signaling pathway,Thyroid hormone synthesis,Gastric acid secretion,Retrograde endocannabinoid signaling,Glutamatergic synapse,Ga…
ENSRNOT00000001302	ENSRNOG00000000983	Zfp394	12:11179328-11187380	8.31843	11.1885	-0.427633	5e-05	0.011183	zinc finger protein 394 [Source:RGD Symbol;Acc:628654]	GO:0044249,GO:0009058,GO:1901576,GO:1901362,GO:0005622,GO:0034645,GO:0019438,GO:0009059,GO:0018130,GO:0034654,GO:0006351,GO:0003676,GO:0044271,GO:0044237,GO:0032774,GO:0010467,GO:0031326,GO:0009889,GO:0006355,GO:2001141,GO:1901360,GO:0006725,GO:0016070,GO:0044260,GO:2000112,GO:0051252,GO:0006139,GO:0031323,GO:0046483,GO:0080090,GO:0060255,GO:0010556,GO:0090304,GO:0051171,GO:0019219,GO:0010468,GO:…	cellular biosynthetic process,biosynthetic process,organic substance biosynthetic process,organic cyclic compound biosynthetic process,intracellular,cellular macromolecule biosynthetic process,aromatic compound biosynthetic process,macromolecule biosynthetic process,heterocycle biosynthetic process,nucleobase-containing compound biosynthetic process,transcription, DNA-dependent,nucleic acid bindi…	--	--
ENSRNOT00000087100	ENSRNOG00000014626	Katnb1	19:10340306-10360310	5.84701	7.67043	-0.391609	0.00395	0.264328	katanin regulatory subunit B1 [Source:RGD Symbol;Acc:1311256]	GO:0005622,GO:0044424,GO:0043229,GO:0043231,GO:0043226,GO:0043227,GO:0005737,GO:0044446,GO:0005488,GO:0044422,GO:0044444,GO:0007275,GO:0005634,GO:0032502,GO:0008219,GO:0016265,GO:2000026,GO:0050793,GO:0048731,GO:0048522,GO:0048856,GO:0048518,GO:0046982,GO:0010941,GO:0048869,GO:0051239,GO:0030154,GO:0010942,GO:0044767,GO:0048523,GO:0032991,GO:0045595,GO:0044464,GO:0005623,GO:0048519,GO:0071840,GO:…	intracellular,intracellular part,intracellular organelle,intracellular membrane-bounded organelle,organelle,membrane-bounded organelle,cytoplasm,intracellular organelle part,binding,organelle part,cytoplasmic part,multicellular organismal development,nucleus,developmental process,cell death,death,regulation of multicellular organismal development,regulation of developmental process,system develop…	--	--
ENSRNOT00000005361	ENSRNOG00000004019	Phlda1	7:54247459-54249664	5.43135	3.76771	0.527623	5e-05	0.011183	pleckstrin homology-like domain, family A, member 1 [Source:RGD Symbol;Acc:3836]	GO:0044249,GO:0009058,GO:1901576,GO:0034645,GO:0009059,GO:0044237,GO:0044260,GO:0043170,GO:0008152,GO:0071704,GO:0005488,GO:0044238,GO:0005515,GO:0009987,GO:0003674,GO:0019538,GO:0045210,GO:1901137,GO:0008150,GO:1901135,GO:0009101,GO:0009100	cellular biosynthetic process,biosynthetic process,organic substance biosynthetic process,cellular macromolecule biosynthetic process,macromolecule biosynthetic process,cellular metabolic process,cellular macromolecule metabolic process,macromolecule metabolic process,metabolic process,organic substance metabolic process,binding,primary metabolic process,protein binding,cellular process,molecular…	--	--
ENSRNOT00000022043	ENSRNOG00000016403	Olah	17:78879057-78903967	0.237859	0.481583	-1.01768	0.03445	0.733313	oleoyl-ACP hydrolase [Source:RGD Symbol;Acc:621115]	GO:0044249,GO:0009058,GO:0044237,GO:1901576,GO:0071704,GO:0044238,GO:0009987,GO:0004312,GO:0006793,GO:0008152,GO:0016053,GO:0046394,GO:0016740,GO:0016746,GO:0072330,GO:0005622,GO:0004320,GO:0016295,GO:0016296,GO:0016297,GO:0035338,GO:0044711,GO:0016747,GO:0046949,GO:0006631,GO:0044424,GO:0044255,GO:0044283,GO:0032787,GO:0006633,GO:0006629,GO:0019752,GO:0006637,GO:0035383,GO:0044281,GO:0035336,GO:…	cellular biosynthetic process,biosynthetic process,cellular metabolic process,organic substance biosynthetic process,organic substance metabolic process,primary metabolic process,cellular process,fatty acid synthase activity,phosphorus metabolic process,metabolic process,organic acid biosynthetic process,carboxylic acid biosynthetic process,transferase activity,transferase activity, transferring …	rno00061,rno01100	Fatty acid biosynthesis,Metabolic pathways
ENSRNOT00000015127	ENSRNOG00000011016	Slc7a2	16:54460066-54513349	0.896415	1.39419	-0.637188	0.0421	0.786565	solute carrier family 7 member 2 [Source:RGD Symbol;Acc:68387]	GO:0044271,GO:0044249,GO:0009058,GO:0044237,GO:0034641,GO:0009987,GO:0006950,GO:0006807,GO:0048583,GO:0009605,GO:0044763,GO:0008152,GO:0005287,GO:0005289,GO:0005292,GO:0061459,GO:0006811,GO:0071702,GO:0002537,GO:0015849,GO:0046942,GO:0002376,GO:0009611,GO:0000064,GO:0002532,GO:0044699,GO:0015711,GO:1902023,GO:0006812,GO:0001775,GO:0015189,GO:0043030,GO:0042116,GO:0044765,GO:0015181,GO:0050794,GO:…	cellular nitrogen compound biosynthetic process,cellular biosynthetic process,biosynthetic process,cellular metabolic process,cellular nitrogen compound metabolic process,cellular process,response to stress,nitrogen compound metabolic process,regulation of response to stimulus,response to external stimulus,single-organism cellular process,metabolic process,high affinity basic amino acid transmemb…	--	--
ENSRNOT00000080277	ENSRNOG00000056558	Gabra3	X:152414614-152642531	0.79107	0.403276	0.972037	0.00345	0.245402	gamma-aminobutyric acid type A receptor alpha3 subunit [Source:RGD Symbol;Acc:2648]	GO:0005488,GO:0005515,GO:0044464,GO:0005623,GO:0009987,GO:0003674,GO:0050794,GO:0008150,GO:0050789,GO:0045202,GO:0007214,GO:0065007,GO:0030054,GO:0006811,GO:0015075,GO:0006820,GO:0016917,GO:0022891,GO:0044699,GO:0022857,GO:0005575,GO:0044765,GO:0044763,GO:0022892,GO:0034220,GO:0055085,GO:0004890,GO:0006810,GO:0015276,GO:0022834,GO:0051179,GO:0051234,GO:0005215,GO:0005230,GO:0022836,GO:0022839,GO:…	binding,protein binding,cell part,cell,cellular process,molecular_function,regulation of cellular process,biological_process,regulation of biological process,synapse,gamma-aminobutyric acid signaling pathway,biological regulation,cell junction,ion transport,ion transmembrane transporter activity,anion transport,GABA receptor activity,substrate-specific transmembrane transporter activity,single-or…	rno04080,rno05032,rno05033,rno04727,rno04723	Neuroactive ligand-receptor interaction,Morphine addiction,Nicotine addiction,GABAergic synapse,Retrograde endocannabinoid signaling
ENSRNOT00000079021	ENSRNOG00000000779	Znrd1	20:2088532-2092433	3.14781	9.53048	-1.5982	0.01945	0.581543	zinc ribbon domain containing 1 [Source:RGD Symbol;Acc:1303114]	GO:0005622,GO:0044424,GO:0003676,GO:0043229,GO:0043231,GO:0044237,GO:1901363,GO:0097159,GO:0043226,GO:0044260,GO:0046872,GO:0043227,GO:0043169,GO:0009058,GO:0034641,GO:0006807,GO:0044249,GO:0010467,GO:0090304,GO:0016070,GO:0006139,GO:1901576,GO:0006725,GO:1901360,GO:0046483,GO:1901362,GO:0044446,GO:0044238,GO:0019438,GO:0044271,GO:0043170,GO:0034654,GO:0005488,GO:0008152,GO:0071704,GO:0044422,GO:…	intracellular,intracellular part,nucleic acid binding,intracellular organelle,intracellular membrane-bounded organelle,cellular metabolic process,heterocyclic compound binding,organic cyclic compound binding,organelle,cellular macromolecule metabolic process,metal ion binding,membrane-bounded organelle,cation binding,biosynthetic process,cellular nitrogen compound metabolic process,nitrogen compo…	rno01100,rno00230,rno00240,rno03020	Metabolic pathways,Purine metabolism,Pyrimidine metabolism,RNA polymerase
ENSRNOT00000038572	ENSRNOG00000023551	Sp6	10:84955863-84960045	6.47652	5.59932	0.209968	0.04785	0.818954	Sp6 transcription factor [Source:RGD Symbol;Acc:1306768]	GO:0005622,GO:0003676,GO:0043229,GO:1901363,GO:0097159,GO:0044424,GO:0043231,GO:0005488,GO:0005634,GO:0043226,GO:0043227,GO:0046872,GO:0043169,GO:0032502,GO:0048518,GO:0048522,GO:0007275,GO:0044464,GO:0005623,GO:0009887,GO:0048856,GO:0048731,GO:0051239,GO:0044767,GO:0005737,GO:0009653,GO:0042127,GO:0009987,GO:0048513,GO:0008283,GO:0050793,GO:2000026,GO:0043167,GO:0003674,GO:2000027,GO:0044444,GO:…	intracellular,nucleic acid binding,intracellular organelle,heterocyclic compound binding,organic cyclic compound binding,intracellular part,intracellular membrane-bounded organelle,binding,nucleus,organelle,membrane-bounded organelle,metal ion binding,cation binding,developmental process,positive regulation of biological process,positive regulation of cellular process,multicellular organismal dev…	--	--
ENSRNOT00000058204	ENSRNOG00000038228	Serp2	15:58687785-58711872	6.02846	4.61526	0.385377	0.0095	0.420617	stress-associated endoplasmic reticulum protein family member 2 [Source:RGD Symbol;Acc:1566076]	GO:0044249,GO:0009058,GO:1901576,GO:0005622,GO:0034645,GO:0009059,GO:0044237,GO:0044260,GO:0043229,GO:0043170,GO:0044424,GO:0008152,GO:0071704,GO:0043231,GO:0005488,GO:0044238,GO:0043226,GO:0005515,GO:0043227,GO:0044464,GO:0005623,GO:0010033,GO:0070887,GO:0071310,GO:0005737,GO:0033554,GO:0009987,GO:0006950,GO:0043412,GO:0044267,GO:0006464,GO:0036211,GO:0003674,GO:0044444,GO:0034976,GO:0044723,GO:…	cellular biosynthetic process,biosynthetic process,organic substance biosynthetic process,intracellular,cellular macromolecule biosynthetic process,macromolecule biosynthetic process,cellular metabolic process,cellular macromolecule metabolic process,intracellular organelle,macromolecule metabolic process,intracellular part,metabolic process,organic substance metabolic process,intracellular membr…	--	--
ENSRNOT00000012537	ENSRNOG00000009329	Nr1d1	10:86657284-86690815	15.7885	19.1123	-0.275627	0.0437	0.794695	nuclear receptor subfamily 1, group D, member 1 [Source:RGD Symbol;Acc:628827]	GO:0044249,GO:0009058,GO:1901576,GO:1901362,GO:0005622,GO:0034645,GO:0019438,GO:0009059,GO:0018130,GO:0034654,GO:0006351,GO:0003676,GO:0044271,GO:0044237,GO:0032774,GO:0010467,GO:0031326,GO:0009889,GO:0006355,GO:2001141,GO:1901360,GO:0006725,GO:0016070,GO:0044260,GO:2000112,GO:0051252,GO:0006139,GO:0031323,GO:0046483,GO:0080090,GO:0060255,GO:0010556,GO:0090304,GO:0051171,GO:0019219,GO:0010468,GO:…	cellular biosynthetic process,biosynthetic process,organic substance biosynthetic process,organic cyclic compound biosynthetic process,intracellular,cellular macromolecule biosynthetic process,aromatic compound biosynthetic process,macromolecule biosynthetic process,heterocycle biosynthetic process,nucleobase-containing compound biosynthetic process,transcription, DNA-dependent,nucleic acid bindi…	rno04710	Circadian rhythm
ENSRNOT00000012534	ENSRNOG00000008862	Abcg4	8:48606402-48619592	4.9741	4.24147	0.229872	0.04415	0.798328	ATP binding cassette subfamily G member 4 [Source:RGD Symbol;Acc:1305840]	GO:0005488,GO:0043167,GO:0005515,GO:0097159,GO:1901363,GO:0046982,GO:0046983,GO:0071702,GO:0034040,GO:0034041,GO:0042803,GO:0044699,GO:0043492,GO:0042802,GO:0044765,GO:0006869,GO:0042626,GO:0010876,GO:0016820,GO:0015850,GO:0015399,GO:0015405,GO:1901618,GO:0005319,GO:0017127,GO:0051179,GO:0015248,GO:0003674,GO:0051234,GO:0015665,GO:0022804,GO:0006810,GO:0022891,GO:0033036,GO:0022892,GO:0003824,GO:…	binding,ion binding,protein binding,organic cyclic compound binding,heterocyclic compound binding,protein heterodimerization activity,protein dimerization activity,organic substance transport,lipid-transporting ATPase activity,sterol-transporting ATPase activity,protein homodimerization activity,single-organism process,ATPase activity, coupled to movement of substances,identical protein binding,s…	rno02010	ABC transporters
ENSRNOT00000018458	ENSRNOG00000013806	Mplkip	17:49955059-49991059	3.61935	2.2451	0.688954	0.00205	0.18153	M-phase specific PLK1 interacting protein [Source:RGD Symbol;Acc:1584365]	GO:0005622,GO:0043229,GO:0044424,GO:0043231,GO:0005488,GO:0005634,GO:0043226,GO:0005515,GO:0043227,GO:0044446,GO:0044422,GO:0031981,GO:0043233,GO:0044428,GO:0070013,GO:0031974,GO:0044464,GO:0005623,GO:0005737,GO:0005654,GO:0003674,GO:0044444,GO:0043228,GO:0043232,GO:0005813,GO:0005815,GO:0005856,GO:0005575,GO:0005794,GO:0044430,GO:0015630,GO:0030496	intracellular,intracellular organelle,intracellular part,intracellular membrane-bounded organelle,binding,nucleus,organelle,protein binding,membrane-bounded organelle,intracellular organelle part,organelle part,nuclear lumen,organelle lumen,nuclear part,intracellular organelle lumen,membrane-enclosed lumen,cell part,cell,cytoplasm,nucleoplasm,molecular_function,cytoplasmic part,non-membrane-bound…	--	--
ENSRNOT00000019501	ENSRNOG00000014350	Cyr61	2:251529353-251532312	27.082	36.837	-0.44382	5e-05	0.011183	cysteine-rich, angiogenic inducer, 61 [Source:RGD Symbol;Acc:620763]	GO:0044249,GO:0009058,GO:1901576,GO:1901362,GO:0034645,GO:0019438,GO:0009059,GO:0018130,GO:0034654,GO:0006351,GO:0044271,GO:0044237,GO:0032774,GO:0010467,GO:0031326,GO:0009889,GO:0006355,GO:2001141,GO:1901360,GO:0006725,GO:0016070,GO:0044260,GO:2000112,GO:0051252,GO:0006139,GO:0031323,GO:0046483,GO:0080090,GO:0060255,GO:0010556,GO:0090304,GO:0051171,GO:0019219,GO:0010468,GO:0034641,GO:0019222,GO:…	cellular biosynthetic process,biosynthetic process,organic substance biosynthetic process,organic cyclic compound biosynthetic process,cellular macromolecule biosynthetic process,aromatic compound biosynthetic process,macromolecule biosynthetic process,heterocycle biosynthetic process,nucleobase-containing compound biosynthetic process,transcription, DNA-dependent,cellular nitrogen compound biosy…	--	--
ENSRNOT00000049889	ENSRNOG00000028805	Cfap77	3:7508495-7632345	0.509365	0.82512	-0.695904	0.01325	0.497678	cilia and flagella associated protein 77 [Source:RGD Symbol;Acc:1564114]	--	--	--	--
ENSRNOT00000085876	ENSRNOG00000009276	Schip1	2:172312297-172459165	15.1214	9.17493	0.720821	0.0085	0.401235	schwannomin interacting protein 1 [Source:RGD Symbol;Acc:1309962]	--	--	--	--
ENSRNOT00000010853	ENSRNOG00000008218	Atp6v0e2	4:78168116-78171265	14.7859	11.9993	0.301274	0.00715	0.368105	ATPase, H+ transporting V0 subunit e2 [Source:RGD Symbol;Acc:1303238]	GO:0009987,GO:0044763,GO:0033179,GO:0006811,GO:0034220,GO:0019829,GO:0042625,GO:0044699,GO:0006812,GO:0046961,GO:0043492,GO:0044769,GO:0044765,GO:0055085,GO:0033177,GO:0033176,GO:0042626,GO:0016820,GO:0015399,GO:0015405,GO:0008324,GO:0015988,GO:0015991,GO:0022890,GO:0051179,GO:0003674,GO:0015075,GO:0051234,GO:0015077,GO:0022804,GO:0015672,GO:0006810,GO:0022891,GO:0022892,GO:0016469,GO:0003824,GO:…	cellular process,single-organism cellular process,proton-transporting V-type ATPase, V0 domain,ion transport,ion transmembrane transport,cation-transporting ATPase activity,ATPase activity, coupled to transmembrane movement of ions,single-organism process,cation transport,proton-transporting ATPase activity, rotational mechanism,ATPase activity, coupled to movement of substances,ATPase activity, …	rno04966,rno05323,rno04721,rno01100,rno00190,rno04145	Collecting duct acid secretion,Rheumatoid arthritis,Synaptic vesicle cycle,Metabolic pathways,Oxidative phosphorylation,Phagosome
ENSRNOT00000091687	ENSRNOG00000046667	Fosb	1:80214493-80221710	14.8385	17.5019	-0.23816	0.0298	0.692344	FBJ osteosarcoma oncogene B [Source:RGD Symbol;Acc:1308198]	GO:0044249,GO:0009058,GO:1901576,GO:1901362,GO:0005622,GO:0034645,GO:0019438,GO:0009059,GO:0018130,GO:0034654,GO:0006351,GO:0003676,GO:0044271,GO:0044237,GO:0032774,GO:0010467,GO:0031326,GO:0009889,GO:0006355,GO:2001141,GO:1901360,GO:0006725,GO:0016070,GO:0044260,GO:2000112,GO:0051252,GO:0006139,GO:0031323,GO:0046483,GO:0080090,GO:0060255,GO:0010556,GO:0090304,GO:0051171,GO:0019219,GO:0010468,GO:…	cellular biosynthetic process,biosynthetic process,organic substance biosynthetic process,organic cyclic compound biosynthetic process,intracellular,cellular macromolecule biosynthetic process,aromatic compound biosynthetic process,macromolecule biosynthetic process,heterocycle biosynthetic process,nucleobase-containing compound biosynthetic process,transcription, DNA-dependent,nucleic acid bindi…	rno05031,rno05034,rno05030,rno04380	Amphetamine addiction,Alcoholism,Cocaine addiction,Osteoclast differentiation
ENSRNOT00000071998	ENSRNOG00000050500	Tob2	7:123079536-123088819	19.9906	16.8457	0.246942	0.0059	0.330922	transducer of ERBB2, 2 [Source:RGD Symbol;Acc:1359722]	GO:0010467,GO:0060255,GO:0010468,GO:0019222,GO:0043170,GO:0008152,GO:0071704,GO:0005488,GO:0005515,GO:0048523,GO:0048519,GO:0032502,GO:0048518,GO:0007275,GO:0001503,GO:0008134,GO:0048856,GO:0048731,GO:0051239,GO:0044767,GO:0042127,GO:0009987,GO:0030154,GO:0048869,GO:0048513,GO:0008283,GO:0050793,GO:2000026,GO:0030316,GO:0003674,GO:0008285,GO:0030278,GO:0045595,GO:0002573,GO:0045670,GO:0050794,GO:…	gene expression,regulation of macromolecule metabolic process,regulation of gene expression,regulation of metabolic process,macromolecule metabolic process,metabolic process,organic substance metabolic process,binding,protein binding,negative regulation of cellular process,negative regulation of biological process,developmental process,positive regulation of biological process,multicellular organ…	rno03018	RNA degradation
ENSRNOT00000066526	ENSRNOG00000008674	Prdm11	3:81867437-81911197	0.985647	0.801654	0.298091	0.0271	0.666441	PR domain 11 [Source:RGD Symbol;Acc:1597330]	GO:0005488,GO:0003682,GO:0003674	binding,chromatin binding,molecular_function	--	--
ENSRNOT00000016843	ENSRNOG00000012478	Shox2	2:164118190-164126783	15.7428	13.7976	0.190273	0.03525	0.740462	short stature homeobox 2 [Source:RGD Symbol;Acc:3674]	GO:0044249,GO:0009058,GO:1901576,GO:1901362,GO:0005622,GO:0034645,GO:0019438,GO:0009059,GO:0018130,GO:0034654,GO:0006351,GO:0003676,GO:0044271,GO:0044237,GO:0032774,GO:0010467,GO:0031326,GO:0009889,GO:0006355,GO:2001141,GO:1901360,GO:0006725,GO:0016070,GO:0044260,GO:2000112,GO:0051252,GO:0006139,GO:0031323,GO:0046483,GO:0080090,GO:0060255,GO:0010556,GO:0090304,GO:0051171,GO:0019219,GO:0010468,GO:…	cellular biosynthetic process,biosynthetic process,organic substance biosynthetic process,organic cyclic compound biosynthetic process,intracellular,cellular macromolecule biosynthetic process,aromatic compound biosynthetic process,macromolecule biosynthetic process,heterocycle biosynthetic process,nucleobase-containing compound biosynthetic process,transcription, DNA-dependent,nucleic acid bindi…	--	--
ENSRNOT00000042301	ENSRNOG00000010270	Espn	5:169293903-169331163	0.694113	0.502462	0.466156	0.03825	0.758116	espin [Source:RGD Symbol;Acc:620652]	GO:0048519,GO:0005488,GO:0048522,GO:0048518,GO:0007610,GO:0048523,GO:0007015,GO:0051129,GO:0043005,GO:0030425,GO:0030029,GO:0097458,GO:0030046,GO:0005622,GO:0030036,GO:0071822,GO:0051017,GO:0061572,GO:0030030,GO:0019904,GO:0005902,GO:0042995,GO:0022607,GO:0050789,GO:0051493,GO:0044085,GO:0005515,GO:0050794,GO:0030031,GO:0010639,GO:0065007,GO:0044087,GO:0009987,GO:0043933,GO:0044309,GO:0007626,GO:…	negative regulation of biological process,binding,positive regulation of cellular process,positive regulation of biological process,behavior,negative regulation of cellular process,actin filament organization,negative regulation of cellular component organization,neuron projection,dendrite,actin filament-based process,neuron part,parallel actin filament bundle assembly,intracellular,actin cytoske…	--	--
ENSRNOT00000017301	ENSRNOG00000012748	Vamp8	4:100250300-100252755	79.4016	57.7668	0.458928	0.0028	0.219617	vesicle-associated membrane protein 8 [Source:RGD Symbol;Acc:620421]	GO:0005622,GO:0044424,GO:0043229,GO:0043231,GO:0043226,GO:0043227,GO:0005737,GO:0044446,GO:0005488,GO:0044422,GO:0044444,GO:0046903,GO:0005829,GO:0031090,GO:0032991,GO:0044464,GO:0005623,GO:0071840,GO:0048471,GO:0005515,GO:0031201,GO:0005766,GO:0042582,GO:0016043,GO:0035577,GO:0051704,GO:0005770,GO:0000323,GO:0005764,GO:0065008,GO:0031902,GO:0003674,GO:0044765,GO:0016192,GO:0046718,GO:0030260,GO:…	intracellular,intracellular part,intracellular organelle,intracellular membrane-bounded organelle,organelle,membrane-bounded organelle,cytoplasm,intracellular organelle part,binding,organelle part,cytoplasmic part,secretion,cytosol,organelle membrane,macromolecular complex,cell part,cell,cellular component organization or biogenesis,perinuclear region of cytoplasm,protein binding,SNARE complex,pr…	rno04130,rno04611	SNARE interactions in vesicular transport,Platelet activation
ENSRNOT00000021143	ENSRNOG00000015744	Spata25	3:161292172-161294125	0.774416	0.408271	0.923581	0.00635	0.343378	spermatogenesis associated 25 [Source:RGD Symbol;Acc:1564523]	GO:0008150,GO:0044699,GO:0022414,GO:0044702,GO:0048609,GO:0032504,GO:0000003,GO:0007283,GO:0048232,GO:0007276,GO:0032501,GO:0019953	biological_process,single-organism process,reproductive process,single organism reproductive process,multicellular organismal reproductive process,multicellular organism reproduction,reproduction,spermatogenesis,male gamete generation,gamete generation,multicellular organismal process,sexual reproduction	--	--
ENSRNOT00000006306	ENSRNOG00000004737	Cd48	13:90116842-90140371	0.775922	0.381101	1.02574	0.0058	0.326664	Cd48 molecule [Source:RGD Symbol;Acc:620620]	GO:0005488,GO:0032991,GO:0044464,GO:0005623,GO:0005515,GO:0045576,GO:0003674,GO:0002274,GO:0002376,GO:0009987,GO:0046658,GO:0031225,GO:0005575,GO:0043234,GO:0045321,GO:0046649,GO:0031226,GO:0042110,GO:0009897,GO:0001775,GO:0008150,GO:0003823,GO:0044459,GO:0050794,GO:0009986,GO:0007154,GO:0044700,GO:0023052,GO:0050789,GO:0044763,GO:0065007,GO:0044699,GO:0050896,GO:0051716,GO:0007165,GO:0016020,GO:…	binding,macromolecular complex,cell part,cell,protein binding,mast cell activation,molecular_function,myeloid leukocyte activation,immune system process,cellular process,anchored to plasma membrane,anchored to membrane,cellular_component,protein complex,leukocyte activation,lymphocyte activation,intrinsic to plasma membrane,T cell activation,external side of plasma membrane,cell activation,biolog…	rno04650	Natural killer cell mediated cytotoxicity
ENSRNOT00000000889	ENSRNOG00000000700	Tmem119	12:48598646-48605704	4.71217	4.04241	0.221177	0.04915	0.824551	transmembrane protein 119 [Source:RGD Symbol;Acc:1307573]	GO:0009888,GO:0005488,GO:0051239,GO:2000026,GO:0045595,GO:0050793,GO:0051094,GO:0048518,GO:0042127,GO:0030154,GO:0005515,GO:0008283,GO:0008284,GO:0048869,GO:0032502,GO:0007275,GO:0009987,GO:0045597,GO:0048856,GO:0048522,GO:0043231,GO:0048731,GO:0044763,GO:0048513,GO:0033687,GO:0033690,GO:0001503,GO:0043227,GO:0043229,GO:0005622,GO:0030278,GO:0044699,GO:0044424,GO:0033688,GO:0045778,GO:0050794,GO:…	tissue development,binding,regulation of multicellular organismal process,regulation of multicellular organismal development,regulation of cell differentiation,regulation of developmental process,positive regulation of developmental process,positive regulation of biological process,regulation of cell proliferation,cell differentiation,protein binding,cell proliferation,positive regulation of cell…	--	--
ENSRNOT00000001916	ENSRNOG00000001414	Serpine1	12:22641103-22651482	70.2238	79.588	-0.18059	0.0251	0.648267	serpin family E member 1 [Source:RGD Symbol;Acc:3249]	GO:0080090,GO:0060255,GO:0005488,GO:0008219,GO:0016265,GO:0023051,GO:0010646,GO:0048523,GO:0019222,GO:0010941,GO:0051239,GO:0030335,GO:0012501,GO:2000147,GO:0010468,GO:0051272,GO:2000026,GO:0010648,GO:0042981,GO:0071704,GO:0006915,GO:0040017,GO:0044238,GO:0043067,GO:0050793,GO:0051094,GO:0048519,GO:0048518,GO:0023057,GO:0005515,GO:0009966,GO:0070887,GO:0009968,GO:0043170,GO:0001944,GO:0032502,GO:…	regulation of primary metabolic process,regulation of macromolecule metabolic process,binding,cell death,death,regulation of signaling,regulation of cell communication,negative regulation of cellular process,regulation of metabolic process,regulation of cell death,regulation of multicellular organismal process,positive regulation of cell migration,programmed cell death,positive regulation of cell…	rno04390,rno04115,rno05142,rno04610,rno04066	Hippo signaling pathway,p53 signaling pathway,Chagas disease (American trypanosomiasis),Complement and coagulation cascades,HIF-1 signaling pathway
ENSRNOT00000018889	ENSRNOG00000014061	Dusp5	1:274245183-274258595	12.1768	9.49422	0.359015	5e-05	0.011183	dual specificity phosphatase 5 [Source:RGD Symbol;Acc:620854]	GO:0044237,GO:0044260,GO:0031323,GO:0080090,GO:0060255,GO:0019222,GO:0043170,GO:0008152,GO:0071704,GO:0005488,GO:0044238,GO:0005515,GO:0048523,GO:0048519,GO:0031324,GO:0009892,GO:0010605,GO:0006796,GO:0006793,GO:0017017,GO:0033549,GO:0016310,GO:0009987,GO:0035556,GO:0043412,GO:0044267,GO:0000188,GO:0006464,GO:0036211,GO:0003674,GO:0006468,GO:0033673,GO:0051348,GO:0048583,GO:0071900,GO:0043407,GO:…	cellular metabolic process,cellular macromolecule metabolic process,regulation of cellular metabolic process,regulation of primary metabolic process,regulation of macromolecule metabolic process,regulation of metabolic process,macromolecule metabolic process,metabolic process,organic substance metabolic process,binding,primary metabolic process,protein binding,negative regulation of cellular proc…	rno04010	MAPK signaling pathway
ENSRNOT00000013994	ENSRNOG00000010539	Mcat	7:124412761-124423832	5.45227	6.51919	-0.257836	0.0146	0.518238	malonyl-CoA-acyl carrier protein transacylase [Source:RGD Symbol;Acc:1306698]	GO:0005622,GO:0044424,GO:0043229,GO:0043231,GO:0044237,GO:0043226,GO:0043227,GO:0009058,GO:0044249,GO:0005737,GO:1901576,GO:0044238,GO:0008152,GO:0071704,GO:0044444,GO:0044710,GO:0044464,GO:0044281,GO:0005739,GO:0005623,GO:0004312,GO:0032787,GO:0043436,GO:0008610,GO:0006082,GO:0006631,GO:0006633,GO:0006629,GO:0044711,GO:0072330,GO:0044283,GO:0016740,GO:0003824,GO:0019752,GO:0004314,GO:0016419,GO:…	intracellular,intracellular part,intracellular organelle,intracellular membrane-bounded organelle,cellular metabolic process,organelle,membrane-bounded organelle,biosynthetic process,cellular biosynthetic process,cytoplasm,organic substance biosynthetic process,primary metabolic process,metabolic process,organic substance metabolic process,cytoplasmic part,single-organism metabolic process,cell p…	rno01100,rno01212,rno00061	Metabolic pathways,Fatty acid metabolism,Fatty acid biosynthesis
ENSRNOT00000085938	ENSRNOG00000055809	LOC100911769	3:153843205-153893847	0.8181	0.526376	0.636182	0.00575	0.325368	band 4.1-like protein 1-like [Source:RGD Symbol;Acc:6490915]	GO:0005488,GO:0005515,GO:0009987,GO:0044763,GO:0043229,GO:0005622,GO:0044699,GO:0044424,GO:0043226,GO:0005737,GO:0030029,GO:0003674,GO:0019898,GO:0030036,GO:0071840,GO:0016043,GO:0006996,GO:0030866,GO:0044464,GO:0005623,GO:0030865,GO:0008150,GO:0007010,GO:0008092,GO:0005856,GO:0043228,GO:0043232,GO:0005575,GO:0016020,GO:0044425	binding,protein binding,cellular process,single-organism cellular process,intracellular organelle,intracellular,single-organism process,intracellular part,organelle,cytoplasm,actin filament-based process,molecular_function,extrinsic to membrane,actin cytoskeleton organization,cellular component organization or biogenesis,cellular component organization,organelle organization,cortical actin cytosk…	rno04530	Tight junction
ENSRNOT00000039281	ENSRNOG00000001173	Cabp1	12:47175846-47209784	8.47574	6.73373	0.331935	0.04295	0.791271	calcium binding protein 1 [Source:RGD Symbol;Acc:620385]	GO:0005622,GO:0043229,GO:0044424,GO:0043231,GO:0005488,GO:0005634,GO:0043226,GO:0005515,GO:0043227,GO:0048523,GO:0048519,GO:0046872,GO:0043169,GO:0032502,GO:0044446,GO:0044422,GO:0007275,GO:0044464,GO:0046983,GO:0005623,GO:0051239,GO:0005737,GO:0009987,GO:0043167,GO:0003674,GO:0044444,GO:0005829,GO:0043005,GO:0019904,GO:0010646,GO:0023051,GO:0010648,GO:0065009,GO:0097458,GO:0051049,GO:0050794,GO:…	intracellular,intracellular organelle,intracellular part,intracellular membrane-bounded organelle,binding,nucleus,organelle,protein binding,membrane-bounded organelle,negative regulation of cellular process,negative regulation of biological process,metal ion binding,cation binding,developmental process,intracellular organelle part,organelle part,multicellular organismal development,cell part,prot…	--	--
ENSRNOT00000020197	ENSRNOG00000014964	Hp	19:42097994-42100804	2.53466	1.91389	0.405283	0.03055	0.70106	haptoglobin [Source:RGD Symbol;Acc:2825]	GO:0005488,GO:0071704,GO:0044238,GO:0005515,GO:0043170,GO:0009987,GO:0044763,GO:0008152,GO:0030492,GO:0044699,GO:0050794,GO:0019538,GO:0007219,GO:0007154,GO:0003674,GO:0044700,GO:0023052,GO:0050789,GO:0051716,GO:0065007,GO:0003824,GO:0050896,GO:0007165,GO:0006508,GO:0008150,GO:0004252,GO:0016787,GO:0007166,GO:0008236,GO:0017171,GO:0070011,GO:0004175,GO:0008233,GO:0005575,GO:0005576	binding,organic substance metabolic process,primary metabolic process,protein binding,macromolecule metabolic process,cellular process,single-organism cellular process,metabolic process,hemoglobin binding,single-organism process,regulation of cellular process,protein metabolic process,Notch signaling pathway,cell communication,molecular_function,single organism signaling,signaling,regulation of b…	--	--
ENSRNOT00000067237	ENSRNOG00000028477	Med8	5:137243093-137243978	7.19562	9.50857	-0.402109	0.0102	0.43837	mediator complex subunit 8 [Source:RGD Symbol;Acc:1305552]	GO:0044237,GO:0071704,GO:0044238,GO:0044260,GO:0043170,GO:0009987,GO:0043412,GO:0008152,GO:0006464,GO:0036211,GO:0005622,GO:0044267,GO:0044424,GO:0032446,GO:0016567,GO:0019538,GO:0070647,GO:0000151,GO:0044464,GO:0005623,GO:0008150,GO:0005575,GO:0043234,GO:0032991	cellular metabolic process,organic substance metabolic process,primary metabolic process,cellular macromolecule metabolic process,macromolecule metabolic process,cellular process,macromolecule modification,metabolic process,cellular protein modification process,protein modification process,intracellular,cellular protein metabolic process,intracellular part,protein modification by small protein co…	--	--
ENSRNOT00000082699	ENSRNOG00000054757	Adcy6	7:140270691-140291620	11.4247	15.5187	-0.441859	0.0024	0.198733	adenylate cyclase 6 [Source:RGD Symbol;Acc:2035]	GO:0005622,GO:0044237,GO:1901363,GO:0097159,GO:0009058,GO:0034641,GO:0006807,GO:0044249,GO:0006139,GO:1901576,GO:0006725,GO:1901360,GO:0046483,GO:1901362,GO:0044238,GO:0019438,GO:0044271,GO:0034654,GO:0005488,GO:0008152,GO:0071704,GO:0018130,GO:0006793,GO:0006796,GO:1901700,GO:0042311,GO:0042312,GO:0010033,GO:0051239,GO:0010243,GO:0071310,GO:0071495,GO:0044710,GO:0044464,GO:0044281,GO:1901701,GO:…	intracellular,cellular metabolic process,heterocyclic compound binding,organic cyclic compound binding,biosynthetic process,cellular nitrogen compound metabolic process,nitrogen compound metabolic process,cellular biosynthetic process,nucleobase-containing compound metabolic process,organic substance biosynthetic process,cellular aromatic compound metabolic process,organic cyclic compound metabol…	rno05032,rno04915,rno04727,rno04725,rno00230,rno04713,rno04916,rno04724,rno04976,rno04913,rno04750,rno05166,rno04024,rno04742,rno04911,rno04540,rno04961,rno04921,rno04270,rno04723,rno04914,rno04962,rno05414,rno04611,rno04912,rno04918,rno04261,rno04062,rno04114,rno04022,rno04972,rno04971,rno04970,rno04015	Morphine addiction,Estrogen signaling pathway,GABAergic synapse,Cholinergic synapse,Purine metabolism,Circadian entrainment,Melanogenesis,Glutamatergic synapse,Bile secretion,Ovarian steroidogenesis,Inflammatory mediator regulation of TRP channels,HTLV-I infection,cAMP signaling pathway,Taste transduction,Insulin secretion,Gap junction,Endocrine and other factor-regulated calcium reabsorption,Oxy…
ENSRNOT00000043474	ENSRNOG00000011310	Pde10a	1:52360295-52544450	5.1965	6.79674	-0.387302	5e-05	0.011183	phosphodiesterase 10A [Source:RGD Symbol;Acc:68434]	GO:0005622,GO:0044237,GO:1901360,GO:0006725,GO:0006139,GO:0046483,GO:0034641,GO:1901363,GO:0097159,GO:0006807,GO:0044424,GO:0008152,GO:0071704,GO:0005488,GO:0044238,GO:0046872,GO:0043169,GO:0044464,GO:0006796,GO:0005623,GO:0006793,GO:0005737,GO:0009987,GO:0035556,GO:0043167,GO:0003674,GO:0048583,GO:0010646,GO:0009187,GO:0023051,GO:0046058,GO:0097458,GO:0010627,GO:0050794,GO:0019637,GO:0044710,GO:…	intracellular,cellular metabolic process,organic cyclic compound metabolic process,cellular aromatic compound metabolic process,nucleobase-containing compound metabolic process,heterocycle metabolic process,cellular nitrogen compound metabolic process,heterocyclic compound binding,organic cyclic compound binding,nitrogen compound metabolic process,intracellular part,metabolic process,organic subs…	rno00230,rno05032	Purine metabolism,Morphine addiction
ENSRNOT00000081756	ENSRNOG00000053850	Rdh5	7:3335741-3342491	0.848397	0.615832	0.462202	0.04015	0.773858	retinol dehydrogenase 5 [Source:RGD Symbol;Acc:1308849]	GO:0005622,GO:0005783,GO:0043227,GO:0043231,GO:0044297,GO:0008152,GO:0044424,GO:0044699,GO:0043229,GO:0043226,GO:0005737,GO:0044707,GO:0004745,GO:0032501,GO:0044710,GO:0070013,GO:0043233,GO:0031974,GO:0016491,GO:0003674,GO:0007601,GO:0044446,GO:0044444,GO:0008150,GO:0050953,GO:0044432,GO:0016614,GO:0044422,GO:0005623,GO:0044464,GO:0055114,GO:0016616,GO:0005788,GO:0003824,GO:0005575,GO:0050877,GO:…	intracellular,endoplasmic reticulum,membrane-bounded organelle,intracellular membrane-bounded organelle,cell body,metabolic process,intracellular part,single-organism process,intracellular organelle,organelle,cytoplasm,single-multicellular organism process,retinol dehydrogenase activity,multicellular organismal process,single-organism metabolic process,intracellular organelle lumen,organelle lume…	rno00830	Retinol metabolism
ENSRNOT00000027094	ENSRNOG00000020000	Tmem219	1:198324856-198354466	2.18518	2.76385	-0.338927	0.00915	0.412873	transmembrane protein 219 [Source:RGD Symbol;Acc:1560566]	GO:0005575,GO:0016020,GO:0044425,GO:0031224,GO:0016021	cellular_component,membrane,membrane part,intrinsic to membrane,integral to membrane	--	--
ENSRNOT00000036721	ENSRNOG00000010344	B4galnt3	4:152737160-152835182	0.354667	0.503642	-0.505934	0.0445	0.800093	beta-1,4-N-acetyl-galactosaminyl transferase 3 [Source:RGD Symbol;Acc:1561056]	GO:0043231,GO:0016740,GO:0043227,GO:0043229,GO:0005622,GO:0016758,GO:0016757,GO:0044424,GO:0008194,GO:0043226,GO:0005737,GO:0003674,GO:0032580,GO:0005795,GO:0003824,GO:0031985,GO:0008376,GO:0031984,GO:0044464,GO:0044444,GO:0005623,GO:0000139,GO:0005794,GO:0044431,GO:0044446,GO:0044422,GO:0031090,GO:0012505,GO:0005575,GO:0016020	intracellular membrane-bounded organelle,transferase activity,membrane-bounded organelle,intracellular organelle,intracellular,transferase activity, transferring hexosyl groups,transferase activity, transferring glycosyl groups,intracellular part,UDP-glycosyltransferase activity,organelle,cytoplasm,molecular_function,Golgi cisterna membrane,Golgi stack,catalytic activity,Golgi cisterna,acetylgala…	--	--
ENSRNOT00000030449	ENSRNOG00000022143	Dusp23	13:91018509-91020112	2.42798	3.24667	-0.419203	0.04225	0.787063	dual specificity phosphatase 23 [Source:RGD Symbol;Acc:1309202]	GO:0005488,GO:0044237,GO:0005634,GO:0071704,GO:0044238,GO:0044260,GO:0005515,GO:0043170,GO:0009987,GO:0043231,GO:0006793,GO:0043412,GO:0006796,GO:0008152,GO:0006464,GO:0036211,GO:0008138,GO:0035335,GO:0043227,GO:0043229,GO:0005622,GO:0004725,GO:0042578,GO:0044267,GO:0006470,GO:0044424,GO:0043226,GO:0004721,GO:0019538,GO:0016311,GO:0016791,GO:0005737,GO:0003674,GO:0004722,GO:0003824,GO:0016788,GO:…	binding,cellular metabolic process,nucleus,organic substance metabolic process,primary metabolic process,cellular macromolecule metabolic process,protein binding,macromolecule metabolic process,cellular process,intracellular membrane-bounded organelle,phosphorus metabolic process,macromolecule modification,phosphate-containing compound metabolic process,metabolic process,cellular protein modifica…	--	--
ENSRNOT00000009162	ENSRNOG00000006998	Fhl4	7:26139663-26144466	1.69515	2.13756	-0.334551	0.03185	0.711037	four and a half LIM domains 4 [Source:RGD Symbol;Acc:1308978]	GO:0046872,GO:0043169,GO:0005488,GO:0043167,GO:0046914,GO:0008270,GO:0003674	metal ion binding,cation binding,binding,ion binding,transition metal ion binding,zinc ion binding,molecular_function	--	--
ENSRNOT00000041557	ENSRNOG00000001860	Ccdc116	11:88095169-88098252	1.8534	1.42756	0.37662	0.02335	0.630637	coiled-coil domain containing 116 [Source:RGD Symbol;Acc:1310080]	GO:0005488,GO:0005515,GO:0043229,GO:0005622,GO:0044424,GO:0005815,GO:0043226,GO:0005813,GO:0005737,GO:0003674,GO:0044464,GO:0005623,GO:0044430,GO:0044446,GO:0015630,GO:0044422,GO:0005856,GO:0043228,GO:0043232,GO:0005575	binding,protein binding,intracellular organelle,intracellular,intracellular part,microtubule organizing center,organelle,centrosome,cytoplasm,molecular_function,cell part,cell,cytoskeletal part,intracellular organelle part,microtubule cytoskeleton,organelle part,cytoskeleton,non-membrane-bounded organelle,intracellular non-membrane-bounded organelle,cellular_component	--	--
ENSRNOT00000019997	ENSRNOG00000014686	Kcnd3	2:207923774-208140727	1.06245	1.28272	-0.271813	0.02005	0.59037	potassium voltage-gated channel subfamily D member 3 [Source:RGD Symbol;Acc:68394]	GO:0005622,GO:0043229,GO:0044424,GO:0043231,GO:0005488,GO:0043226,GO:0005515,GO:0043227,GO:0046872,GO:0043169,GO:0044446,GO:0044422,GO:0009719,GO:0044464,GO:0005623,GO:0010033,GO:0071495,GO:0070887,GO:0071310,GO:0005737,GO:0009987,GO:0071840,GO:0043167,GO:0003674,GO:0044444,GO:0044085,GO:0043005,GO:0015077,GO:0016043,GO:0097458,GO:0051049,GO:0050794,GO:0043269,GO:0030425,GO:0022607,GO:0022890,GO:…	intracellular,intracellular organelle,intracellular part,intracellular membrane-bounded organelle,binding,organelle,protein binding,membrane-bounded organelle,metal ion binding,cation binding,intracellular organelle part,organelle part,response to endogenous stimulus,cell part,cell,response to organic substance,cellular response to endogenous stimulus,cellular response to chemical stimulus,cellul…	--	--
ENSRNOT00000075165	ENSRNOG00000050180	Zfpl1	1:221443895-221448570	9.84612	8.49487	0.212963	0.02245	0.623308	zinc finger protein-like 1 [Source:RGD Symbol;Acc:1586738]	GO:0005622,GO:0044424,GO:0043229,GO:0043231,GO:0043226,GO:0046872,GO:0043227,GO:0043169,GO:0005737,GO:0005488,GO:0044444,GO:0043167,GO:0044464,GO:0005623,GO:0005515,GO:0046914,GO:0008270,GO:0005794,GO:0003674,GO:0005575,GO:0016020,GO:0044425,GO:0031224,GO:0016021	intracellular,intracellular part,intracellular organelle,intracellular membrane-bounded organelle,organelle,metal ion binding,membrane-bounded organelle,cation binding,cytoplasm,binding,cytoplasmic part,ion binding,cell part,cell,protein binding,transition metal ion binding,zinc ion binding,Golgi apparatus,molecular_function,cellular_component,membrane,membrane part,intrinsic to membrane,integral…	--	--
ENSRNOT00000060335	ENSRNOG00000023778	Gcnt2	17:21634550-21739408	0.397533	0.634154	-0.673758	0.0128	0.491846	glucosaminyl (N-acetyl) transferase 2, I-branching enzyme [Source:RGD Symbol;Acc:1303198]	GO:0044237,GO:0044260,GO:0009058,GO:0044249,GO:0010467,GO:1901576,GO:0009790,GO:0048598,GO:0044238,GO:0043170,GO:0008152,GO:0071704,GO:0009059,GO:0034645,GO:0007275,GO:0032502,GO:0048513,GO:2000026,GO:0050793,GO:0048731,GO:0048522,GO:0051094,GO:0048856,GO:0048518,GO:0010033,GO:0048869,GO:0051239,GO:0060255,GO:0030154,GO:0071310,GO:0010468,GO:0048864,GO:0044767,GO:0071495,GO:0048762,GO:0048523,GO:…	cellular metabolic process,cellular macromolecule metabolic process,biosynthetic process,cellular biosynthetic process,gene expression,organic substance biosynthetic process,embryo development,embryonic morphogenesis,primary metabolic process,macromolecule metabolic process,metabolic process,organic substance metabolic process,macromolecule biosynthetic process,cellular macromolecule biosynthetic…	rno01100,rno00601	Metabolic pathways,Glycosphingolipid biosynthesis - lacto and neolacto series
ENSRNOT00000013580	ENSRNOG00000010214	Scrn2	10:84966988-84971009	4.55902	5.44349	-0.255807	0.03615	0.746075	secernin 2 [Source:RGD Symbol;Acc:1307741]	GO:0005488,GO:0071704,GO:0044238,GO:0005515,GO:0043170,GO:0009987,GO:0046903,GO:0032940,GO:0044763,GO:0008152,GO:0043227,GO:0044699,GO:0051649,GO:0044765,GO:0043226,GO:0019538,GO:0006887,GO:0051641,GO:0051179,GO:0003674,GO:0051234,GO:0016805,GO:0006810,GO:0003824,GO:0016192,GO:0006508,GO:0008150,GO:0008238,GO:0016787,GO:0070011,GO:0008233,GO:0005575,GO:0044421,GO:0005576,GO:0031982,GO:0031988,GO:…	binding,organic substance metabolic process,primary metabolic process,protein binding,macromolecule metabolic process,cellular process,secretion,secretion by cell,single-organism cellular process,metabolic process,membrane-bounded organelle,single-organism process,establishment of localization in cell,single-organism transport,organelle,protein metabolic process,exocytosis,cellular localization,l…	--	--
ENSRNOT00000025183	ENSRNOG00000022101	Crabp2	2:187322415-187326789	0.896905	0.331076	1.43779	0.04205	0.786308	cellular retinoic acid binding protein 2 [Source:RGD Symbol;Acc:62070]	GO:0005488,GO:0023051,GO:0010646,GO:0044249,GO:0009058,GO:0044237,GO:1901576,GO:0005634,GO:0071704,GO:0044238,GO:0043167,GO:0009966,GO:0009987,GO:0048583,GO:0043231,GO:0044763,GO:0008152,GO:0016053,GO:0046394,GO:0065008,GO:0001972,GO:0071702,GO:0043227,GO:0072330,GO:0043229,GO:0005622,GO:0044711,GO:0044699,GO:0042573,GO:0044424,GO:0044255,GO:0010817,GO:0044283,GO:0032787,GO:0044765,GO:0033293,GO:…	binding,regulation of signaling,regulation of cell communication,cellular biosynthetic process,biosynthetic process,cellular metabolic process,organic substance biosynthetic process,nucleus,organic substance metabolic process,primary metabolic process,ion binding,regulation of signal transduction,cellular process,regulation of response to stimulus,intracellular membrane-bounded organelle,single-o…	--	--
ENSRNOT00000060097	ENSRNOG00000020030	Crlf1	16:20675041-20686317	4.99782	6.36638	-0.349173	0.00225	0.193092	cytokine receptor-like factor 1 [Source:RGD Symbol;Acc:1311371]	GO:0044237,GO:0044260,GO:0031323,GO:0080090,GO:0060255,GO:0019222,GO:0043170,GO:0008152,GO:0071704,GO:0005488,GO:0044238,GO:0005515,GO:0048523,GO:0048519,GO:0031325,GO:0009893,GO:0032502,GO:0010941,GO:0048518,GO:0008219,GO:0016265,GO:0042981,GO:0006915,GO:0043067,GO:0048522,GO:0012501,GO:0046982,GO:0007275,GO:0046983,GO:0006796,GO:0010604,GO:0006793,GO:0048856,GO:0048731,GO:0060548,GO:0043066,GO:…	cellular metabolic process,cellular macromolecule metabolic process,regulation of cellular metabolic process,regulation of primary metabolic process,regulation of macromolecule metabolic process,regulation of metabolic process,macromolecule metabolic process,metabolic process,organic substance metabolic process,binding,primary metabolic process,protein binding,negative regulation of cellular proc…	--	--
ENSRNOT00000081032	ENSRNOG00000015750	Wnt7b	7:126420655-126465723	0.779252	1.0275	-0.398981	0.0161	0.540027	wingless-type MMTV integration site family, member 7B [Source:RGD Symbol;Acc:1311441]	GO:0080090,GO:0031323,GO:0060255,GO:0009888,GO:0005488,GO:0023051,GO:0010646,GO:0019222,GO:0044237,GO:0060429,GO:0071704,GO:0044238,GO:0048518,GO:0044260,GO:0030154,GO:0005515,GO:0009966,GO:0070887,GO:0035556,GO:0008283,GO:0043170,GO:0048869,GO:0032502,GO:0007275,GO:0030879,GO:0009987,GO:0071310,GO:0033554,GO:0048856,GO:0006950,GO:0009893,GO:1901700,GO:0048522,GO:0048583,GO:0014070,GO:0006793,GO:…	regulation of primary metabolic process,regulation of cellular metabolic process,regulation of macromolecule metabolic process,tissue development,binding,regulation of signaling,regulation of cell communication,regulation of metabolic process,cellular metabolic process,epithelium development,organic substance metabolic process,primary metabolic process,positive regulation of biological process,ce…	rno04550,rno05166,rno05200,rno04310,rno04390,rno04916,rno05205,rno04340,rno05217	Signaling pathways regulating pluripotency of stem cells,HTLV-I infection,Pathways in cancer,Wnt signaling pathway,Hippo signaling pathway,Melanogenesis,Proteoglycans in cancer,Hedgehog signaling pathway,Basal cell carcinoma
ENSRNOT00000037404	ENSRNOG00000027096	Ctsw	1:220844557-220848153	0.279622	0.643126	-1.20163	0.005	0.299986	cathepsin W [Source:RGD Symbol;Acc:1309354]	GO:0005622,GO:0044424,GO:0043229,GO:0043231,GO:0044237,GO:0043226,GO:0044260,GO:0043227,GO:0005737,GO:0044238,GO:0043170,GO:0008152,GO:0071704,GO:0044444,GO:0044464,GO:0005623,GO:0044267,GO:0003824,GO:0019538,GO:0009057,GO:0000323,GO:0005764,GO:1901575,GO:0009056,GO:0003674,GO:0004197,GO:0008234,GO:0044265,GO:0030163,GO:0002376,GO:0005773,GO:0009987,GO:0044248,GO:0005575,GO:0044257,GO:0051603,GO:…	intracellular,intracellular part,intracellular organelle,intracellular membrane-bounded organelle,cellular metabolic process,organelle,cellular macromolecule metabolic process,membrane-bounded organelle,cytoplasm,primary metabolic process,macromolecule metabolic process,metabolic process,organic substance metabolic process,cytoplasmic part,cell part,cell,cellular protein metabolic process,catalyt…	rno04142	Lysosome
ENSRNOT00000071927	ENSRNOG00000047204	Gp6	1:73040900-73064641	0.597114	0.824183	-0.46496	0.02885	0.682106	glycoprotein 6 (platelet) [Source:RGD Symbol;Acc:1589130]	GO:0005488,GO:0005515,GO:0044464,GO:0005623,GO:0003674,GO:0005518,GO:0005575,GO:0044459,GO:0031226,GO:0005887,GO:0005886,GO:0071944,GO:0016020,GO:0044425,GO:0031224,GO:0016021	binding,protein binding,cell part,cell,molecular_function,collagen binding,cellular_component,plasma membrane part,intrinsic to plasma membrane,integral to plasma membrane,plasma membrane,cell periphery,membrane,membrane part,intrinsic to membrane,integral to membrane	rno04512,rno04611	ECM-receptor interaction,Platelet activation
ENSRNOT00000015795	ENSRNOG00000011863	Gins3	19:9835056-9843673	17.2542	15.2304	0.179996	0.0342	0.730141	GINS complex subunit 3 [Source:RGD Symbol;Acc:1308153]	GO:0044249,GO:0009058,GO:0044237,GO:1901576,GO:0034645,GO:0009059,GO:0005634,GO:0071704,GO:0044238,GO:0044260,GO:0034641,GO:0043170,GO:0006139,GO:0006725,GO:0046483,GO:0009987,GO:0090304,GO:0006807,GO:1901360,GO:0043231,GO:0008152,GO:0043227,GO:0043229,GO:0005622,GO:0044424,GO:0043226,GO:0031974,GO:0070013,GO:0043233,GO:0031981,GO:0044428,GO:0044464,GO:0005654,GO:0005623,GO:0008150,GO:0006260,GO:…	cellular biosynthetic process,biosynthetic process,cellular metabolic process,organic substance biosynthetic process,cellular macromolecule biosynthetic process,macromolecule biosynthetic process,nucleus,organic substance metabolic process,primary metabolic process,cellular macromolecule metabolic process,cellular nitrogen compound metabolic process,macromolecule metabolic process,nucleobase-cont…	--	--
ENSRNOT00000072093	ENSRNOG00000049802	AABR07031533.1	18:18003536-18079560	6.84723	4.6111	0.570409	0.0151	0.524319	--	GO:0005488,GO:0003676,GO:0097159,GO:1901363,GO:0003674,GO:0000166,GO:1901265,GO:0036094	binding,nucleic acid binding,organic cyclic compound binding,heterocyclic compound binding,molecular_function,nucleotide binding,nucleoside phosphate binding,small molecule binding	--	--
ENSRNOT00000077363	ENSRNOG00000055917	Trim27	17:45613863-45626212	16.1655	13.9844	0.2091	0.01515	0.525215	tripartite motif-containing 27 [Source:RGD Symbol;Acc:1310105]	GO:0044249,GO:0009058,GO:1901576,GO:1901362,GO:0005622,GO:0034645,GO:0019438,GO:0009059,GO:0018130,GO:0034654,GO:0006351,GO:0044271,GO:0044237,GO:0032774,GO:0010467,GO:0031326,GO:0009889,GO:0006355,GO:2001141,GO:1901360,GO:0006725,GO:0016070,GO:0044260,GO:2000112,GO:0051252,GO:0006139,GO:0031323,GO:0046483,GO:0080090,GO:0060255,GO:0010556,GO:0090304,GO:0051171,GO:0019219,GO:0010468,GO:0034641,GO:…	cellular biosynthetic process,biosynthetic process,organic substance biosynthetic process,organic cyclic compound biosynthetic process,intracellular,cellular macromolecule biosynthetic process,aromatic compound biosynthetic process,macromolecule biosynthetic process,heterocycle biosynthetic process,nucleobase-containing compound biosynthetic process,transcription, DNA-dependent,cellular nitrogen …	--	--
ENSRNOT00000055271	ENSRNOG00000036827	Ppp1r1a	7:145146480-145154131	1.23181	0.896916	0.457732	0.04565	0.807285	protein phosphatase 1, regulatory (inhibitor) subunit 1A [Source:RGD Symbol;Acc:62018]	GO:0080090,GO:0031323,GO:0060255,GO:0005488,GO:0048523,GO:0019222,GO:0044237,GO:0071704,GO:0044238,GO:0048519,GO:0044260,GO:0005515,GO:0035556,GO:0043170,GO:0031324,GO:0009987,GO:0033673,GO:0044264,GO:0009892,GO:0051348,GO:0005977,GO:0006073,GO:0044042,GO:0005976,GO:0010605,GO:0006793,GO:0043412,GO:0044262,GO:0043549,GO:0006796,GO:0006112,GO:0006469,GO:0044763,GO:0019220,GO:0051174,GO:0051248,GO:…	regulation of primary metabolic process,regulation of cellular metabolic process,regulation of macromolecule metabolic process,binding,negative regulation of cellular process,regulation of metabolic process,cellular metabolic process,organic substance metabolic process,primary metabolic process,negative regulation of biological process,cellular macromolecule metabolic process,protein binding,intr…	rno04261,rno04720	Adrenergic signaling in cardiomyocytes,Long-term potentiation
ENSRNOT00000024079	ENSRNOG00000017657	Phf23	10:56605139-56609233	22.6106	18.9237	0.256805	0.00205	0.18153	PHD finger protein 23 [Source:RGD Symbol;Acc:1302969]	GO:0005622,GO:0044237,GO:0044260,GO:0031323,GO:0080090,GO:0060255,GO:0043229,GO:0019222,GO:0043170,GO:0044424,GO:0008152,GO:0071704,GO:0043231,GO:0005488,GO:0044238,GO:0005634,GO:0043226,GO:0005515,GO:0043227,GO:0048523,GO:0048519,GO:0046872,GO:0031325,GO:0043169,GO:0009893,GO:0048518,GO:0048522,GO:0044464,GO:0010604,GO:0005623,GO:0005737,GO:0009987,GO:0043412,GO:0044267,GO:0006464,GO:0036211,GO:…	intracellular,cellular metabolic process,cellular macromolecule metabolic process,regulation of cellular metabolic process,regulation of primary metabolic process,regulation of macromolecule metabolic process,intracellular organelle,regulation of metabolic process,macromolecule metabolic process,intracellular part,metabolic process,organic substance metabolic process,intracellular membrane-bounde…	--	--
ENSRNOT00000082838	ENSRNOG00000051836	Zfp92	X:157384607-157392054	1.06126	0.384273	1.46557	0.0299	0.693479	ZFP92 zinc finger protein [Source:RGD Symbol;Acc:1559446]	GO:0080090,GO:0031323,GO:0034654,GO:0044271,GO:0060255,GO:0046872,GO:0043169,GO:0019438,GO:0018130,GO:0005488,GO:1901362,GO:0032774,GO:0006351,GO:0044249,GO:0019222,GO:0009058,GO:0044237,GO:0006355,GO:2001141,GO:0031326,GO:1901576,GO:0051252,GO:0051171,GO:0009889,GO:0019219,GO:0003676,GO:2000112,GO:0010556,GO:0010468,GO:0034645,GO:0009059,GO:0071704,GO:0044238,GO:0016070,GO:0043167,GO:0044260,GO:…	regulation of primary metabolic process,regulation of cellular metabolic process,nucleobase-containing compound biosynthetic process,cellular nitrogen compound biosynthetic process,regulation of macromolecule metabolic process,metal ion binding,cation binding,aromatic compound biosynthetic process,heterocycle biosynthetic process,binding,organic cyclic compound biosynthetic process,RNA biosynthet…	--	--
ENSRNOT00000016827	ENSRNOG00000012295	Pla2g6	7:120519466-120559347	4.78466	5.93515	-0.310868	0.0331	0.721278	phospholipase A2 group VI [Source:RGD Symbol;Acc:628867]	GO:0005622,GO:0044424,GO:0043229,GO:0043231,GO:0044237,GO:0043226,GO:0044260,GO:0043227,GO:0009058,GO:0006807,GO:0005743,GO:0044249,GO:0005737,GO:0009914,GO:0046879,GO:1901576,GO:0005740,GO:0044446,GO:0019866,GO:0044238,GO:0003001,GO:0023061,GO:0043170,GO:0005488,GO:0008152,GO:0071704,GO:0031966,GO:0044422,GO:0009059,GO:0044444,GO:0090276,GO:0030073,GO:0050796,GO:0032940,GO:0002791,GO:0046883,GO:…	intracellular,intracellular part,intracellular organelle,intracellular membrane-bounded organelle,cellular metabolic process,organelle,cellular macromolecule metabolic process,membrane-bounded organelle,biosynthetic process,nitrogen compound metabolic process,mitochondrial inner membrane,cellular biosynthetic process,cytoplasm,hormone transport,hormone secretion,organic substance biosynthetic pro…	rno01100,rno00564,rno04750,rno00565,rno04666,rno04270,rno04014,rno00591,rno00592,rno00590	Metabolic pathways,Glycerophospholipid metabolism,Inflammatory mediator regulation of TRP channels,Ether lipid metabolism,Fc gamma R-mediated phagocytosis,Vascular smooth muscle contraction,Ras signaling pathway,Linoleic acid metabolism,alpha-Linolenic acid metabolism,Arachidonic acid metabolism
ENSRNOT00000018468	ENSRNOG00000013169	Traf4	10:65418699-65424802	12.2958	10.691	0.201769	0.0254	0.650901	Tnf receptor associated factor 4 [Source:RGD Symbol;Acc:1306708]	GO:0005622,GO:0044237,GO:0044260,GO:0031323,GO:0080090,GO:0060255,GO:0043229,GO:0019222,GO:0043170,GO:0044424,GO:0008152,GO:0071704,GO:0043231,GO:0005488,GO:0044238,GO:0005634,GO:0043226,GO:0005515,GO:0043227,GO:0046872,GO:0031325,GO:0043169,GO:0009893,GO:0032502,GO:0010941,GO:0048518,GO:0008219,GO:0016265,GO:0042981,GO:0006915,GO:0043067,GO:0048522,GO:0012501,GO:0007275,GO:0044464,GO:0006796,GO:…	intracellular,cellular metabolic process,cellular macromolecule metabolic process,regulation of cellular metabolic process,regulation of primary metabolic process,regulation of macromolecule metabolic process,intracellular organelle,regulation of metabolic process,macromolecule metabolic process,intracellular part,metabolic process,organic substance metabolic process,intracellular membrane-bounde…	rno05222,rno05200	Small cell lung cancer,Pathways in cancer
ENSRNOT00000006979	ENSRNOG00000005227	Tfap4	10:11206225-11223370	18.9961	21.4896	-0.177933	0.04445	0.800093	transcription factor AP-4 [Source:RGD Symbol;Acc:1308357]	GO:0044249,GO:0009058,GO:1901576,GO:1901362,GO:0005622,GO:0034645,GO:0019438,GO:0009059,GO:0018130,GO:0034654,GO:0006351,GO:0003676,GO:0044271,GO:0044237,GO:0032774,GO:0010467,GO:0031326,GO:0009889,GO:0006355,GO:2001141,GO:1901360,GO:0006725,GO:0016070,GO:0044260,GO:2000112,GO:0051252,GO:0006139,GO:0031323,GO:0046483,GO:0080090,GO:0060255,GO:0010556,GO:0090304,GO:0051171,GO:0019219,GO:0010468,GO:…	cellular biosynthetic process,biosynthetic process,organic substance biosynthetic process,organic cyclic compound biosynthetic process,intracellular,cellular macromolecule biosynthetic process,aromatic compound biosynthetic process,macromolecule biosynthetic process,heterocycle biosynthetic process,nucleobase-containing compound biosynthetic process,transcription, DNA-dependent,nucleic acid bindi…	rno05205	Proteoglycans in cancer
ENSRNOT00000019135	ENSRNOG00000013865	Zmym6	5:145138696-145186357	4.2089	3.60834	0.222109	0.03625	0.746228	zinc finger MYM-type containing 6 [Source:RGD Symbol;Acc:1561833]	GO:0044249,GO:0009058,GO:1901576,GO:1901362,GO:0005622,GO:0034645,GO:0019438,GO:0009059,GO:0018130,GO:0034654,GO:0006351,GO:0003676,GO:0044271,GO:0044237,GO:0032774,GO:0010467,GO:0031326,GO:0009889,GO:0006355,GO:2001141,GO:1901360,GO:0006725,GO:0016070,GO:0044260,GO:2000112,GO:0051252,GO:0006139,GO:0031323,GO:0046483,GO:0080090,GO:0060255,GO:0010556,GO:0090304,GO:0051171,GO:0019219,GO:0010468,GO:…	cellular biosynthetic process,biosynthetic process,organic substance biosynthetic process,organic cyclic compound biosynthetic process,intracellular,cellular macromolecule biosynthetic process,aromatic compound biosynthetic process,macromolecule biosynthetic process,heterocycle biosynthetic process,nucleobase-containing compound biosynthetic process,transcription, DNA-dependent,nucleic acid bindi…	--	--
ENSRNOT00000010247	ENSRNOG00000007765	Frzb	3:67635606-67668772	1.30589	0.990074	0.399426	0.0167	0.547622	frizzled-related protein [Source:RGD Symbol;Acc:1311315]	GO:0009888,GO:0005488,GO:0008219,GO:0016265,GO:0023051,GO:0010646,GO:0048523,GO:0010942,GO:0010941,GO:0051239,GO:0043065,GO:0043068,GO:0012501,GO:0060429,GO:2000026,GO:0010648,GO:0042981,GO:0006915,GO:0045595,GO:0043067,GO:0050793,GO:0051094,GO:0048519,GO:0048518,GO:0042127,GO:0023057,GO:0030154,GO:0005515,GO:0009966,GO:0009968,GO:0008283,GO:0048869,GO:0030855,GO:0009790,GO:0032502,GO:0048585,GO:…	tissue development,binding,cell death,death,regulation of signaling,regulation of cell communication,negative regulation of cellular process,positive regulation of cell death,regulation of cell death,regulation of multicellular organismal process,positive regulation of apoptotic process,positive regulation of programmed cell death,programmed cell death,epithelium development,regulation of multice…	--	--
ENSRNOT00000010242	ENSRNOG00000007591	Slc45a3	13:48745859-48766283	1.57469	1.24356	0.340589	0.0141	0.509154	solute carrier family 45, member 3 [Source:RGD Symbol;Acc:1309764]	GO:0044249,GO:0009058,GO:1901576,GO:0044237,GO:0031326,GO:0009889,GO:0031323,GO:0080090,GO:0019222,GO:0008152,GO:0071704,GO:0044238,GO:0031325,GO:0009893,GO:0032502,GO:0048518,GO:0048522,GO:0007275,GO:0031328,GO:0009891,GO:0048856,GO:0048731,GO:0006006,GO:0051239,GO:0044767,GO:0009987,GO:0030154,GO:0048869,GO:0007399,GO:0019318,GO:0050793,GO:0007417,GO:2000026,GO:0003674,GO:0010906,GO:0005996,GO:…	cellular biosynthetic process,biosynthetic process,organic substance biosynthetic process,cellular metabolic process,regulation of cellular biosynthetic process,regulation of biosynthetic process,regulation of cellular metabolic process,regulation of primary metabolic process,regulation of metabolic process,metabolic process,organic substance metabolic process,primary metabolic process,positive r…	rno05206,rno05202	MicroRNAs in cancer,Transcriptional misregulation in cancer
ENSRNOT00000072838	ENSRNOG00000048580	Trip6	12:22451595-22456003	3.70692	4.38908	-0.243698	0.04945	0.824864	thyroid hormone receptor interactor 6 [Source:RGD Symbol;Acc:1583180]	GO:0046872,GO:0043169,GO:0005488,GO:0023051,GO:0010646,GO:0048523,GO:0030335,GO:2000147,GO:0051272,GO:0010648,GO:0040017,GO:0048519,GO:0048518,GO:0043167,GO:0023057,GO:0005515,GO:0009966,GO:0009968,GO:0035556,GO:0048585,GO:0009987,GO:0048522,GO:0048583,GO:0007243,GO:0044763,GO:0051050,GO:0030334,GO:0040011,GO:0010627,GO:0005126,GO:2000145,GO:0065008,GO:0045323,GO:0010741,GO:0040012,GO:0051270,GO:…	metal ion binding,cation binding,binding,regulation of signaling,regulation of cell communication,negative regulation of cellular process,positive regulation of cell migration,positive regulation of cell motility,positive regulation of cellular component movement,negative regulation of cell communication,positive regulation of locomotion,negative regulation of biological process,positive regulati…	rno04621	NOD-like receptor signaling pathway
ENSRNOT00000091505	ENSRNOG00000059268	Ppp1r10	20:3329676-3344286	52.1688	45.9739	0.182374	0.02365	0.632192	protein phosphatase 1, regulatory subunit 10 [Source:RGD Symbol;Acc:620079]	GO:0044249,GO:0009058,GO:1901576,GO:1901362,GO:0005622,GO:0034645,GO:0019438,GO:0009059,GO:0018130,GO:0034654,GO:0006351,GO:0003676,GO:0044271,GO:0044237,GO:0032774,GO:0010467,GO:1901360,GO:0006725,GO:0016070,GO:0044260,GO:0006139,GO:0046483,GO:0090304,GO:0034641,GO:0043229,GO:1901363,GO:0097159,GO:0043170,GO:0006807,GO:0044424,GO:0008152,GO:0071704,GO:0043231,GO:0005488,GO:0044238,GO:0005634,GO:…	cellular biosynthetic process,biosynthetic process,organic substance biosynthetic process,organic cyclic compound biosynthetic process,intracellular,cellular macromolecule biosynthetic process,aromatic compound biosynthetic process,macromolecule biosynthetic process,heterocycle biosynthetic process,nucleobase-containing compound biosynthetic process,transcription, DNA-dependent,nucleic acid bindi…	--	--
ENSRNOT00000009563	ENSRNOG00000007152	Bhlhe40	4:140703618-140709319	63.0886	53.2779	0.243843	0.00185	0.1705	basic helix-loop-helix family, member e40 [Source:RGD Symbol;Acc:68439]	GO:0044249,GO:0009058,GO:1901576,GO:1901362,GO:0005622,GO:0034645,GO:0019438,GO:0009059,GO:0018130,GO:0034654,GO:0006351,GO:0003676,GO:0044271,GO:0044237,GO:0032774,GO:0010467,GO:0031326,GO:0009889,GO:0006355,GO:2001141,GO:1901360,GO:0006725,GO:0016070,GO:0044260,GO:2000112,GO:0051252,GO:0006139,GO:0031323,GO:0046483,GO:0080090,GO:0060255,GO:0010556,GO:0090304,GO:0051171,GO:0019219,GO:0010468,GO:…	cellular biosynthetic process,biosynthetic process,organic substance biosynthetic process,organic cyclic compound biosynthetic process,intracellular,cellular macromolecule biosynthetic process,aromatic compound biosynthetic process,macromolecule biosynthetic process,heterocycle biosynthetic process,nucleobase-containing compound biosynthetic process,transcription, DNA-dependent,nucleic acid bindi…	rno04710	Circadian rhythm
ENSRNOT00000018488	ENSRNOG00000013703	Siah2	2:148874150-148891900	20.7087	17.6164	0.233321	0.0066	0.350433	siah E3 ubiquitin protein ligase 2 [Source:RGD Symbol;Acc:620778]	GO:0005622,GO:0044237,GO:0044260,GO:0031323,GO:0080090,GO:0060255,GO:0043229,GO:0019222,GO:0043170,GO:0044424,GO:0008152,GO:0071704,GO:0043231,GO:0005488,GO:0044238,GO:0005634,GO:0043226,GO:0005515,GO:0043227,GO:0048523,GO:0048519,GO:0046872,GO:0043169,GO:0032502,GO:0010941,GO:0008219,GO:0016265,GO:0042981,GO:0006915,GO:0043067,GO:0044446,GO:0012501,GO:0044422,GO:0007275,GO:0031981,GO:0043233,GO:…	intracellular,cellular metabolic process,cellular macromolecule metabolic process,regulation of cellular metabolic process,regulation of primary metabolic process,regulation of macromolecule metabolic process,intracellular organelle,regulation of metabolic process,macromolecule metabolic process,intracellular part,metabolic process,organic substance metabolic process,intracellular membrane-bounde…	--	--
ENSRNOT00000048418	ENSRNOG00000020937	Ubtf	10:90250274-90265017	7.67084	5.42356	0.500144	0.02415	0.63677	upstream binding transcription factor, RNA polymerase I [Source:RGD Symbol;Acc:3927]	GO:0080090,GO:0031323,GO:0034654,GO:0044271,GO:0060255,GO:0019438,GO:0018130,GO:0005488,GO:1901362,GO:0032774,GO:0006351,GO:0044249,GO:0019222,GO:0009058,GO:0044237,GO:0006355,GO:2001141,GO:0031326,GO:1901576,GO:0051252,GO:0051171,GO:0009889,GO:0019219,GO:0003676,GO:2000112,GO:0010556,GO:0000987,GO:0010468,GO:0001159,GO:0034645,GO:0009059,GO:0005634,GO:0071704,GO:0044238,GO:0016070,GO:0048518,GO:…	regulation of primary metabolic process,regulation of cellular metabolic process,nucleobase-containing compound biosynthetic process,cellular nitrogen compound biosynthetic process,regulation of macromolecule metabolic process,aromatic compound biosynthetic process,heterocycle biosynthetic process,binding,organic cyclic compound biosynthetic process,RNA biosynthetic process,transcription, DNA-dep…	--	--
ENSRNOT00000039232	ENSRNOG00000024879	Polrmt	7:12840937-12851153	6.74073	7.62309	-0.177473	0.04015	0.773858	polymerase (RNA) mitochondrial [Source:RGD Symbol;Acc:1304599]	GO:0034654,GO:0044271,GO:0019438,GO:0018130,GO:0005488,GO:1901362,GO:0032774,GO:0006351,GO:0044249,GO:0009058,GO:0044237,GO:1901576,GO:0003676,GO:0034645,GO:0009059,GO:0071704,GO:0044238,GO:0016070,GO:0044260,GO:0034641,GO:0005515,GO:0043170,GO:0006139,GO:0006725,GO:0097159,GO:0046483,GO:1901363,GO:0009987,GO:0003677,GO:0090304,GO:0006807,GO:1901360,GO:0043231,GO:0010467,GO:0044763,GO:0008152,GO:…	nucleobase-containing compound biosynthetic process,cellular nitrogen compound biosynthetic process,aromatic compound biosynthetic process,heterocycle biosynthetic process,binding,organic cyclic compound biosynthetic process,RNA biosynthetic process,transcription, DNA-dependent,cellular biosynthetic process,biosynthetic process,cellular metabolic process,organic substance biosynthetic process,nuc…	--	--
ENSRNOT00000008361	ENSRNOG00000006060	Matn2	7:72985494-73207695	2.17372	2.5699	-0.241551	0.0357	0.742011	matrilin 2 [Source:RGD Symbol;Acc:1305353]	GO:0046872,GO:0043169,GO:0005488,GO:0043167,GO:0030154,GO:0005515,GO:0048869,GO:0032502,GO:0007275,GO:0009987,GO:0033554,GO:0048856,GO:0006950,GO:0009605,GO:0044767,GO:0048731,GO:0009653,GO:0048468,GO:0044763,GO:0048666,GO:0048812,GO:0040011,GO:0048667,GO:0031175,GO:0030182,GO:0042330,GO:0061564,GO:0007409,GO:0000902,GO:0031104,GO:0006935,GO:0048699,GO:0031102,GO:0000904,GO:0030030,GO:0016477,GO:…	metal ion binding,cation binding,binding,ion binding,cell differentiation,protein binding,cellular developmental process,developmental process,multicellular organismal development,cellular process,cellular response to stress,anatomical structure development,response to stress,response to external stimulus,single-organism developmental process,system development,anatomical structure morphogenesis,…	--	--
ENSRNOT00000008367	ENSRNOG00000038275	Adam4	6:105158025-105160470	1.52284	1.87736	-0.301945	0.04195	0.7862	a disintegrin and metalloprotease domain 4 [Source:RGD Symbol;Acc:621470]	GO:0046872,GO:0043169,GO:0005488,GO:0071704,GO:0044238,GO:0043167,GO:0043170,GO:0009987,GO:0044763,GO:0008152,GO:0046914,GO:0044699,GO:0008270,GO:0050794,GO:0019538,GO:0007154,GO:0003674,GO:0044700,GO:0023052,GO:0050789,GO:0051716,GO:0065007,GO:0003824,GO:0050896,GO:0007165,GO:0006508,GO:0008150,GO:0004222,GO:0008237,GO:0016787,GO:0007229,GO:0007166,GO:0070011,GO:0004175,GO:0008233,GO:0005575,GO:…	metal ion binding,cation binding,binding,organic substance metabolic process,primary metabolic process,ion binding,macromolecule metabolic process,cellular process,single-organism cellular process,metabolic process,transition metal ion binding,single-organism process,zinc ion binding,regulation of cellular process,protein metabolic process,cell communication,molecular_function,single organism sig…	--	--
ENSRNOT00000028640	ENSRNOG00000021099	Lysmd1	2:196304491-196323881	2.91323	2.35931	0.304251	0.0244	0.63994	LysM domain containing 1 [Source:RGD Symbol;Acc:1561865]	GO:0005488,GO:0005515,GO:0003674	binding,protein binding,molecular_function	--	--
ENSRNOT00000040778	ENSRNOG00000024345	Pard3b	9:68414338-69426226	1.23645	1.66786	-0.431789	0.00115	0.124996	par-3 family cell polarity regulator beta [Source:RGD Symbol;Acc:1584992]	--	--	--	--
ENSRNOT00000016089	ENSRNOG00000012085	Isca2	6:108488677-108490188	46.6611	54.5005	-0.224049	0.00725	0.370789	iron-sulfur cluster assembly 2 [Source:RGD Symbol;Acc:1563216]	GO:0046872,GO:0043169,GO:0005488,GO:0009058,GO:0044237,GO:0071704,GO:0044238,GO:0043167,GO:0005515,GO:0043170,GO:0009987,GO:0043231,GO:0010467,GO:0008152,GO:0051539,GO:0097428,GO:0043227,GO:0043229,GO:0005622,GO:0008198,GO:0046914,GO:0044424,GO:0043226,GO:0051536,GO:0051540,GO:0019538,GO:0005737,GO:0005506,GO:0003674,GO:0051604,GO:0071840,GO:0016226,GO:0031163,GO:0006790,GO:0051537,GO:0016043,GO:…	metal ion binding,cation binding,binding,biosynthetic process,cellular metabolic process,organic substance metabolic process,primary metabolic process,ion binding,protein binding,macromolecule metabolic process,cellular process,intracellular membrane-bounded organelle,gene expression,metabolic process,4 iron, 4 sulfur cluster binding,protein maturation by iron-sulfur cluster transfer,membrane-bou…	--	--
ENSRNOT00000052018	ENSRNOG00000034007	Nr3c2	19:34448288-34752695	1.14282	1.55047	-0.440102	0.00515	0.304772	nuclear receptor subfamily 3, group C, member 2 [Source:RGD Symbol;Acc:3094]	GO:0044249,GO:0009058,GO:1901576,GO:1901362,GO:0005622,GO:0034645,GO:0019438,GO:0009059,GO:0018130,GO:0034654,GO:0006351,GO:0003676,GO:0044271,GO:0044237,GO:0032774,GO:0010467,GO:0031326,GO:0009889,GO:0006355,GO:2001141,GO:1901360,GO:0006725,GO:0016070,GO:0044260,GO:2000112,GO:0051252,GO:0006139,GO:0031323,GO:0046483,GO:0080090,GO:0060255,GO:0010556,GO:0090304,GO:0051171,GO:0019219,GO:0010468,GO:…	cellular biosynthetic process,biosynthetic process,organic substance biosynthetic process,organic cyclic compound biosynthetic process,intracellular,cellular macromolecule biosynthetic process,aromatic compound biosynthetic process,macromolecule biosynthetic process,heterocycle biosynthetic process,nucleobase-containing compound biosynthetic process,transcription, DNA-dependent,nucleic acid bindi…	rno04960	Aldosterone-regulated sodium reabsorption
ENSRNOT00000025683	ENSRNOG00000018988	Ing5	9:100932544-100952416	11.9708	10.3375	0.211632	0.0157	0.533205	inhibitor of growth family, member 5 [Source:RGD Symbol;Acc:1307908]	GO:0044249,GO:0009058,GO:1901576,GO:1901362,GO:0005622,GO:0034645,GO:0019438,GO:0009059,GO:0018130,GO:0034654,GO:0006351,GO:0044271,GO:0044237,GO:0032774,GO:0010467,GO:0031326,GO:0009889,GO:0006355,GO:2001141,GO:1901360,GO:0006725,GO:0016070,GO:0044260,GO:2000112,GO:0051252,GO:0006139,GO:0031323,GO:0046483,GO:0080090,GO:0060255,GO:0010556,GO:0090304,GO:0051171,GO:0019219,GO:0010468,GO:0034641,GO:…	cellular biosynthetic process,biosynthetic process,organic substance biosynthetic process,organic cyclic compound biosynthetic process,intracellular,cellular macromolecule biosynthetic process,aromatic compound biosynthetic process,macromolecule biosynthetic process,heterocycle biosynthetic process,nucleobase-containing compound biosynthetic process,transcription, DNA-dependent,cellular nitrogen …	--	--
ENSRNOT00000056603	ENSRNOG00000037406	RGD1564171	2:189413965-189417000	1.40355	2.44482	-0.800655	0.01635	0.543539	RGD1564171 [Source:RGD Symbol;Acc:1564171]	GO:0005488,GO:0005515,GO:0003674	binding,protein binding,molecular_function	--	--
ENSRNOT00000007825	ENSRNOG00000005794	Slc10a1	6:104617729-104631355	0.738794	1.04512	-0.50042	0.03845	0.759444	solute carrier family 10 member 1 [Source:RGD Symbol;Acc:3681]	GO:0044464,GO:0005623,GO:0009987,GO:0015718,GO:0008028,GO:0003674,GO:0015077,GO:0015849,GO:0046942,GO:0008508,GO:0015370,GO:0015293,GO:0015081,GO:0015711,GO:0022890,GO:0008324,GO:0008150,GO:0005343,GO:0015125,GO:0046943,GO:0006812,GO:0005342,GO:0071702,GO:0015294,GO:0008514,GO:0015291,GO:0015721,GO:0046873,GO:0006811,GO:0015075,GO:0015672,GO:0006820,GO:0006814,GO:0022891,GO:0044699,GO:0030001,GO:…	cell part,cell,cellular process,monocarboxylic acid transport,monocarboxylic acid transmembrane transporter activity,molecular_function,monovalent inorganic cation transmembrane transporter activity,organic acid transport,carboxylic acid transport,bile acid:sodium symporter activity,solute:sodium symporter activity,symporter activity,sodium ion transmembrane transporter activity,organic anion tra…	rno04976	Bile secretion
ENSRNOT00000073125	ENSRNOG00000037815	Acad10	12:40417943-40460561	0.731717	0.469926	0.638853	0.03545	0.740932	acyl-CoA dehydrogenase family, member 10 [Source:RGD Symbol;Acc:1310159]	GO:0005488,GO:0044237,GO:0071704,GO:0044238,GO:0043167,GO:0097159,GO:1901363,GO:0009987,GO:0052890,GO:0043231,GO:0033539,GO:0003995,GO:0008152,GO:0048878,GO:0055088,GO:0065008,GO:0000062,GO:0043227,GO:0043229,GO:0005622,GO:0006631,GO:0006635,GO:0072329,GO:0044424,GO:0044242,GO:0016042,GO:0044255,GO:0032787,GO:0009062,GO:0043226,GO:0050660,GO:0042592,GO:0030258,GO:0016627,GO:0044248,GO:0006629,GO:…	binding,cellular metabolic process,organic substance metabolic process,primary metabolic process,ion binding,organic cyclic compound binding,heterocyclic compound binding,cellular process,oxidoreductase activity, acting on the CH-CH group of donors, with a flavin as acceptor,intracellular membrane-bounded organelle,fatty acid beta-oxidation using acyl-CoA dehydrogenase,acyl-CoA dehydrogenase acti…	--	--
ENSRNOT00000034421	ENSRNOG00000016112	Cd274	1:247519938-247537943	1.34538	0.973033	0.467456	0.0173	0.556365	CD274 molecule [Source:RGD Symbol;Acc:1566211]	GO:0005488,GO:0043226,GO:0005515,GO:0043227,GO:0048523,GO:0048519,GO:0048518,GO:0048522,GO:0044464,GO:0005623,GO:0010033,GO:0051239,GO:0042127,GO:0009987,GO:0008283,GO:0003674,GO:0008285,GO:0051049,GO:0050794,GO:0051241,GO:0001818,GO:0008284,GO:0032879,GO:0008150,GO:0070201,GO:0050789,GO:2001181,GO:0001817,GO:0032693,GO:0032940,GO:0051050,GO:0060341,GO:0034097,GO:2000147,GO:0051223,GO:0046903,GO:…	binding,organelle,protein binding,membrane-bounded organelle,negative regulation of cellular process,negative regulation of biological process,positive regulation of biological process,positive regulation of cellular process,cell part,cell,response to organic substance,regulation of multicellular organismal process,regulation of cell proliferation,cellular process,cell proliferation,molecular_fun…	rno04514	Cell adhesion molecules (CAMs)
ENSRNOT00000020168	ENSRNOG00000014592	Zbtb46	3:176890805-176958880	3.14996	3.86337	-0.294526	0.04845	0.821524	zinc finger and BTB domain containing 46 [Source:RGD Symbol;Acc:1307408]	GO:0046872,GO:0043169,GO:0005488,GO:0048523,GO:0051239,GO:0003676,GO:2000026,GO:0045595,GO:0050793,GO:0051094,GO:0048519,GO:0048518,GO:0043167,GO:0030154,GO:0005515,GO:0048869,GO:0032502,GO:0097159,GO:1901363,GO:2001199,GO:0007275,GO:0009987,GO:0045597,GO:1902106,GO:0048856,GO:2001198,GO:0048522,GO:1902105,GO:0044767,GO:0048731,GO:0002521,GO:0002573,GO:0030099,GO:0044763,GO:0048513,GO:0030097,GO:…	metal ion binding,cation binding,binding,negative regulation of cellular process,regulation of multicellular organismal process,nucleic acid binding,regulation of multicellular organismal development,regulation of cell differentiation,regulation of developmental process,positive regulation of developmental process,negative regulation of biological process,positive regulation of biological process…	--	--
ENSRNOT00000061504	ENSRNOG00000016467	Kctd1	18:6374777-6474990	4.47847	5.18312	-0.210813	0.0277	0.671604	potassium channel tetramerization domain containing 1 [Source:RGD Symbol;Acc:621566]	GO:0071840,GO:0016043,GO:0071822,GO:0006461,GO:0070271,GO:0008150,GO:0044085,GO:0043933,GO:0065003,GO:0022607,GO:0051260,GO:0051259	cellular component organization or biogenesis,cellular component organization,protein complex subunit organization,protein complex assembly,protein complex biogenesis,biological_process,cellular component biogenesis,macromolecular complex subunit organization,macromolecular complex assembly,cellular component assembly,protein homooligomerization,protein oligomerization	--	--
ENSRNOT00000023619	ENSRNOG00000036649	Pwwp2b	1:211582076-211600689	14.8843	13.1832	0.175085	0.0379	0.75518	PWWP domain containing 2B [Source:RGD Symbol;Acc:1307108]	GO:0005622,GO:0043229,GO:0044424,GO:0043231,GO:0005488,GO:0005634,GO:0043226,GO:0005515,GO:0043227,GO:0044446,GO:0044422,GO:0031981,GO:0043233,GO:0044428,GO:0070013,GO:0031974,GO:0044464,GO:0005623,GO:0005654,GO:0003674,GO:0005575	intracellular,intracellular organelle,intracellular part,intracellular membrane-bounded organelle,binding,nucleus,organelle,protein binding,membrane-bounded organelle,intracellular organelle part,organelle part,nuclear lumen,organelle lumen,nuclear part,intracellular organelle lumen,membrane-enclosed lumen,cell part,cell,nucleoplasm,molecular_function,cellular_component	--	--
ENSRNOT00000006764	ENSRNOG00000004900	Crhr1	10:92191717-92232645	0.522852	0.973755	-0.897155	0.02395	0.634117	corticotropin releasing hormone receptor 1 [Source:RGD Symbol;Acc:61276]	GO:0044249,GO:0009058,GO:1901576,GO:1901362,GO:0005622,GO:0019438,GO:0018130,GO:0034654,GO:0044271,GO:0044237,GO:0031326,GO:0009889,GO:1901360,GO:0006725,GO:0006139,GO:0031323,GO:0046483,GO:0080090,GO:0051171,GO:0019219,GO:0034641,GO:0043229,GO:0019222,GO:0006807,GO:0044424,GO:0008152,GO:0071704,GO:0043231,GO:0005488,GO:0044238,GO:0043226,GO:0005515,GO:0043227,GO:0048523,GO:1901698,GO:0048519,GO:…	cellular biosynthetic process,biosynthetic process,organic substance biosynthetic process,organic cyclic compound biosynthetic process,intracellular,aromatic compound biosynthetic process,heterocycle biosynthetic process,nucleobase-containing compound biosynthetic process,cellular nitrogen compound biosynthetic process,cellular metabolic process,regulation of cellular biosynthetic process,regulat…	rno04080,rno04730	Neuroactive ligand-receptor interaction,Long-term depression
ENSRNOT00000064542	ENSRNOG00000011157	Jak1	5:119982942-120083904	4.69992	5.39663	-0.199425	0.02635	0.658065	Janus kinase 1 [Source:RGD Symbol;Acc:69056]	GO:0005622,GO:0044237,GO:0044260,GO:0043229,GO:1901363,GO:0097159,GO:0043170,GO:0044424,GO:0008152,GO:0071704,GO:0043231,GO:0005488,GO:0044238,GO:0005634,GO:0043226,GO:0005515,GO:0043227,GO:0032502,GO:0044464,GO:0006796,GO:0005623,GO:0006793,GO:0010033,GO:0070887,GO:0071310,GO:0005737,GO:0042127,GO:0016310,GO:0009987,GO:0030154,GO:0048869,GO:0035556,GO:0006950,GO:0043412,GO:0044267,GO:0008283,GO:…	intracellular,cellular metabolic process,cellular macromolecule metabolic process,intracellular organelle,heterocyclic compound binding,organic cyclic compound binding,macromolecule metabolic process,intracellular part,metabolic process,organic substance metabolic process,intracellular membrane-bounded organelle,binding,primary metabolic process,nucleus,organelle,protein binding,membrane-bounded …	rno05161,rno05203,rno05200,rno05212,rno05166,rno04151,rno04550,rno05162,rno04630,rno04380,rno05160,rno05152,rno05168,rno05145,rno05164,rno05169,rno05140	Hepatitis B,Viral carcinogenesis,Pathways in cancer,Pancreatic cancer,HTLV-I infection,PI3K-Akt signaling pathway,Signaling pathways regulating pluripotency of stem cells,Measles,Jak-STAT signaling pathway,Osteoclast differentiation,Hepatitis C,Tuberculosis,Herpes simplex infection,Toxoplasmosis,Influenza A,Epstein-Barr virus infection,Leishmaniasis
ENSRNOT00000017971	ENSRNOG00000013460	Zfp319	19:10119252-10123232	13.461	11.7378	0.197626	0.0238	0.632926	zinc finger protein 319 [Source:RGD Symbol;Acc:1306198]	GO:0005622,GO:0003676,GO:0043229,GO:1901363,GO:0097159,GO:0044424,GO:0043231,GO:0005488,GO:0005634,GO:0043226,GO:0043227,GO:0046872,GO:0043169,GO:0044464,GO:0005623,GO:0043167,GO:0003674,GO:0005575	intracellular,nucleic acid binding,intracellular organelle,heterocyclic compound binding,organic cyclic compound binding,intracellular part,intracellular membrane-bounded organelle,binding,nucleus,organelle,membrane-bounded organelle,metal ion binding,cation binding,cell part,cell,ion binding,molecular_function,cellular_component	--	--
ENSRNOT00000078502	ENSRNOG00000006972	Zfp189	5:64789455-64800810	1.14076	1.82463	-0.677607	0.03055	0.70106	zinc finger protein 189 [Source:RGD Symbol;Acc:1306510]	GO:0005622,GO:0003676,GO:0044237,GO:1901363,GO:0097159,GO:0044260,GO:0046872,GO:0043169,GO:0009058,GO:0034641,GO:0006807,GO:0044249,GO:0010467,GO:0090304,GO:0016070,GO:0006139,GO:1901576,GO:0006725,GO:1901360,GO:0046483,GO:1901362,GO:0044238,GO:0019438,GO:0044271,GO:0043170,GO:0034654,GO:0005488,GO:0008152,GO:0071704,GO:0001071,GO:0003700,GO:0009059,GO:0034645,GO:0018130,GO:0006351,GO:0032774,GO:…	intracellular,nucleic acid binding,cellular metabolic process,heterocyclic compound binding,organic cyclic compound binding,cellular macromolecule metabolic process,metal ion binding,cation binding,biosynthetic process,cellular nitrogen compound metabolic process,nitrogen compound metabolic process,cellular biosynthetic process,gene expression,nucleic acid metabolic process,RNA metabolic process,…	--	--
ENSRNOT00000044171	ENSRNOG00000032297	Msmo1	16:26859396-26875973	30.2708	26.1352	0.211933	0.014	0.50774	methylsterol monooxygenase 1 [Source:RGD Symbol;Acc:620281]	GO:0044249,GO:0009058,GO:1901576,GO:1901362,GO:0005622,GO:0044237,GO:1901360,GO:0043229,GO:0044424,GO:0008152,GO:0071704,GO:0043231,GO:0005488,GO:0044238,GO:0043226,GO:0043227,GO:0046872,GO:0043169,GO:0044446,GO:0044422,GO:0044464,GO:0005623,GO:0005737,GO:0009987,GO:0043167,GO:0003674,GO:0044444,GO:0016125,GO:1901615,GO:0006629,GO:0016126,GO:0044255,GO:0008610,GO:0000254,GO:0008202,GO:0044710,GO:…	cellular biosynthetic process,biosynthetic process,organic substance biosynthetic process,organic cyclic compound biosynthetic process,intracellular,cellular metabolic process,organic cyclic compound metabolic process,intracellular organelle,intracellular part,metabolic process,organic substance metabolic process,intracellular membrane-bounded organelle,binding,primary metabolic process,organelle…	rno00100,rno01100	Steroid biosynthesis,Metabolic pathways
ENSRNOT00000040125	ENSRNOG00000029244	Pcdhb10	18:30487263-30493447	3.01444	3.48824	-0.210608	0.0317	0.70988	protocadherin beta 10 [Source:RGD Symbol;Acc:1308364]	GO:0005488,GO:0046872,GO:0043169,GO:0044464,GO:0005623,GO:0009987,GO:0043167,GO:0003674,GO:0008150,GO:0016337,GO:0007155,GO:0022610,GO:0044699,GO:0005575,GO:0044763,GO:0007156,GO:0005509,GO:0005886,GO:0071944,GO:0016020,GO:0044425,GO:0031224,GO:0016021	binding,metal ion binding,cation binding,cell part,cell,cellular process,ion binding,molecular_function,biological_process,cell-cell adhesion,cell adhesion,biological adhesion,single-organism process,cellular_component,single-organism cellular process,homophilic cell adhesion,calcium ion binding,plasma membrane,cell periphery,membrane,membrane part,intrinsic to membrane,integral to membrane	--	--
ENSRNOT00000021133	ENSRNOG00000015614	Ppp1r16b	3:155160480-155262941	1.42484	1.13938	0.322551	0.0418	0.784609	protein phosphatase 1, regulatory subunit 16B [Source:RGD Symbol;Acc:1589460]	GO:0005622,GO:0044424,GO:0043229,GO:0043231,GO:0044237,GO:0043226,GO:0044260,GO:0043227,GO:0005737,GO:0044238,GO:0043170,GO:0005488,GO:0008152,GO:0071704,GO:0044444,GO:0005634,GO:0006793,GO:0032502,GO:0006796,GO:0048522,GO:0048856,GO:0031325,GO:0048518,GO:0009893,GO:0031323,GO:0048869,GO:0060255,GO:0030154,GO:0010605,GO:0031324,GO:0009892,GO:0044767,GO:0048523,GO:0044464,GO:0009888,GO:0005623,GO:…	intracellular,intracellular part,intracellular organelle,intracellular membrane-bounded organelle,cellular metabolic process,organelle,cellular macromolecule metabolic process,membrane-bounded organelle,cytoplasm,primary metabolic process,macromolecule metabolic process,binding,metabolic process,organic substance metabolic process,cytoplasmic part,nucleus,phosphorus metabolic process,developmenta…	--	--
ENSRNOT00000007402	ENSRNOG00000005505	Wbp11l1	4:170154226-170186942	2.28191	1.83403	0.315229	0.02055	0.59715	WW domain-binding protein 11-like 1 [Source:RGD Symbol;Acc:9435381]	GO:0005622,GO:0044424,GO:0043229,GO:0043231,GO:0044237,GO:0043226,GO:0044260,GO:0043227,GO:0034641,GO:0006807,GO:0010467,GO:0005737,GO:0090304,GO:0016070,GO:0006139,GO:0006725,GO:1901360,GO:0046483,GO:0044446,GO:0044238,GO:0043170,GO:0008152,GO:0071704,GO:0044422,GO:0005634,GO:0030529,GO:0006396,GO:0044085,GO:0016071,GO:0005681,GO:0042254,GO:0006397,GO:0045292,GO:0022613,GO:0044428,GO:0032991,GO:…	intracellular,intracellular part,intracellular organelle,intracellular membrane-bounded organelle,cellular metabolic process,organelle,cellular macromolecule metabolic process,membrane-bounded organelle,cellular nitrogen compound metabolic process,nitrogen compound metabolic process,gene expression,cytoplasm,nucleic acid metabolic process,RNA metabolic process,nucleobase-containing compound metab…	rno03040	Spliceosome
ENSRNOT00000059459	ENSRNOG00000013215	Dctd	16:47177144-47208110	5.13216	6.8456	-0.415609	0.0227	0.627199	dCMP deaminase [Source:RGD Symbol;Acc:1359671]	GO:0046872,GO:0043169,GO:0005488,GO:0044237,GO:0071704,GO:0044238,GO:0043167,GO:0034641,GO:0005515,GO:0006139,GO:0006725,GO:0046483,GO:0009987,GO:0006807,GO:1901360,GO:0006793,GO:0006796,GO:0008152,GO:0004132,GO:0043227,GO:0046914,GO:0008270,GO:0043226,GO:0019637,GO:0019239,GO:1901564,GO:0009117,GO:0006753,GO:0044281,GO:0055086,GO:0044710,GO:0003674,GO:0003824,GO:0016814,GO:0016810,GO:0006220,GO:…	metal ion binding,cation binding,binding,cellular metabolic process,organic substance metabolic process,primary metabolic process,ion binding,cellular nitrogen compound metabolic process,protein binding,nucleobase-containing compound metabolic process,cellular aromatic compound metabolic process,heterocycle metabolic process,cellular process,nitrogen compound metabolic process,organic cyclic comp…	rno01100,rno00240	Metabolic pathways,Pyrimidine metabolism
ENSRNOT00000087188	ENSRNOG00000025502	Arhgef37	18:56817987-56870839	1.77396	2.09002	-0.236544	0.0298	0.692344	Rho guanine nucleotide exchange factor 37 [Source:RGD Symbol;Acc:1560471]	GO:0080090,GO:0031323,GO:0023051,GO:0010646,GO:0019222,GO:0044237,GO:0051171,GO:0019219,GO:0071704,GO:0044238,GO:0034641,GO:0009966,GO:0035556,GO:0006139,GO:0006725,GO:0046483,GO:0009987,GO:0006807,GO:1901360,GO:0048583,GO:0006793,GO:0006796,GO:0044763,GO:0019220,GO:0051174,GO:0008152,GO:1901135,GO:0005622,GO:0072521,GO:0065009,GO:0044699,GO:0019693,GO:0006163,GO:0051345,GO:0044424,GO:0009150,GO:…	regulation of primary metabolic process,regulation of cellular metabolic process,regulation of signaling,regulation of cell communication,regulation of metabolic process,cellular metabolic process,regulation of nitrogen compound metabolic process,regulation of nucleobase-containing compound metabolic process,organic substance metabolic process,primary metabolic process,cellular nitrogen compound …	--	--
ENSRNOT00000024854	ENSRNOG00000018381	Cdkal1	17:36956384-37295069	10.9557	9.05763	0.274477	0.0218	0.613744	CDK5 regulatory subunit associated protein 1-like 1 [Source:RGD Symbol;Acc:1310246]	GO:0044249,GO:0009058,GO:1901576,GO:0005622,GO:0034645,GO:0009059,GO:0044237,GO:0010467,GO:1901360,GO:0006725,GO:0016070,GO:0044260,GO:0006139,GO:0046483,GO:0090304,GO:0034641,GO:0043229,GO:0043170,GO:0006807,GO:0044424,GO:0008152,GO:0071704,GO:0043231,GO:0005488,GO:0044238,GO:0043226,GO:0005515,GO:0043227,GO:0044464,GO:0005623,GO:0005737,GO:0009987,GO:0043412,GO:0044267,GO:0003674,GO:0044444,GO:…	cellular biosynthetic process,biosynthetic process,organic substance biosynthetic process,intracellular,cellular macromolecule biosynthetic process,macromolecule biosynthetic process,cellular metabolic process,gene expression,organic cyclic compound metabolic process,cellular aromatic compound metabolic process,RNA metabolic process,cellular macromolecule metabolic process,nucleobase-containing c…	--	--
ENSRNOT00000073951	ENSRNOG00000047393	Krt18	7:143629454-143633131	71.5231	80.2355	-0.165833	0.0442	0.798434	keratin 18 [Source:RGD Symbol;Acc:619935]	GO:0071356,GO:0034612,GO:0071345,GO:0071310,GO:0034097,GO:0048519,GO:0005488,GO:0070887,GO:0048523,GO:0097110,GO:0010033,GO:0019221,GO:0043000,GO:0033209,GO:0005622,GO:0008219,GO:0016265,GO:0010941,GO:0043067,GO:0042981,GO:0012501,GO:0043227,GO:0044765,GO:0097285,GO:0050789,GO:0051179,GO:0005515,GO:0034451,GO:0050794,GO:0043231,GO:0071702,GO:0005634,GO:0006915,GO:0005815,GO:0065007,GO:0005813,GO:…	cellular response to tumor necrosis factor,response to tumor necrosis factor,cellular response to cytokine stimulus,cellular response to organic substance,response to cytokine stimulus,negative regulation of biological process,binding,cellular response to chemical stimulus,negative regulation of cellular process,scaffold protein binding,response to organic substance,cytokine-mediated signaling pa…	--	--
ENSRNOT00000023451	ENSRNOG00000017448	Exoc3l2	1:80383049-80404290	0.900625	1.27086	-0.496806	0.00275	0.217266	exocyst complex component 3-like 2 [Source:RGD Symbol;Acc:1592539]	GO:0005622,GO:0044424,GO:0005488,GO:0005515,GO:0044464,GO:0005623,GO:0005737,GO:0009987,GO:0003674,GO:0044444,GO:0051601,GO:0000145,GO:0034629,GO:0000149,GO:0008150,GO:0032991,GO:0032940,GO:0046903,GO:0044448,GO:0006887,GO:0044699,GO:0005575,GO:0031503,GO:0044765,GO:0005938,GO:0044763,GO:0051649,GO:0070727,GO:0034613,GO:0016192,GO:0008104,GO:0051641,GO:0033036,GO:0006810,GO:0043234,GO:0051179,GO:…	intracellular,intracellular part,binding,protein binding,cell part,cell,cytoplasm,cellular process,molecular_function,cytoplasmic part,exocyst localization,exocyst,cellular protein complex localization,SNARE binding,biological_process,macromolecular complex,secretion by cell,secretion,cell cortex part,exocytosis,single-organism process,cellular_component,protein complex localization,single-organi…	--	--
ENSRNOT00000066846	ENSRNOG00000042788	LOC102546963	1:236884533-236900904	13.7823	17.9833	-0.383843	0.0008	0.0981674	protein prune homolog 2-like [Source:RGD Symbol;Acc:7689479]	--	--	--	--
ENSRNOT00000085062	ENSRNOG00000054121	AABR07061178.1	4:108661493-108717309	3.34121	4.81682	-0.527712	0.0071	0.367098	--	GO:0005488,GO:0005515,GO:0032502,GO:0007275,GO:0009987,GO:0048856,GO:0044767,GO:0048731,GO:0009653,GO:0044763,GO:0048513,GO:0009887,GO:0007155,GO:0043229,GO:0005622,GO:0022610,GO:0044699,GO:0044424,GO:0007399,GO:0043226,GO:0048854,GO:0044707,GO:0007420,GO:0003674,GO:0032501,GO:0007417,GO:0051015,GO:0015629,GO:0044464,GO:0003779,GO:0045296,GO:0005623,GO:0050839,GO:0008150,GO:0030054,GO:0008092,GO:…	binding,protein binding,developmental process,multicellular organismal development,cellular process,anatomical structure development,single-organism developmental process,system development,anatomical structure morphogenesis,single-organism cellular process,organ development,organ morphogenesis,cell adhesion,intracellular organelle,intracellular,biological adhesion,single-organism process,intrace…	rno05200,rno04390,rno05412,rno04530,rno04520,rno05213,rno05100,rno04670	Pathways in cancer,Hippo signaling pathway,Arrhythmogenic right ventricular cardiomyopathy (ARVC),Tight junction,Adherens junction,Endometrial cancer,Bacterial invasion of epithelial cells,Leukocyte transendothelial migration
ENSRNOT00000019458	ENSRNOG00000014427	Chrnb4	8:59609692-59629133	2.84816	3.45525	-0.278761	0.0214	0.607051	cholinergic receptor nicotinic beta 4 subunit [Source:RGD Symbol;Acc:2351]	GO:0043169,GO:0005488,GO:0023051,GO:0010646,GO:0051239,GO:0048518,GO:0043167,GO:0051969,GO:0005515,GO:0007267,GO:0046982,GO:0031644,GO:0009987,GO:0048522,GO:0046983,GO:0014070,GO:0010033,GO:0044763,GO:0007610,GO:0044057,GO:0009719,GO:0043005,GO:0044708,GO:0007268,GO:0097458,GO:0035095,GO:0065008,GO:0007626,GO:0035637,GO:0045202,GO:0004889,GO:0019226,GO:0044699,GO:0060084,GO:0043279,GO:0010243,GO:…	cation binding,binding,regulation of signaling,regulation of cell communication,regulation of multicellular organismal process,positive regulation of biological process,ion binding,regulation of transmission of nerve impulse,protein binding,cell-cell signaling,protein heterodimerization activity,regulation of neurological system process,cellular process,positive regulation of cellular process,pro…	rno04725,rno04080	Cholinergic synapse,Neuroactive ligand-receptor interaction
ENSRNOT00000005535	ENSRNOG00000048365	LOC100911625	9:20251520-20260505	0.420604	0.594612	-0.499484	0.04995	0.827604	gamma-enolase-like [Source:RGD Symbol;Acc:6491529]	GO:0046872,GO:0043169,GO:0005488,GO:0009058,GO:0044237,GO:1901576,GO:0071704,GO:0044238,GO:0043167,GO:0005515,GO:0046982,GO:0009987,GO:1901700,GO:0046983,GO:0014070,GO:0010033,GO:0044723,GO:0009719,GO:0043005,GO:0008152,GO:0097305,GO:0016051,GO:0097458,GO:0033993,GO:0046364,GO:0005975,GO:0006091,GO:0006006,GO:0045202,GO:0005622,GO:0048545,GO:0005996,GO:0042803,GO:0019318,GO:0006094,GO:0032355,GO:…	metal ion binding,cation binding,binding,biosynthetic process,cellular metabolic process,organic substance biosynthetic process,organic substance metabolic process,primary metabolic process,ion binding,protein binding,protein heterodimerization activity,cellular process,response to oxygen-containing compound,protein dimerization activity,response to organic cyclic compound,response to organic sub…	rno03018,rno01230,rno01100,rno04066,rno01200,rno00010	RNA degradation,Biosynthesis of amino acids,Metabolic pathways,HIF-1 signaling pathway,Carbon metabolism,Glycolysis / Gluconeogenesis
ENSRNOT00000028266	ENSRNOG00000020835	Hipk4	1:84328113-84338483	0.519838	0.314046	0.727085	0.01315	0.496155	homeodomain interacting protein kinase 4 [Source:RGD Symbol;Acc:1307541]	GO:0005622,GO:0044424,GO:0043229,GO:0043231,GO:0044237,GO:1901363,GO:0097159,GO:0043226,GO:0044260,GO:0043227,GO:0005737,GO:0044238,GO:0043170,GO:0005488,GO:0008152,GO:0071704,GO:0005634,GO:0006793,GO:0006796,GO:0043167,GO:0016310,GO:0016772,GO:0006468,GO:0044464,GO:0016301,GO:0005623,GO:0072331,GO:0071840,GO:0010646,GO:0023051,GO:0046777,GO:0016773,GO:1901796,GO:0005515,GO:0044267,GO:0043412,GO:…	intracellular,intracellular part,intracellular organelle,intracellular membrane-bounded organelle,cellular metabolic process,heterocyclic compound binding,organic cyclic compound binding,organelle,cellular macromolecule metabolic process,membrane-bounded organelle,cytoplasm,primary metabolic process,macromolecule metabolic process,binding,metabolic process,organic substance metabolic process,nucl…	--	--
ENSRNOT00000003971	ENSRNOG00000002959	Shroom4	X:16719802-16929907	0.733312	0.885142	-0.271482	0.04955	0.825516	shroom family member 4 [Source:RGD Symbol;Acc:1563434]	GO:0005622,GO:0043229,GO:0044424,GO:0005488,GO:0043226,GO:0005515,GO:0032502,GO:0044446,GO:0044422,GO:0007275,GO:0044464,GO:0007420,GO:0005623,GO:0048856,GO:0048731,GO:0050890,GO:0044767,GO:0005737,GO:0009987,GO:0048513,GO:0007399,GO:0007417,GO:0071840,GO:0003674,GO:0044444,GO:0016043,GO:0051015,GO:0043228,GO:0043232,GO:0043933,GO:0008150,GO:0007015,GO:0016460,GO:0003779,GO:0032991,GO:0001725,GO:…	intracellular,intracellular organelle,intracellular part,binding,organelle,protein binding,developmental process,intracellular organelle part,organelle part,multicellular organismal development,cell part,brain development,cell,anatomical structure development,system development,cognition,single-organism developmental process,cytoplasm,cellular process,organ development,nervous system development,…	--	--
ENSRNOT00000035445	ENSRNOG00000025959	Gp1ba	10:57260679-57263546	0.624507	0.82673	-0.404698	0.0481	0.819998	glycoprotein Ib platelet alpha subunit [Source:RGD Symbol;Acc:1310239]	GO:0005622,GO:0044237,GO:0044260,GO:0031323,GO:0080090,GO:0060255,GO:0019222,GO:0043170,GO:0044424,GO:0008152,GO:0071704,GO:0005488,GO:0044238,GO:0043226,GO:0005515,GO:0043227,GO:0048523,GO:0048519,GO:0031324,GO:0009892,GO:0010605,GO:0032502,GO:0044464,GO:0006796,GO:0005623,GO:0006793,GO:0010033,GO:0070887,GO:0048856,GO:0051239,GO:0044767,GO:0071310,GO:0005737,GO:0009605,GO:0009653,GO:0016310,GO:…	intracellular,cellular metabolic process,cellular macromolecule metabolic process,regulation of cellular metabolic process,regulation of primary metabolic process,regulation of macromolecule metabolic process,regulation of metabolic process,macromolecule metabolic process,intracellular part,metabolic process,organic substance metabolic process,binding,primary metabolic process,organelle,protein b…	rno04512,rno04611,rno04640	ECM-receptor interaction,Platelet activation,Hematopoietic cell lineage
ENSRNOT00000003026	ENSRNOG00000002214	Klhl8	14:7169518-7215025	1.38535	2.3735	-0.776765	5e-05	0.011183	kelch-like family member 8 [Source:RGD Symbol;Acc:1304685]	GO:0005622,GO:0044237,GO:0044260,GO:0043229,GO:0043170,GO:0044424,GO:0008152,GO:0071704,GO:0043231,GO:0044238,GO:0005634,GO:0043226,GO:0043227,GO:0044446,GO:0044422,GO:0031981,GO:0043233,GO:0044428,GO:0070013,GO:0031974,GO:0044464,GO:0005623,GO:0009987,GO:0005654,GO:0043412,GO:0044267,GO:0006464,GO:0036211,GO:0003674,GO:0019787,GO:0016881,GO:0004842,GO:0032446,GO:0070647,GO:0019538,GO:0016879,GO:…	intracellular,cellular metabolic process,cellular macromolecule metabolic process,intracellular organelle,macromolecule metabolic process,intracellular part,metabolic process,organic substance metabolic process,intracellular membrane-bounded organelle,primary metabolic process,nucleus,organelle,membrane-bounded organelle,intracellular organelle part,organelle part,nuclear lumen,organelle lumen,nu…	--	--
ENSRNOT00000077072	ENSRNOG00000017828	Egr3	15:51756735-51760715	5.81117	2.94928	0.978468	5e-05	0.011183	early growth response 3 [Source:RGD Symbol;Acc:2545]	GO:0044249,GO:0009058,GO:1901576,GO:1901362,GO:0005622,GO:0034645,GO:0019438,GO:0009059,GO:0018130,GO:0034654,GO:0006351,GO:0003676,GO:0044271,GO:0044237,GO:0032774,GO:0010467,GO:0031326,GO:0009889,GO:0006355,GO:2001141,GO:1901360,GO:0006725,GO:0016070,GO:0044260,GO:2000112,GO:0051252,GO:0006139,GO:0031323,GO:0046483,GO:0080090,GO:0060255,GO:0010556,GO:0090304,GO:0051171,GO:0019219,GO:0010468,GO:…	cellular biosynthetic process,biosynthetic process,organic substance biosynthetic process,organic cyclic compound biosynthetic process,intracellular,cellular macromolecule biosynthetic process,aromatic compound biosynthetic process,macromolecule biosynthetic process,heterocycle biosynthetic process,nucleobase-containing compound biosynthetic process,transcription, DNA-dependent,nucleic acid bindi…	rno05161,rno05203	Hepatitis B,Viral carcinogenesis
ENSRNOT00000047139	ENSRNOG00000029726	Gstm1	2:210803868-210809306	190.478	212.862	-0.160298	0.04645	0.810335	glutathione S-transferase mu 1 [Source:RGD Symbol;Acc:2755]	GO:0008152,GO:0005488,GO:0005515,GO:0046982,GO:0044464,GO:0046983,GO:0005623,GO:0070887,GO:0009987,GO:0003674,GO:0042493,GO:0042803,GO:0016740,GO:0008150,GO:0042802,GO:0044699,GO:0005575,GO:0044763,GO:0003824,GO:0035690,GO:0043209,GO:0004364,GO:0042221,GO:0051716,GO:0050896,GO:0016765	metabolic process,binding,protein binding,protein heterodimerization activity,cell part,protein dimerization activity,cell,cellular response to chemical stimulus,cellular process,molecular_function,response to drug,protein homodimerization activity,transferase activity,biological_process,identical protein binding,single-organism process,cellular_component,single-organism cellular process,catalyti…	rno00980,rno05204,rno00982,rno00480	Metabolism of xenobiotics by cytochrome P450,Chemical carcinogenesis,Drug metabolism - cytochrome P450,Glutathione metabolism
ENSRNOT00000045421	ENSRNOG00000033694	Klf16	7:12006709-12016524	22.5741	19.7968	0.189404	0.02765	0.670842	Kruppel-like factor 16 [Source:RGD Symbol;Acc:1305966]	GO:0044249,GO:0009058,GO:1901576,GO:1901362,GO:0034645,GO:0019438,GO:0009059,GO:0018130,GO:0034654,GO:0006351,GO:0003676,GO:0044271,GO:0044237,GO:0032774,GO:0010467,GO:0031326,GO:0009889,GO:0006355,GO:2001141,GO:1901360,GO:0006725,GO:0016070,GO:0044260,GO:2000112,GO:0051252,GO:0006139,GO:0031323,GO:0046483,GO:0080090,GO:0060255,GO:0010556,GO:0090304,GO:0051171,GO:0019219,GO:0010468,GO:0001071,GO:…	cellular biosynthetic process,biosynthetic process,organic substance biosynthetic process,organic cyclic compound biosynthetic process,cellular macromolecule biosynthetic process,aromatic compound biosynthetic process,macromolecule biosynthetic process,heterocycle biosynthetic process,nucleobase-containing compound biosynthetic process,transcription, DNA-dependent,nucleic acid binding,cellular ni…	--	--
ENSRNOT00000084270	ENSRNOG00000046439	LOC100910929	1:226742342-226767868	0.468216	2.61301	-2.48047	0.0378	0.754574	vacuolar protein sorting-associated protein 37C-like [Source:RGD Symbol;Acc:6495933]	--	--	rno04144	Endocytosis
ENSRNOT00000018564	ENSRNOG00000013869	Kcnj4	7:120717374-120744602	0.531614	0.774683	-0.543225	0.015	0.523696	potassium voltage-gated channel subfamily J member 4 [Source:RGD Symbol;Acc:621436]	GO:0005488,GO:0005515,GO:0044464,GO:0005623,GO:0009987,GO:0003674,GO:0015077,GO:0019904,GO:0051049,GO:0050794,GO:0043269,GO:0022890,GO:0008324,GO:0032879,GO:0008150,GO:0050789,GO:0006812,GO:0030165,GO:0046873,GO:0065007,GO:0005249,GO:0006811,GO:0015075,GO:0015672,GO:0022891,GO:0005267,GO:0044699,GO:0030001,GO:0022857,GO:0005575,GO:0044765,GO:0015079,GO:0044763,GO:0016323,GO:0005261,GO:0006813,GO:…	binding,protein binding,cell part,cell,cellular process,molecular_function,monovalent inorganic cation transmembrane transporter activity,protein domain specific binding,regulation of transport,regulation of cellular process,regulation of ion transport,inorganic cation transmembrane transporter activity,cation transmembrane transporter activity,regulation of localization,biological_process,regula…	rno04725,rno04921	Cholinergic synapse,Oxytocin signaling pathway
ENSRNOT00000028540	ENSRNOG00000021017	Car11	1:101682171-101687293	4.2921	5.20822	-0.279107	0.03075	0.702233	carbonic anhydrase 11 [Source:RGD Symbol;Acc:735155]	GO:0044464,GO:0005623,GO:0005575,GO:0016323,GO:0044459,GO:0005886,GO:0071944,GO:0016020,GO:0044425	cell part,cell,cellular_component,basolateral plasma membrane,plasma membrane part,plasma membrane,cell periphery,membrane,membrane part	--	--
ENSRNOT00000014015	ENSRNOG00000010502	Fbxo8	16:37131344-37177033	12.1063	10.1117	0.259738	0.03045	0.69995	F-box protein 8 [Source:RGD Symbol;Acc:1307596]	GO:0005622,GO:0044424,GO:0044237,GO:0044260,GO:0034641,GO:0006807,GO:0006139,GO:0006725,GO:1901360,GO:0046483,GO:0044238,GO:0043170,GO:0008152,GO:0071704,GO:0006793,GO:0006796,GO:0051171,GO:0031323,GO:0019219,GO:0032991,GO:0044710,GO:0044464,GO:0044281,GO:0005623,GO:0019222,GO:0010646,GO:0023051,GO:0080090,GO:0044267,GO:0009966,GO:0019538,GO:1901564,GO:0051174,GO:0048583,GO:0019220,GO:0009057,GO:…	intracellular,intracellular part,cellular metabolic process,cellular macromolecule metabolic process,cellular nitrogen compound metabolic process,nitrogen compound metabolic process,nucleobase-containing compound metabolic process,cellular aromatic compound metabolic process,organic cyclic compound metabolic process,heterocycle metabolic process,primary metabolic process,macromolecule metabolic p…	--	--
ENSRNOT00000071515	ENSRNOG00000045595	Tnfsf9	9:9909947-9912276	5.4933	4.49855	0.288213	0.0244	0.63994	tumor necrosis factor superfamily member 9 [Source:RGD Symbol;Acc:727974]	GO:0005488,GO:0051239,GO:2000026,GO:0045595,GO:0050793,GO:0051094,GO:0048518,GO:0042127,GO:0030154,GO:0005515,GO:0008283,GO:0008284,GO:0007267,GO:0048869,GO:0032502,GO:0007275,GO:0009987,GO:0045597,GO:0048856,GO:0048522,GO:1902105,GO:0044767,GO:0048731,GO:0002521,GO:0002573,GO:0030099,GO:0044763,GO:0048513,GO:0030097,GO:0005126,GO:0048534,GO:0002520,GO:1902107,GO:0046006,GO:0005164,GO:0045583,GO:…	binding,regulation of multicellular organismal process,regulation of multicellular organismal development,regulation of cell differentiation,regulation of developmental process,positive regulation of developmental process,positive regulation of biological process,regulation of cell proliferation,cell differentiation,protein binding,cell proliferation,positive regulation of cell proliferation,cell…	rno04060	Cytokine-cytokine receptor interaction
ENSRNOT00000007932	ENSRNOG00000005965	Irak4	7:135803697-135832652	1.00343	0.809511	0.309813	0.0406	0.777557	interleukin-1 receptor-associated kinase 4 [Source:RGD Symbol;Acc:1305303]	GO:0005622,GO:0044424,GO:0043229,GO:0043231,GO:1901363,GO:0097159,GO:0043226,GO:0046872,GO:0043227,GO:0043169,GO:0005737,GO:0005488,GO:0005634,GO:0043167,GO:0048522,GO:0048518,GO:0010033,GO:0016772,GO:0071310,GO:0044464,GO:0016301,GO:0005623,GO:0010646,GO:0023051,GO:0016773,GO:0005515,GO:0004672,GO:0010647,GO:0070887,GO:0016740,GO:0023056,GO:0003824,GO:0009967,GO:0006950,GO:0009966,GO:0042127,GO:…	intracellular,intracellular part,intracellular organelle,intracellular membrane-bounded organelle,heterocyclic compound binding,organic cyclic compound binding,organelle,metal ion binding,membrane-bounded organelle,cation binding,cytoplasm,binding,nucleus,ion binding,positive regulation of cellular process,positive regulation of biological process,response to organic substance,transferase activit…	rno04064,rno05145,rno05133,rno04620,rno05140,rno05164,rno05162,rno04722,rno04210,rno05152,rno05142	NF-kappa B signaling pathway,Toxoplasmosis,Pertussis,Toll-like receptor signaling pathway,Leishmaniasis,Influenza A,Measles,Neurotrophin signaling pathway,Apoptosis,Tuberculosis,Chagas disease (American trypanosomiasis)
ENSRNOT00000026331	ENSRNOG00000019463	Mad2l1bp	9:17216494-17221434	12.687	10.5548	0.265459	0.0038	0.260066	MAD2L1 binding protein [Source:RGD Symbol;Acc:1309175]	GO:0005622,GO:0043229,GO:0044424,GO:0043231,GO:0005488,GO:0005634,GO:0043226,GO:0005515,GO:0043227,GO:0048523,GO:0048519,GO:0044464,GO:0005623,GO:0005737,GO:0009987,GO:0051726,GO:0071840,GO:0003674,GO:0007093,GO:0007049,GO:1901991,GO:0016043,GO:0044772,GO:0050794,GO:0007346,GO:0044770,GO:0008150,GO:1901990,GO:0050789,GO:0051128,GO:1901988,GO:0000075,GO:0010948,GO:0033043,GO:0000278,GO:0065007,GO:…	intracellular,intracellular organelle,intracellular part,intracellular membrane-bounded organelle,binding,nucleus,organelle,protein binding,membrane-bounded organelle,negative regulation of cellular process,negative regulation of biological process,cell part,cell,cytoplasm,cellular process,regulation of cell cycle,cellular component organization or biogenesis,molecular_function,mitotic cell cycle…	--	--
ENSRNOT00000064305	ENSRNOG00000019202	PVR	1:80820049-80835701	32.5122	28.0917	0.21084	0.01135	0.464776	poliovirus receptor [Source:RGD Symbol;Acc:3813]	GO:0005488,GO:0005515,GO:0044464,GO:0005623,GO:0009987,GO:0003674,GO:0008150,GO:0045503,GO:0016337,GO:0007155,GO:0022610,GO:0016032,GO:0001618,GO:0044764,GO:0040011,GO:0044699,GO:0005575,GO:0044763,GO:0016477,GO:0044403,GO:0044419,GO:0051704,GO:0048870,GO:0051674,GO:0046718,GO:0030260,GO:0044409,GO:0051806,GO:0051828,GO:0052126,GO:0052192,GO:0006928,GO:0051179,GO:0045502,GO:0051701,GO:0005886,GO:…	binding,protein binding,cell part,cell,cellular process,molecular_function,biological_process,dynein light chain binding,cell-cell adhesion,cell adhesion,biological adhesion,viral process,virus receptor activity,multi-organism cellular process,locomotion,single-organism process,cellular_component,single-organism cellular process,cell migration,symbiosis, encompassing mutualism through parasitism,…	rno04514	Cell adhesion molecules (CAMs)
ENSRNOT00000066430	ENSRNOG00000020541	Nprl3	10:15620870-15661331	1.28954	0.861012	0.582752	0.02215	0.618302	NPR3-like, GATOR1 complex subunit [Source:RGD Symbol;Acc:1308665]	GO:0009888,GO:0023051,GO:0010646,GO:0048523,GO:0010648,GO:0003281,GO:0048519,GO:0023057,GO:0009966,GO:0009968,GO:0035556,GO:0003205,GO:0001944,GO:0032502,GO:0048585,GO:0007275,GO:0001568,GO:0009987,GO:0003231,GO:0033554,GO:0048856,GO:0048514,GO:0006950,GO:0048583,GO:0009605,GO:0044767,GO:0003279,GO:0048731,GO:0009653,GO:0072358,GO:0072359,GO:0044763,GO:0048513,GO:0014706,GO:0060537,GO:0031668,GO:…	tissue development,regulation of signaling,regulation of cell communication,negative regulation of cellular process,negative regulation of cell communication,ventricular septum development,negative regulation of biological process,negative regulation of signaling,regulation of signal transduction,negative regulation of signal transduction,intracellular signal transduction,cardiac chamber developm…	--	--
ENSRNOT00000023712	ENSRNOG00000017613	Papd7	1:36400442-36433238	21.256	18.9204	0.167929	0.0428	0.790521	PAP associated domain containing 7 [Source:RGD Symbol;Acc:1307356]	GO:0005622,GO:0043229,GO:0044424,GO:0043231,GO:0005634,GO:0043226,GO:0043227,GO:0044464,GO:0005623,GO:0003674,GO:0042493,GO:0016772,GO:0016740,GO:0008150,GO:0005575,GO:0003824,GO:0042221,GO:0016779,GO:0050896	intracellular,intracellular organelle,intracellular part,intracellular membrane-bounded organelle,nucleus,organelle,membrane-bounded organelle,cell part,cell,molecular_function,response to drug,transferase activity, transferring phosphorus-containing groups,transferase activity,biological_process,cellular_component,catalytic activity,response to chemical stimulus,nucleotidyltransferase activity,r…	rno03018	RNA degradation
ENSRNOT00000016121	ENSRNOG00000011815	Sgk1	1:24185434-24302298	3.5571	4.27711	-0.265935	0.03835	0.759009	serum/glucocorticoid regulated kinase 1 [Source:RGD Symbol;Acc:3668]	GO:0005622,GO:0044237,GO:0044260,GO:0043229,GO:1901363,GO:0097159,GO:0043170,GO:0044424,GO:0008152,GO:0071704,GO:0043231,GO:0005488,GO:0044238,GO:0005634,GO:0043226,GO:0005515,GO:0043227,GO:0044446,GO:0044422,GO:0031981,GO:0043233,GO:0044428,GO:0070013,GO:0031974,GO:0044464,GO:0006796,GO:0005623,GO:0006793,GO:0005737,GO:0033554,GO:0016310,GO:0009987,GO:0005654,GO:0006950,GO:0043412,GO:0044267,GO:…	intracellular,cellular metabolic process,cellular macromolecule metabolic process,intracellular organelle,heterocyclic compound binding,organic cyclic compound binding,macromolecule metabolic process,intracellular part,metabolic process,organic substance metabolic process,intracellular membrane-bounded organelle,binding,primary metabolic process,nucleus,organelle,protein binding,membrane-bounded …	rno04068,rno04960,rno04151	FoxO signaling pathway,Aldosterone-regulated sodium reabsorption,PI3K-Akt signaling pathway
ENSRNOT00000027347	ENSRNOG00000020199	RGD1311517	5:173542357-173559761	3.49908	4.27727	-0.289715	0.0218	0.613744	similar to RIKEN cDNA 9430015G10 [Source:RGD Symbol;Acc:1311517]	GO:0005575,GO:0016020,GO:0031224,GO:0016021,GO:0044425	cellular_component,membrane,intrinsic to membrane,integral to membrane,membrane part	--	--
ENSRNOT00000077764	ENSRNOG00000027008	Igtp	10:43613930-43653390	0.889706	0.394825	1.17212	0.02275	0.627781	interferon gamma induced GTPase [Source:RGD Symbol;Acc:1306896]	GO:0005488,GO:0043167,GO:0097159,GO:1901363,GO:0003674,GO:0032561,GO:0019001,GO:0032555,GO:0017076,GO:0032553,GO:0043168,GO:0005525,GO:0035639,GO:0032550,GO:0001883,GO:0032549,GO:0001882,GO:0000166,GO:1901265,GO:0036094,GO:0005575,GO:0016020,GO:0031224,GO:0016021,GO:0044425	binding,ion binding,organic cyclic compound binding,heterocyclic compound binding,molecular_function,guanyl ribonucleotide binding,guanyl nucleotide binding,purine ribonucleotide binding,purine nucleotide binding,ribonucleotide binding,anion binding,GTP binding,purine ribonucleoside triphosphate binding,purine ribonucleoside binding,purine nucleoside binding,ribonucleoside binding,nucleoside bind…	rno05145	Toxoplasmosis
ENSRNOT00000061430	ENSRNOG00000018232	Srf	9:16737641-16747225	18.8445	16.1814	0.219806	0.00925	0.416346	serum response factor [Source:RGD Symbol;Acc:1559787]	GO:0044249,GO:0009058,GO:1901576,GO:1901362,GO:0005622,GO:0034645,GO:0019438,GO:0009059,GO:0018130,GO:0034654,GO:0006351,GO:0003676,GO:0044271,GO:0044237,GO:0032774,GO:0010467,GO:0031326,GO:0009889,GO:0006355,GO:2001141,GO:1901360,GO:0006725,GO:0016070,GO:0044260,GO:2000112,GO:0051252,GO:0006139,GO:0031323,GO:0046483,GO:0080090,GO:0060255,GO:0010556,GO:0090304,GO:0051171,GO:0019219,GO:0010468,GO:…	cellular biosynthetic process,biosynthetic process,organic substance biosynthetic process,organic cyclic compound biosynthetic process,intracellular,cellular macromolecule biosynthetic process,aromatic compound biosynthetic process,macromolecule biosynthetic process,heterocycle biosynthetic process,nucleobase-containing compound biosynthetic process,transcription, DNA-dependent,nucleic acid bindi…	rno05203,rno04010,rno05166,rno04022	Viral carcinogenesis,MAPK signaling pathway,HTLV-I infection,cGMP-PKG signaling pathway
ENSRNOT00000019101	ENSRNOG00000014259	Mycl	5:140692778-140698609	1.28591	1.5736	-0.291275	0.0417	0.783681	v-myc avian myelocytomatosis viral oncogene lung carcinoma derived homolog [Source:RGD Symbol;Acc:1588591]	GO:0080090,GO:0031323,GO:0001071,GO:0003700,GO:0034654,GO:0044271,GO:0060255,GO:0019438,GO:0009888,GO:0018130,GO:0005488,GO:1901362,GO:0032774,GO:0006351,GO:0044249,GO:0019222,GO:0051239,GO:0009058,GO:0044237,GO:0006355,GO:2001141,GO:0031326,GO:1901576,GO:0051252,GO:0051171,GO:0009889,GO:0019219,GO:2000112,GO:0010556,GO:0010468,GO:0060429,GO:0034645,GO:2000026,GO:0009059,GO:0005634,GO:0071704,GO:…	regulation of primary metabolic process,regulation of cellular metabolic process,nucleic acid binding transcription factor activity,sequence-specific DNA binding transcription factor activity,nucleobase-containing compound biosynthetic process,cellular nitrogen compound biosynthetic process,regulation of macromolecule metabolic process,aromatic compound biosynthetic process,tissue development,het…	--	--
ENSRNOT00000011704	ENSRNOG00000022730	Zfp57	20:2004051-2025767	20.2453	17.1462	0.239694	0.0212	0.60454	zinc finger protein 57 [Source:RGD Symbol;Acc:1302981]	GO:0044249,GO:0009058,GO:1901576,GO:1901362,GO:0005622,GO:0034645,GO:0019438,GO:0009059,GO:0018130,GO:0034654,GO:0006351,GO:0003676,GO:0044271,GO:0044237,GO:0032774,GO:0010467,GO:0031326,GO:0009889,GO:0006355,GO:2001141,GO:1901360,GO:0006725,GO:0016070,GO:0044260,GO:2000112,GO:0051252,GO:0006139,GO:0031323,GO:0046483,GO:0080090,GO:0060255,GO:0010556,GO:0090304,GO:0051171,GO:0019219,GO:0010468,GO:…	cellular biosynthetic process,biosynthetic process,organic substance biosynthetic process,organic cyclic compound biosynthetic process,intracellular,cellular macromolecule biosynthetic process,aromatic compound biosynthetic process,macromolecule biosynthetic process,heterocycle biosynthetic process,nucleobase-containing compound biosynthetic process,transcription, DNA-dependent,nucleic acid bindi…	--	--
ENSRNOT00000072849	ENSRNOG00000045649	Arrdc3	2:8732931-8743069	26.6056	33.2655	-0.322295	0.00025	0.0417854	arrestin domain containing 3 [Source:RGD Symbol;Acc:1359478]	GO:0005622,GO:0044237,GO:0044260,GO:0031323,GO:0080090,GO:0060255,GO:0043229,GO:0019222,GO:0043170,GO:0044424,GO:0008152,GO:0071704,GO:0043231,GO:0005488,GO:0044238,GO:0043226,GO:0005515,GO:0043227,GO:0048519,GO:0009892,GO:0031325,GO:0009893,GO:0032502,GO:0048518,GO:0048522,GO:0007275,GO:0044464,GO:0010604,GO:0005623,GO:0048856,GO:0009888,GO:0048731,GO:0051239,GO:0005737,GO:0009987,GO:0048513,GO:…	intracellular,cellular metabolic process,cellular macromolecule metabolic process,regulation of cellular metabolic process,regulation of primary metabolic process,regulation of macromolecule metabolic process,intracellular organelle,regulation of metabolic process,macromolecule metabolic process,intracellular part,metabolic process,organic substance metabolic process,intracellular membrane-bounde…	--	--
ENSRNOT00000072844	ENSRNOG00000012088	LOC100364265	5:16767023-16782647	0.478251	0.707944	-0.565868	0.04035	0.775096	ribosomal protein L19-like [Source:RGD Symbol;Acc:2321393]	GO:0044249,GO:0009058,GO:1901576,GO:0005622,GO:0034645,GO:0009059,GO:0003676,GO:0044237,GO:0010467,GO:0044260,GO:0043229,GO:1901363,GO:0097159,GO:0043170,GO:0044424,GO:0008152,GO:0071704,GO:0005488,GO:0044238,GO:0043226,GO:0044464,GO:0005623,GO:0005737,GO:0009987,GO:0044267,GO:0032196,GO:0032197,GO:0003674,GO:0044444,GO:0003727,GO:0005840,GO:0003735,GO:0019538,GO:0030529,GO:0006412,GO:0043228,GO:…	cellular biosynthetic process,biosynthetic process,organic substance biosynthetic process,intracellular,cellular macromolecule biosynthetic process,macromolecule biosynthetic process,nucleic acid binding,cellular metabolic process,gene expression,cellular macromolecule metabolic process,intracellular organelle,heterocyclic compound binding,organic cyclic compound binding,macromolecule metabolic p…	--	--
ENSRNOT00000074657	ENSRNOG00000049063	Slc16a9	20:19636158-19637958	2.10857	1.52186	0.470429	0.03385	0.726817	solute carrier family 16 (monocarboxylic acid transporters), member 9 [Source:MGI Symbol;Acc:MGI:1914109]	GO:0005488,GO:0044237,GO:0071704,GO:0034641,GO:0005515,GO:0006725,GO:0046483,GO:0009987,GO:0006807,GO:1901360,GO:0044763,GO:0015718,GO:0008152,GO:0006811,GO:0071702,GO:0015849,GO:0046942,GO:0008028,GO:0072521,GO:0044699,GO:0015711,GO:0044765,GO:0055085,GO:1901564,GO:0044281,GO:0046415,GO:0006820,GO:0006082,GO:0046943,GO:0044710,GO:0005342,GO:0051179,GO:0003674,GO:0015075,GO:0051234,GO:0006810,GO:…	binding,cellular metabolic process,organic substance metabolic process,cellular nitrogen compound metabolic process,protein binding,cellular aromatic compound metabolic process,heterocycle metabolic process,cellular process,nitrogen compound metabolic process,organic cyclic compound metabolic process,single-organism cellular process,monocarboxylic acid transport,metabolic process,ion transport,or…	--	--
ENSRNOT00000007476	ENSRNOG00000005496	Ing3	4:49017310-49042990	17.8318	15.6619	0.187188	0.0232	0.629312	inhibitor of growth family, member 3 [Source:RGD Symbol;Acc:1310556]	GO:0080090,GO:0031323,GO:0034654,GO:0044271,GO:0060255,GO:0046872,GO:0043169,GO:0019438,GO:0018130,GO:0005488,GO:0008219,GO:0016265,GO:1901362,GO:0032774,GO:0006351,GO:0044249,GO:0010942,GO:0019222,GO:0010941,GO:0009058,GO:0043065,GO:0044237,GO:0006355,GO:2001141,GO:0031326,GO:0043068,GO:1901576,GO:0051252,GO:0051171,GO:0009889,GO:0019219,GO:0012501,GO:2000112,GO:0010556,GO:0010468,GO:0034645,GO:…	regulation of primary metabolic process,regulation of cellular metabolic process,nucleobase-containing compound biosynthetic process,cellular nitrogen compound biosynthetic process,regulation of macromolecule metabolic process,metal ion binding,cation binding,aromatic compound biosynthetic process,heterocycle biosynthetic process,binding,cell death,death,organic cyclic compound biosynthetic proce…	--	--
ENSRNOT00000089114	ENSRNOG00000055025	Fam25a	16:10702262-10706073	27.1255	21.5836	0.329714	0.0288	0.68137	family with sequence similarity 25, member A [Source:RGD Symbol;Acc:1584388]	--	--	--	--
ENSRNOT00000026755	ENSRNOG00000019721	Ypel3	1:198210524-198213816	26.583	30.7724	-0.211132	0.02295	0.62892	yippee-like 3 [Source:RGD Symbol;Acc:1564579]	GO:0032502,GO:0048518,GO:0048522,GO:0044767,GO:0033554,GO:0009987,GO:0006950,GO:0050793,GO:0080135,GO:0048583,GO:0007569,GO:0007568,GO:0051094,GO:0050794,GO:0090398,GO:0008150,GO:0050789,GO:0080134,GO:0048584,GO:0065007,GO:2000774,GO:0090343,GO:0044699,GO:0044763,GO:2000772,GO:0090342,GO:0051716,GO:0050896	developmental process,positive regulation of biological process,positive regulation of cellular process,single-organism developmental process,cellular response to stress,cellular process,response to stress,regulation of developmental process,regulation of cellular response to stress,regulation of response to stimulus,cell aging,aging,positive regulation of developmental process,regulation of cell…	--	--
ENSRNOT00000055442	ENSRNOG00000036918	Etfbkmt	4:183656012-183665754	6.67027	8.34297	-0.322816	0.00325	0.238366	electron transfer flavoprotein beta subunit lysine methyltransferase [Source:RGD Symbol;Acc:735147]	GO:0005622,GO:0044237,GO:0044260,GO:0043229,GO:0043170,GO:0044424,GO:0008152,GO:0071704,GO:0043231,GO:0044238,GO:0043226,GO:0043227,GO:0044446,GO:0044422,GO:0043233,GO:0070013,GO:0031974,GO:0044464,GO:0005623,GO:0005737,GO:0009987,GO:0043412,GO:0044267,GO:0006464,GO:0036211,GO:0018022,GO:0003674,GO:0044444,GO:0005739,GO:0044429,GO:0016278,GO:0016279,GO:0008276,GO:0018023,GO:0019538,GO:0006479,GO:…	intracellular,cellular metabolic process,cellular macromolecule metabolic process,intracellular organelle,macromolecule metabolic process,intracellular part,metabolic process,organic substance metabolic process,intracellular membrane-bounded organelle,primary metabolic process,organelle,membrane-bounded organelle,intracellular organelle part,organelle part,organelle lumen,intracellular organelle …	--	--
ENSRNOT00000020751	ENSRNOG00000015271	Zfp418	1:69615433-69629913	4.75265	3.80379	0.321295	0.0052	0.306393	zinc finger protein 418 [Source:RGD Symbol;Acc:1311663]	GO:0044249,GO:0009058,GO:1901576,GO:1901362,GO:0005622,GO:0034645,GO:0019438,GO:0009059,GO:0018130,GO:0034654,GO:0006351,GO:0003676,GO:0044271,GO:0044237,GO:0032774,GO:0010467,GO:0031326,GO:0009889,GO:0006355,GO:2001141,GO:1901360,GO:0006725,GO:0016070,GO:0044260,GO:2000112,GO:0051252,GO:0006139,GO:0031323,GO:0046483,GO:0080090,GO:0060255,GO:0010556,GO:0090304,GO:0051171,GO:0019219,GO:0010468,GO:…	cellular biosynthetic process,biosynthetic process,organic substance biosynthetic process,organic cyclic compound biosynthetic process,intracellular,cellular macromolecule biosynthetic process,aromatic compound biosynthetic process,macromolecule biosynthetic process,heterocycle biosynthetic process,nucleobase-containing compound biosynthetic process,transcription, DNA-dependent,nucleic acid bindi…	--	--
ENSRNOT00000012490	ENSRNOG00000009322	Ccdc126	4:78981986-79003053	6.35946	5.25858	0.274232	0.0066	0.350433	coiled-coil domain containing 126 [Source:RGD Symbol;Acc:1561171]	GO:0044249,GO:0009058,GO:0044237,GO:1901576,GO:0034645,GO:0009059,GO:0071704,GO:0044238,GO:0044260,GO:0043170,GO:0009987,GO:0043412,GO:0044723,GO:0008152,GO:0016740,GO:0006464,GO:0036211,GO:1901135,GO:0005975,GO:0044267,GO:0016758,GO:0016757,GO:1901137,GO:0008375,GO:0030144,GO:0008194,GO:0006486,GO:0043413,GO:0070085,GO:0019538,GO:0009101,GO:0003674,GO:0009100,GO:0003824,GO:0008150,GO:0006487,GO:…	cellular biosynthetic process,biosynthetic process,cellular metabolic process,organic substance biosynthetic process,cellular macromolecule biosynthetic process,macromolecule biosynthetic process,organic substance metabolic process,primary metabolic process,cellular macromolecule metabolic process,macromolecule metabolic process,cellular process,macromolecule modification,single-organism carbohyd…	--	--
ENSRNOT00000082496	ENSRNOG00000059653	Rpp25l	5:58096212-58097577	10.6464	8.80515	0.273939	0.03725	0.752457	ribonuclease P/MRP 25 subunit-like [Source:RGD Symbol;Acc:1306576]	GO:0005488,GO:0005515,GO:0003674	binding,protein binding,molecular_function	rno03008,rno03013	Ribosome biogenesis in eukaryotes,RNA transport
ENSRNOT00000005679	ENSRNOG00000004229	Tac3	7:70980421-71072689	113.596	137.136	-0.271691	0.0099	0.430767	tachykinin 3 [Source:RGD Symbol;Acc:3809]	GO:0043227,GO:0050789,GO:0050794,GO:0065007,GO:0009987,GO:0044700,GO:0023052,GO:0007154,GO:0007217,GO:0044699,GO:0044763,GO:0043226,GO:0007166,GO:0005576,GO:0007165,GO:0044421,GO:0051716,GO:0008150,GO:0050896,GO:0005575,GO:0070062,GO:0043230,GO:0065010,GO:0031988,GO:0031982,GO:0007186	membrane-bounded organelle,regulation of biological process,regulation of cellular process,biological regulation,cellular process,single organism signaling,signaling,cell communication,tachykinin receptor signaling pathway,single-organism process,single-organism cellular process,organelle,cell surface receptor signaling pathway,extracellular region,signal transduction,extracellular region part,ce…	--	--
ENSRNOT00000003228	ENSRNOG00000002364	Rnf112	10:47719013-47725172	2.40062	2.92894	-0.286969	0.0352	0.739698	ring finger protein 112 [Source:RGD Symbol;Acc:3986]	GO:0046872,GO:0043169,GO:0005488,GO:0048523,GO:0051239,GO:2000026,GO:0005634,GO:0045595,GO:0050793,GO:0051094,GO:0048519,GO:0048518,GO:0043167,GO:0030154,GO:0048869,GO:0032502,GO:0097159,GO:1901363,GO:0007275,GO:0009987,GO:0045597,GO:0048856,GO:0048522,GO:0043231,GO:0044767,GO:0048731,GO:0048468,GO:0044763,GO:0030182,GO:0045685,GO:0045664,GO:0071156,GO:0060284,GO:0048699,GO:0071158,GO:0010720,GO:…	metal ion binding,cation binding,binding,negative regulation of cellular process,regulation of multicellular organismal process,regulation of multicellular organismal development,nucleus,regulation of cell differentiation,regulation of developmental process,positive regulation of developmental process,negative regulation of biological process,positive regulation of biological process,ion binding,…	--	--
ENSRNOT00000080758	ENSRNOG00000056944	Arhgap24	14:8383213-8600512	1.03228	0.669741	0.624159	0.02975	0.692344	Rho GTPase activating protein 24 [Source:RGD Symbol;Acc:1306669]	GO:0080090,GO:0031323,GO:0005488,GO:0019222,GO:0044237,GO:0051171,GO:0019219,GO:0071704,GO:0044238,GO:0034641,GO:0005515,GO:0006139,GO:0006725,GO:0046483,GO:0009987,GO:0006807,GO:1901360,GO:0006793,GO:0006796,GO:0044763,GO:0019220,GO:0051174,GO:0008152,GO:1901135,GO:0072521,GO:0065009,GO:0044699,GO:0019693,GO:0006163,GO:0051345,GO:0009150,GO:0009259,GO:0050794,GO:0019637,GO:0044248,GO:0043085,GO:…	regulation of primary metabolic process,regulation of cellular metabolic process,binding,regulation of metabolic process,cellular metabolic process,regulation of nitrogen compound metabolic process,regulation of nucleobase-containing compound metabolic process,organic substance metabolic process,primary metabolic process,cellular nitrogen compound metabolic process,protein binding,nucleobase-cont…	--	--
ENSRNOT00000020656	ENSRNOG00000015260	Lpar3	2:252090668-252159903	3.64313	3.13682	0.215879	0.0325	0.71699	lysophosphatidic acid receptor 3 [Source:RGD Symbol;Acc:620565]	GO:0080090,GO:0031323,GO:0060255,GO:0005488,GO:0023051,GO:0010646,GO:0019222,GO:0051239,GO:0044237,GO:2000026,GO:0071704,GO:0045595,GO:0044238,GO:0050793,GO:0051094,GO:0048518,GO:0043167,GO:0044260,GO:0030154,GO:0005515,GO:0009966,GO:0035556,GO:0043170,GO:0048869,GO:0032502,GO:0007275,GO:0009987,GO:0045597,GO:0048856,GO:0009893,GO:0048522,GO:0048583,GO:0006793,GO:0044767,GO:0043412,GO:0048731,GO:…	regulation of primary metabolic process,regulation of cellular metabolic process,regulation of macromolecule metabolic process,binding,regulation of signaling,regulation of cell communication,regulation of metabolic process,regulation of multicellular organismal process,cellular metabolic process,regulation of multicellular organismal development,organic substance metabolic process,regulation of …	rno04015,rno04151,rno04080	Rap1 signaling pathway,PI3K-Akt signaling pathway,Neuroactive ligand-receptor interaction
ENSRNOT00000009491	ENSRNOG00000007237	Id2	6:44348500-44363915	42.4013	52.958	-0.32074	0.0008	0.0981674	inhibitor of DNA binding 2, HLH protein [Source:RGD Symbol;Acc:2859]	GO:0044249,GO:0009058,GO:1901576,GO:1901362,GO:0005622,GO:0034645,GO:0019438,GO:0009059,GO:0018130,GO:0034654,GO:0006351,GO:0044271,GO:0044237,GO:0032774,GO:0010467,GO:0031326,GO:0009889,GO:0006355,GO:2001141,GO:1901360,GO:0006725,GO:0016070,GO:0044260,GO:2000112,GO:0051252,GO:0006139,GO:0031323,GO:0046483,GO:0080090,GO:0060255,GO:0010556,GO:0090304,GO:0051171,GO:0019219,GO:0010468,GO:0034641,GO:…	cellular biosynthetic process,biosynthetic process,organic substance biosynthetic process,organic cyclic compound biosynthetic process,intracellular,cellular macromolecule biosynthetic process,aromatic compound biosynthetic process,macromolecule biosynthetic process,heterocycle biosynthetic process,nucleobase-containing compound biosynthetic process,transcription, DNA-dependent,cellular nitrogen …	rno05202,rno04550,rno04390,rno04350	Transcriptional misregulation in cancer,Signaling pathways regulating pluripotency of stem cells,Hippo signaling pathway,TGF-beta signaling pathway
ENSRNOT00000072149	ENSRNOG00000046667	Fosb	1:80214493-80221710	11.0732	13.4569	-0.281275	0.03555	0.741308	FBJ osteosarcoma oncogene B [Source:RGD Symbol;Acc:1308198]	GO:0044249,GO:0009058,GO:1901576,GO:1901362,GO:0005622,GO:0034645,GO:0019438,GO:0009059,GO:0018130,GO:0034654,GO:0006351,GO:0003676,GO:0044271,GO:0044237,GO:0032774,GO:0010467,GO:0031326,GO:0009889,GO:0006355,GO:2001141,GO:1901360,GO:0006725,GO:0016070,GO:0044260,GO:2000112,GO:0051252,GO:0006139,GO:0031323,GO:0046483,GO:0080090,GO:0060255,GO:0010556,GO:0090304,GO:0051171,GO:0019219,GO:0010468,GO:…	cellular biosynthetic process,biosynthetic process,organic substance biosynthetic process,organic cyclic compound biosynthetic process,intracellular,cellular macromolecule biosynthetic process,aromatic compound biosynthetic process,macromolecule biosynthetic process,heterocycle biosynthetic process,nucleobase-containing compound biosynthetic process,transcription, DNA-dependent,nucleic acid bindi…	rno05031,rno05034,rno05030,rno04380	Amphetamine addiction,Alcoholism,Cocaine addiction,Osteoclast differentiation
ENSRNOT00000082289	ENSRNOG00000055531	Hps5	1:102776081-102849430	0.049681	0.736265	-3.88946	0.0498	0.827521	Hermansky-Pudlak syndrome 5 [Source:RGD Symbol;Acc:1311916]	GO:0005488,GO:0005515,GO:0009987,GO:0006950,GO:0044763,GO:0065008,GO:0006953,GO:0034364,GO:0005622,GO:0009611,GO:0031084,GO:0044699,GO:0031082,GO:0044424,GO:0042060,GO:0034358,GO:0032994,GO:0006954,GO:0050878,GO:0044707,GO:0005737,GO:0006952,GO:0002526,GO:0003674,GO:0032501,GO:0065007,GO:0071840,GO:0007596,GO:0007599,GO:0050817,GO:0005829,GO:0016043,GO:0006996,GO:0050896,GO:0044464,GO:0044444,GO:…	binding,protein binding,cellular process,response to stress,single-organism cellular process,regulation of biological quality,acute-phase response,high-density lipoprotein particle,intracellular,response to wounding,BLOC-2 complex,single-organism process,BLOC complex,intracellular part,wound healing,plasma lipoprotein particle,protein-lipid complex,inflammatory response,regulation of body fluid l…	--	--
ENSRNOT00000016400	ENSRNOG00000012311	Slc35d3	1:15298525-15301998	10.8803	9.06728	0.262978	0.002	0.179594	solute carrier family 35, member D3 [Source:RGD Symbol;Acc:1309428]	GO:0005622,GO:0043229,GO:0044424,GO:0043231,GO:0005488,GO:0043226,GO:0005515,GO:0043227,GO:0048518,GO:0044464,GO:0005623,GO:0097009,GO:0005737,GO:0009987,GO:0003674,GO:0044444,GO:0048871,GO:0051049,GO:0050794,GO:0090316,GO:0032879,GO:0008150,GO:0070201,GO:0032388,GO:0050789,GO:0051050,GO:0060341,GO:0051223,GO:0051222,GO:0033157,GO:0032386,GO:0071702,GO:0032880,GO:0070863,GO:0065007,GO:0070861,GO:…	intracellular,intracellular organelle,intracellular part,intracellular membrane-bounded organelle,binding,organelle,protein binding,membrane-bounded organelle,positive regulation of biological process,cell part,cell,energy homeostasis,cytoplasm,cellular process,molecular_function,cytoplasmic part,multicellular organismal homeostasis,regulation of transport,regulation of cellular process,positive …	--	--
ENSRNOT00000032918	ENSRNOG00000023509	Irs2	16:83824429-83848684	19.9823	22.8043	-0.190584	0.0177	0.560259	insulin receptor substrate 2 [Source:RGD Symbol;Acc:69316]	GO:0044249,GO:0009058,GO:1901576,GO:0005622,GO:0034645,GO:0009059,GO:0044237,GO:0031326,GO:0009889,GO:0044260,GO:2000112,GO:0031323,GO:0080090,GO:0060255,GO:0010556,GO:0019222,GO:0043170,GO:0044424,GO:0008152,GO:0071704,GO:0005488,GO:0044238,GO:0005515,GO:0048523,GO:1901698,GO:0048519,GO:0031325,GO:0009893,GO:0032502,GO:0010941,GO:0010243,GO:0048518,GO:0008219,GO:0016265,GO:0042981,GO:0006915,GO:…	cellular biosynthetic process,biosynthetic process,organic substance biosynthetic process,intracellular,cellular macromolecule biosynthetic process,macromolecule biosynthetic process,cellular metabolic process,regulation of cellular biosynthetic process,regulation of biosynthetic process,cellular macromolecule metabolic process,regulation of cellular macromolecule biosynthetic process,regulation …	rno05206,rno04932,rno04068,rno04920,rno04022,rno04910,rno04930,rno04152	MicroRNAs in cancer,Non-alcoholic fatty liver disease (NAFLD),FoxO signaling pathway,Adipocytokine signaling pathway,cGMP-PKG signaling pathway,Insulin signaling pathway,Type II diabetes mellitus,AMPK signaling pathway
ENSRNOT00000071192	ENSRNOG00000046028	Haus6	5:104947426-104980641	10.739	12.0366	-0.164568	0.0494	0.824664	HAUS augmin-like complex, subunit 6 [Source:MGI Symbol;Acc:MGI:1923389]	GO:0005634,GO:0009987,GO:0043231,GO:0044763,GO:0043227,GO:0043229,GO:0005622,GO:0044699,GO:0044424,GO:0005815,GO:0007049,GO:0043226,GO:0031974,GO:0005813,GO:0005737,GO:0070652,GO:0070013,GO:0043233,GO:0031981,GO:0071840,GO:0044428,GO:0016043,GO:0006996,GO:0044464,GO:0005654,GO:0071822,GO:0005623,GO:0022402,GO:0006461,GO:0070271,GO:0008150,GO:0007010,GO:0044430,GO:0044446,GO:0015630,GO:0044085,GO:…	nucleus,cellular process,intracellular membrane-bounded organelle,single-organism cellular process,membrane-bounded organelle,intracellular organelle,intracellular,single-organism process,intracellular part,microtubule organizing center,cell cycle,organelle,membrane-enclosed lumen,centrosome,cytoplasm,HAUS complex,intracellular organelle lumen,organelle lumen,nuclear lumen,cellular component orga…	--	--
ENSRNOT00000060698	ENSRNOG00000015434	Midn	7:12414732-12424367	56.4008	47.9065	0.235496	0.0038	0.260066	midnolin [Source:RGD Symbol;Acc:1309629]	GO:0005622,GO:0044237,GO:0031323,GO:0080090,GO:0043229,GO:0019222,GO:0044424,GO:0008152,GO:0071704,GO:0043231,GO:0005488,GO:0044238,GO:0005634,GO:0043226,GO:0005515,GO:0043227,GO:0048523,GO:0048519,GO:0044464,GO:0006796,GO:0005623,GO:0006793,GO:0006006,GO:0005737,GO:0016310,GO:0009987,GO:0019318,GO:0019899,GO:0003674,GO:0033673,GO:0044444,GO:0051348,GO:0005829,GO:0010906,GO:0005996,GO:0010646,GO:…	intracellular,cellular metabolic process,regulation of cellular metabolic process,regulation of primary metabolic process,intracellular organelle,regulation of metabolic process,intracellular part,metabolic process,organic substance metabolic process,intracellular membrane-bounded organelle,binding,primary metabolic process,nucleus,organelle,protein binding,membrane-bounded organelle,negative reg…	--	--
ENSRNOT00000068065	ENSRNOG00000043113	Fam43b	5:156810657-156811769	0.860078	0.463256	0.892657	0.04965	0.826167	family with sequence similarity 43, member B [Source:RGD Symbol;Acc:1560959]	--	--	--	--
ENSRNOT00000065462	ENSRNOG00000043204	Harbi1	3:80614936-80624205	5.09625	5.87113	-0.204202	0.04685	0.814171	harbinger transposase derived 1 [Source:RGD Symbol;Acc:1584007]	GO:0043229,GO:0005622,GO:0044424,GO:0005815,GO:0043226,GO:0005813,GO:0005737,GO:0044464,GO:0005623,GO:0044430,GO:0044446,GO:0015630,GO:0044422,GO:0005856,GO:0043228,GO:0043232,GO:0005575	intracellular organelle,intracellular,intracellular part,microtubule organizing center,organelle,centrosome,cytoplasm,cell part,cell,cytoskeletal part,intracellular organelle part,microtubule cytoskeleton,organelle part,cytoskeleton,non-membrane-bounded organelle,intracellular non-membrane-bounded organelle,cellular_component	--	--
ENSRNOT00000018634	ENSRNOG00000013886	Fyb	2:55835150-55983804	1.27654	2.30936	-0.855253	5e-05	0.011183	FYN binding protein [Source:RGD Symbol;Acc:1563421]	GO:0005622,GO:0043229,GO:0044424,GO:0005488,GO:0043226,GO:0005515,GO:0044464,GO:0005623,GO:0009987,GO:0071840,GO:0003674,GO:0016043,GO:0043228,GO:0043232,GO:0008150,GO:0044699,GO:0002376,GO:0005856,GO:0005575,GO:0015629,GO:0044763,GO:0070727,GO:0032403,GO:0034613,GO:0008104,GO:0051641,GO:0033036,GO:0072659,GO:0051179,GO:0007009,GO:0072657,GO:0016044,GO:0061024,GO:0050896,GO:0006955,GO:0005886,GO:…	intracellular,intracellular organelle,intracellular part,binding,organelle,protein binding,cell part,cell,cellular process,cellular component organization or biogenesis,molecular_function,cellular component organization,non-membrane-bounded organelle,intracellular non-membrane-bounded organelle,biological_process,single-organism process,immune system process,cytoskeleton,cellular_component,actin …	rno04015	Rap1 signaling pathway
ENSRNOT00000043799	ENSRNOG00000014762	Ppie	5:140822140-140834959	2.53561	0.387443	2.71027	0.04075	0.77878	peptidylprolyl isomerase E [Source:RGD Symbol;Acc:1311411]	GO:0005622,GO:0044424,GO:0003676,GO:0043229,GO:0043231,GO:0044237,GO:1901363,GO:0097159,GO:0043226,GO:0044260,GO:0043227,GO:0009058,GO:0034641,GO:0006807,GO:0044249,GO:0010467,GO:0090304,GO:0016070,GO:0006139,GO:1901576,GO:0006725,GO:1901360,GO:0046483,GO:1901362,GO:0044446,GO:0044238,GO:0019438,GO:0044271,GO:0043170,GO:0034654,GO:0005488,GO:0008152,GO:0071704,GO:0044422,GO:0009059,GO:0034645,GO:…	intracellular,intracellular part,nucleic acid binding,intracellular organelle,intracellular membrane-bounded organelle,cellular metabolic process,heterocyclic compound binding,organic cyclic compound binding,organelle,cellular macromolecule metabolic process,membrane-bounded organelle,biosynthetic process,cellular nitrogen compound metabolic process,nitrogen compound metabolic process,cellular bi…	rno03040	Spliceosome
ENSRNOT00000024618	ENSRNOG00000017399	Acrbp	4:157563989-157568023	0.393136	0.783432	-0.99478	0.02095	0.601363	acrosin binding protein [Source:RGD Symbol;Acc:1564880]	GO:0009888,GO:0005488,GO:0060429,GO:0005634,GO:0030154,GO:0005515,GO:0048869,GO:0030855,GO:0032502,GO:0009987,GO:0048856,GO:0043231,GO:0044767,GO:0048468,GO:0044763,GO:0043227,GO:0043229,GO:0005622,GO:0001669,GO:0044699,GO:0048469,GO:0044424,GO:0048240,GO:0097223,GO:0021700,GO:0043226,GO:0030141,GO:0007283,GO:0048232,GO:0005737,GO:0002064,GO:0003674,GO:0032501,GO:0048609,GO:0007276,GO:0032504,GO:…	tissue development,binding,epithelium development,nucleus,cell differentiation,protein binding,cellular developmental process,epithelial cell differentiation,developmental process,cellular process,anatomical structure development,intracellular membrane-bounded organelle,single-organism developmental process,cell development,single-organism cellular process,membrane-bounded organelle,intracellular…	--	--
ENSRNOT00000078473	ENSRNOG00000008465	Tmem176b	4:78450723-78458179	0.818595	0.363484	1.17126	0.0384	0.759009	transmembrane protein 176B [Source:RGD Symbol;Acc:708403]	GO:0005488,GO:0048523,GO:0051239,GO:2000026,GO:0005634,GO:0045595,GO:0050793,GO:0048519,GO:0030154,GO:0005515,GO:0048869,GO:0032502,GO:2001199,GO:0007275,GO:0009987,GO:1902106,GO:0048856,GO:2001198,GO:0043231,GO:1902105,GO:0044767,GO:0048731,GO:0002521,GO:0044763,GO:0048513,GO:0030097,GO:0048534,GO:0002520,GO:0051093,GO:0043227,GO:0097028,GO:0043229,GO:0005622,GO:0002376,GO:0044699,GO:0044424,GO:…	binding,negative regulation of cellular process,regulation of multicellular organismal process,regulation of multicellular organismal development,nucleus,regulation of cell differentiation,regulation of developmental process,negative regulation of biological process,cell differentiation,protein binding,cellular developmental process,developmental process,negative regulation of dendritic cell diff…	--	--
ENSRNOT00000049459	ENSRNOG00000033984	Ifnlr1	5:154037201-154058880	5.18815	4.37876	0.244698	0.0085	0.401235	interferon, lambda receptor 1 [Source:RGD Symbol;Acc:1562689]	GO:0005488,GO:0005515,GO:0070887,GO:0009987,GO:0071310,GO:0006950,GO:0048583,GO:0010033,GO:0044763,GO:0032002,GO:0002376,GO:0019221,GO:0002385,GO:0002251,GO:0044699,GO:0034097,GO:0050794,GO:0002682,GO:0071345,GO:0080134,GO:0006952,GO:0007154,GO:0003674,GO:0051707,GO:0044700,GO:0009607,GO:0023052,GO:0050789,GO:0051607,GO:0051716,GO:0065007,GO:0050896,GO:0051704,GO:0031347,GO:0044464,GO:0007165,GO:…	binding,protein binding,cellular response to chemical stimulus,cellular process,cellular response to organic substance,response to stress,regulation of response to stimulus,response to organic substance,single-organism cellular process,interleukin-28 receptor complex,immune system process,cytokine-mediated signaling pathway,mucosal immune response,organ or tissue specific immune response,single-o…	rno04630,rno04060	Jak-STAT signaling pathway,Cytokine-cytokine receptor interaction
ENSRNOT00000064015	ENSRNOG00000013855	Zmym1	5:145105996-145123861	6.00701	6.8473	-0.188887	0.0321	0.713388	zinc finger MYM-type containing 1 [Source:RGD Symbol;Acc:1307027]	GO:0080090,GO:0031323,GO:0001071,GO:0003700,GO:0034654,GO:0044271,GO:0060255,GO:0046872,GO:0043169,GO:0019438,GO:0000981,GO:0018130,GO:0005488,GO:1901362,GO:0032774,GO:0006351,GO:0044249,GO:0019222,GO:0009058,GO:0044237,GO:0006355,GO:2001141,GO:0031326,GO:1901576,GO:0051252,GO:0051171,GO:0006357,GO:0009889,GO:0019219,GO:0003676,GO:2000112,GO:0010556,GO:0010468,GO:0034645,GO:0009059,GO:0005634,GO:…	regulation of primary metabolic process,regulation of cellular metabolic process,nucleic acid binding transcription factor activity,sequence-specific DNA binding transcription factor activity,nucleobase-containing compound biosynthetic process,cellular nitrogen compound biosynthetic process,regulation of macromolecule metabolic process,metal ion binding,cation binding,aromatic compound biosynthet…	--	--
ENSRNOT00000087836	ENSRNOG00000008600	Sytl1	5:151448616-151459093	0.642663	1.01065	-0.653154	0.032	0.712187	synaptotagmin-like 1 [Source:RGD Symbol;Acc:1310715]	GO:0046872,GO:0043169,GO:0005488,GO:0043167,GO:0005515,GO:0007267,GO:0009987,GO:0046903,GO:0043231,GO:0032940,GO:0044763,GO:0007268,GO:0051046,GO:0065008,GO:0003001,GO:0023061,GO:0060341,GO:0035637,GO:0071702,GO:0043227,GO:0032879,GO:0043229,GO:0005622,GO:0019226,GO:0044699,GO:0051049,GO:0044424,GO:0051649,GO:0044765,GO:0050794,GO:0043226,GO:0051020,GO:0001505,GO:0045184,GO:0044707,GO:0006887,GO:…	metal ion binding,cation binding,binding,ion binding,protein binding,cell-cell signaling,cellular process,secretion,intracellular membrane-bounded organelle,secretion by cell,single-organism cellular process,synaptic transmission,regulation of secretion,regulation of biological quality,generation of a signal involved in cell-cell signaling,signal release,regulation of cellular localization,multic…	--	--
ENSRNOT00000073703	ENSRNOG00000001712	Alg3	11:83986229-83991706	3.95942	6.3219	-0.675068	0.017	0.551953	ALG3, alpha-1,3- mannosyltransferase [Source:RGD Symbol;Acc:1306004]	GO:0043231,GO:0016740,GO:0043227,GO:0043229,GO:0005622,GO:0000033,GO:0016758,GO:0016757,GO:0044424,GO:0043226,GO:0005737,GO:0003674,GO:0003824,GO:0000030,GO:0044464,GO:0044444,GO:0005623,GO:0008150,GO:0044446,GO:0044422,GO:0031090,GO:0012505,GO:0044432,GO:0005789,GO:0042175,GO:0005783,GO:0005575,GO:0016020,GO:0031224,GO:0016021,GO:0044425	intracellular membrane-bounded organelle,transferase activity,membrane-bounded organelle,intracellular organelle,intracellular,alpha-1,3-mannosyltransferase activity,transferase activity, transferring hexosyl groups,transferase activity, transferring glycosyl groups,intracellular part,organelle,cytoplasm,molecular_function,catalytic activity,mannosyltransferase activity,cell part,cytoplasmic part…	rno01100,rno00510	Metabolic pathways,N-Glycan biosynthesis
ENSRNOT00000008071	ENSRNOG00000006002	Stk35	3:122308024-122336468	10.7892	9.36133	0.204808	0.01595	0.537656	serine/threonine kinase 35 [Source:RGD Symbol;Acc:1310247]	GO:0044237,GO:0044260,GO:1901363,GO:0097159,GO:0043170,GO:0008152,GO:0071704,GO:0005488,GO:0044238,GO:0006796,GO:0006793,GO:0016310,GO:0009987,GO:0043412,GO:0044267,GO:0006464,GO:0036211,GO:0043167,GO:0003674,GO:0006468,GO:0004672,GO:0016301,GO:0016773,GO:0019538,GO:0016772,GO:0016740,GO:0008150,GO:0004674,GO:0032559,GO:0003824,GO:0030554,GO:0000166,GO:1901265,GO:0005524,GO:0036094,GO:0032553,GO:…	cellular metabolic process,cellular macromolecule metabolic process,heterocyclic compound binding,organic cyclic compound binding,macromolecule metabolic process,metabolic process,organic substance metabolic process,binding,primary metabolic process,phosphate-containing compound metabolic process,phosphorus metabolic process,phosphorylation,cellular process,macromolecule modification,cellular pro…	--	--
ENSRNOT00000048602	ENSRNOG00000042690	Zmat4	16:72762561-73152921	0.625744	0.378517	0.725214	0.00035	0.054006	zinc finger, matrin type 4 [Source:RGD Symbol;Acc:1584398]	GO:0005622,GO:0003676,GO:1901363,GO:0097159,GO:0005488,GO:0005515,GO:0046872,GO:0043169,GO:0008219,GO:0016265,GO:0006915,GO:0012501,GO:0097193,GO:0044464,GO:0005623,GO:0097190,GO:0009987,GO:0035556,GO:0043167,GO:0003674,GO:0072332,GO:0072331,GO:0050794,GO:0002039,GO:0008150,GO:0003723,GO:0050789,GO:0008270,GO:0046914,GO:0065007,GO:0044699,GO:0005575,GO:0044763,GO:0051716,GO:0050896,GO:0007154,GO:…	intracellular,nucleic acid binding,heterocyclic compound binding,organic cyclic compound binding,binding,protein binding,metal ion binding,cation binding,cell death,death,apoptotic process,programmed cell death,intrinsic apoptotic signaling pathway,cell part,cell,apoptotic signaling pathway,cellular process,intracellular signal transduction,ion binding,molecular_function,intrinsic apoptotic signa…	--	--
ENSRNOT00000061773	ENSRNOG00000017283	Kcnt1	3:3310953-3365340	0.54317	0.405068	0.423238	0.01975	0.58519	potassium sodium-activated channel subfamily T member 1 [Source:RGD Symbol;Acc:621106]	GO:0009987,GO:0003674,GO:0015077,GO:0022890,GO:0008324,GO:0008150,GO:0006812,GO:0046873,GO:0006811,GO:0015075,GO:0015672,GO:0022891,GO:0005267,GO:0044699,GO:0030001,GO:0022857,GO:0005575,GO:0044765,GO:0015079,GO:0044763,GO:0005261,GO:0006813,GO:0022892,GO:0034220,GO:0055085,GO:0015269,GO:0006810,GO:0071804,GO:0071805,GO:0051179,GO:0051234,GO:0005215,GO:0022836,GO:0022839,GO:0005227,GO:0005216,GO:…	cellular process,molecular_function,monovalent inorganic cation transmembrane transporter activity,inorganic cation transmembrane transporter activity,cation transmembrane transporter activity,biological_process,cation transport,metal ion transmembrane transporter activity,ion transport,ion transmembrane transporter activity,monovalent inorganic cation transport,substrate-specific transmembrane t…	--	--
ENSRNOT00000026654	ENSRNOG00000019587	Ptprn	9:82446632-82461903	66.6207	74.3093	-0.157573	0.0463	0.809802	protein tyrosine phosphatase, receptor type, N [Source:RGD Symbol;Acc:620777]	GO:0005488,GO:0005515,GO:0070887,GO:0035556,GO:0007267,GO:0032502,GO:0007275,GO:0000302,GO:0009987,GO:0048511,GO:0071310,GO:0048856,GO:0046903,GO:0006950,GO:1901700,GO:0014070,GO:0043231,GO:0044767,GO:0048731,GO:0010033,GO:0032940,GO:1901701,GO:0044763,GO:0048513,GO:0009719,GO:0043005,GO:0030073,GO:0048878,GO:0009749,GO:0055082,GO:0097458,GO:0009746,GO:0030072,GO:0046879,GO:0065008,GO:0003001,GO:…	binding,protein binding,cellular response to chemical stimulus,intracellular signal transduction,cell-cell signaling,developmental process,multicellular organismal development,response to reactive oxygen species,cellular process,rhythmic process,cellular response to organic substance,anatomical structure development,secretion,response to stress,response to oxygen-containing compound,response to o…	rno04940	Type I diabetes mellitus
ENSRNOT00000027528	ENSRNOG00000020322	Asb1	9:98668230-98684900	5.32041	4.25391	0.322748	0.0031	0.231752	ankyrin repeat and SOCS box-containing 1 [Source:RGD Symbol;Acc:1310760]	GO:0005622,GO:0044237,GO:0044260,GO:0043170,GO:0008152,GO:0071704,GO:0044238,GO:0032502,GO:0007275,GO:0044464,GO:0005623,GO:0048856,GO:0048731,GO:0044767,GO:0009987,GO:0048513,GO:0035556,GO:0043412,GO:0044267,GO:0006464,GO:0036211,GO:0032446,GO:0050794,GO:0070647,GO:0019538,GO:0016567,GO:0008150,GO:0050789,GO:0048608,GO:0061458,GO:0045137,GO:0065007,GO:0046546,GO:0046661,GO:0030539,GO:0007548,GO:…	intracellular,cellular metabolic process,cellular macromolecule metabolic process,macromolecule metabolic process,metabolic process,organic substance metabolic process,primary metabolic process,developmental process,multicellular organismal development,cell part,cell,anatomical structure development,system development,single-organism developmental process,cellular process,organ development,intrac…	--	--
ENSRNOT00000021164	ENSRNOG00000015618	Wnt5a	16:4469467-4489860	1.52627	1.82945	-0.261402	0.0238	0.632926	wingless-type MMTV integration site family, member 5A [Source:RGD Symbol;Acc:69250]	GO:0005622,GO:0003676,GO:0044237,GO:1901363,GO:0097159,GO:0044260,GO:0009058,GO:0034641,GO:0006807,GO:0044249,GO:0010467,GO:0090304,GO:0016070,GO:0006139,GO:1901576,GO:0006725,GO:1901360,GO:0001503,GO:0009790,GO:0046483,GO:0048598,GO:0045444,GO:1901362,GO:0048568,GO:0044238,GO:0019438,GO:0044271,GO:0043170,GO:0034654,GO:0005488,GO:0043009,GO:0008152,GO:0071704,GO:0001071,GO:0003700,GO:0009887,GO:…	intracellular,nucleic acid binding,cellular metabolic process,heterocyclic compound binding,organic cyclic compound binding,cellular macromolecule metabolic process,biosynthetic process,cellular nitrogen compound metabolic process,nitrogen compound metabolic process,cellular biosynthetic process,gene expression,nucleic acid metabolic process,RNA metabolic process,nucleobase-containing compound me…	rno05200,rno05217,rno04916,rno05166,rno04550,rno04390,rno04310,rno04340,rno05205	Pathways in cancer,Basal cell carcinoma,Melanogenesis,HTLV-I infection,Signaling pathways regulating pluripotency of stem cells,Hippo signaling pathway,Wnt signaling pathway,Hedgehog signaling pathway,Proteoglycans in cancer
ENSRNOT00000023478	ENSRNOG00000017431	RGD1304884	19:53723821-53740329	4.60827	4.01564	0.198597	0.0401	0.773444	similar to RIKEN cDNA 6430548M08 [Source:RGD Symbol;Acc:1304884]	--	--	--	--
ENSRNOT00000018252	ENSRNOG00000013090	Gadd45g	17:13391466-13393243	27.8194	34.6119	-0.315176	0.00035	0.054006	growth arrest and DNA-damage-inducible, gamma [Source:RGD Symbol;Acc:1311796]	GO:0005622,GO:0044237,GO:0044260,GO:0031323,GO:0080090,GO:0060255,GO:0043229,GO:0019222,GO:0043170,GO:0044424,GO:0008152,GO:0071704,GO:0043231,GO:0005488,GO:0044238,GO:0005634,GO:0043226,GO:0005515,GO:0043227,GO:0031325,GO:0009893,GO:0032502,GO:0010941,GO:0048518,GO:0008219,GO:0016265,GO:0042981,GO:0006915,GO:0043067,GO:0048522,GO:0012501,GO:0007275,GO:0044464,GO:0006796,GO:0010942,GO:0010604,GO:…	intracellular,cellular metabolic process,cellular macromolecule metabolic process,regulation of cellular metabolic process,regulation of primary metabolic process,regulation of macromolecule metabolic process,intracellular organelle,regulation of metabolic process,macromolecule metabolic process,intracellular part,metabolic process,organic substance metabolic process,intracellular membrane-bounde…	rno04010,rno04115,rno04068,rno04110	MAPK signaling pathway,p53 signaling pathway,FoxO signaling pathway,Cell cycle
ENSRNOT00000087150	ENSRNOG00000058006	Sncg	16:10722105-10726707	2.14447	0.772821	1.47241	0.0165	0.545849	synuclein, gamma [Source:RGD Symbol;Acc:70996]	GO:0005622,GO:0044424,GO:0005488,GO:0043226,GO:0005515,GO:0043227,GO:0044464,GO:0005623,GO:0051239,GO:0005737,GO:0009987,GO:0007610,GO:0044708,GO:0071840,GO:0003674,GO:0043005,GO:0015837,GO:0016043,GO:0010646,GO:0023051,GO:0051952,GO:0097458,GO:0051049,GO:0050794,GO:0001505,GO:0043269,GO:0007626,GO:0007267,GO:0050433,GO:0006836,GO:0003001,GO:0023061,GO:0007268,GO:0007269,GO:0050804,GO:0032879,GO:…	intracellular,intracellular part,binding,organelle,protein binding,membrane-bounded organelle,cell part,cell,regulation of multicellular organismal process,cytoplasm,cellular process,behavior,single-organism behavior,cellular component organization or biogenesis,molecular_function,neuron projection,amine transport,cellular component organization,regulation of cell communication,regulation of sign…	--	--
ENSRNOT00000046399	ENSRNOG00000015177	Sun2	7:120951559-120967490	5.84053	6.66411	-0.190311	0.0486	0.821704	Sad1 and UNC84 domain containing 2 [Source:RGD Symbol;Acc:1563141]	GO:0005488,GO:0030335,GO:2000147,GO:0051272,GO:0005634,GO:0040017,GO:0048518,GO:0005515,GO:0009987,GO:0048522,GO:0043231,GO:0044763,GO:0030334,GO:0040011,GO:2000145,GO:0065008,GO:0007097,GO:0031022,GO:0040012,GO:0051270,GO:0016477,GO:0043227,GO:0032879,GO:0040023,GO:0043229,GO:0005622,GO:0043578,GO:0090292,GO:0006998,GO:0048870,GO:0051674,GO:0044699,GO:0051235,GO:0006928,GO:0044424,GO:0051642,GO:…	binding,positive regulation of cell migration,positive regulation of cell motility,positive regulation of cellular component movement,nucleus,positive regulation of locomotion,positive regulation of biological process,protein binding,cellular process,positive regulation of cellular process,intracellular membrane-bounded organelle,single-organism cellular process,regulation of cell migration,locom…	--	--
ENSRNOT00000026985	ENSRNOG00000027253	Pcdhga10	18:30895830-30898245	0.354611	0.607616	-0.776922	0.0053	0.309428	protocadherin gamma subfamily A, 10 [Source:RGD Symbol;Acc:1308289]	GO:0005488,GO:0046872,GO:0043169,GO:0044464,GO:0005623,GO:0009987,GO:0043167,GO:0003674,GO:0008150,GO:0016337,GO:0007155,GO:0022610,GO:0044699,GO:0005575,GO:0044763,GO:0007156,GO:0005509,GO:0005886,GO:0071944,GO:0016020,GO:0044425,GO:0031224,GO:0016021	binding,metal ion binding,cation binding,cell part,cell,cellular process,ion binding,molecular_function,biological_process,cell-cell adhesion,cell adhesion,biological adhesion,single-organism process,cellular_component,single-organism cellular process,homophilic cell adhesion,calcium ion binding,plasma membrane,cell periphery,membrane,membrane part,intrinsic to membrane,integral to membrane	--	--
ENSRNOT00000051883	ENSRNOG00000010853	Chrna7	1:123899656-124039196	9.58123	12.9597	-0.435747	0.04285	0.790771	cholinergic receptor nicotinic alpha 7 subunit [Source:RGD Symbol;Acc:2348]	GO:0005488,GO:0023051,GO:0010646,GO:0051239,GO:0050804,GO:0048519,GO:0048518,GO:0051969,GO:0005515,GO:0007267,GO:0048585,GO:0031644,GO:0009987,GO:0048511,GO:0046903,GO:0006950,GO:1901700,GO:0001963,GO:0048583,GO:0014070,GO:0009605,GO:0007612,GO:0032225,GO:0010033,GO:0032940,GO:0044763,GO:0015837,GO:0007610,GO:0044057,GO:0009719,GO:0043005,GO:0040011,GO:0044708,GO:0007268,GO:0097305,GO:0010460,GO:…	binding,regulation of signaling,regulation of cell communication,regulation of multicellular organismal process,regulation of synaptic transmission,negative regulation of biological process,positive regulation of biological process,regulation of transmission of nerve impulse,protein binding,cell-cell signaling,negative regulation of response to stimulus,regulation of neurological system process,c…	rno04725,rno04020,rno05033,rno04080,rno05204	Cholinergic synapse,Calcium signaling pathway,Nicotine addiction,Neuroactive ligand-receptor interaction,Chemical carcinogenesis
ENSRNOT00000047831	ENSRNOG00000019667	Ppfibp2	1:171793781-171969099	13.1999	11.4574	0.204253	0.03855	0.760311	PPFIA binding protein 2 [Source:RGD Symbol;Acc:1565383]	GO:0005615,GO:0005576,GO:0044421,GO:0005575	extracellular space,extracellular region,extracellular region part,cellular_component	--	--
ENSRNOT00000020206	ENSRNOG00000014338	Slc25a25	3:11442396-11452529	11.3929	9.65342	0.239019	0.00525	0.307668	solute carrier family 25 member 25 [Source:RGD Symbol;Acc:628666]	GO:0044249,GO:0009058,GO:1901576,GO:0005622,GO:0034645,GO:0009059,GO:0044237,GO:0010467,GO:1901360,GO:0006725,GO:0044260,GO:0006139,GO:0046483,GO:0034641,GO:0043229,GO:0043170,GO:0006807,GO:0044424,GO:0008152,GO:0071704,GO:0043231,GO:0005488,GO:0044238,GO:0043226,GO:0043227,GO:0046872,GO:0043169,GO:0032502,GO:0044446,GO:0009991,GO:0044422,GO:0007275,GO:0044464,GO:0006796,GO:0005623,GO:0031667,GO:…	cellular biosynthetic process,biosynthetic process,organic substance biosynthetic process,intracellular,cellular macromolecule biosynthetic process,macromolecule biosynthetic process,cellular metabolic process,gene expression,organic cyclic compound metabolic process,cellular aromatic compound metabolic process,cellular macromolecule metabolic process,nucleobase-containing compound metabolic proc…	--	--
ENSRNOT00000054970	ENSRNOG00000036697	Mafg	10:109806158-109811323	40.4044	35.8664	0.171876	0.04465	0.800696	v-maf avian musculoaponeurotic fibrosarcoma oncogene homolog G [Source:RGD Symbol;Acc:619953]	GO:0044249,GO:0009058,GO:1901576,GO:1901362,GO:0005622,GO:0034645,GO:0019438,GO:0009059,GO:0018130,GO:0034654,GO:0006351,GO:0003676,GO:0044271,GO:0044237,GO:0032774,GO:0010467,GO:0031326,GO:0009889,GO:0006355,GO:2001141,GO:1901360,GO:0006725,GO:0016070,GO:0044260,GO:2000112,GO:0051252,GO:0006139,GO:0031323,GO:0046483,GO:0080090,GO:0060255,GO:0010556,GO:0090304,GO:0051171,GO:0019219,GO:0010468,GO:…	cellular biosynthetic process,biosynthetic process,organic substance biosynthetic process,organic cyclic compound biosynthetic process,intracellular,cellular macromolecule biosynthetic process,aromatic compound biosynthetic process,macromolecule biosynthetic process,heterocycle biosynthetic process,nucleobase-containing compound biosynthetic process,transcription, DNA-dependent,nucleic acid bindi…	--	--
ENSRNOT00000065742	ENSRNOG00000043350	Cap2	17:18442126-18592750	0.621411	1.37467	-1.14546	0.0484	0.821497	CAP, adenylate cyclase-associated protein, 2 (yeast) [Source:RGD Symbol;Acc:620310]	GO:0005488,GO:0005515,GO:0048869,GO:0032502,GO:0009987,GO:0048856,GO:0044767,GO:0009653,GO:0044763,GO:0000902,GO:0032989,GO:0043229,GO:0045202,GO:0005622,GO:0044699,GO:0044424,GO:0043226,GO:0044456,GO:0030029,GO:0003674,GO:0030036,GO:0042995,GO:0071840,GO:0014069,GO:0016043,GO:0006996,GO:0044464,GO:0003779,GO:0005623,GO:0008150,GO:0007010,GO:0044463,GO:0044430,GO:0044446,GO:0008092,GO:0044422,GO:…	binding,protein binding,cellular developmental process,developmental process,cellular process,anatomical structure development,single-organism developmental process,anatomical structure morphogenesis,single-organism cellular process,cell morphogenesis,cellular component morphogenesis,intracellular organelle,synapse,intracellular,single-organism process,intracellular part,organelle,synapse part,ac…	--	--
ENSRNOT00000055318	ENSRNOG00000031997	Ttll7	2:252771016-252850495	1.67156	2.09059	-0.322716	0.0194	0.580849	tubulin tyrosine ligase like 7 [Source:RGD Symbol;Acc:1566117]	GO:0005488,GO:0044237,GO:0071704,GO:0044238,GO:0044260,GO:0005515,GO:0043170,GO:0009987,GO:0043412,GO:0008152,GO:0006464,GO:0036211,GO:0018200,GO:0018193,GO:0070740,GO:0044267,GO:0070739,GO:0019538,GO:0018095,GO:0003674,GO:0016881,GO:0016879,GO:0016874,GO:0043014,GO:0003824,GO:0048487,GO:0008150,GO:0008092,GO:0015631	binding,cellular metabolic process,organic substance metabolic process,primary metabolic process,cellular macromolecule metabolic process,protein binding,macromolecule metabolic process,cellular process,macromolecule modification,metabolic process,cellular protein modification process,protein modification process,peptidyl-glutamic acid modification,peptidyl-amino acid modification,tubulin-glutami…	--	--
ENSRNOT00000027891	ENSRNOG00000020552	Fosl1	1:220826559-220835066	7.6961	4.95509	0.635217	5e-05	0.011183	FOS like 1, AP-1 trancription factor subunit [Source:RGD Symbol;Acc:2627]	GO:0044249,GO:0009058,GO:1901576,GO:1901362,GO:0005622,GO:0034645,GO:0019438,GO:0009059,GO:0018130,GO:0034654,GO:0006351,GO:0003676,GO:0044271,GO:0044237,GO:0032774,GO:0010467,GO:0031326,GO:0009889,GO:0006355,GO:2001141,GO:1901360,GO:0006725,GO:0016070,GO:0044260,GO:2000112,GO:0051252,GO:0006139,GO:0031323,GO:0046483,GO:0080090,GO:0060255,GO:0010556,GO:0090304,GO:0051171,GO:0019219,GO:0010468,GO:…	cellular biosynthetic process,biosynthetic process,organic substance biosynthetic process,organic cyclic compound biosynthetic process,intracellular,cellular macromolecule biosynthetic process,aromatic compound biosynthetic process,macromolecule biosynthetic process,heterocycle biosynthetic process,nucleobase-containing compound biosynthetic process,transcription, DNA-dependent,nucleic acid bindi…	rno05166,rno04310,rno04380	HTLV-I infection,Wnt signaling pathway,Osteoclast differentiation
ENSRNOT00000028010	ENSRNOG00000020640	Zbtb7b	2:188704686-188718704	9.01156	7.57464	0.250599	0.0063	0.341696	zinc finger and BTB domain containing 7B [Source:RGD Symbol;Acc:1305963]	GO:0005622,GO:0003676,GO:0010467,GO:0060255,GO:0010468,GO:0043229,GO:0019222,GO:1901363,GO:0097159,GO:0043170,GO:0044424,GO:0008152,GO:0071704,GO:0043231,GO:0005488,GO:0005634,GO:0043226,GO:0005515,GO:0043227,GO:0046872,GO:0043169,GO:0009893,GO:0048518,GO:0044446,GO:0044422,GO:0031981,GO:0043233,GO:0044428,GO:0070013,GO:0031974,GO:0044464,GO:0010604,GO:0010628,GO:0005623,GO:0005654,GO:0043167,GO:…	intracellular,nucleic acid binding,gene expression,regulation of macromolecule metabolic process,regulation of gene expression,intracellular organelle,regulation of metabolic process,heterocyclic compound binding,organic cyclic compound binding,macromolecule metabolic process,intracellular part,metabolic process,organic substance metabolic process,intracellular membrane-bounded organelle,binding,…	--	--
ENSRNOT00000002408	ENSRNOG00000001767	RGD1562339	11:83048635-83094372	4.53697	3.23019	0.490112	0.01495	0.523467	RGD1562339 [Source:RGD Symbol;Acc:1562339]	--	--	--	--
ENSRNOT00000081484	ENSRNOG00000011351	Mat1a	16:18690245-18709133	0.209699	0.479118	-1.19207	0.01595	0.537656	methionine adenosyltransferase 1A [Source:RGD Symbol;Acc:3050]	GO:0034654,GO:0044271,GO:0046872,GO:0043169,GO:0019438,GO:0018130,GO:0005488,GO:1901362,GO:0044249,GO:0009058,GO:0044237,GO:1901576,GO:0071704,GO:0044238,GO:0043167,GO:0034641,GO:0006139,GO:0006725,GO:0097159,GO:0046483,GO:1901363,GO:0009987,GO:0006807,GO:1901360,GO:0008152,GO:0016053,GO:0046394,GO:0016740,GO:1901135,GO:0004478,GO:0072521,GO:0044711,GO:0006556,GO:1901137,GO:0044283,GO:0042398,GO:…	nucleobase-containing compound biosynthetic process,cellular nitrogen compound biosynthetic process,metal ion binding,cation binding,aromatic compound biosynthetic process,heterocycle biosynthetic process,binding,organic cyclic compound biosynthetic process,cellular biosynthetic process,biosynthetic process,cellular metabolic process,organic substance biosynthetic process,organic substance metabo…	rno01230,rno00270,rno01100	Biosynthesis of amino acids,Cysteine and methionine metabolism,Metabolic pathways
ENSRNOT00000039481	ENSRNOG00000027818	Znhit3	10:72228221-72235888	27.7179	19.8547	0.481337	0.0004	0.0596836	zinc finger, HIT-type containing 3 [Source:RGD Symbol;Acc:1598226]	GO:0005488,GO:0005515,GO:0003674	binding,protein binding,molecular_function	--	--
ENSRNOT00000026303	ENSRNOG00000019422	Egr1	18:27657627-27661429	472.621	178.229	1.40696	5e-05	0.011183	early growth response 1 [Source:RGD Symbol;Acc:2544]	GO:0044249,GO:0009058,GO:1901576,GO:1901362,GO:0005622,GO:0034645,GO:0019438,GO:0009059,GO:0018130,GO:0034654,GO:0006351,GO:0003676,GO:0044271,GO:0044237,GO:0032774,GO:0010467,GO:0031326,GO:0009889,GO:0006355,GO:2001141,GO:1901360,GO:0006725,GO:0016070,GO:0044260,GO:2000112,GO:0051252,GO:0006139,GO:0031323,GO:0046483,GO:0080090,GO:0060255,GO:0010556,GO:0090304,GO:0051171,GO:0019219,GO:0010468,GO:…	cellular biosynthetic process,biosynthetic process,organic substance biosynthetic process,organic cyclic compound biosynthetic process,intracellular,cellular macromolecule biosynthetic process,aromatic compound biosynthetic process,macromolecule biosynthetic process,heterocycle biosynthetic process,nucleobase-containing compound biosynthetic process,transcription, DNA-dependent,nucleic acid bindi…	rno05166,rno05020	HTLV-I infection,Prion diseases
ENSRNOT00000032280	ENSRNOG00000008095	Onecut1	8:81766040-81793577	1.22396	0.936694	0.385906	0.03615	0.746075	one cut homeobox 1 [Source:RGD Symbol;Acc:2811]	GO:0005622,GO:0044424,GO:0003676,GO:0043229,GO:0043231,GO:0044237,GO:1901363,GO:0097159,GO:0043226,GO:0044260,GO:0043227,GO:0009058,GO:0034641,GO:0006807,GO:0044249,GO:0010467,GO:0090304,GO:0016070,GO:0006139,GO:1901576,GO:0006725,GO:1901360,GO:0046483,GO:0007219,GO:1901362,GO:0044238,GO:0019438,GO:0044271,GO:0043170,GO:0001889,GO:0034654,GO:0005488,GO:0008152,GO:0071704,GO:0061008,GO:0001071,GO:…	intracellular,intracellular part,nucleic acid binding,intracellular organelle,intracellular membrane-bounded organelle,cellular metabolic process,heterocyclic compound binding,organic cyclic compound binding,organelle,cellular macromolecule metabolic process,membrane-bounded organelle,biosynthetic process,cellular nitrogen compound metabolic process,nitrogen compound metabolic process,cellular bi…	rno04950,rno04550	Maturity onset diabetes of the young,Signaling pathways regulating pluripotency of stem cells
ENSRNOT00000009859	ENSRNOG00000007520	Zcchc3	3:147878935-147880138	14.7974	11.6447	0.345667	0.00065	0.0853617	zinc finger CCHC-type containing 3 [Source:RGD Symbol;Acc:1585203]	GO:0005488,GO:0046872,GO:0043169,GO:0043167,GO:0003674,GO:0008270,GO:0046914	binding,metal ion binding,cation binding,ion binding,molecular_function,zinc ion binding,transition metal ion binding	--	--
ENSRNOT00000006502	ENSRNOG00000004870	Dyrk3	13:47906230-47916877	6.82727	8.21723	-0.267343	0.01035	0.442014	dual specificity tyrosine phosphorylation regulated kinase 3 [Source:RGD Symbol;Acc:1310924]	GO:0046872,GO:0043169,GO:0005488,GO:0044237,GO:0005634,GO:0071704,GO:0044238,GO:0043167,GO:0044260,GO:0030154,GO:0005515,GO:0043170,GO:0048869,GO:0032502,GO:0097159,GO:1901363,GO:0007275,GO:0009987,GO:0048856,GO:0043231,GO:0006793,GO:0044767,GO:0043412,GO:0048731,GO:0006796,GO:0030099,GO:0044763,GO:0048513,GO:0008152,GO:0030097,GO:0048534,GO:0016740,GO:0002520,GO:0006464,GO:0036211,GO:0006468,GO:…	metal ion binding,cation binding,binding,cellular metabolic process,nucleus,organic substance metabolic process,primary metabolic process,ion binding,cellular macromolecule metabolic process,cell differentiation,protein binding,macromolecule metabolic process,cellular developmental process,developmental process,organic cyclic compound binding,heterocyclic compound binding,multicellular organismal…	--	--
ENSRNOT00000090547	ENSRNOG00000054212	Pde1a	3:66803246-66885094	0.318933	0.572069	-0.842938	0.0483	0.821214	phosphodiesterase 1A [Source:RGD Symbol;Acc:68329]	GO:0005622,GO:0044424,GO:0043229,GO:0043231,GO:0044237,GO:1901363,GO:0097159,GO:0043226,GO:0046872,GO:0043227,GO:0043169,GO:0034641,GO:0006807,GO:0005737,GO:0006139,GO:0006725,GO:1901360,GO:0046483,GO:0044238,GO:0005488,GO:0008152,GO:0071704,GO:0005634,GO:0006793,GO:0006796,GO:0043167,GO:0012501,GO:0008219,GO:0016265,GO:0006915,GO:0010941,GO:0043067,GO:0042981,GO:0044710,GO:0044464,GO:0044281,GO:…	intracellular,intracellular part,intracellular organelle,intracellular membrane-bounded organelle,cellular metabolic process,heterocyclic compound binding,organic cyclic compound binding,organelle,metal ion binding,membrane-bounded organelle,cation binding,cellular nitrogen compound metabolic process,nitrogen compound metabolic process,cytoplasm,nucleobase-containing compound metabolic process,ce…	rno05032,rno00230,rno04742,rno04020	Morphine addiction,Purine metabolism,Taste transduction,Calcium signaling pathway
ENSRNOT00000083050	ENSRNOG00000053366	Zfp850	1:84937033-84950210	6.38593	5.6031	0.188672	0.03965	0.769278	zinc finger protein 850 [Source:MGI Symbol;Acc:MGI:3036281]	GO:0046872,GO:0043169,GO:0005488,GO:0003676,GO:0043167,GO:0097159,GO:1901363,GO:0003674	metal ion binding,cation binding,binding,nucleic acid binding,ion binding,organic cyclic compound binding,heterocyclic compound binding,molecular_function	--	--
ENSRNOT00000089060	ENSRNOG00000059605	Ddn	7:140479710-140488517	3.16799	2.63359	0.266536	0.0319	0.711421	dendrin [Source:RGD Symbol;Acc:2497]	GO:0005622,GO:0043229,GO:0044424,GO:0043231,GO:0005488,GO:0005634,GO:0043226,GO:0005515,GO:0043227,GO:0044464,GO:0005623,GO:0005737,GO:0003674,GO:0042995,GO:0005575,GO:0005886,GO:0071944,GO:0016020	intracellular,intracellular organelle,intracellular part,intracellular membrane-bounded organelle,binding,nucleus,organelle,protein binding,membrane-bounded organelle,cell part,cell,cytoplasm,molecular_function,cell projection,cellular_component,plasma membrane,cell periphery,membrane	--	--
ENSRNOT00000003075	ENSRNOG00000022256	Cxcl10	14:17143039-17225389	14.0988	12.1449	0.215214	0.0395	0.768154	C-X-C motif chemokine ligand 10 [Source:RGD Symbol;Acc:620209]	GO:0044237,GO:1901360,GO:0006725,GO:0006139,GO:0031323,GO:0046483,GO:0080090,GO:0051171,GO:0019219,GO:0034641,GO:0019222,GO:0006807,GO:0008152,GO:0071704,GO:0005488,GO:0044238,GO:0005515,GO:0048523,GO:0048519,GO:0031325,GO:0009893,GO:0097305,GO:0032502,GO:0014070,GO:0045935,GO:0048518,GO:0051173,GO:0009628,GO:1901700,GO:0048522,GO:0009991,GO:0007275,GO:0044464,GO:0006796,GO:0009314,GO:0005623,GO:…	cellular metabolic process,organic cyclic compound metabolic process,cellular aromatic compound metabolic process,nucleobase-containing compound metabolic process,regulation of cellular metabolic process,heterocycle metabolic process,regulation of primary metabolic process,regulation of nitrogen compound metabolic process,regulation of nucleobase-containing compound metabolic process,cellular nit…	rno04668,rno04622,rno04060,rno05164,rno04620,rno04623,rno04062	TNF signaling pathway,RIG-I-like receptor signaling pathway,Cytokine-cytokine receptor interaction,Influenza A,Toll-like receptor signaling pathway,Cytosolic DNA-sensing pathway,Chemokine signaling pathway
ENSRNOT00000092845	ENSRNOG00000015189	Bbs9	8:23492465-24074536	3.41855	5.21268	-0.60864	0.03515	0.739363	Bardet-Biedl syndrome 9 [Source:RGD Symbol;Acc:1308472]	GO:0048646,GO:0030154,GO:0005488,GO:0032502,GO:0009653,GO:0045444,GO:0048869,GO:0048856,GO:0044767,GO:0005622,GO:0035869,GO:0030030,GO:0042995,GO:0022607,GO:0043227,GO:0032990,GO:0061512,GO:0044085,GO:0051179,GO:0005515,GO:0034451,GO:0043231,GO:0048858,GO:0030031,GO:0005815,GO:0005813,GO:0009987,GO:0032989,GO:0060271,GO:0044424,GO:0010927,GO:0042384,GO:0034464,GO:0044699,GO:0044763,GO:0043229,GO:…	anatomical structure formation involved in morphogenesis,cell differentiation,binding,developmental process,anatomical structure morphogenesis,fat cell differentiation,cellular developmental process,anatomical structure development,single-organism developmental process,intracellular,ciliary transition zone,cell projection organization,cell projection,cellular component assembly,membrane-bounded o…	--	--
ENSRNOT00000080043	ENSRNOG00000012470	Zc3h12c	8:56641807-56696968	4.53201	2.77348	0.708452	0.0002	0.0347676	zinc finger CCCH type containing 12C [Source:RGD Symbol;Acc:1565078]	GO:0005488,GO:0046872,GO:0043169,GO:0043167,GO:0003674	binding,metal ion binding,cation binding,ion binding,molecular_function	--	--
ENSRNOT00000049831	ENSRNOG00000024140	Sft2d1	1:52998528-53014466	25.5543	21.352	0.259195	0.00525	0.307668	SFT2 domain containing 1 [Source:RGD Symbol;Acc:1359119]	GO:0008150,GO:0071702,GO:0045184,GO:0015031,GO:0005575,GO:0016192,GO:0008104,GO:0033036,GO:0006810,GO:0051179,GO:0051234,GO:0016020,GO:0044425,GO:0031224,GO:0016021	biological_process,organic substance transport,establishment of protein localization,protein transport,cellular_component,vesicle-mediated transport,protein localization,macromolecule localization,transport,localization,establishment of localization,membrane,membrane part,intrinsic to membrane,integral to membrane	--	--
ENSRNOT00000037149	ENSRNOG00000022476	Satl1	X:83772494-83788325	0.797695	1.04354	-0.387582	0.03215	0.714207	spermidine/spermine N1-acetyl transferase-like 1 [Source:RGD Symbol;Acc:1565932]	GO:0003674,GO:0016740,GO:0016410,GO:0016746,GO:0016747,GO:0008080,GO:0016407,GO:0003824	molecular_function,transferase activity,N-acyltransferase activity,transferase activity, transferring acyl groups,transferase activity, transferring acyl groups other than amino-acyl groups,N-acetyltransferase activity,acetyltransferase activity,catalytic activity	--	--
ENSRNOT00000084222	ENSRNOG00000024525	Alkbh8	6:18877906-18949393	4.57215	3.6086	0.341434	0.04675	0.813084	alkB homolog 8, tRNA methyltransferase [Source:RGD Symbol;Acc:1304687]	GO:0043169,GO:0046872,GO:0016070,GO:0090304,GO:0097159,GO:0043167,GO:1901363,GO:0003676,GO:0005488,GO:0046483,GO:0006139,GO:0044260,GO:0006725,GO:0034641,GO:0006807,GO:1901360,GO:0010467,GO:0043170,GO:0005622,GO:0016300,GO:0044237,GO:0016706,GO:0006950,GO:0051213,GO:0000049,GO:0043227,GO:0043412,GO:0005515,GO:0043231,GO:0005634,GO:0044238,GO:0016705,GO:0009987,GO:0008152,GO:0044424,GO:0071704,GO:…	cation binding,metal ion binding,RNA metabolic process,nucleic acid metabolic process,organic cyclic compound binding,ion binding,heterocyclic compound binding,nucleic acid binding,binding,heterocycle metabolic process,nucleobase-containing compound metabolic process,cellular macromolecule metabolic process,cellular aromatic compound metabolic process,cellular nitrogen compound metabolic process,…	--	--
ENSRNOT00000025600	ENSRNOG00000018946	Trim33	2:205783251-205858433	6.50512	8.68656	-0.417208	0.04585	0.808204	tripartite motif-containing 33 [Source:RGD Symbol;Acc:1307339]	GO:0080090,GO:0031323,GO:0034654,GO:0044271,GO:0060255,GO:0046872,GO:0043169,GO:0019438,GO:0018130,GO:0005488,GO:0023051,GO:1901362,GO:0032774,GO:0010646,GO:0006351,GO:0048523,GO:0044249,GO:0019222,GO:0009058,GO:0044237,GO:0006355,GO:2001141,GO:0031326,GO:1901576,GO:0051252,GO:0051171,GO:0006357,GO:0009889,GO:0019219,GO:2000112,GO:0010556,GO:0010468,GO:0034645,GO:0010648,GO:0009059,GO:0005634,GO:…	regulation of primary metabolic process,regulation of cellular metabolic process,nucleobase-containing compound biosynthetic process,cellular nitrogen compound biosynthetic process,regulation of macromolecule metabolic process,metal ion binding,cation binding,aromatic compound biosynthetic process,heterocycle biosynthetic process,binding,regulation of signaling,organic cyclic compound biosyntheti…	--	--
ENSRNOT00000028468	ENSRNOG00000024363	Sertad1	1:84293101-84296367	16.5137	12.6655	0.382752	0.00015	0.028151	SERTA domain containing 1 [Source:RGD Symbol;Acc:1549778]	GO:0044249,GO:0009058,GO:1901576,GO:1901362,GO:0005622,GO:0034645,GO:0019438,GO:0009059,GO:0018130,GO:0034654,GO:0006351,GO:0044271,GO:0044237,GO:0032774,GO:0010467,GO:0031326,GO:0009889,GO:0006355,GO:2001141,GO:1901360,GO:0006725,GO:0016070,GO:0044260,GO:2000112,GO:0051252,GO:0006139,GO:0031323,GO:0046483,GO:0080090,GO:0060255,GO:0010556,GO:0090304,GO:0051171,GO:0019219,GO:0010468,GO:0034641,GO:…	cellular biosynthetic process,biosynthetic process,organic substance biosynthetic process,organic cyclic compound biosynthetic process,intracellular,cellular macromolecule biosynthetic process,aromatic compound biosynthetic process,macromolecule biosynthetic process,heterocycle biosynthetic process,nucleobase-containing compound biosynthetic process,transcription, DNA-dependent,cellular nitrogen …	--	--
ENSRNOT00000011906	ENSRNOG00000008915	Prima1	6:127075953-127127413	1.64185	1.95837	-0.254335	0.04455	0.800093	proline rich membrane anchor 1 [Source:RGD Symbol;Acc:1583978]	GO:0044237,GO:0007267,GO:0009987,GO:0044763,GO:0007268,GO:0008152,GO:0065008,GO:0035637,GO:0045202,GO:0019226,GO:0044699,GO:0042133,GO:0044248,GO:0001505,GO:0009056,GO:0042135,GO:0044707,GO:0007154,GO:0044700,GO:0032501,GO:0023052,GO:0065007,GO:0044464,GO:0005623,GO:0008150,GO:0030054,GO:0071944,GO:0005886,GO:0005575,GO:0050877,GO:0003008,GO:0016020,GO:0031224,GO:0016021,GO:0044425	cellular metabolic process,cell-cell signaling,cellular process,single-organism cellular process,synaptic transmission,metabolic process,regulation of biological quality,multicellular organismal signaling,synapse,transmission of nerve impulse,single-organism process,neurotransmitter metabolic process,cellular catabolic process,regulation of neurotransmitter levels,catabolic process,neurotransmitt…	--	--
ENSRNOT00000050658	ENSRNOG00000033056	LOC691422	7:15821036-15821927	8.5282	6.91058	0.303435	0.0406	0.777557	similar to zinc finger protein 101 [Source:RGD Symbol;Acc:1583951]	GO:0043169,GO:0046872,GO:0097159,GO:0043167,GO:1901363,GO:0003676,GO:0005488,GO:0003674	cation binding,metal ion binding,organic cyclic compound binding,ion binding,heterocyclic compound binding,nucleic acid binding,binding,molecular_function	--	--
ENSRNOT00000072132	ENSRNOG00000049975	Zfp46	5:154650631-154655132	4.82661	3.97219	0.281074	0.0024	0.198733	zinc finger protein 46 [Source:RGD Symbol;Acc:1310584]	GO:0043169,GO:0046872,GO:0006351,GO:0032774,GO:0001071,GO:0003700,GO:0010556,GO:0051252,GO:0006355,GO:2001141,GO:0009059,GO:0019219,GO:0016070,GO:0090304,GO:2000112,GO:0097159,GO:0051171,GO:0034654,GO:0019438,GO:0018130,GO:0043167,GO:0044271,GO:1901363,GO:0003676,GO:1901362,GO:0009889,GO:0034645,GO:0005488,GO:0031326,GO:0060255,GO:0046483,GO:0006139,GO:0044260,GO:0006725,GO:0009058,GO:0034641,GO:…	cation binding,metal ion binding,transcription, DNA-dependent,RNA biosynthetic process,nucleic acid binding transcription factor activity,sequence-specific DNA binding transcription factor activity,regulation of macromolecule biosynthetic process,regulation of RNA metabolic process,regulation of transcription, DNA-dependent,regulation of RNA biosynthetic process,macromolecule biosynthetic process…	--	--
ENSRNOT00000019392	ENSRNOG00000014387	Chac1	3:111160204-111163425	40.2949	32.9485	0.290382	0.00065	0.0853617	ChaC glutathione-specific gamma-glutamylcyclotransferase 1 [Source:RGD Symbol;Acc:1307153]	GO:0005622,GO:0010467,GO:0080090,GO:0060255,GO:0010468,GO:0043229,GO:0019222,GO:0043170,GO:0044424,GO:0008152,GO:0071704,GO:0043231,GO:0005488,GO:0044238,GO:0043226,GO:0005515,GO:0043227,GO:0048523,GO:0048519,GO:0009892,GO:0010605,GO:0032502,GO:0008219,GO:0016265,GO:0007219,GO:0006915,GO:0012501,GO:0007275,GO:0097193,GO:0044464,GO:0005623,GO:0097190,GO:0010033,GO:0048856,GO:0048731,GO:0005737,GO:…	intracellular,gene expression,regulation of primary metabolic process,regulation of macromolecule metabolic process,regulation of gene expression,intracellular organelle,regulation of metabolic process,macromolecule metabolic process,intracellular part,metabolic process,organic substance metabolic process,intracellular membrane-bounded organelle,binding,primary metabolic process,organelle,protein…	--	--
ENSRNOT00000085452	ENSRNOG00000028097	Slc7a14	2:115678343-115788687	4.06519	3.27538	0.311659	0.04745	0.817525	solute carrier family 7, member 14 [Source:RGD Symbol;Acc:1594375]	GO:0031323,GO:0015849,GO:0046942,GO:0055085,GO:0019222,GO:0008514,GO:0046943,GO:0015711,GO:0005342,GO:0034220,GO:0019220,GO:0051174,GO:0006811,GO:0006820,GO:0044237,GO:0044765,GO:0050789,GO:0065009,GO:0006793,GO:0006796,GO:0051179,GO:0050794,GO:0071702,GO:0015297,GO:0008509,GO:0065007,GO:0009987,GO:0008152,GO:0015291,GO:0015075,GO:0022804,GO:0010923,GO:0044699,GO:0044763,GO:0044092,GO:0050790,GO:…	regulation of cellular metabolic process,organic acid transport,carboxylic acid transport,transmembrane transport,regulation of metabolic process,organic anion transmembrane transporter activity,carboxylic acid transmembrane transporter activity,organic anion transport,organic acid transmembrane transporter activity,ion transmembrane transport,regulation of phosphate metabolic process,regulation …	--	--
ENSRNOT00000026115	ENSRNOG00000019283	P2ry2	1:166031271-166037424	5.37892	6.44352	-0.260531	0.0179	0.561348	purinergic receptor P2Y2 [Source:RGD Symbol;Acc:62088]	GO:0051239,GO:0048518,GO:0009987,GO:0046903,GO:0044763,GO:0051050,GO:0044057,GO:0042312,GO:0051046,GO:0042311,GO:0065008,GO:0070254,GO:0090066,GO:0032879,GO:0050880,GO:0035150,GO:0044699,GO:0008015,GO:0003018,GO:0051049,GO:0003013,GO:0051047,GO:0044765,GO:0070257,GO:0050794,GO:0070255,GO:0007200,GO:0050878,GO:0035589,GO:0044707,GO:0001608,GO:0045028,GO:0007154,GO:0051179,GO:0003674,GO:0051234,GO:…	regulation of multicellular organismal process,positive regulation of biological process,cellular process,secretion,single-organism cellular process,positive regulation of transport,regulation of system process,regulation of vasodilation,regulation of secretion,vasodilation,regulation of biological quality,mucus secretion,regulation of anatomical structure size,regulation of localization,regulati…	rno04750,rno04080	Inflammatory mediator regulation of TRP channels,Neuroactive ligand-receptor interaction
ENSRNOT00000083474	ENSRNOG00000015385	Pink1	5:156677145-156689415	9.34392	10.8172	-0.211224	0.0391	0.765729	PTEN induced putative kinase 1 [Source:RGD Symbol;Acc:1305769]	GO:0005622,GO:0044424,GO:0043229,GO:0043231,GO:0044237,GO:1901363,GO:0097159,GO:0043226,GO:0044260,GO:0046872,GO:0043227,GO:0043169,GO:0009058,GO:0034641,GO:0006807,GO:0005743,GO:0044249,GO:0010467,GO:0005737,GO:0090304,GO:0016070,GO:0006139,GO:1901576,GO:0006725,GO:0044455,GO:1901360,GO:0046483,GO:0005740,GO:1901362,GO:0044446,GO:0019866,GO:0022900,GO:0044238,GO:0019438,GO:0044271,GO:0043170,GO:…	intracellular,intracellular part,intracellular organelle,intracellular membrane-bounded organelle,cellular metabolic process,heterocyclic compound binding,organic cyclic compound binding,organelle,cellular macromolecule metabolic process,metal ion binding,membrane-bounded organelle,cation binding,biosynthetic process,cellular nitrogen compound metabolic process,nitrogen compound metabolic process…	rno05012	Parkinson's disease
ENSRNOT00000089353	ENSRNOG00000014178	Acad9	2:122782059-122805768	16.3456	12.669	0.367592	0.01755	0.557953	acyl-CoA dehydrogenase family, member 9 [Source:RGD Symbol;Acc:727973]	GO:0005488,GO:0044237,GO:0005634,GO:0071704,GO:0044238,GO:0043167,GO:0005515,GO:0097159,GO:1901363,GO:0009987,GO:0052890,GO:0043231,GO:0033539,GO:0044763,GO:0003995,GO:0043005,GO:0008152,GO:0048878,GO:0055088,GO:0097458,GO:0065008,GO:0000062,GO:0043227,GO:0043229,GO:0005622,GO:0030425,GO:0044699,GO:0006631,GO:0006635,GO:0072329,GO:0044424,GO:0044242,GO:0016042,GO:0044255,GO:0032787,GO:0007005,GO:…	binding,cellular metabolic process,nucleus,organic substance metabolic process,primary metabolic process,ion binding,protein binding,organic cyclic compound binding,heterocyclic compound binding,cellular process,oxidoreductase activity, acting on the CH-CH group of donors, with a flavin as acceptor,intracellular membrane-bounded organelle,fatty acid beta-oxidation using acyl-CoA dehydrogenase,sin…	--	--
ENSRNOT00000009951	ENSRNOG00000007573	Hoxb9	10:84119883-84123390	4.45851	6.20562	-0.477013	0.00155	0.152574	homeo box B9 [Source:RGD Symbol;Acc:1306158]	GO:0080090,GO:0031323,GO:0034654,GO:0044271,GO:0060255,GO:0019438,GO:0018130,GO:0005488,GO:1901362,GO:0032774,GO:0006351,GO:0044249,GO:0019222,GO:0009058,GO:0044237,GO:0006355,GO:2001141,GO:0031326,GO:1901576,GO:0051252,GO:0051171,GO:0006357,GO:0009889,GO:0019219,GO:0003676,GO:2000112,GO:0010556,GO:0010468,GO:0034645,GO:0009059,GO:0005634,GO:0071704,GO:0044238,GO:0016070,GO:0048518,GO:0006366,GO:…	regulation of primary metabolic process,regulation of cellular metabolic process,nucleobase-containing compound biosynthetic process,cellular nitrogen compound biosynthetic process,regulation of macromolecule metabolic process,aromatic compound biosynthetic process,heterocycle biosynthetic process,binding,organic cyclic compound biosynthetic process,RNA biosynthetic process,transcription, DNA-dep…	rno05202	Transcriptional misregulation in cancer
ENSRNOT00000079796	ENSRNOG00000002947	Dpt	13:83073543-83102401	0.361027	0.760798	-1.07541	0.00425	0.2754	dermatopontin [Source:RGD Symbol;Acc:1307176]	GO:0043226,GO:0043227,GO:0048523,GO:0048519,GO:0071840,GO:0008285,GO:0030198,GO:0043062,GO:0016043,GO:0042127,GO:0008283,GO:0030199,GO:0031012,GO:0009987,GO:0005575,GO:0070062,GO:0043230,GO:0065010,GO:0031982,GO:0031988,GO:0008150,GO:0044421,GO:0005615,GO:0050794,GO:0005576,GO:0050789,GO:0044763,GO:0065007,GO:0044699	organelle,membrane-bounded organelle,negative regulation of cellular process,negative regulation of biological process,cellular component organization or biogenesis,negative regulation of cell proliferation,extracellular matrix organization,extracellular structure organization,cellular component organization,regulation of cell proliferation,cell proliferation,collagen fibril organization,extracel…	--	--
ENSRNOT00000084608	ENSRNOG00000057880	Myh11	10:764420-859184	1.06288	0.828508	0.359387	0.00805	0.39018	myosin, heavy chain 11, smooth muscle [Source:RGD Symbol;Acc:3136]	GO:0009888,GO:0097159,GO:0007275,GO:0043167,GO:1901363,GO:0030154,GO:0005488,GO:0032502,GO:0048731,GO:0072358,GO:0072359,GO:0048869,GO:0048513,GO:0014706,GO:0060537,GO:0048856,GO:0044767,GO:0005622,GO:0061061,GO:0042692,GO:0051146,GO:0022607,GO:0007507,GO:0043227,GO:0048251,GO:0044085,GO:0048738,GO:0005515,GO:0035051,GO:0048468,GO:0009987,GO:0030198,GO:0043062,GO:0044424,GO:0048739,GO:0044699,GO:…	tissue development,organic cyclic compound binding,multicellular organismal development,ion binding,heterocyclic compound binding,cell differentiation,binding,developmental process,system development,cardiovascular system development,circulatory system development,cellular developmental process,organ development,striated muscle tissue development,muscle tissue development,anatomical structure dev…	rno04270,rno04530	Vascular smooth muscle contraction,Tight junction
ENSRNOT00000082602	ENSRNOG00000016183	Ipp	5:135351815-135388083	4.87713	6.54566	-0.424506	0.01685	0.549385	intracisternal A particle-promoted polypeptide [Source:RGD Symbol;Acc:1306299]	GO:0005488,GO:0044237,GO:0071704,GO:0044238,GO:0044260,GO:0005515,GO:0043170,GO:0009987,GO:0043412,GO:0008152,GO:0006464,GO:0036211,GO:0005622,GO:0044267,GO:0044424,GO:0032446,GO:0016567,GO:0019538,GO:0070647,GO:0031463,GO:0003674,GO:0000151,GO:0016881,GO:0016879,GO:0004842,GO:0016874,GO:0019787,GO:0003824,GO:0044464,GO:0003779,GO:0005623,GO:0031461,GO:0008150,GO:0008092,GO:0005575,GO:0043234,GO:…	binding,cellular metabolic process,organic substance metabolic process,primary metabolic process,cellular macromolecule metabolic process,protein binding,macromolecule metabolic process,cellular process,macromolecule modification,metabolic process,cellular protein modification process,protein modification process,intracellular,cellular protein metabolic process,intracellular part,protein modifica…	--	--
ENSRNOT00000066057	ENSRNOG00000011231	Cntnap4	19:44908904-45117309	1.2285	1.4826	-0.271232	0.0437	0.794695	contactin associated protein-like 4 [Source:RGD Symbol;Acc:1306459]	GO:0005488,GO:0005515,GO:0044464,GO:0005623,GO:0051239,GO:0009987,GO:0007610,GO:0044708,GO:0003674,GO:0043005,GO:0001963,GO:0048583,GO:0010646,GO:0023051,GO:0097458,GO:0050794,GO:0032225,GO:0007267,GO:0030425,GO:0007268,GO:0050804,GO:0008150,GO:0042734,GO:0050795,GO:0050789,GO:0045202,GO:0031644,GO:0042995,GO:0019226,GO:0044057,GO:0097060,GO:0044456,GO:0051969,GO:0035637,GO:2000821,GO:0065007,GO:…	binding,protein binding,cell part,cell,regulation of multicellular organismal process,cellular process,behavior,single-organism behavior,molecular_function,neuron projection,synaptic transmission, dopaminergic,regulation of response to stimulus,regulation of cell communication,regulation of signaling,neuron part,regulation of cellular process,regulation of synaptic transmission, dopaminergic,cell…	--	--
ENSRNOT00000077672	ENSRNOG00000055738	LOC103692976	7:140154489-140172448	6.1796	5.12519	0.269908	0.0128	0.491846	cyclin-T1-like [Source:RGD Symbol;Acc:9297474]	GO:0044237,GO:0044260,GO:0009058,GO:0034641,GO:0006807,GO:0044249,GO:0010467,GO:0090304,GO:0016070,GO:0006139,GO:1901576,GO:0006725,GO:1901360,GO:0046483,GO:1901362,GO:0044238,GO:0019438,GO:0044271,GO:0043170,GO:0034654,GO:0008152,GO:0071704,GO:0009059,GO:0034645,GO:0018130,GO:0006351,GO:0032774,GO:0009987,GO:0008150	cellular metabolic process,cellular macromolecule metabolic process,biosynthetic process,cellular nitrogen compound metabolic process,nitrogen compound metabolic process,cellular biosynthetic process,gene expression,nucleic acid metabolic process,RNA metabolic process,nucleobase-containing compound metabolic process,organic substance biosynthetic process,cellular aromatic compound metabolic proce…	rno05202	Transcriptional misregulation in cancer
ENSRNOT00000020102	ENSRNOG00000014979	Themis	1:17171630-17378047	1.61109	2.06979	-0.36145	0.0159	0.536637	thymocyte selection associated [Source:RGD Symbol;Acc:1560849]	GO:0005488,GO:0005634,GO:0048518,GO:0030154,GO:0005515,GO:0048869,GO:0032502,GO:0007275,GO:0009987,GO:0048856,GO:0048583,GO:0043231,GO:0044767,GO:0048731,GO:0002521,GO:0044763,GO:0048513,GO:0030097,GO:0048534,GO:0002520,GO:0043227,GO:0043229,GO:0005622,GO:0002376,GO:0044699,GO:0045058,GO:0044424,GO:0001775,GO:0030217,GO:0050794,GO:0043226,GO:0030098,GO:0043368,GO:0042110,GO:0002682,GO:0045321,GO:…	binding,nucleus,positive regulation of biological process,cell differentiation,protein binding,cellular developmental process,developmental process,multicellular organismal development,cellular process,anatomical structure development,regulation of response to stimulus,intracellular membrane-bounded organelle,single-organism developmental process,system development,leukocyte differentiation,singl…	--	--
ENSRNOT00000025574	ENSRNOG00000018860	Mtg1	1:212606776-212619493	5.91385	7.10391	-0.264515	0.0255	0.65177	mitochondrial ribosome-associated GTPase 1 [Source:RGD Symbol;Acc:6497155]	GO:0005488,GO:0043167,GO:0097159,GO:1901363,GO:0043231,GO:0043227,GO:0043229,GO:0005622,GO:0044424,GO:0043226,GO:0005737,GO:0003674,GO:0071840,GO:0044429,GO:0042254,GO:0003824,GO:0032561,GO:0019001,GO:0005740,GO:0044464,GO:0005739,GO:0044444,GO:0003924,GO:0005623,GO:0031967,GO:0032555,GO:0031975,GO:0017076,GO:0019866,GO:0032553,GO:0043168,GO:0005525,GO:0008150,GO:0035639,GO:0032550,GO:0001883,GO:…	binding,ion binding,organic cyclic compound binding,heterocyclic compound binding,intracellular membrane-bounded organelle,membrane-bounded organelle,intracellular organelle,intracellular,intracellular part,organelle,cytoplasm,molecular_function,cellular component organization or biogenesis,mitochondrial part,ribosome biogenesis,catalytic activity,guanyl ribonucleotide binding,guanyl nucleotide b…	--	--
ENSRNOT00000019052	ENSRNOG00000014205	Klf2	16:19223086-19225037	25.6498	19.375	0.404752	5e-05	0.011183	Kruppel-like factor 2 [Source:RGD Symbol;Acc:1359220]	GO:0044249,GO:0009058,GO:1901576,GO:1901362,GO:0005622,GO:0034645,GO:0019438,GO:0009059,GO:0018130,GO:0034654,GO:0006351,GO:0003676,GO:0044271,GO:0044237,GO:0032774,GO:0010467,GO:0031326,GO:0009889,GO:0006355,GO:2001141,GO:1901360,GO:0006725,GO:0016070,GO:0044260,GO:2000112,GO:0051252,GO:0006139,GO:0031323,GO:0046483,GO:0080090,GO:0060255,GO:0010556,GO:0090304,GO:0051171,GO:0019219,GO:0010468,GO:…	cellular biosynthetic process,biosynthetic process,organic substance biosynthetic process,organic cyclic compound biosynthetic process,intracellular,cellular macromolecule biosynthetic process,aromatic compound biosynthetic process,macromolecule biosynthetic process,heterocycle biosynthetic process,nucleobase-containing compound biosynthetic process,transcription, DNA-dependent,nucleic acid bindi…	rno04068	FoxO signaling pathway
ENSRNOT00000002373	ENSRNOG00000001739	Meltf	11:72135667-72157522	2.25821	2.64487	-0.228015	0.0322	0.71444	melanotransferrin [Source:RGD Symbol;Acc:1308155]	GO:0080090,GO:0060255,GO:0046872,GO:0043169,GO:0005488,GO:0048523,GO:0019222,GO:0010468,GO:0071704,GO:0045595,GO:0044238,GO:0050793,GO:0048519,GO:0048518,GO:0043167,GO:0030154,GO:0005515,GO:0043170,GO:0048869,GO:0032502,GO:0009987,GO:0048856,GO:0009893,GO:0048522,GO:0031225,GO:0010467,GO:0044767,GO:0009653,GO:0048468,GO:0046658,GO:0044763,GO:0010769,GO:0008152,GO:0022603,GO:0010604,GO:0000902,GO:…	regulation of primary metabolic process,regulation of macromolecule metabolic process,metal ion binding,cation binding,binding,negative regulation of cellular process,regulation of metabolic process,regulation of gene expression,organic substance metabolic process,regulation of cell differentiation,primary metabolic process,regulation of developmental process,negative regulation of biological pro…	--	--
ENSRNOT00000028660	ENSRNOG00000021106	Gramd1a	1:89563975-89590490	11.5561	13.7078	-0.246336	0.00465	0.288894	GRAM domain containing 1A [Source:RGD Symbol;Acc:1311022]	GO:0005488,GO:0005515,GO:0003674,GO:0005575,GO:0016020,GO:0031224,GO:0016021,GO:0044425	binding,protein binding,molecular_function,cellular_component,membrane,intrinsic to membrane,integral to membrane,membrane part	--	--
ENSRNOT00000028664	ENSRNOG00000021110	Mllt11	2:196392937-196402106	35.8659	29.9717	0.259012	0.003	0.228208	myeloid/lymphoid or mixed-lineage leukemia; translocated to, 11 [Source:RGD Symbol;Acc:1305525]	GO:0044249,GO:0009058,GO:1901576,GO:1901362,GO:0005622,GO:0034645,GO:0019438,GO:0009059,GO:0018130,GO:0034654,GO:0006351,GO:0044271,GO:0044237,GO:0032774,GO:0010467,GO:0031326,GO:0009889,GO:0006355,GO:2001141,GO:1901360,GO:0006725,GO:0016070,GO:0044260,GO:2000112,GO:0051252,GO:0006139,GO:0031323,GO:0046483,GO:0080090,GO:0060255,GO:0010556,GO:0090304,GO:0051171,GO:0019219,GO:0010468,GO:0034641,GO:…	cellular biosynthetic process,biosynthetic process,organic substance biosynthetic process,organic cyclic compound biosynthetic process,intracellular,cellular macromolecule biosynthetic process,aromatic compound biosynthetic process,macromolecule biosynthetic process,heterocycle biosynthetic process,nucleobase-containing compound biosynthetic process,transcription, DNA-dependent,cellular nitrogen …	--	--
ENSRNOT00000087254	ENSRNOG00000017132	Snx30	5:77052483-77157915	0.385184	0.877239	-1.18742	0.036	0.744964	sorting nexin family member 30 [Source:RGD Symbol;Acc:1311367]	GO:0005622,GO:0044424,GO:0043229,GO:0043231,GO:0043226,GO:0043227,GO:0005737,GO:0005488,GO:0044444,GO:0043167,GO:0044464,GO:0005623,GO:0071840,GO:0005515,GO:0016043,GO:0003674,GO:0016192,GO:0019898,GO:0006996,GO:0016050,GO:0009987,GO:0006897,GO:0005768,GO:0035091,GO:0006810,GO:0005575,GO:0008289,GO:0051234,GO:0005543,GO:0043168,GO:0051179,GO:0008150,GO:0044763,GO:0044699,GO:0016020,GO:0044425	intracellular,intracellular part,intracellular organelle,intracellular membrane-bounded organelle,organelle,membrane-bounded organelle,cytoplasm,binding,cytoplasmic part,ion binding,cell part,cell,cellular component organization or biogenesis,protein binding,cellular component organization,molecular_function,vesicle-mediated transport,extrinsic to membrane,organelle organization,vesicle organizat…	--	--
ENSRNOT00000079617	ENSRNOG00000011714	Sat2	10:56227691-56229850	9.65689	6.83641	0.49832	0.03415	0.729648	spermidine/spermine N1-acetyltransferase family member 2 [Source:RGD Symbol;Acc:1307869]	GO:0044237,GO:0071704,GO:0034641,GO:0009987,GO:0006807,GO:0008152,GO:0016740,GO:0032920,GO:0046204,GO:0004145,GO:0032917,GO:0032918,GO:0032919,GO:0016746,GO:0043227,GO:0016747,GO:0009445,GO:0008080,GO:0043226,GO:0008215,GO:1901564,GO:0008216,GO:0016407,GO:0016410,GO:0003674,GO:0006595,GO:0003824,GO:0006576,GO:0008150,GO:0044106,GO:0009308,GO:0005575,GO:0044421,GO:0005576,GO:0031982,GO:0031988,GO:…	cellular metabolic process,organic substance metabolic process,cellular nitrogen compound metabolic process,cellular process,nitrogen compound metabolic process,metabolic process,transferase activity,putrescine acetylation,nor-spermidine metabolic process,diamine N-acetyltransferase activity,polyamine acetylation,spermidine acetylation,spermine acetylation,transferase activity, transferring acyl …	rno01100,rno00330	Metabolic pathways,Arginine and proline metabolism
ENSRNOT00000021456	ENSRNOG00000015860	Gipr	1:80063048-80073223	2.712	3.1879	-0.233245	0.0454	0.806868	gastric inhibitory polypeptide receptor [Source:RGD Symbol;Acc:2689]	GO:0080090,GO:0031323,GO:0034654,GO:0044271,GO:0019438,GO:0018130,GO:0005488,GO:0023051,GO:1901362,GO:0010646,GO:0048523,GO:0044249,GO:0019222,GO:0009058,GO:0044237,GO:0031326,GO:1901576,GO:0051171,GO:0009889,GO:0019219,GO:0010648,GO:0071704,GO:0044238,GO:0048519,GO:0048518,GO:0034641,GO:0023057,GO:0009966,GO:0009968,GO:0006139,GO:0007267,GO:0006725,GO:0032502,GO:0046483,GO:0048585,GO:0007275,GO:…	regulation of primary metabolic process,regulation of cellular metabolic process,nucleobase-containing compound biosynthetic process,cellular nitrogen compound biosynthetic process,aromatic compound biosynthetic process,heterocycle biosynthetic process,binding,regulation of signaling,organic cyclic compound biosynthetic process,regulation of cell communication,negative regulation of cellular proc…	rno04024,rno04080	cAMP signaling pathway,Neuroactive ligand-receptor interaction
ENSRNOT00000057001	ENSRNOG00000008738	Tp53i11	3:82081905-82097056	105.753	118.282	-0.161529	0.0436	0.794208	tumor protein p53 inducible protein 11 [Source:RGD Symbol;Acc:1308395]	GO:0005575,GO:0016020,GO:0031224,GO:0016021,GO:0044425	cellular_component,membrane,intrinsic to membrane,integral to membrane,membrane part	--	--
ENSRNOT00000090771	ENSRNOG00000045920	Mcu	20:29038479-29199224	8.24087	6.76917	0.283818	0.0398	0.77081	mitochondrial calcium uniporter [Source:RGD Symbol;Acc:1589771]	GO:0023051,GO:0010646,GO:0005488,GO:0034703,GO:0048522,GO:0032879,GO:0048518,GO:0035556,GO:0034702,GO:0055085,GO:0051561,GO:0019932,GO:0007267,GO:0051049,GO:0005622,GO:0048878,GO:0015292,GO:0035786,GO:0051050,GO:0071822,GO:0006811,GO:0051560,GO:0022607,GO:0043227,GO:0044765,GO:0050789,GO:0030073,GO:0002791,GO:0051046,GO:0090087,GO:0044085,GO:0050796,GO:0060341,GO:0033500,GO:0042593,GO:0051179,GO:…	regulation of signaling,regulation of cell communication,binding,cation channel complex,positive regulation of cellular process,regulation of localization,positive regulation of biological process,intracellular signal transduction,ion channel complex,transmembrane transport,elevation of mitochondrial calcium ion concentration,second-messenger-mediated signaling,cell-cell signaling,regulation of t…	--	--
ENSRNOT00000082184	ENSRNOG00000017309	Rsrp1	5:153260929-153264669	17.0831	23.0246	-0.430609	0.00015	0.028151	arginine/serine-rich protein 1 [Source:RGD Symbol;Acc:1359529]	GO:0005488,GO:0005515,GO:0003674	binding,protein binding,molecular_function	--	--
ENSRNOT00000004408	ENSRNOG00000003300	Btg2	13:50913179-50916982	28.2349	20.1603	0.485966	5e-05	0.011183	BTG family, member 2 [Source:RGD Symbol;Acc:2225]	GO:0044249,GO:0009058,GO:1901576,GO:1901362,GO:0034645,GO:0019438,GO:0009059,GO:0018130,GO:0034654,GO:0006351,GO:0044271,GO:0044237,GO:0032774,GO:0010467,GO:0031326,GO:0009889,GO:0006355,GO:2001141,GO:1901360,GO:0006725,GO:0016070,GO:0044260,GO:2000112,GO:0051252,GO:0006139,GO:0031323,GO:0046483,GO:0080090,GO:0060255,GO:0010556,GO:0090304,GO:0051171,GO:0019219,GO:0010468,GO:0001071,GO:0003700,GO:…	cellular biosynthetic process,biosynthetic process,organic substance biosynthetic process,organic cyclic compound biosynthetic process,cellular macromolecule biosynthetic process,aromatic compound biosynthetic process,macromolecule biosynthetic process,heterocycle biosynthetic process,nucleobase-containing compound biosynthetic process,transcription, DNA-dependent,cellular nitrogen compound biosy…	rno03018	RNA degradation
ENSRNOT00000032495	ENSRNOG00000021796	RGD1565166	10:10555336-10564433	0.492771	0.937554	-0.927986	0.0028	0.219617	similar to MGC45438 protein [Source:RGD Symbol;Acc:1565166]	GO:0005622,GO:0044424,GO:0043226,GO:0043227,GO:0005737,GO:0005488,GO:0044444,GO:0005829,GO:0044464,GO:0005623,GO:0005515,GO:0046983,GO:0003674,GO:0005575,GO:0042802,GO:0042803,GO:0070062,GO:0043230,GO:0065010,GO:0031982,GO:0031988,GO:0044421,GO:0005576,GO:0016020	intracellular,intracellular part,organelle,membrane-bounded organelle,cytoplasm,binding,cytoplasmic part,cytosol,cell part,cell,protein binding,protein dimerization activity,molecular_function,cellular_component,identical protein binding,protein homodimerization activity,extracellular vesicular exosome,extracellular organelle,extracellular membrane-bounded organelle,vesicle,membrane-bounded vesic…	--	--
ENSRNOT00000063920	ENSRNOG00000000414	Cep85l	20:34575949-34684418	6.94512	6.0254	0.204944	0.04765	0.818371	centrosomal protein 85-like [Source:RGD Symbol;Acc:2319745]	GO:0005622,GO:0043229,GO:0044424,GO:0043226,GO:0044446,GO:0044422,GO:0044464,GO:0005623,GO:0043228,GO:0043232,GO:0005813,GO:0005815,GO:0005856,GO:0005575,GO:0044430,GO:0015630	intracellular,intracellular organelle,intracellular part,organelle,intracellular organelle part,organelle part,cell part,cell,non-membrane-bounded organelle,intracellular non-membrane-bounded organelle,centrosome,microtubule organizing center,cytoskeleton,cellular_component,cytoskeletal part,microtubule cytoskeleton	--	--
ENSRNOT00000051973	ENSRNOG00000032321	Olr421	3:21026954-21027947	0.44238	0.819336	-0.889168	0.0461	0.808613	olfactory receptor 421 [Source:RGD Symbol;Acc:1333411]	GO:0044464,GO:0005623,GO:0009987,GO:0003674,GO:0050794,GO:0008150,GO:0050789,GO:0065007,GO:0044699,GO:0005575,GO:0044763,GO:0044707,GO:0032501,GO:0042221,GO:0051716,GO:0050896,GO:0007154,GO:0044700,GO:0023052,GO:0007165,GO:0005886,GO:0071944,GO:0003008,GO:0050877,GO:0007166,GO:0016020,GO:0004888,GO:0004930,GO:0004984,GO:0007186,GO:0007600,GO:0007606,GO:0007608,GO:0009593,GO:0050906,GO:0050907,GO:…	cell part,cell,cellular process,molecular_function,regulation of cellular process,biological_process,regulation of biological process,biological regulation,single-organism process,cellular_component,single-organism cellular process,single-multicellular organism process,multicellular organismal process,response to chemical stimulus,cellular response to stimulus,response to stimulus,cell communicat…	rno04740	Olfactory transduction
ENSRNOT00000012668	ENSRNOG00000009564	Prr15	4:84478838-84481883	3.49029	2.8436	0.29563	0.0423	0.787724	proline rich 15 [Source:RGD Symbol;Acc:1311589]	--	--	--	--
ENSRNOT00000003998	ENSRNOG00000002978	Faslg	13:79698444-79705705	0.599191	0.261152	1.19813	0.01105	0.457151	Fas ligand [Source:RGD Symbol;Acc:3880]	GO:0044249,GO:0009058,GO:1901576,GO:1901362,GO:0005622,GO:0034645,GO:0019438,GO:0009059,GO:0018130,GO:0034654,GO:0006351,GO:0044271,GO:0044237,GO:0032774,GO:0010467,GO:0031326,GO:0009889,GO:0006355,GO:2001141,GO:1901360,GO:0006725,GO:0016070,GO:0044260,GO:2000112,GO:0051252,GO:0006139,GO:0031323,GO:0046483,GO:0080090,GO:0060255,GO:0010556,GO:0090304,GO:0051171,GO:0019219,GO:0010468,GO:0034641,GO:…	cellular biosynthetic process,biosynthetic process,organic substance biosynthetic process,organic cyclic compound biosynthetic process,intracellular,cellular macromolecule biosynthetic process,aromatic compound biosynthetic process,macromolecule biosynthetic process,heterocycle biosynthetic process,nucleobase-containing compound biosynthetic process,transcription, DNA-dependent,cellular nitrogen …	rno04932,rno05161,rno04010,rno05200,rno04068,rno04210,rno04151,rno04014,rno04722,rno05162,rno05168,rno05143,rno05205,rno04060,rno05164,rno04650,rno05142,rno05332,rno04940,rno05320,rno05330	Non-alcoholic fatty liver disease (NAFLD),Hepatitis B,MAPK signaling pathway,Pathways in cancer,FoxO signaling pathway,Apoptosis,PI3K-Akt signaling pathway,Ras signaling pathway,Neurotrophin signaling pathway,Measles,Herpes simplex infection,African trypanosomiasis,Proteoglycans in cancer,Cytokine-cytokine receptor interaction,Influenza A,Natural killer cell mediated cytotoxicity,Chagas disease (…
ENSRNOT00000085945	ENSRNOG00000060366	LOC690126	2:198417618-198418029	595.451	690.917	-0.21453	0.00925	0.416346	hypothetical protein LOC690126 [Source:RGD Symbol;Acc:1584042]	GO:0005622,GO:0044424,GO:0003676,GO:0043229,GO:0043231,GO:1901363,GO:0097159,GO:0043226,GO:0043227,GO:0005488,GO:0005634,GO:0046982,GO:0003677,GO:0044464,GO:0005623,GO:0005515,GO:0046983,GO:0003674,GO:0005575	intracellular,intracellular part,nucleic acid binding,intracellular organelle,intracellular membrane-bounded organelle,heterocyclic compound binding,organic cyclic compound binding,organelle,membrane-bounded organelle,binding,nucleus,protein heterodimerization activity,DNA binding,cell part,cell,protein binding,protein dimerization activity,molecular_function,cellular_component	rno05034,rno05322,rno05202	Alcoholism,Systemic lupus erythematosus,Transcriptional misregulation in cancer
ENSRNOT00000038915	ENSRNOG00000023129	Mfsd9	9:47496983-47516460	4.31957	3.71346	0.218124	0.03375	0.726395	major facilitator superfamily domain containing 9 [Source:RGD Symbol;Acc:1562212]	GO:0009987,GO:0044763,GO:0044699,GO:0044765,GO:0055085,GO:0051179,GO:0003674,GO:0051234,GO:0006810,GO:0005215,GO:0008150,GO:0005575,GO:0016020,GO:0031224,GO:0016021,GO:0044425	cellular process,single-organism cellular process,single-organism process,single-organism transport,transmembrane transport,localization,molecular_function,establishment of localization,transport,transporter activity,biological_process,cellular_component,membrane,intrinsic to membrane,integral to membrane,membrane part	--	--
ENSRNOT00000071373	ENSRNOG00000046443	Mthfsd	19:53026293-53034734	2.02639	1.31624	0.622496	0.0092	0.414612	methenyltetrahydrofolate synthetase domain containing [Source:MGI Symbol;Acc:MGI:2679252]	GO:1901363,GO:0097159,GO:0005488,GO:0003674,GO:0000166,GO:1901265,GO:0036094	heterocyclic compound binding,organic cyclic compound binding,binding,molecular_function,nucleotide binding,nucleoside phosphate binding,small molecule binding	--	--
ENSRNOT00000030379	ENSRNOG00000027286	Lrrc75a	10:48930415-48944304	21.3493	24.615	-0.205346	0.0436	0.794208	leucine rich repeat containing 75A [Source:RGD Symbol;Acc:1595947]	--	--	--	--
ENSRNOT00000040461	ENSRNOG00000014456	Coq10b	9:61655962-61675873	24.9317	21.2805	0.22845	0.00695	0.363151	coenzyme Q10B [Source:RGD Symbol;Acc:1359509]	--	--	--	--
ENSRNOT00000011286	ENSRNOG00000008544	B3gnt4	12:38503360-38504774	1.37585	0.989324	0.475813	0.04105	0.780382	UDP-GlcNAc:betaGal beta-1,3-N-acetylglucosaminyltransferase 4 [Source:RGD Symbol;Acc:1309612]	GO:0044249,GO:0009058,GO:0044237,GO:1901576,GO:0034645,GO:0009059,GO:0071704,GO:0044238,GO:0044260,GO:0043170,GO:0009987,GO:0044264,GO:0034637,GO:0006807,GO:0005976,GO:0043231,GO:0033692,GO:0043412,GO:0044262,GO:0044723,GO:0000271,GO:0008152,GO:0016740,GO:0006464,GO:0036211,GO:0016051,GO:1901135,GO:0005975,GO:0043227,GO:0043229,GO:0005622,GO:0008532,GO:0044267,GO:0016758,GO:0016757,GO:1901137,GO:…	cellular biosynthetic process,biosynthetic process,cellular metabolic process,organic substance biosynthetic process,cellular macromolecule biosynthetic process,macromolecule biosynthetic process,organic substance metabolic process,primary metabolic process,cellular macromolecule metabolic process,macromolecule metabolic process,cellular process,cellular polysaccharide metabolic process,cellular …	rno00601,rno01100	Glycosphingolipid biosynthesis - lacto and neolacto series,Metabolic pathways
ENSRNOT00000014155	ENSRNOG00000010468	Elovl6	2:234189104-234296145	0.441187	0.786033	-0.8332	0.03025	0.697273	ELOVL fatty acid elongase 6 [Source:RGD Symbol;Acc:620585]	GO:0005622,GO:0044424,GO:0043229,GO:0043231,GO:0044237,GO:0043226,GO:0043227,GO:0009058,GO:0044249,GO:0005737,GO:1901576,GO:0044446,GO:0044238,GO:0008152,GO:0071704,GO:0044422,GO:0044444,GO:0031090,GO:0044710,GO:0044464,GO:0044281,GO:0005623,GO:0004312,GO:0032787,GO:0043436,GO:0019367,GO:0008610,GO:0006082,GO:0019368,GO:0006631,GO:0006633,GO:0009922,GO:0006629,GO:0044711,GO:0072330,GO:0042759,GO:…	intracellular,intracellular part,intracellular organelle,intracellular membrane-bounded organelle,cellular metabolic process,organelle,membrane-bounded organelle,biosynthetic process,cellular biosynthetic process,cytoplasm,organic substance biosynthetic process,intracellular organelle part,primary metabolic process,metabolic process,organic substance metabolic process,organelle part,cytoplasmic p…	rno00062,rno01100,rno01040,rno01212	Fatty acid elongation,Metabolic pathways,Biosynthesis of unsaturated fatty acids,Fatty acid metabolism
ENSRNOT00000087194	ENSRNOG00000017491	Carf	9:66888392-66926377	3.097	2.37214	0.38468	0.02865	0.680791	calcium responsive transcription factor [Source:RGD Symbol;Acc:1306822]	GO:0006351,GO:0032774,GO:0001071,GO:0003700,GO:0010556,GO:0051252,GO:0006355,GO:2001141,GO:0009059,GO:0019219,GO:0016070,GO:0090304,GO:2000112,GO:0097159,GO:0051171,GO:0034654,GO:0019438,GO:0018130,GO:0044271,GO:1901363,GO:0003676,GO:1901362,GO:0051592,GO:0009889,GO:0034645,GO:0005488,GO:0070887,GO:0031326,GO:0060255,GO:0046483,GO:0006139,GO:0044260,GO:0048522,GO:0048518,GO:0006725,GO:0009058,GO:…	transcription, DNA-dependent,RNA biosynthetic process,nucleic acid binding transcription factor activity,sequence-specific DNA binding transcription factor activity,regulation of macromolecule biosynthetic process,regulation of RNA metabolic process,regulation of transcription, DNA-dependent,regulation of RNA biosynthetic process,macromolecule biosynthetic process,regulation of nucleobase-contain…	--	--
ENSRNOT00000023477	ENSRNOG00000017243	Bnip3	1:211248097-211265282	111.285	127.98	-0.201664	0.0134	0.501057	BCL2/adenovirus E1B interacting protein 3 [Source:RGD Symbol;Acc:620800]	GO:0005622,GO:0044424,GO:0043229,GO:0043231,GO:0044237,GO:0043226,GO:0044260,GO:0043227,GO:0005737,GO:0044455,GO:0005740,GO:0045444,GO:0044446,GO:0044238,GO:0043170,GO:0005488,GO:0008152,GO:0071704,GO:0031966,GO:0044422,GO:0044444,GO:0005634,GO:0032502,GO:0044429,GO:1901700,GO:0012501,GO:0008219,GO:0016265,GO:0050793,GO:0006915,GO:0048522,GO:0051094,GO:0031967,GO:0031975,GO:0048856,GO:0031325,GO:…	intracellular,intracellular part,intracellular organelle,intracellular membrane-bounded organelle,cellular metabolic process,organelle,cellular macromolecule metabolic process,membrane-bounded organelle,cytoplasm,mitochondrial membrane part,mitochondrial envelope,fat cell differentiation,intracellular organelle part,primary metabolic process,macromolecule metabolic process,binding,metabolic proce…	rno05134,rno04068	Legionellosis,FoxO signaling pathway
ENSRNOT00000067442	ENSRNOG00000043465	Arc	7:115907096-115910541	7.61981	2.71211	1.49034	5e-05	0.011183	activity-regulated cytoskeleton-associated protein [Source:RGD Symbol;Acc:62037]	GO:0005622,GO:0043229,GO:0044424,GO:0043231,GO:0005488,GO:0043226,GO:0005515,GO:0043227,GO:0032502,GO:0048518,GO:0044446,GO:0044422,GO:0007275,GO:0009952,GO:0044464,GO:0005623,GO:0048856,GO:0009888,GO:0050890,GO:0007612,GO:0007389,GO:0051239,GO:0044767,GO:0007611,GO:0005737,GO:0009653,GO:0003002,GO:0009987,GO:0048869,GO:0050793,GO:0007610,GO:0044708,GO:0071840,GO:0003674,GO:0044444,GO:0022603,GO:…	intracellular,intracellular organelle,intracellular part,intracellular membrane-bounded organelle,binding,organelle,protein binding,membrane-bounded organelle,developmental process,positive regulation of biological process,intracellular organelle part,organelle part,multicellular organismal development,anterior/posterior pattern specification,cell part,cell,anatomical structure development,tissue…	rno05031	Amphetamine addiction
ENSRNOT00000001552	ENSRNOG00000001173	Cabp1	12:47175846-47209784	0.524059	1.84134	-1.81296	0.00045	0.0648257	calcium binding protein 1 [Source:RGD Symbol;Acc:620385]	GO:0005622,GO:0043229,GO:0044424,GO:0043231,GO:0005488,GO:0005634,GO:0043226,GO:0005515,GO:0043227,GO:0048523,GO:0048519,GO:0046872,GO:0043169,GO:0032502,GO:0044446,GO:0044422,GO:0007275,GO:0044464,GO:0046983,GO:0005623,GO:0051239,GO:0005737,GO:0009987,GO:0043167,GO:0003674,GO:0044444,GO:0005829,GO:0043005,GO:0019904,GO:0010646,GO:0023051,GO:0010648,GO:0065009,GO:0097458,GO:0051049,GO:0050794,GO:…	intracellular,intracellular organelle,intracellular part,intracellular membrane-bounded organelle,binding,nucleus,organelle,protein binding,membrane-bounded organelle,negative regulation of cellular process,negative regulation of biological process,metal ion binding,cation binding,developmental process,intracellular organelle part,organelle part,multicellular organismal development,cell part,prot…	--	--
ENSRNOT00000011731	ENSRNOG00000026293	Jun	5:114011188-114014277	68.165	57.3205	0.249979	0.0021	0.184751	Jun proto-oncogene, AP-1 transcription factor subunit [Source:RGD Symbol;Acc:2943]	GO:0005622,GO:0044424,GO:0003676,GO:0043229,GO:0043231,GO:0044237,GO:1901363,GO:0097159,GO:0043226,GO:0044260,GO:0043227,GO:0009058,GO:0034641,GO:0006807,GO:0044249,GO:0010467,GO:0005737,GO:0090304,GO:0016070,GO:0006139,GO:1901576,GO:0006725,GO:1901360,GO:0046483,GO:1901362,GO:0044446,GO:0044238,GO:0019438,GO:0044271,GO:0043170,GO:0001889,GO:0034654,GO:0005488,GO:0008152,GO:0071704,GO:0061008,GO:…	intracellular,intracellular part,nucleic acid binding,intracellular organelle,intracellular membrane-bounded organelle,cellular metabolic process,heterocyclic compound binding,organic cyclic compound binding,organelle,cellular macromolecule metabolic process,membrane-bounded organelle,biosynthetic process,cellular nitrogen compound metabolic process,nitrogen compound metabolic process,cellular bi…	rno04932,rno04668,rno05200,rno05030,rno05203,rno05031,rno04915,rno04380,rno04010,rno05210,rno05323,rno05133,rno04662,rno04620,rno05166,rno04024,rno05211,rno05169,rno05140,rno05164,rno04921,rno05161,rno04310,rno04722,rno04012,rno04912,rno05168,rno05142,rno04510,rno04660,rno05132,rno05321	Non-alcoholic fatty liver disease (NAFLD),TNF signaling pathway,Pathways in cancer,Cocaine addiction,Viral carcinogenesis,Amphetamine addiction,Estrogen signaling pathway,Osteoclast differentiation,MAPK signaling pathway,Colorectal cancer,Rheumatoid arthritis,Pertussis,B cell receptor signaling pathway,Toll-like receptor signaling pathway,HTLV-I infection,cAMP signaling pathway,Renal cell carcino…
ENSRNOT00000024832	ENSRNOG00000018405	Apoc4	1:80595325-80599572	0	0.595131	-inf	0.0001	0.0200508	apolipoprotein C4 [Source:RGD Symbol;Acc:70959]	GO:0048518,GO:0010890,GO:0048878,GO:0055088,GO:0065008,GO:0010889,GO:0071702,GO:0032879,GO:0034364,GO:0030730,GO:0044699,GO:0010884,GO:0051235,GO:0034358,GO:0044765,GO:0032994,GO:0006869,GO:0010876,GO:0042592,GO:0010883,GO:0005319,GO:0051179,GO:0003674,GO:0034361,GO:0034385,GO:0051234,GO:0050789,GO:0065007,GO:0006810,GO:0033036,GO:0022892,GO:0019915,GO:0005215,GO:0055090,GO:0070328,GO:0005615,GO:…	positive regulation of biological process,positive regulation of sequestering of triglyceride,chemical homeostasis,lipid homeostasis,regulation of biological quality,regulation of sequestering of triglyceride,organic substance transport,regulation of localization,high-density lipoprotein particle,sequestering of triglyceride,single-organism process,positive regulation of lipid storage,maintenance…	--	--
ENSRNOT00000056110	ENSRNOG00000014742	Ankrd13b	10:62674560-62690845	9.34647	11.6847	-0.322128	0.013	0.494105	ankyrin repeat domain 13B [Source:RGD Symbol;Acc:1564005]	GO:0043231,GO:0043227,GO:0043229,GO:0005622,GO:0044424,GO:0043226,GO:0044464,GO:0005623,GO:0005575	intracellular membrane-bounded organelle,membrane-bounded organelle,intracellular organelle,intracellular,intracellular part,organelle,cell part,cell,cellular_component	--	--
ENSRNOT00000067253	ENSRNOG00000003595	Lhx4	13:73349368-73390393	2.53658	3.22381	-0.345883	0.03995	0.772611	LIM homeobox 4 [Source:RGD Symbol;Acc:1308044]	GO:0005622,GO:0044424,GO:0003676,GO:0043229,GO:0043231,GO:0044237,GO:1901363,GO:0097159,GO:0043226,GO:0044260,GO:0046872,GO:0043227,GO:0043169,GO:0009058,GO:0034641,GO:0006807,GO:0044249,GO:0010467,GO:0090304,GO:0016070,GO:0006139,GO:1901576,GO:0006725,GO:1901360,GO:0046483,GO:1901362,GO:0044238,GO:0019438,GO:0044271,GO:0043170,GO:0034654,GO:0005488,GO:0008152,GO:0071704,GO:0009887,GO:0009059,GO:…	intracellular,intracellular part,nucleic acid binding,intracellular organelle,intracellular membrane-bounded organelle,cellular metabolic process,heterocyclic compound binding,organic cyclic compound binding,organelle,cellular macromolecule metabolic process,metal ion binding,membrane-bounded organelle,cation binding,biosynthetic process,cellular nitrogen compound metabolic process,nitrogen compo…	--	--
ENSRNOT00000000036	ENSRNOG00000000033	Tmcc2	13:49132666-49175208	6.90228	6.04473	0.191396	0.0417	0.783681	transmembrane and coiled-coil domain family 2 [Source:RGD Symbol;Acc:1311960]	GO:0005488,GO:0005515,GO:0003674,GO:0005575,GO:0016020,GO:0031224,GO:0016021,GO:0044425	binding,protein binding,molecular_function,cellular_component,membrane,intrinsic to membrane,integral to membrane,membrane part	--	--
ENSRNOT00000015974	ENSRNOG00000011861	Aadat	16:32832060-32868702	2.16666	1.52497	0.506691	0.00235	0.196695	aminoadipate aminotransferase [Source:RGD Symbol;Acc:2948]	GO:0005622,GO:0044424,GO:0043229,GO:0043231,GO:0044237,GO:0043226,GO:0043227,GO:0009058,GO:0034641,GO:0006807,GO:0005737,GO:0006725,GO:1901360,GO:0046483,GO:0044238,GO:0005488,GO:0008152,GO:0071704,GO:0044444,GO:0006793,GO:0043167,GO:0006576,GO:0044710,GO:0044464,GO:0044281,GO:0005739,GO:0005623,GO:0044106,GO:0042402,GO:0009308,GO:0009310,GO:0005515,GO:0043436,GO:0006082,GO:0019441,GO:0033512,GO:…	intracellular,intracellular part,intracellular organelle,intracellular membrane-bounded organelle,cellular metabolic process,organelle,membrane-bounded organelle,biosynthetic process,cellular nitrogen compound metabolic process,nitrogen compound metabolic process,cytoplasm,cellular aromatic compound metabolic process,organic cyclic compound metabolic process,heterocycle metabolic process,primary …	rno01100,rno01230,rno00380,rno01210,rno00310	Metabolic pathways,Biosynthesis of amino acids,Tryptophan metabolism,2-Oxocarboxylic acid metabolism,Lysine degradation
ENSRNOT00000090129	ENSRNOG00000058388	Zfp36	1:85380094-85382607	24.7807	18.3498	0.433452	5e-05	0.011183	zinc finger protein 36 [Source:RGD Symbol;Acc:620722]	GO:0005622,GO:0044424,GO:0003676,GO:0043229,GO:0043231,GO:0044237,GO:1901363,GO:0097159,GO:0043226,GO:0044260,GO:0046872,GO:0043227,GO:0043169,GO:0009058,GO:0034641,GO:0006807,GO:0044249,GO:0010467,GO:0005737,GO:0090304,GO:0016070,GO:0006139,GO:1901576,GO:0006725,GO:1901360,GO:0046483,GO:0045444,GO:1901362,GO:0044238,GO:0019438,GO:0044271,GO:0043170,GO:0034654,GO:0005488,GO:0008152,GO:0071704,GO:…	intracellular,intracellular part,nucleic acid binding,intracellular organelle,intracellular membrane-bounded organelle,cellular metabolic process,heterocyclic compound binding,organic cyclic compound binding,organelle,cellular macromolecule metabolic process,metal ion binding,membrane-bounded organelle,cation binding,biosynthetic process,cellular nitrogen compound metabolic process,nitrogen compo…	rno05166	HTLV-I infection
ENSRNOT00000025197	ENSRNOG00000018484	Plk3	5:135997724-136002900	3.1098	1.92769	0.689947	5e-05	0.011183	polo-like kinase 3 [Source:RGD Symbol;Acc:62039]	GO:0044249,GO:0009058,GO:1901576,GO:1901362,GO:0005622,GO:0034645,GO:0019438,GO:0009059,GO:0018130,GO:0034654,GO:0006351,GO:0044271,GO:0044237,GO:0032774,GO:0010467,GO:0031326,GO:0009889,GO:0006355,GO:2001141,GO:1901360,GO:0006725,GO:0016070,GO:0044260,GO:2000112,GO:0051252,GO:0006139,GO:0031323,GO:0046483,GO:0080090,GO:0060255,GO:0010556,GO:0090304,GO:0051171,GO:0019219,GO:0010468,GO:0034641,GO:…	cellular biosynthetic process,biosynthetic process,organic substance biosynthetic process,organic cyclic compound biosynthetic process,intracellular,cellular macromolecule biosynthetic process,aromatic compound biosynthetic process,macromolecule biosynthetic process,heterocycle biosynthetic process,nucleobase-containing compound biosynthetic process,transcription, DNA-dependent,cellular nitrogen …	rno04068,rno05152	FoxO signaling pathway,Tuberculosis
ENSRNOT00000011507	ENSRNOG00000008478	Mmp13	8:5522738-5533018	0.314913	0.796579	-1.33886	5e-05	0.011183	matrix metallopeptidase 13 [Source:RGD Symbol;Acc:620196]	GO:0044237,GO:0044260,GO:0043170,GO:0008152,GO:0071704,GO:0005488,GO:0044238,GO:0005515,GO:0046872,GO:0043169,GO:0032502,GO:0007275,GO:0001503,GO:0009887,GO:0048856,GO:0009888,GO:0048731,GO:0044767,GO:0009653,GO:0009987,GO:0048513,GO:0048705,GO:0044267,GO:0061448,GO:0071840,GO:0043167,GO:0003674,GO:0044236,GO:0016043,GO:0001501,GO:0060351,GO:0019538,GO:0051216,GO:0044710,GO:0060350,GO:0008150,GO:…	cellular metabolic process,cellular macromolecule metabolic process,macromolecule metabolic process,metabolic process,organic substance metabolic process,binding,primary metabolic process,protein binding,metal ion binding,cation binding,developmental process,multicellular organismal development,ossification,organ morphogenesis,anatomical structure development,tissue development,system development…	--	--
ENSRNOT00000009183	ENSRNOG00000006388	Pygl	6:92597705-92643847	7.48775	8.79033	-0.231385	0.0101	0.436493	phosphorylase, glycogen, liver [Source:RGD Symbol;Acc:620687]	GO:0043169,GO:0005488,GO:0008219,GO:0016265,GO:0009058,GO:0044237,GO:1901576,GO:0012501,GO:0071704,GO:0044238,GO:0043167,GO:0044260,GO:0005515,GO:0043170,GO:0097159,GO:1901363,GO:0009987,GO:0044264,GO:0005977,GO:0006073,GO:0044042,GO:0046983,GO:0005976,GO:0006793,GO:0044262,GO:0006796,GO:0006112,GO:0044763,GO:0044723,GO:0008152,GO:0048878,GO:0016740,GO:0065008,GO:1901135,GO:0005975,GO:0006091,GO:…	cation binding,binding,cell death,death,biosynthetic process,cellular metabolic process,organic substance biosynthetic process,programmed cell death,organic substance metabolic process,primary metabolic process,ion binding,cellular macromolecule metabolic process,protein binding,macromolecule metabolic process,organic cyclic compound binding,heterocyclic compound binding,cellular process,cellular…	rno01100,rno00500,rno04910	Metabolic pathways,Starch and sucrose metabolism,Insulin signaling pathway
ENSRNOT00000067931	ENSRNOG00000030269	Atp2b2	4:145703045-146016325	0.765845	0.548778	0.480829	0.03475	0.736376	ATPase plasma membrane Ca2+ transporting 2 [Source:RGD Symbol;Acc:2176]	GO:0005622,GO:0044237,GO:1901360,GO:0006725,GO:0006139,GO:0046483,GO:0034641,GO:0043229,GO:1901363,GO:0097159,GO:0006807,GO:0044424,GO:0008152,GO:0071704,GO:0043231,GO:0005488,GO:0044238,GO:0043226,GO:0005515,GO:0043227,GO:0046872,GO:0043169,GO:0032502,GO:0048518,GO:0009628,GO:0007275,GO:0044464,GO:0048732,GO:0006796,GO:0007420,GO:0005623,GO:0006793,GO:0009887,GO:0048856,GO:0009888,GO:0048568,GO:…	intracellular,cellular metabolic process,organic cyclic compound metabolic process,cellular aromatic compound metabolic process,nucleobase-containing compound metabolic process,heterocycle metabolic process,cellular nitrogen compound metabolic process,intracellular organelle,heterocyclic compound binding,organic cyclic compound binding,nitrogen compound metabolic process,intracellular part,metabo…	rno04261,rno04024,rno04020,rno04022,rno04970,rno04972	Adrenergic signaling in cardiomyocytes,cAMP signaling pathway,Calcium signaling pathway,cGMP-PKG signaling pathway,Salivary secretion,Pancreatic secretion
ENSRNOT00000082513	ENSRNOG00000001700	Dfnb31	5:79234949-79317206	3.26175	2.59628	0.329198	0.0122	0.482287	deafness, autosomal recessive 31 [Source:RGD Symbol;Acc:631330]	GO:0060255,GO:0005488,GO:0019222,GO:0010468,GO:0071704,GO:0048518,GO:0030154,GO:0005515,GO:0043170,GO:0048869,GO:0032502,GO:0046982,GO:0007275,GO:0009987,GO:0048856,GO:0009893,GO:0046983,GO:0043231,GO:0010467,GO:0044767,GO:0048731,GO:0048839,GO:0009653,GO:0048468,GO:0044763,GO:0048666,GO:0048513,GO:0008152,GO:0030182,GO:0007423,GO:0043583,GO:0048646,GO:0097458,GO:0010604,GO:0032426,GO:0048699,GO:…	regulation of macromolecule metabolic process,binding,regulation of metabolic process,regulation of gene expression,organic substance metabolic process,positive regulation of biological process,cell differentiation,protein binding,macromolecule metabolic process,cellular developmental process,developmental process,protein heterodimerization activity,multicellular organismal development,cellular p…	--	--
ENSRNOT00000084259	ENSRNOG00000049641	Rab29	13:48644603-48650220	2.63498	3.62194	-0.458969	0.0093	0.416867	RAB29, member RAS oncogene family [Source:RGD Symbol;Acc:620892]	GO:0005488,GO:0048523,GO:0051239,GO:2000026,GO:0045595,GO:0050793,GO:0048519,GO:0048518,GO:0043167,GO:0030154,GO:0005515,GO:0035556,GO:0048869,GO:0032502,GO:0097159,GO:1901363,GO:0007275,GO:0009987,GO:0048856,GO:0043231,GO:0044767,GO:0048731,GO:0048468,GO:0044763,GO:0051050,GO:0048666,GO:0031175,GO:0030182,GO:0045664,GO:0060284,GO:0048699,GO:0060341,GO:0030030,GO:0071702,GO:0043227,GO:0032879,GO:…	binding,negative regulation of cellular process,regulation of multicellular organismal process,regulation of multicellular organismal development,regulation of cell differentiation,regulation of developmental process,negative regulation of biological process,positive regulation of biological process,ion binding,cell differentiation,protein binding,intracellular signal transduction,cellular develo…	--	--
ENSRNOT00000012433	ENSRNOG00000009346	Zbtb26	3:21687932-21697945	4.04584	3.40276	0.249736	0.0346	0.735208	zinc finger and BTB domain containing 26 [Source:RGD Symbol;Acc:1308561]	GO:0003676,GO:1901363,GO:0097159,GO:0046872,GO:0043169,GO:0005488,GO:0043167,GO:0005515,GO:0003674	nucleic acid binding,heterocyclic compound binding,organic cyclic compound binding,metal ion binding,cation binding,binding,ion binding,protein binding,molecular_function	--	--
ENSRNOT00000009083	ENSRNOG00000006644	Kdm4c	5:90818735-91065388	3.50615	4.27329	-0.285462	0.03995	0.772611	lysine demethylase 4C [Source:RGD Symbol;Acc:1307528]	GO:0005622,GO:0044424,GO:0043229,GO:0043231,GO:0044237,GO:0043226,GO:0044260,GO:0046872,GO:0043227,GO:0043169,GO:0010467,GO:0009790,GO:0044446,GO:0044238,GO:0043170,GO:0005488,GO:0043009,GO:0008152,GO:0071704,GO:0044422,GO:0009792,GO:0007275,GO:0001701,GO:0005634,GO:0032502,GO:0043167,GO:2000026,GO:0050793,GO:0048731,GO:0048522,GO:0051094,GO:0048856,GO:0048518,GO:0009893,GO:0031323,GO:0048869,GO:…	intracellular,intracellular part,intracellular organelle,intracellular membrane-bounded organelle,cellular metabolic process,organelle,cellular macromolecule metabolic process,metal ion binding,membrane-bounded organelle,cation binding,gene expression,embryo development,intracellular organelle part,primary metabolic process,macromolecule metabolic process,binding,chordate embryonic development,me…	--	--
ENSRNOT00000009081	ENSRNOG00000006855	Padi4	5:159260674-159293673	0.972156	1.25894	-0.372947	0.04115	0.780648	peptidyl arginine deiminase 4 [Source:RGD Symbol;Acc:3290]	GO:0005622,GO:0044424,GO:0043229,GO:0043231,GO:0044237,GO:0043226,GO:0044260,GO:0046872,GO:0043227,GO:0043169,GO:0009058,GO:0034641,GO:0006807,GO:0044249,GO:0010467,GO:0005737,GO:0090304,GO:0016070,GO:0006139,GO:1901576,GO:0006725,GO:1901360,GO:0046483,GO:1901362,GO:0044238,GO:0019438,GO:0044271,GO:0043170,GO:0034654,GO:0005488,GO:0008152,GO:0071704,GO:0009059,GO:0034645,GO:0018130,GO:0005634,GO:…	intracellular,intracellular part,intracellular organelle,intracellular membrane-bounded organelle,cellular metabolic process,organelle,cellular macromolecule metabolic process,metal ion binding,membrane-bounded organelle,cation binding,biosynthetic process,cellular nitrogen compound metabolic process,nitrogen compound metabolic process,cellular biosynthetic process,gene expression,cytoplasm,nucle…	--	--
ENSRNOT00000091972	ENSRNOG00000058209	AABR07063893.1	6:54438435-54443719	4.07309	4.86983	-0.257748	0.00405	0.26658	--	--	--	--	--
ENSRNOT00000087449	ENSRNOG00000000956	Rasl11a	12:9985927-9990284	4.82769	6.02801	-0.32035	0.0178	0.561132	RAS-like family 11 member A [Source:RGD Symbol;Acc:1303231]	GO:0080090,GO:0031323,GO:0034654,GO:0044271,GO:0060255,GO:0019438,GO:0018130,GO:0005488,GO:1901362,GO:0032774,GO:0006351,GO:0044249,GO:0019222,GO:0009058,GO:0044237,GO:0006355,GO:2001141,GO:0031326,GO:1901576,GO:0051252,GO:0051171,GO:0009889,GO:0019219,GO:2000112,GO:0010556,GO:0010468,GO:0034645,GO:0009059,GO:0005634,GO:0071704,GO:0044238,GO:0016070,GO:0048518,GO:0043167,GO:0044260,GO:0034641,GO:…	regulation of primary metabolic process,regulation of cellular metabolic process,nucleobase-containing compound biosynthetic process,cellular nitrogen compound biosynthetic process,regulation of macromolecule metabolic process,aromatic compound biosynthetic process,heterocycle biosynthetic process,binding,organic cyclic compound biosynthetic process,RNA biosynthetic process,transcription, DNA-dep…	--	--
ENSRNOT00000035695	ENSRNOG00000024139	Miip	5:164672470-164679654	1.83921	1.37221	0.42258	0.01575	0.534067	migration and invasion inhibitory protein [Source:RGD Symbol;Acc:1587376]	GO:0040012,GO:0030334,GO:2000145,GO:0051270,GO:0048519,GO:0048870,GO:0051674,GO:0040011,GO:0016477,GO:0032879,GO:0048523,GO:0006928,GO:0045786,GO:0050789,GO:0051179,GO:1901991,GO:0050794,GO:0040013,GO:0007346,GO:0010972,GO:0065007,GO:0009987,GO:0051726,GO:0044699,GO:0044763,GO:1901990,GO:0007049,GO:0044772,GO:1901988,GO:0044770,GO:0030336,GO:0008150,GO:2000146,GO:0051271,GO:1901987,GO:0010948,GO:…	regulation of locomotion,regulation of cell migration,regulation of cell motility,regulation of cellular component movement,negative regulation of biological process,cell motility,localization of cell,locomotion,cell migration,regulation of localization,negative regulation of cellular process,cellular component movement,negative regulation of cell cycle,regulation of biological process,localizati…	--	--
ENSRNOT00000057435	ENSRNOG00000037815	Acad10	12:40417943-40460561	1.52751	1.87606	-0.29652	0.03985	0.771365	acyl-CoA dehydrogenase family, member 10 [Source:RGD Symbol;Acc:1310159]	GO:0005488,GO:0044237,GO:0071704,GO:0044238,GO:0043167,GO:0097159,GO:1901363,GO:0009987,GO:0052890,GO:0043231,GO:0033539,GO:0003995,GO:0008152,GO:0048878,GO:0055088,GO:0065008,GO:0000062,GO:0043227,GO:0043229,GO:0005622,GO:0006631,GO:0006635,GO:0072329,GO:0044424,GO:0044242,GO:0016042,GO:0044255,GO:0032787,GO:0009062,GO:0043226,GO:0050660,GO:0042592,GO:0030258,GO:0016627,GO:0044248,GO:0006629,GO:…	binding,cellular metabolic process,organic substance metabolic process,primary metabolic process,ion binding,organic cyclic compound binding,heterocyclic compound binding,cellular process,oxidoreductase activity, acting on the CH-CH group of donors, with a flavin as acceptor,intracellular membrane-bounded organelle,fatty acid beta-oxidation using acyl-CoA dehydrogenase,acyl-CoA dehydrogenase acti…	--	--
ENSRNOT00000065187	ENSRNOG00000018986	Fbxl19	1:199196058-199216391	1.55554	2.36647	-0.605316	0.0111	0.457648	F-box and leucine-rich repeat protein 19 [Source:RGD Symbol;Acc:1310989]	GO:0046872,GO:0043169,GO:0005488,GO:0044237,GO:0003676,GO:0071704,GO:0044238,GO:0043167,GO:0044260,GO:0005515,GO:0043170,GO:0097159,GO:1901363,GO:0009987,GO:0003677,GO:0008152,GO:0005622,GO:0046914,GO:0044267,GO:0008270,GO:0044424,GO:0044257,GO:0044248,GO:0043632,GO:0009056,GO:0019538,GO:1901575,GO:0006511,GO:0044265,GO:0019941,GO:0051603,GO:0003674,GO:0000151,GO:0030163,GO:0043161,GO:0010498,GO:…	metal ion binding,cation binding,binding,cellular metabolic process,nucleic acid binding,organic substance metabolic process,primary metabolic process,ion binding,cellular macromolecule metabolic process,protein binding,macromolecule metabolic process,organic cyclic compound binding,heterocyclic compound binding,cellular process,DNA binding,metabolic process,intracellular,transition metal ion bin…	--	--
ENSRNOT00000034950	ENSRNOG00000005366	Fam98b	3:108944140-108977721	19.8651	17.3247	0.19741	0.02985	0.692468	family with sequence similarity 98, member B [Source:RGD Symbol;Acc:1564603]	GO:0005622,GO:0044424,GO:0043229,GO:0043231,GO:0043226,GO:0043227,GO:0005737,GO:0005634,GO:0032991,GO:0044464,GO:0005623,GO:0072669,GO:0005575,GO:0043234	intracellular,intracellular part,intracellular organelle,intracellular membrane-bounded organelle,organelle,membrane-bounded organelle,cytoplasm,nucleus,macromolecular complex,cell part,cell,tRNA-splicing ligase complex,cellular_component,protein complex	--	--
ENSRNOT00000018411	ENSRNOG00000013585	Nmnat3	8:106317123-106429522	4.79119	4.052	0.24175	0.0334	0.723671	nicotinamide nucleotide adenylyltransferase 3 [Source:RGD Symbol;Acc:1309140]	GO:0034654,GO:0044271,GO:0019438,GO:0018130,GO:0005488,GO:1901362,GO:0044249,GO:0009058,GO:0044237,GO:1901576,GO:0071704,GO:0044238,GO:0043167,GO:0034641,GO:0006139,GO:0006725,GO:0097159,GO:0046483,GO:1901363,GO:0009987,GO:0006950,GO:0006807,GO:1901360,GO:0043231,GO:0006793,GO:0006796,GO:0008152,GO:0016740,GO:0043227,GO:0043229,GO:0005622,GO:0009611,GO:0000309,GO:0004515,GO:0016779,GO:0044424,GO:…	nucleobase-containing compound biosynthetic process,cellular nitrogen compound biosynthetic process,aromatic compound biosynthetic process,heterocycle biosynthetic process,binding,organic cyclic compound biosynthetic process,cellular biosynthetic process,biosynthetic process,cellular metabolic process,organic substance biosynthetic process,organic substance metabolic process,primary metabolic pro…	rno00760,rno01100	Nicotinate and nicotinamide metabolism,Metabolic pathways
ENSRNOT00000072297	ENSRNOG00000048389	Fgf18	10:18047108-18063391	4.53558	2.99693	0.597804	0.0192	0.579499	fibroblast growth factor 18 [Source:RGD Symbol;Acc:2608]	GO:0030335,GO:0040017,GO:2000147,GO:0051272,GO:0050795,GO:0040012,GO:0009888,GO:0030334,GO:2000145,GO:0051270,GO:0010595,GO:0050920,GO:0050921,GO:0035295,GO:0035767,GO:0023051,GO:0051239,GO:0048646,GO:2001026,GO:0007243,GO:0048520,GO:0007275,GO:0060326,GO:0071310,GO:0010646,GO:0006935,GO:0042330,GO:0060541,GO:0048870,GO:0051674,GO:0040011,GO:0030154,GO:0048583,GO:0005488,GO:0016477,GO:0070887,GO:…	positive regulation of cell migration,positive regulation of locomotion,positive regulation of cell motility,positive regulation of cellular component movement,regulation of behavior,regulation of locomotion,tissue development,regulation of cell migration,regulation of cell motility,regulation of cellular component movement,positive regulation of endothelial cell migration,regulation of chemotaxi…	rno04015,rno04014,rno05218,rno04810,rno05200,rno04010,rno04151	Rap1 signaling pathway,Ras signaling pathway,Melanoma,Regulation of actin cytoskeleton,Pathways in cancer,MAPK signaling pathway,PI3K-Akt signaling pathway
ENSRNOT00000037844	ENSRNOG00000023896	Dusp6	7:41475162-41479392	4.74788	2.97344	0.675151	5e-05	0.011183	dual specificity phosphatase 6 [Source:RGD Symbol;Acc:70978]	GO:0005622,GO:0044237,GO:0044260,GO:0031323,GO:0080090,GO:0060255,GO:0019222,GO:0043170,GO:0044424,GO:0008152,GO:0071704,GO:0005488,GO:0044238,GO:0005515,GO:0048523,GO:0048519,GO:0031324,GO:0009892,GO:0010605,GO:0032502,GO:0010941,GO:0014070,GO:0048518,GO:0008219,GO:0016265,GO:0042981,GO:0006915,GO:0043067,GO:0048522,GO:0012501,GO:0007275,GO:0009719,GO:0044464,GO:0006796,GO:0010942,GO:0005623,GO:…	intracellular,cellular metabolic process,cellular macromolecule metabolic process,regulation of cellular metabolic process,regulation of primary metabolic process,regulation of macromolecule metabolic process,regulation of metabolic process,macromolecule metabolic process,intracellular part,metabolic process,organic substance metabolic process,binding,primary metabolic process,protein binding,neg…	rno05202,rno04010	Transcriptional misregulation in cancer,MAPK signaling pathway
ENSRNOT00000006969	ENSRNOG00000005093	Lgr6	13:51815214-51930972	0.882746	1.15258	-0.384798	0.0226	0.625551	leucine-rich repeat-containing G protein-coupled receptor 6 [Source:RGD Symbol;Acc:1560339]	GO:0005488,GO:0023051,GO:0010646,GO:0030335,GO:2000147,GO:0051272,GO:0040017,GO:0048518,GO:0005515,GO:0009966,GO:0009987,GO:0048522,GO:0048583,GO:0044763,GO:0030334,GO:0040011,GO:2000145,GO:0040012,GO:0051270,GO:0016055,GO:0016477,GO:0032879,GO:0048870,GO:0051674,GO:0044699,GO:0006928,GO:0030111,GO:0050794,GO:0043226,GO:0016500,GO:0007154,GO:0051179,GO:0010647,GO:0003674,GO:0044700,GO:0023052,GO:…	binding,regulation of signaling,regulation of cell communication,positive regulation of cell migration,positive regulation of cell motility,positive regulation of cellular component movement,positive regulation of locomotion,positive regulation of biological process,protein binding,regulation of signal transduction,cellular process,positive regulation of cellular process,regulation of response to…	--	--
ENSRNOT00000039366	ENSRNOG00000022601	LOC100360821	5:58416431-58420342	1.04495	1.3945	-0.416313	0.00315	0.233878	rCG55159-like [Source:RGD Symbol;Acc:2321337]	--	--	--	--
ENSRNOT00000009238	ENSRNOG00000007053	Med7	10:31532249-31536405	18.6606	15.2011	0.295822	0.00235	0.196695	mediator complex subunit 7 [Source:RGD Symbol;Acc:6494481]	GO:0080090,GO:0031323,GO:0034654,GO:0044271,GO:0060255,GO:0019438,GO:0018130,GO:0005488,GO:1901362,GO:0032774,GO:0006351,GO:0048523,GO:0044249,GO:0019222,GO:0009058,GO:0044237,GO:0006355,GO:2001141,GO:0031326,GO:1901576,GO:0051252,GO:0051171,GO:0006357,GO:0009889,GO:0019219,GO:2000112,GO:0010556,GO:0010468,GO:0034645,GO:0009059,GO:0005634,GO:0071704,GO:0045595,GO:0044238,GO:0050793,GO:0048519,GO:…	regulation of primary metabolic process,regulation of cellular metabolic process,nucleobase-containing compound biosynthetic process,cellular nitrogen compound biosynthetic process,regulation of macromolecule metabolic process,aromatic compound biosynthetic process,heterocycle biosynthetic process,binding,organic cyclic compound biosynthetic process,RNA biosynthetic process,transcription, DNA-dep…	--	--
ENSRNOT00000000577	ENSRNOG00000000486	Ggnbp1	20:5619011-5625320	0.463694	0.80711	-0.799593	0.0147	0.519916	gametogenetin binding protein 1 [Source:RGD Symbol;Acc:1359729]	GO:0005622,GO:0044424,GO:0043229,GO:0043231,GO:0043226,GO:0043227,GO:0005737,GO:0005740,GO:0044446,GO:0005488,GO:0044422,GO:0044444,GO:0007275,GO:0032502,GO:0044429,GO:0031967,GO:0031975,GO:0048869,GO:0030154,GO:0044464,GO:0005739,GO:0005623,GO:0071840,GO:0005515,GO:0031974,GO:0000266,GO:0022414,GO:0016043,GO:0007005,GO:0005794,GO:0005758,GO:0000003,GO:0031970,GO:0003674,GO:0006996,GO:0044702,GO:…	intracellular,intracellular part,intracellular organelle,intracellular membrane-bounded organelle,organelle,membrane-bounded organelle,cytoplasm,mitochondrial envelope,intracellular organelle part,binding,organelle part,cytoplasmic part,multicellular organismal development,developmental process,mitochondrial part,organelle envelope,envelope,cellular developmental process,cell differentiation,cell…	--	--
ENSRNOT00000019246	ENSRNOG00000014357	Gja4	5:145374689-145377221	0.716042	1.01641	-0.505374	0.0463	0.809802	gap junction protein, alpha 4 [Source:RGD Symbol;Acc:2691]	GO:0005488,GO:0005515,GO:0032502,GO:0007275,GO:0044464,GO:0005623,GO:0003158,GO:0048856,GO:0009888,GO:0048731,GO:0044767,GO:0009987,GO:0006950,GO:0001944,GO:0001568,GO:0003674,GO:0072358,GO:0072359,GO:0007267,GO:0008150,GO:0048265,GO:0032991,GO:0033555,GO:0006812,GO:0030054,GO:0006811,GO:0044699,GO:0030001,GO:0005575,GO:0044765,GO:0044763,GO:0005922,GO:0006816,GO:0006810,GO:0043234,GO:0051179,GO:…	binding,protein binding,developmental process,multicellular organismal development,cell part,cell,endothelium development,anatomical structure development,tissue development,system development,single-organism developmental process,cellular process,response to stress,vasculature development,blood vessel development,molecular_function,cardiovascular system development,circulatory system development…	--	--
ENSRNOT00000031973	ENSRNOG00000024429	Peg12	1:123097860-123100464	1.84163	1.48131	0.314104	0.028	0.674956	paternally expressed 12 [Source:RGD Symbol;Acc:1307664]	--	--	rno04310	Wnt signaling pathway
ENSRNOT00000029274	ENSRNOG00000023412	Tmem241	18:3445661-3555711	2.72631	1.93182	0.496994	0.00935	0.417555	transmembrane protein 241 [Source:RGD Symbol;Acc:1590602]	GO:0005575,GO:0016020,GO:0031224,GO:0016021,GO:0044425	cellular_component,membrane,intrinsic to membrane,integral to membrane,membrane part	--	--
ENSRNOT00000085696	ENSRNOG00000050193	LOC100912262	12:29012694-29080011	0.82631	1.03075	-0.318943	0.0409	0.779313	general transcription factor II-I repeat domain-containing protein 1-like [Source:RGD Symbol;Acc:6488068]	GO:0080090,GO:0031323,GO:0001071,GO:0003700,GO:0034654,GO:0044271,GO:0060255,GO:0019438,GO:0000981,GO:0018130,GO:0005488,GO:1901362,GO:0032774,GO:0006351,GO:0044249,GO:0019222,GO:0009058,GO:0044237,GO:0006355,GO:2001141,GO:0031326,GO:1901576,GO:0051252,GO:0051171,GO:0006357,GO:0009889,GO:0019219,GO:0003676,GO:2000112,GO:0010556,GO:0010468,GO:0034645,GO:0009059,GO:0005634,GO:0071704,GO:0044238,GO:…	regulation of primary metabolic process,regulation of cellular metabolic process,nucleic acid binding transcription factor activity,sequence-specific DNA binding transcription factor activity,nucleobase-containing compound biosynthetic process,cellular nitrogen compound biosynthetic process,regulation of macromolecule metabolic process,aromatic compound biosynthetic process,sequence-specific DNA …	rno04022,rno05168,rno03022	cGMP-PKG signaling pathway,Herpes simplex infection,Basal transcription factors
ENSRNOT00000008350	ENSRNOG00000006118	Klf10	7:77156005-77162148	26.0343	18.1354	0.521604	5e-05	0.011183	Kruppel-like factor 10 [Source:RGD Symbol;Acc:621652]	GO:0044249,GO:0009058,GO:1901576,GO:1901362,GO:0005622,GO:0034645,GO:0019438,GO:0009059,GO:0018130,GO:0034654,GO:0006351,GO:0003676,GO:0044271,GO:0044237,GO:0032774,GO:0010467,GO:0031326,GO:0009889,GO:0006355,GO:2001141,GO:1901360,GO:0006725,GO:0016070,GO:0044260,GO:2000112,GO:0051252,GO:0006139,GO:0031323,GO:0046483,GO:0080090,GO:0060255,GO:0010556,GO:0090304,GO:0051171,GO:0019219,GO:0010468,GO:…	cellular biosynthetic process,biosynthetic process,organic substance biosynthetic process,organic cyclic compound biosynthetic process,intracellular,cellular macromolecule biosynthetic process,aromatic compound biosynthetic process,macromolecule biosynthetic process,heterocycle biosynthetic process,nucleobase-containing compound biosynthetic process,transcription, DNA-dependent,nucleic acid bindi…	--	--
ENSRNOT00000041410	ENSRNOG00000033843	AABR07007121.1	1:282063928-282064741	5.26188	6.5319	-0.311925	0.0431	0.792419	--	GO:0005622,GO:0044424,GO:0044464,GO:0005623,GO:0071840,GO:0044085,GO:0042254,GO:0022613,GO:0030529,GO:0008150,GO:0032991,GO:0005575	intracellular,intracellular part,cell part,cell,cellular component organization or biogenesis,cellular component biogenesis,ribosome biogenesis,ribonucleoprotein complex biogenesis,ribonucleoprotein complex,biological_process,macromolecular complex,cellular_component	rno03010	Ribosome
ENSRNOT00000075424	ENSRNOG00000047046	Plin4	9:10963722-10971277	1.81779	2.20136	-0.276215	0.01505	0.524319	perilipin 4 [Source:MGI Symbol;Acc:MGI:1929709]	GO:0005622,GO:0044424,GO:0043229,GO:0043231,GO:0043226,GO:0043227,GO:0005737,GO:0044444,GO:0044464,GO:0005623,GO:0005575,GO:0005811,GO:0016020,GO:0005886,GO:0071944	intracellular,intracellular part,intracellular organelle,intracellular membrane-bounded organelle,organelle,membrane-bounded organelle,cytoplasm,cytoplasmic part,cell part,cell,cellular_component,lipid particle,membrane,plasma membrane,cell periphery	--	--
ENSRNOT00000024941	ENSRNOG00000018494	Ppp1r3c	1:255371809-255376833	2.78361	3.33992	-0.26286	0.02045	0.596	protein phosphatase 1, regulatory subunit 3C [Source:RGD Symbol;Acc:1309132]	GO:0005488,GO:0044249,GO:0019222,GO:0009058,GO:0044237,GO:1901576,GO:0034645,GO:0009059,GO:0071704,GO:0044238,GO:0044260,GO:0005515,GO:0043170,GO:0009987,GO:0044264,GO:0034637,GO:0005977,GO:0006073,GO:0044042,GO:0005976,GO:0033692,GO:0044262,GO:0006112,GO:0005978,GO:0009250,GO:0044723,GO:0000271,GO:0008152,GO:0016051,GO:0005975,GO:0006091,GO:0015980,GO:0065009,GO:0019888,GO:0050790,GO:0044710,GO:…	binding,cellular biosynthetic process,regulation of metabolic process,biosynthetic process,cellular metabolic process,organic substance biosynthetic process,cellular macromolecule biosynthetic process,macromolecule biosynthetic process,organic substance metabolic process,primary metabolic process,cellular macromolecule metabolic process,protein binding,macromolecule metabolic process,cellular pro…	rno04910	Insulin signaling pathway
ENSRNOT00000022247	ENSRNOG00000016598	Hoxc5	7:144628119-144631542	1.67907	2.16042	-0.363647	0.00715	0.368105	homeo box C5 [Source:RGD Symbol;Acc:1307584]	GO:0005622,GO:0044424,GO:0003676,GO:0043229,GO:0043231,GO:0044237,GO:1901363,GO:0097159,GO:0043226,GO:0044260,GO:0043227,GO:0009058,GO:0034641,GO:0006807,GO:0044249,GO:0010467,GO:0090304,GO:0016070,GO:0006139,GO:1901576,GO:0006725,GO:1901360,GO:0009790,GO:0046483,GO:1901362,GO:0044446,GO:0044238,GO:0019438,GO:0044271,GO:0043170,GO:0034654,GO:0005488,GO:0043009,GO:0008152,GO:0071704,GO:0001071,GO:…	intracellular,intracellular part,nucleic acid binding,intracellular organelle,intracellular membrane-bounded organelle,cellular metabolic process,heterocyclic compound binding,organic cyclic compound binding,organelle,cellular macromolecule metabolic process,membrane-bounded organelle,biosynthetic process,cellular nitrogen compound metabolic process,nitrogen compound metabolic process,cellular bi…	--	--
ENSRNOT00000023117	ENSRNOG00000017178	Hydin	19:41036509-41349686	0.412582	0.510097	-0.306091	0.01785	0.56124	Hydin, axonemal central pair apparatus protein [Source:RGD Symbol;Acc:1562254]	GO:0032502,GO:0007275,GO:0007420,GO:0048856,GO:0009888,GO:0048731,GO:0044767,GO:0009987,GO:0030154,GO:0048869,GO:0048513,GO:0007399,GO:0007417,GO:0060429,GO:0030855,GO:0048468,GO:0060438,GO:0008150,GO:0060541,GO:0002064,GO:0044699,GO:0044763,GO:0003341,GO:0006928,GO:0021591,GO:0044707,GO:0032501,GO:0007017,GO:0007018	developmental process,multicellular organismal development,brain development,anatomical structure development,tissue development,system development,single-organism developmental process,cellular process,cell differentiation,cellular developmental process,organ development,nervous system development,central nervous system development,epithelium development,epithelial cell differentiation,cell deve…	--	--
ENSRNOT00000001855	ENSRNOG00000001375	Gal3st4	12:19583109-19592000	0.373621	0.552895	-0.56543	0.0442	0.798434	galactose-3-O-sulfotransferase 4 [Source:RGD Symbol;Acc:1561105]	GO:0005622,GO:0044424,GO:0043229,GO:0043231,GO:0044237,GO:0043226,GO:0043227,GO:0009058,GO:0044249,GO:0005737,GO:1901576,GO:0044238,GO:0008152,GO:0071704,GO:0044444,GO:0044710,GO:0044464,GO:0016782,GO:0005623,GO:0008146,GO:0008610,GO:0006629,GO:0016740,GO:0003824,GO:0005794,GO:0044255,GO:0001733,GO:0050694,GO:0003674,GO:0009987,GO:0005575,GO:0006643,GO:0046467,GO:1901137,GO:1901135,GO:0009247,GO:…	intracellular,intracellular part,intracellular organelle,intracellular membrane-bounded organelle,cellular metabolic process,organelle,membrane-bounded organelle,biosynthetic process,cellular biosynthetic process,cytoplasm,organic substance biosynthetic process,primary metabolic process,metabolic process,organic substance metabolic process,cytoplasmic part,single-organism metabolic process,cell p…	--	--
ENSRNOT00000002776	ENSRNOG00000002031	Naa11	14:13827635-13837671	0.611233	0.441199	0.470293	0.02945	0.688786	N(alpha)-acetyltransferase 11, NatA catalytic subunit [Source:RGD Symbol;Acc:1564723]	GO:0005622,GO:0044237,GO:0044260,GO:0043229,GO:0043170,GO:0044424,GO:0008152,GO:0071704,GO:0043231,GO:0044238,GO:0005634,GO:0043226,GO:0043227,GO:0044464,GO:0005623,GO:0005737,GO:0009987,GO:0043412,GO:0044267,GO:0006464,GO:0036211,GO:0044444,GO:0005829,GO:0044445,GO:0022626,GO:0005840,GO:0019538,GO:0030529,GO:0043228,GO:0043232,GO:0008150,GO:0032991,GO:0043543,GO:0031365,GO:0017198,GO:0018002,GO:…	intracellular,cellular metabolic process,cellular macromolecule metabolic process,intracellular organelle,macromolecule metabolic process,intracellular part,metabolic process,organic substance metabolic process,intracellular membrane-bounded organelle,primary metabolic process,nucleus,organelle,membrane-bounded organelle,cell part,cell,cytoplasm,cellular process,macromolecule modification,cellula…	--	--
ENSRNOT00000078914	ENSRNOG00000055846	AABR07013065.1	2:220817079-220838905	18.2024	21.9486	-0.270004	0.0023	0.194764	--	--	--	--	--
ENSRNOT00000003828	ENSRNOG00000002813	Dars2	13:78857637-78885464	5.07927	5.97364	-0.233988	0.0252	0.64915	aspartyl-tRNA synthetase 2 (mitochondrial) [Source:RGD Symbol;Acc:1308286]	GO:0005488,GO:0044249,GO:0009058,GO:0044237,GO:1901576,GO:0003676,GO:0034645,GO:0009059,GO:0005634,GO:0071704,GO:0044238,GO:0016070,GO:0043167,GO:0044260,GO:0034641,GO:0005515,GO:0043170,GO:0006139,GO:0006725,GO:0097159,GO:0046483,GO:1901363,GO:0009987,GO:0090304,GO:0006807,GO:1901360,GO:0046983,GO:0043231,GO:0010467,GO:0044763,GO:0008152,GO:0050560,GO:0070145,GO:0043227,GO:0043229,GO:0005622,GO:…	binding,cellular biosynthetic process,biosynthetic process,cellular metabolic process,organic substance biosynthetic process,nucleic acid binding,cellular macromolecule biosynthetic process,macromolecule biosynthetic process,nucleus,organic substance metabolic process,primary metabolic process,RNA metabolic process,ion binding,cellular macromolecule metabolic process,cellular nitrogen compound me…	rno00970	Aminoacyl-tRNA biosynthesis
ENSRNOT00000050090	ENSRNOG00000032740	Tmem258b	9:61552373-61552613	163.984	121.295	0.43503	0.0226	0.625551	transmembrane protein 258 B [Source:RGD Symbol;Acc:1586604]	GO:0005575,GO:0016020,GO:0044425,GO:0031224,GO:0016021	cellular_component,membrane,membrane part,intrinsic to membrane,integral to membrane	--	--
ENSRNOT00000063956	ENSRNOG00000033906	Zfp667	1:71270106-71290337	3.75902	3.13235	0.263113	0.0122	0.482287	zinc finger protein 667 [Source:RGD Symbol;Acc:1359114]	GO:0080090,GO:0031323,GO:0034654,GO:0044271,GO:0060255,GO:0046872,GO:0043169,GO:0019438,GO:0018130,GO:0005488,GO:1901362,GO:0032774,GO:0006351,GO:0044249,GO:0019222,GO:0009058,GO:0044237,GO:0006355,GO:2001141,GO:0031326,GO:1901576,GO:0051252,GO:0051171,GO:0006357,GO:0009889,GO:0019219,GO:0003676,GO:2000112,GO:0010556,GO:0010468,GO:0034645,GO:0009059,GO:0005634,GO:0071704,GO:0044238,GO:0016070,GO:…	regulation of primary metabolic process,regulation of cellular metabolic process,nucleobase-containing compound biosynthetic process,cellular nitrogen compound biosynthetic process,regulation of macromolecule metabolic process,metal ion binding,cation binding,aromatic compound biosynthetic process,heterocycle biosynthetic process,binding,organic cyclic compound biosynthetic process,RNA biosynthet…	--	--
ENSRNOT00000047685	ENSRNOG00000014751	Ret	4:150202057-150244372	6.08702	9.09337	-0.57908	5e-05	0.011183	ret proto-oncogene [Source:RGD Symbol;Acc:3556]	GO:0005622,GO:0044424,GO:0043229,GO:0043231,GO:0044237,GO:1901363,GO:0097159,GO:0043226,GO:0044260,GO:0046872,GO:0043227,GO:0043169,GO:0009058,GO:0034641,GO:0006807,GO:0044249,GO:0010467,GO:0005737,GO:0090304,GO:0016070,GO:0006139,GO:1901576,GO:0006725,GO:1901360,GO:0009790,GO:0046483,GO:0048598,GO:1901362,GO:0044446,GO:0044238,GO:0019438,GO:0044271,GO:0043170,GO:0034654,GO:0005488,GO:0008152,GO:…	intracellular,intracellular part,intracellular organelle,intracellular membrane-bounded organelle,cellular metabolic process,heterocyclic compound binding,organic cyclic compound binding,organelle,cellular macromolecule metabolic process,metal ion binding,membrane-bounded organelle,cation binding,biosynthetic process,cellular nitrogen compound metabolic process,nitrogen compound metabolic process…	rno05200,rno05216,rno04144	Pathways in cancer,Thyroid cancer,Endocytosis
ENSRNOT00000044087	ENSRNOG00000010280	Pde8b	2:24719975-24923128	0.307733	0.543412	-0.820369	0.0059	0.330922	phosphodiesterase 8B [Source:RGD Symbol;Acc:735041]	GO:0046872,GO:0043169,GO:0009914,GO:0046879,GO:0003001,GO:0023061,GO:0005488,GO:0090276,GO:0030073,GO:0050796,GO:0032940,GO:0002791,GO:0046883,GO:0090087,GO:0010817,GO:0030072,GO:0046903,GO:0002790,GO:0007267,GO:0051046,GO:0046676,GO:0071705,GO:0043167,GO:0015833,GO:0090278,GO:0002792,GO:0042886,GO:0046888,GO:0048523,GO:0060341,GO:0048519,GO:0010646,GO:0023051,GO:0004114,GO:0004112,GO:0051049,GO:…	metal ion binding,cation binding,hormone transport,hormone secretion,generation of a signal involved in cell-cell signaling,signal release,binding,regulation of peptide hormone secretion,insulin secretion,regulation of insulin secretion,secretion by cell,regulation of peptide secretion,regulation of hormone secretion,regulation of peptide transport,regulation of hormone levels,peptide hormone sec…	rno05032,rno00230	Morphine addiction,Purine metabolism
ENSRNOT00000024578	ENSRNOG00000018267	B3gnt7	9:93326282-93330233	9.28782	8.15917	0.186917	0.03925	0.766729	UDP-GlcNAc:betaGal beta-1,3-N-acetylglucosaminyltransferase 7 [Source:RGD Symbol;Acc:1310580]	GO:0044249,GO:0009058,GO:1901576,GO:0005622,GO:0034645,GO:0009059,GO:0044237,GO:0044260,GO:0043229,GO:0043170,GO:0044424,GO:0008152,GO:0071704,GO:0043231,GO:0044238,GO:0043226,GO:0043227,GO:0044446,GO:0044422,GO:0044464,GO:0005623,GO:0005737,GO:0009987,GO:0043412,GO:0044267,GO:0006464,GO:0036211,GO:0003674,GO:0044444,GO:0044723,GO:0019538,GO:1901137,GO:0016740,GO:0008150,GO:1901135,GO:0031090,GO:…	cellular biosynthetic process,biosynthetic process,organic substance biosynthetic process,intracellular,cellular macromolecule biosynthetic process,macromolecule biosynthetic process,cellular metabolic process,cellular macromolecule metabolic process,intracellular organelle,macromolecule metabolic process,intracellular part,metabolic process,organic substance metabolic process,intracellular membr…	rno00533	Glycosaminoglycan biosynthesis - keratan sulfate
ENSRNOT00000021435	ENSRNOG00000015928	Dhx35	3:155297565-155356462	4.53937	5.50503	-0.278259	0.02145	0.607993	DEAH-box helicase 35 [Source:RGD Symbol;Acc:1311165]	GO:0005488,GO:0044237,GO:0003676,GO:0005634,GO:0071704,GO:0044238,GO:0016070,GO:0043167,GO:0044260,GO:0034641,GO:0043170,GO:0006139,GO:0006725,GO:0097159,GO:0046483,GO:1901363,GO:0009987,GO:0090304,GO:0006807,GO:1901360,GO:0043231,GO:0010467,GO:0008152,GO:0043227,GO:0043229,GO:0005622,GO:0044424,GO:0043226,GO:0005737,GO:0003674,GO:0044428,GO:0071013,GO:0003824,GO:0044464,GO:0042623,GO:0005623,GO:…	binding,cellular metabolic process,nucleic acid binding,nucleus,organic substance metabolic process,primary metabolic process,RNA metabolic process,ion binding,cellular macromolecule metabolic process,cellular nitrogen compound metabolic process,macromolecule metabolic process,nucleobase-containing compound metabolic process,cellular aromatic compound metabolic process,organic cyclic compound bin…	--	--
ENSRNOT00000006459	ENSRNOG00000004676	Pak3	X:114929028-115036669	0.787658	1.72906	-1.13434	0.00055	0.0754251	p21 (RAC1) activated kinase 3 [Source:RGD Symbol;Acc:3251]	GO:0030335,GO:0040017,GO:2000147,GO:0051272,GO:0043169,GO:0046872,GO:0040012,GO:0030334,GO:2000145,GO:0051270,GO:0010556,GO:0009059,GO:0051239,GO:0019219,GO:0090304,GO:2000112,GO:0097159,GO:0051171,GO:0034654,GO:0007275,GO:0019438,GO:0018130,GO:0043167,GO:0044271,GO:0071310,GO:1901363,GO:1901362,GO:0048870,GO:0051674,GO:0040011,GO:0009889,GO:0034645,GO:0030154,GO:0005488,GO:0016477,GO:0070887,GO:…	positive regulation of cell migration,positive regulation of locomotion,positive regulation of cell motility,positive regulation of cellular component movement,cation binding,metal ion binding,regulation of locomotion,regulation of cell migration,regulation of cell motility,regulation of cellular component movement,regulation of macromolecule biosynthetic process,macromolecule biosynthetic proces…	rno04014,rno04810,rno04510,rno04360,rno04660,rno05211,rno04012	Ras signaling pathway,Regulation of actin cytoskeleton,Focal adhesion,Axon guidance,T cell receptor signaling pathway,Renal cell carcinoma,ErbB signaling pathway
ENSRNOT00000072399	ENSRNOG00000048751	Rtl1	6:133711153-133716847	6.8478	9.62048	-0.490467	5e-05	0.011183	retrotransposon-like 1 [Source:MGI Symbol;Acc:MGI:2656842]	--	--	--	--
ENSRNOT00000090198	ENSRNOG00000051965	Smad4	18:69627756-69671199	7.33794	12.3529	-0.751399	0.0141	0.509154	SMAD family member 4 [Source:RGD Symbol;Acc:3033]	GO:0080090,GO:0031323,GO:0001071,GO:0003700,GO:0000982,GO:0034654,GO:0044271,GO:0060255,GO:0019438,GO:0009888,GO:0000981,GO:0018130,GO:0005488,GO:0008219,GO:0016265,GO:0023051,GO:1901362,GO:0032774,GO:0010646,GO:0006351,GO:0048523,GO:0044249,GO:0019222,GO:0010941,GO:0051239,GO:0009058,GO:0044237,GO:0006355,GO:2001141,GO:0031326,GO:1901576,GO:0051252,GO:0051171,GO:0006357,GO:0009889,GO:0019219,GO:…	regulation of primary metabolic process,regulation of cellular metabolic process,nucleic acid binding transcription factor activity,sequence-specific DNA binding transcription factor activity,RNA polymerase II core promoter proximal region sequence-specific DNA binding transcription factor activity,nucleobase-containing compound biosynthetic process,cellular nitrogen compound biosynthetic process…	rno04068,rno04550,rno05166,rno04350,rno05200,rno04310,rno04390,rno05161,rno05212,rno05210,rno04520,rno05220,rno04110	FoxO signaling pathway,Signaling pathways regulating pluripotency of stem cells,HTLV-I infection,TGF-beta signaling pathway,Pathways in cancer,Wnt signaling pathway,Hippo signaling pathway,Hepatitis B,Pancreatic cancer,Colorectal cancer,Adherens junction,Chronic myeloid leukemia,Cell cycle
ENSRNOT00000085501	ENSRNOG00000055093	Fgfr1op	1:53122321-53152866	6.73648	5.90117	0.190992	0.03735	0.753075	Fgfr1 oncogene partner [Source:RGD Symbol;Acc:1583370]	GO:0080090,GO:0031323,GO:0060255,GO:0005488,GO:0048523,GO:0019222,GO:0044237,GO:0030335,GO:2000147,GO:0051272,GO:0005634,GO:0071704,GO:0040017,GO:0044238,GO:0048519,GO:0048518,GO:0042127,GO:0044260,GO:0005515,GO:0008283,GO:0008284,GO:0043170,GO:0031324,GO:0009987,GO:0033673,GO:0009892,GO:0051348,GO:0048522,GO:0046983,GO:0043231,GO:0010605,GO:0006793,GO:0043412,GO:0043549,GO:0006796,GO:0006469,GO:…	regulation of primary metabolic process,regulation of cellular metabolic process,regulation of macromolecule metabolic process,binding,negative regulation of cellular process,regulation of metabolic process,cellular metabolic process,positive regulation of cell migration,positive regulation of cell motility,positive regulation of cellular component movement,nucleus,organic substance metabolic pro…	--	--
ENSRNOT00000044241	ENSRNOG00000031216	Zfp347	7:9974624-9976367	12.836	11.0686	0.213723	0.02095	0.601363	zinc finger protein 347 [Source:RGD Symbol;Acc:620185]	GO:0080090,GO:0031323,GO:0001071,GO:0003700,GO:0034654,GO:0044271,GO:0060255,GO:0046872,GO:0043169,GO:0019438,GO:0018130,GO:0005488,GO:1901362,GO:0032774,GO:0006351,GO:0044249,GO:0019222,GO:0009058,GO:0044237,GO:0006355,GO:2001141,GO:0031326,GO:1901576,GO:0051252,GO:0051171,GO:0009889,GO:0019219,GO:0003676,GO:2000112,GO:0010556,GO:0010468,GO:0034645,GO:0009059,GO:0071704,GO:0044238,GO:0016070,GO:…	regulation of primary metabolic process,regulation of cellular metabolic process,nucleic acid binding transcription factor activity,sequence-specific DNA binding transcription factor activity,nucleobase-containing compound biosynthetic process,cellular nitrogen compound biosynthetic process,regulation of macromolecule metabolic process,metal ion binding,cation binding,aromatic compound biosynthet…	--	--
ENSRNOT00000006843	ENSRNOG00000004971	Txlng	X:33599670-33646444	11.672	9.96992	0.2274	0.0149	0.522391	taxilin gamma [Source:RGD Symbol;Acc:1564371]	GO:0005622,GO:0044424,GO:0043229,GO:0043231,GO:0043226,GO:0043227,GO:0005737,GO:0001503,GO:0044446,GO:0005488,GO:0044422,GO:0044444,GO:0007275,GO:0005634,GO:0032502,GO:0048513,GO:2000026,GO:0050793,GO:0048731,GO:0030278,GO:0005829,GO:0031967,GO:0031975,GO:0048856,GO:0046982,GO:0051239,GO:0044428,GO:0031090,GO:0044464,GO:0009888,GO:0030282,GO:0005623,GO:0030500,GO:0070167,GO:0005515,GO:0031214,GO:…	intracellular,intracellular part,intracellular organelle,intracellular membrane-bounded organelle,organelle,membrane-bounded organelle,cytoplasm,ossification,intracellular organelle part,binding,organelle part,cytoplasmic part,multicellular organismal development,nucleus,developmental process,organ development,regulation of multicellular organismal development,regulation of developmental process,…	--	--
ENSRNOT00000077080	ENSRNOG00000058588	Nfxl1	14:38192445-38233852	3.18016	2.24803	0.500437	0.0264	0.658065	nuclear transcription factor, X-box binding-like 1 [Source:RGD Symbol;Acc:1359201]	GO:0005622,GO:0044424,GO:0003676,GO:0043229,GO:0043231,GO:0044237,GO:1901363,GO:0097159,GO:0043226,GO:0044260,GO:0046872,GO:0043227,GO:0043169,GO:0009058,GO:0034641,GO:0006807,GO:0044249,GO:0010467,GO:0090304,GO:0016070,GO:0006139,GO:1901576,GO:0006725,GO:1901360,GO:0046483,GO:1901362,GO:0044238,GO:0019438,GO:0044271,GO:0043170,GO:0034654,GO:0005488,GO:0008152,GO:0071704,GO:0001071,GO:0003700,GO:…	intracellular,intracellular part,nucleic acid binding,intracellular organelle,intracellular membrane-bounded organelle,cellular metabolic process,heterocyclic compound binding,organic cyclic compound binding,organelle,cellular macromolecule metabolic process,metal ion binding,membrane-bounded organelle,cation binding,biosynthetic process,cellular nitrogen compound metabolic process,nitrogen compo…	--	--
ENSRNOT00000019002	ENSRNOG00000014199	Zfp703	16:69237856-69242028	11.8335	10.1732	0.218104	0.0103	0.440747	zinc finger protein 703 [Source:RGD Symbol;Acc:1588249]	GO:0044249,GO:0009058,GO:1901576,GO:1901362,GO:0005622,GO:0034645,GO:0019438,GO:0009059,GO:0018130,GO:0034654,GO:0006351,GO:0003676,GO:0044271,GO:0044237,GO:0032774,GO:0010467,GO:0031326,GO:0009889,GO:0006355,GO:2001141,GO:1901360,GO:0006725,GO:0016070,GO:0044260,GO:2000112,GO:0051252,GO:0006139,GO:0031323,GO:0046483,GO:0080090,GO:0060255,GO:0010556,GO:0090304,GO:0051171,GO:0019219,GO:0010468,GO:…	cellular biosynthetic process,biosynthetic process,organic substance biosynthetic process,organic cyclic compound biosynthetic process,intracellular,cellular macromolecule biosynthetic process,aromatic compound biosynthetic process,macromolecule biosynthetic process,heterocycle biosynthetic process,nucleobase-containing compound biosynthetic process,transcription, DNA-dependent,nucleic acid bindi…	--	--
ENSRNOT00000054915	ENSRNOG00000036659	Fn3k	10:110631493-110642260	1.76207	0.966407	0.866571	0.0353	0.740651	fructosamine 3 kinase [Source:RGD Symbol;Acc:1559983]	GO:0009888,GO:0044237,GO:0060429,GO:0071704,GO:0030154,GO:0048869,GO:0030855,GO:0032502,GO:0009987,GO:0048856,GO:0006793,GO:0006796,GO:0044763,GO:0008152,GO:0016740,GO:0030387,GO:0016310,GO:1901135,GO:0030389,GO:0044699,GO:0016772,GO:0003674,GO:0016301,GO:0003824,GO:0006040,GO:0008150	tissue development,cellular metabolic process,epithelium development,organic substance metabolic process,cell differentiation,cellular developmental process,epithelial cell differentiation,developmental process,cellular process,anatomical structure development,phosphorus metabolic process,phosphate-containing compound metabolic process,single-organism cellular process,metabolic process,transferas…	--	--
ENSRNOT00000010377	ENSRNOG00000007707	Zfp467	4:78067688-78075398	2.61725	1.57232	0.735156	0.014	0.50774	zinc finger protein 467 [Source:RGD Symbol;Acc:1561603]	GO:0044249,GO:0009058,GO:1901576,GO:1901362,GO:0005622,GO:0034645,GO:0019438,GO:0009059,GO:0018130,GO:0034654,GO:0006351,GO:0003676,GO:0044271,GO:0044237,GO:0032774,GO:0010467,GO:0031326,GO:0009889,GO:0006355,GO:2001141,GO:1901360,GO:0006725,GO:0016070,GO:0044260,GO:2000112,GO:0051252,GO:0006139,GO:0031323,GO:0046483,GO:0080090,GO:0060255,GO:0010556,GO:0090304,GO:0051171,GO:0019219,GO:0010468,GO:…	cellular biosynthetic process,biosynthetic process,organic substance biosynthetic process,organic cyclic compound biosynthetic process,intracellular,cellular macromolecule biosynthetic process,aromatic compound biosynthetic process,macromolecule biosynthetic process,heterocycle biosynthetic process,nucleobase-containing compound biosynthetic process,transcription, DNA-dependent,nucleic acid bindi…	--	--
ENSRNOT00000002876	ENSRNOG00000002089	Ccng2	14:16267572-16276068	11.8981	14.728	-0.307828	0.0004	0.0596836	cyclin G2 [Source:RGD Symbol;Acc:1305002]	GO:0009987,GO:0051726,GO:0007049,GO:0050794,GO:0008150,GO:0050789,GO:0065007,GO:0044699,GO:0044763	cellular process,regulation of cell cycle,cell cycle,regulation of cellular process,biological_process,regulation of biological process,biological regulation,single-organism process,single-organism cellular process	rno04115,rno04068	p53 signaling pathway,FoxO signaling pathway
ENSRNOT00000030479	ENSRNOG00000023533	Fam69a	14:2789649-2860333	4.1469	5.03968	-0.2813	0.0109	0.453018	family with sequence similarity 69, member A [Source:RGD Symbol;Acc:1308581]	GO:0005488,GO:0005515,GO:0003674,GO:0005575,GO:0016020,GO:0044425,GO:0031224,GO:0016021	binding,protein binding,molecular_function,cellular_component,membrane,membrane part,intrinsic to membrane,integral to membrane	--	--
ENSRNOT00000072055	ENSRNOG00000045543	Frat2	1:261089744-261090437	4.16169	6.38353	-0.617185	0.0012	0.128626	frequently rearranged in advanced T-cell lymphomas 2 [Source:RGD Symbol;Acc:1591882]	GO:0009987,GO:0050794,GO:0008150,GO:0050789,GO:0016055,GO:0065007,GO:0044699,GO:0044763,GO:0051716,GO:0050896,GO:0007154,GO:0044700,GO:0023052,GO:0007165,GO:0007166	cellular process,regulation of cellular process,biological_process,regulation of biological process,Wnt receptor signaling pathway,biological regulation,single-organism process,single-organism cellular process,cellular response to stimulus,response to stimulus,cell communication,single organism signaling,signaling,signal transduction,cell surface receptor signaling pathway	rno04310	Wnt signaling pathway
ENSRNOT00000014553	ENSRNOG00000010959	Klhl25	1:137333880-137359072	6.58976	5.35767	0.298622	0.00185	0.1705	kelch-like family member 25 [Source:RGD Symbol;Acc:1310815]	GO:0044249,GO:0009058,GO:1901576,GO:0005622,GO:0034645,GO:0009059,GO:0044237,GO:0010467,GO:0031326,GO:0009889,GO:0044260,GO:2000112,GO:0031323,GO:0080090,GO:0060255,GO:0010556,GO:0010468,GO:0019222,GO:0043170,GO:0044424,GO:0008152,GO:0071704,GO:0044238,GO:0044464,GO:0005623,GO:0005737,GO:0009987,GO:0043412,GO:0044267,GO:0006464,GO:0036211,GO:0032446,GO:0050794,GO:0070647,GO:0019538,GO:0006412,GO:…	cellular biosynthetic process,biosynthetic process,organic substance biosynthetic process,intracellular,cellular macromolecule biosynthetic process,macromolecule biosynthetic process,cellular metabolic process,gene expression,regulation of cellular biosynthetic process,regulation of biosynthetic process,cellular macromolecule metabolic process,regulation of cellular macromolecule biosynthetic pro…	--	--
ENSRNOT00000066767	ENSRNOG00000006304	Mdm2	7:60719065-60743328	26.1046	22.0656	0.242504	0.0258	0.654634	MDM2 proto-oncogene [Source:RGD Symbol;Acc:1305332]	GO:0080090,GO:0031323,GO:0034654,GO:0044271,GO:0060255,GO:0046872,GO:0043169,GO:0019438,GO:0009888,GO:0018130,GO:0005488,GO:0008219,GO:0016265,GO:0023051,GO:1901362,GO:0032774,GO:0010646,GO:0006351,GO:0048523,GO:0044249,GO:0019222,GO:0010941,GO:0051239,GO:0009058,GO:0044237,GO:0006355,GO:2001141,GO:0031326,GO:1901576,GO:0051252,GO:0051171,GO:0006357,GO:0009889,GO:0019219,GO:0012501,GO:2000112,GO:…	regulation of primary metabolic process,regulation of cellular metabolic process,nucleobase-containing compound biosynthetic process,cellular nitrogen compound biosynthetic process,regulation of macromolecule metabolic process,metal ion binding,cation binding,aromatic compound biosynthetic process,tissue development,heterocycle biosynthetic process,binding,cell death,death,regulation of signaling…	rno04068,rno05202,rno05200,rno05206,rno04115,rno05214,rno05218,rno05205,rno04151,rno05215,rno05203,rno05220,rno05219,rno04110,rno04120,rno04919,rno05169,rno04144	FoxO signaling pathway,Transcriptional misregulation in cancer,Pathways in cancer,MicroRNAs in cancer,p53 signaling pathway,Glioma,Melanoma,Proteoglycans in cancer,PI3K-Akt signaling pathway,Prostate cancer,Viral carcinogenesis,Chronic myeloid leukemia,Bladder cancer,Cell cycle,Ubiquitin mediated proteolysis,Thyroid hormone signaling pathway,Epstein-Barr virus infection,Endocytosis
ENSRNOT00000027506	ENSRNOG00000020254	Per2	9:98555168-98597359	12.2833	10.7716	0.189475	0.02575	0.654634	period circadian clock 2 [Source:RGD Symbol;Acc:61945]	GO:0044249,GO:0009058,GO:1901576,GO:1901362,GO:0005622,GO:0034645,GO:0019438,GO:0009059,GO:0018130,GO:0034654,GO:0006351,GO:0003676,GO:0044271,GO:0044237,GO:0032774,GO:0010467,GO:0031326,GO:0009889,GO:0006355,GO:2001141,GO:1901360,GO:0006725,GO:0016070,GO:0044260,GO:2000112,GO:0051252,GO:0006139,GO:0031323,GO:0046483,GO:0080090,GO:0060255,GO:0010556,GO:0090304,GO:0051171,GO:0019219,GO:0010468,GO:…	cellular biosynthetic process,biosynthetic process,organic substance biosynthetic process,organic cyclic compound biosynthetic process,intracellular,cellular macromolecule biosynthetic process,aromatic compound biosynthetic process,macromolecule biosynthetic process,heterocycle biosynthetic process,nucleobase-containing compound biosynthetic process,transcription, DNA-dependent,nucleic acid bindi…	rno05202,rno04710,rno05168,rno04713	Transcriptional misregulation in cancer,Circadian rhythm,Herpes simplex infection,Circadian entrainment
ENSRNOT00000000637	ENSRNOG00000000529	Pim1	20:8165306-8169555	20.2225	25.135	-0.313735	0.0004	0.0596836	Pim-1 proto-oncogene, serine/threonine kinase [Source:RGD Symbol;Acc:3330]	GO:0044249,GO:0009058,GO:1901576,GO:1901362,GO:0005622,GO:0034645,GO:0019438,GO:0009059,GO:0018130,GO:0034654,GO:0006351,GO:0044271,GO:0044237,GO:0032774,GO:0010467,GO:0031326,GO:0009889,GO:0006355,GO:2001141,GO:1901360,GO:0006725,GO:0016070,GO:0044260,GO:2000112,GO:0051252,GO:0006139,GO:0031323,GO:0046483,GO:0080090,GO:0060255,GO:0010556,GO:0090304,GO:0051171,GO:0019219,GO:0010468,GO:0034641,GO:…	cellular biosynthetic process,biosynthetic process,organic substance biosynthetic process,organic cyclic compound biosynthetic process,intracellular,cellular macromolecule biosynthetic process,aromatic compound biosynthetic process,macromolecule biosynthetic process,heterocycle biosynthetic process,nucleobase-containing compound biosynthetic process,transcription, DNA-dependent,cellular nitrogen …	rno05206,rno05221,rno04630	MicroRNAs in cancer,Acute myeloid leukemia,Jak-STAT signaling pathway
ENSRNOT00000021818	ENSRNOG00000016298	Lysmd3	2:9526208-9534362	9.3432	7.88135	0.245474	0.00455	0.285791	LysM domain containing 3 [Source:RGD Symbol;Acc:1308805]	GO:0005575,GO:0016020,GO:0044425,GO:0031224,GO:0016021	cellular_component,membrane,membrane part,intrinsic to membrane,integral to membrane	--	--
ENSRNOT00000015043	ENSRNOG00000011226	Timm8a1	X:105352401-105355716	33.7816	27.6248	0.290275	0.0159	0.536637	translocase of inner mitochondrial membrane 8 homolog A1 (yeast) [Source:EntrezGene;Acc:84383]	GO:0046872,GO:0043169,GO:0005488,GO:0043167,GO:0043231,GO:0071702,GO:0043227,GO:0043229,GO:0005622,GO:0044424,GO:0043226,GO:0045184,GO:0015031,GO:0005737,GO:0051179,GO:0003674,GO:0051234,GO:0006810,GO:0033036,GO:0044464,GO:0005739,GO:0044444,GO:0005623,GO:0008104,GO:0008150,GO:0005575	metal ion binding,cation binding,binding,ion binding,intracellular membrane-bounded organelle,organic substance transport,membrane-bounded organelle,intracellular organelle,intracellular,intracellular part,organelle,establishment of protein localization,protein transport,cytoplasm,localization,molecular_function,establishment of localization,transport,macromolecule localization,cell part,mitochon…	--	--
ENSRNOT00000078992	ENSRNOG00000043350	Cap2	17:18442126-18592750	2.86242	1.88655	0.601484	0.00085	0.101995	CAP, adenylate cyclase-associated protein, 2 (yeast) [Source:RGD Symbol;Acc:620310]	GO:0005488,GO:0005515,GO:0048869,GO:0032502,GO:0009987,GO:0048856,GO:0044767,GO:0009653,GO:0044763,GO:0000902,GO:0032989,GO:0043229,GO:0045202,GO:0005622,GO:0044699,GO:0044424,GO:0043226,GO:0044456,GO:0030029,GO:0003674,GO:0030036,GO:0042995,GO:0071840,GO:0014069,GO:0016043,GO:0006996,GO:0044464,GO:0003779,GO:0005623,GO:0008150,GO:0007010,GO:0044463,GO:0044430,GO:0044446,GO:0008092,GO:0044422,GO:…	binding,protein binding,cellular developmental process,developmental process,cellular process,anatomical structure development,single-organism developmental process,anatomical structure morphogenesis,single-organism cellular process,cell morphogenesis,cellular component morphogenesis,intracellular organelle,synapse,intracellular,single-organism process,intracellular part,organelle,synapse part,ac…	--	--
ENSRNOT00000016714	ENSRNOG00000012020	LOC103690007	5:134362679-134382794	2.22652	2.8674	-0.364953	0.00535	0.311175	5-methylcytosine rRNA methyltransferase NSUN4 [Source:RGD Symbol;Acc:9205239]	GO:0005622,GO:0044237,GO:0010467,GO:1901360,GO:0006725,GO:0016070,GO:0044260,GO:0006139,GO:0046483,GO:0090304,GO:0034641,GO:0043229,GO:0043170,GO:0006807,GO:0044424,GO:0008152,GO:0071704,GO:0043231,GO:0044238,GO:0043226,GO:0043227,GO:0044446,GO:0044422,GO:0043233,GO:0070013,GO:0031974,GO:0044464,GO:0005623,GO:0005737,GO:0009987,GO:0043412,GO:0071840,GO:0003674,GO:0044444,GO:0005739,GO:0044085,GO:…	intracellular,cellular metabolic process,gene expression,organic cyclic compound metabolic process,cellular aromatic compound metabolic process,RNA metabolic process,cellular macromolecule metabolic process,nucleobase-containing compound metabolic process,heterocycle metabolic process,nucleic acid metabolic process,cellular nitrogen compound metabolic process,intracellular organelle,macromolecule…	--	--
ENSRNOT00000034683	ENSRNOG00000025184	Prss35	8:94423807-94440503	0.566255	0.826487	-0.54554	0.0063	0.341696	protease, serine, 35 [Source:RGD Symbol;Acc:1311282]	GO:0005622,GO:0043229,GO:0043170,GO:0044424,GO:0008152,GO:0071704,GO:0043231,GO:0044238,GO:0043226,GO:0043227,GO:0044464,GO:0005623,GO:0005737,GO:0003674,GO:0044444,GO:0005739,GO:0019538,GO:0008150,GO:0005575,GO:0003824,GO:0006508,GO:0004175,GO:0070011,GO:0004252,GO:0008233,GO:0008236,GO:0017171,GO:0016787	intracellular,intracellular organelle,macromolecule metabolic process,intracellular part,metabolic process,organic substance metabolic process,intracellular membrane-bounded organelle,primary metabolic process,organelle,membrane-bounded organelle,cell part,cell,cytoplasm,molecular_function,cytoplasmic part,mitochondrion,protein metabolic process,biological_process,cellular_component,catalytic act…	--	--
ENSRNOT00000067843	ENSRNOG00000010658	LOC103691744	2:264266983-264293046	7.13997	8.49058	-0.249944	0.0133	0.498693	cystathionine gamma-lyase [Source:RGD Symbol;Acc:9153842]	GO:0005488,GO:0043167,GO:0030170,GO:0003674,GO:0003824,GO:0016829,GO:0048037,GO:0043168	binding,ion binding,pyridoxal phosphate binding,molecular_function,catalytic activity,lyase activity,cofactor binding,anion binding	rno00450,rno01230,rno00270,rno00260,rno01100	Selenocompound metabolism,Biosynthesis of amino acids,Cysteine and methionine metabolism,Glycine, serine and threonine metabolism,Metabolic pathways
ENSRNOT00000085588	ENSRNOG00000056810	AABR07037536.1	X:23243469-23246719	0.917208	1.28253	-0.483668	0.0019	0.173195	--	GO:0005622,GO:0044237,GO:0008152,GO:0071704,GO:0044238,GO:0044464,GO:0006796,GO:0005623,GO:0006793,GO:0016310,GO:0009987,GO:0035556,GO:0003674,GO:0016301,GO:0046488,GO:0050794,GO:0006629,GO:0019637,GO:0006644,GO:0044255,GO:0006650,GO:0044710,GO:0016772,GO:0016740,GO:0008150,GO:0046486,GO:0050789,GO:0048015,GO:0048017,GO:0030258,GO:0065007,GO:0044699,GO:0005575,GO:0044763,GO:0046854,GO:0046834,GO:…	intracellular,cellular metabolic process,metabolic process,organic substance metabolic process,primary metabolic process,cell part,phosphate-containing compound metabolic process,cell,phosphorus metabolic process,phosphorylation,cellular process,intracellular signal transduction,molecular_function,kinase activity,phosphatidylinositol metabolic process,regulation of cellular process,lipid metaboli…	--	--
ENSRNOT00000025147	ENSRNOG00000018516	Impa2	18:63016576-63047781	8.06155	9.99547	-0.310217	0.0039	0.264078	inositol monophosphatase 2 [Source:RGD Symbol;Acc:628692]	GO:0005622,GO:0044424,GO:0044237,GO:0046872,GO:0043169,GO:0009058,GO:0044249,GO:0005737,GO:1901576,GO:0044238,GO:0005488,GO:0008152,GO:0071704,GO:0006793,GO:1901615,GO:0006796,GO:0043167,GO:1901617,GO:0016310,GO:0006066,GO:0044710,GO:0044464,GO:0044281,GO:0005623,GO:0046165,GO:0005515,GO:0046855,GO:0006629,GO:0044711,GO:0006020,GO:0046838,GO:0044283,GO:0003824,GO:0071545,GO:0046164,GO:0042578,GO:…	intracellular,intracellular part,cellular metabolic process,metal ion binding,cation binding,biosynthetic process,cellular biosynthetic process,cytoplasm,organic substance biosynthetic process,primary metabolic process,binding,metabolic process,organic substance metabolic process,phosphorus metabolic process,organic hydroxy compound metabolic process,phosphate-containing compound metabolic proces…	rno01100,rno00562,rno04070	Metabolic pathways,Inositol phosphate metabolism,Phosphatidylinositol signaling system
ENSRNOT00000018596	ENSRNOG00000013898	Cdca4	6:137396139-137421283	27.7359	24.0199	0.207521	0.0167	0.547622	cell division cycle associated 4 [Source:RGD Symbol;Acc:1563593]	GO:0005622,GO:0043229,GO:0044424,GO:0043231,GO:0005488,GO:0005634,GO:0043226,GO:0005515,GO:0043227,GO:0044464,GO:0005623,GO:0009987,GO:0003674,GO:0008150,GO:0044699,GO:0005575,GO:0044763,GO:0051301	intracellular,intracellular organelle,intracellular part,intracellular membrane-bounded organelle,binding,nucleus,organelle,protein binding,membrane-bounded organelle,cell part,cell,cellular process,molecular_function,biological_process,single-organism process,cellular_component,single-organism cellular process,cell division	--	--
ENSRNOT00000091089	ENSRNOG00000000053	Crp	13:91054973-91093713	3.2211	3.76643	-0.225642	0.03625	0.746228	C-reactive protein, pentraxin-related [Source:RGD Symbol;Acc:2411]	GO:0044249,GO:0009058,GO:0044271,GO:0044237,GO:0031326,GO:0009889,GO:0031323,GO:0051171,GO:0034641,GO:0019222,GO:0097159,GO:0043170,GO:0006807,GO:0008152,GO:0071704,GO:0005488,GO:0044238,GO:0005515,GO:0048523,GO:1901698,GO:0048519,GO:0046872,GO:0031324,GO:0009892,GO:0031325,GO:0043169,GO:0009893,GO:0097305,GO:0032502,GO:0014070,GO:0048518,GO:0051173,GO:0009628,GO:1901700,GO:0048522,GO:0006979,GO:…	cellular biosynthetic process,biosynthetic process,cellular nitrogen compound biosynthetic process,cellular metabolic process,regulation of cellular biosynthetic process,regulation of biosynthetic process,regulation of cellular metabolic process,regulation of nitrogen compound metabolic process,cellular nitrogen compound metabolic process,regulation of metabolic process,organic cyclic compound bi…	--	--
ENSRNOT00000038449	ENSRNOG00000014661	Zfp385d	15:6200828-6587367	0.635159	0.900681	-0.503898	0.0476	0.818031	zinc finger protein 385D [Source:RGD Symbol;Acc:1359606]	GO:0046872,GO:0043169,GO:0005488,GO:0003676,GO:0043167,GO:0097159,GO:1901363,GO:0046914,GO:0008270,GO:0003674	metal ion binding,cation binding,binding,nucleic acid binding,ion binding,organic cyclic compound binding,heterocyclic compound binding,transition metal ion binding,zinc ion binding,molecular_function	--	--
ENSRNOT00000067650	ENSRNOG00000002055	Noa1	14:33108023-33124171	0.939214	0.419766	1.16187	0.03355	0.724967	nitric oxide associated 1 [Source:RGD Symbol;Acc:1359460]	GO:0031323,GO:0005488,GO:0008219,GO:0016265,GO:0044249,GO:0019222,GO:0010941,GO:0009058,GO:0044237,GO:1901576,GO:0034645,GO:0009059,GO:0071704,GO:0044238,GO:0043167,GO:0044260,GO:0005515,GO:0043170,GO:0097159,GO:1901363,GO:0009987,GO:0043231,GO:0010467,GO:0044763,GO:0008152,GO:0043467,GO:0006091,GO:0015980,GO:0043227,GO:0043229,GO:0005622,GO:0044267,GO:0044699,GO:0044424,GO:0007005,GO:0050794,GO:…	regulation of cellular metabolic process,binding,cell death,death,cellular biosynthetic process,regulation of metabolic process,regulation of cell death,biosynthetic process,cellular metabolic process,organic substance biosynthetic process,cellular macromolecule biosynthetic process,macromolecule biosynthetic process,organic substance metabolic process,primary metabolic process,ion binding,cellul…	--	--
ENSRNOT00000041762	ENSRNOG00000034075	Ube2ql1	1:36185915-36226276	0.383913	0.569305	-0.568422	0.0267	0.661403	ubiquitin-conjugating enzyme E2Q family-like 1 [Source:RGD Symbol;Acc:1598121]	GO:0005488,GO:0044237,GO:0005634,GO:0071704,GO:0044238,GO:0044260,GO:0005515,GO:0043170,GO:0009987,GO:0043231,GO:0043412,GO:0008152,GO:0006464,GO:0036211,GO:0043227,GO:0043229,GO:0005622,GO:0044267,GO:0044424,GO:0032446,GO:0043226,GO:0016567,GO:0019538,GO:0070647,GO:0003674,GO:0044464,GO:0005623,GO:0008150,GO:0005575	binding,cellular metabolic process,nucleus,organic substance metabolic process,primary metabolic process,cellular macromolecule metabolic process,protein binding,macromolecule metabolic process,cellular process,intracellular membrane-bounded organelle,macromolecule modification,metabolic process,cellular protein modification process,protein modification process,membrane-bounded organelle,intracel…	rno04120	Ubiquitin mediated proteolysis
ENSRNOT00000012407	ENSRNOG00000009046	Phf13	5:169161411-169167831	11.2773	9.39101	0.264075	0.00165	0.159238	PHD finger protein 13 [Source:RGD Symbol;Acc:1308145]	GO:0005622,GO:0044237,GO:1901360,GO:0006725,GO:0044260,GO:0006139,GO:0046483,GO:0090304,GO:0034641,GO:0043229,GO:0043170,GO:0006807,GO:0044424,GO:0008152,GO:0071704,GO:0043231,GO:0005488,GO:0044238,GO:0005634,GO:0043226,GO:0043227,GO:0046872,GO:0043169,GO:0044464,GO:0005623,GO:0003682,GO:0009987,GO:0071840,GO:0043167,GO:0003674,GO:0007049,GO:0016043,GO:0008150,GO:0008270,GO:0046914,GO:0071103,GO:…	intracellular,cellular metabolic process,organic cyclic compound metabolic process,cellular aromatic compound metabolic process,cellular macromolecule metabolic process,nucleobase-containing compound metabolic process,heterocycle metabolic process,nucleic acid metabolic process,cellular nitrogen compound metabolic process,intracellular organelle,macromolecule metabolic process,nitrogen compound m…	--	--
ENSRNOT00000004829	ENSRNOG00000003603	Arhgap44	10:51502893-51669297	0.926315	0.430813	1.10444	0.02925	0.686328	Rho GTPase activating protein 44 [Source:RGD Symbol;Acc:1305664]	GO:0005622,GO:0044424,GO:0043229,GO:0043231,GO:0044237,GO:0043226,GO:0043227,GO:0034641,GO:0006807,GO:0005737,GO:0006139,GO:0006725,GO:1901360,GO:0046483,GO:0044238,GO:0005488,GO:0008152,GO:0071704,GO:0044444,GO:0032940,GO:0006793,GO:0046903,GO:0006796,GO:0043167,GO:0051171,GO:0031323,GO:0019219,GO:0044710,GO:0044464,GO:0044281,GO:0005623,GO:0019222,GO:0080090,GO:0005515,GO:0051649,GO:1901564,GO:…	intracellular,intracellular part,intracellular organelle,intracellular membrane-bounded organelle,cellular metabolic process,organelle,membrane-bounded organelle,cellular nitrogen compound metabolic process,nitrogen compound metabolic process,cytoplasm,nucleobase-containing compound metabolic process,cellular aromatic compound metabolic process,organic cyclic compound metabolic process,heterocycl…	--	--
ENSRNOT00000084734	ENSRNOG00000054625	Fhod1	19:37284922-37303788	6.148	7.20592	-0.229064	0.0099	0.430767	formin homology 2 domain containing 1 [Source:RGD Symbol;Acc:1589776]	GO:0080090,GO:0031323,GO:0034654,GO:0044271,GO:0060255,GO:0019438,GO:0018130,GO:0005488,GO:1901362,GO:0032774,GO:0006351,GO:0044249,GO:0019222,GO:0009058,GO:0044237,GO:0006355,GO:2001141,GO:0031326,GO:1901576,GO:0051252,GO:0051171,GO:0006357,GO:0009889,GO:0019219,GO:2000112,GO:0010556,GO:0010468,GO:0034645,GO:0009059,GO:0005634,GO:0071704,GO:0044238,GO:0016070,GO:0048518,GO:0006366,GO:0044260,GO:…	regulation of primary metabolic process,regulation of cellular metabolic process,nucleobase-containing compound biosynthetic process,cellular nitrogen compound biosynthetic process,regulation of macromolecule metabolic process,aromatic compound biosynthetic process,heterocycle biosynthetic process,binding,organic cyclic compound biosynthetic process,RNA biosynthetic process,transcription, DNA-dep…	--	--
ENSRNOT00000012300	ENSRNOG00000009274	Fut11	15:4031503-4035064	14.0321	11.9665	0.229735	0.0151	0.524319	fucosyltransferase 11 [Source:RGD Symbol;Acc:628731]	GO:0044249,GO:0009058,GO:1901576,GO:0005622,GO:0034645,GO:0009059,GO:0044237,GO:0044260,GO:0043229,GO:0043170,GO:0044424,GO:0008152,GO:0071704,GO:0043231,GO:0005488,GO:0044238,GO:0043226,GO:0005515,GO:0043227,GO:0044446,GO:0044422,GO:0044464,GO:0005623,GO:0005737,GO:0009987,GO:0043412,GO:0044267,GO:0006464,GO:0036211,GO:0003674,GO:0044444,GO:0044723,GO:0019538,GO:1901137,GO:0016740,GO:0036065,GO:…	cellular biosynthetic process,biosynthetic process,organic substance biosynthetic process,intracellular,cellular macromolecule biosynthetic process,macromolecule biosynthetic process,cellular metabolic process,cellular macromolecule metabolic process,intracellular organelle,macromolecule metabolic process,intracellular part,metabolic process,organic substance metabolic process,intracellular membr…	--	--
ENSRNOT00000017889	ENSRNOG00000013390	Kbtbd8	4:127164452-127177477	4.07051	3.26857	0.316549	0.00105	0.117908	kelch repeat and BTB domain containing 8 [Source:RGD Symbol;Acc:1563166]	--	--	--	--
ENSRNOT00000030934	ENSRNOG00000025768	Clk1	9:65296777-65307995	47.9505	41.8518	0.196256	0.01875	0.573254	CDC-like kinase 1 [Source:RGD Symbol;Acc:1311469]	GO:0005622,GO:0044237,GO:0010467,GO:1901360,GO:0006725,GO:0016070,GO:0044260,GO:0051252,GO:0006139,GO:0031323,GO:0046483,GO:0080090,GO:0060255,GO:0090304,GO:0051171,GO:0019219,GO:0010468,GO:0034641,GO:0043229,GO:0019222,GO:1901363,GO:0097159,GO:0043170,GO:0006807,GO:0044424,GO:0008152,GO:0071704,GO:0043231,GO:0005488,GO:0044238,GO:0005634,GO:0043226,GO:0005515,GO:0043227,GO:0044464,GO:0006796,GO:…	intracellular,cellular metabolic process,gene expression,organic cyclic compound metabolic process,cellular aromatic compound metabolic process,RNA metabolic process,cellular macromolecule metabolic process,regulation of RNA metabolic process,nucleobase-containing compound metabolic process,regulation of cellular metabolic process,heterocycle metabolic process,regulation of primary metabolic proc…	rno05134	Legionellosis
ENSRNOT00000039082	ENSRNOG00000026907	Zbtb37	13:78836586-78852182	0.486036	1.03539	-1.09104	0.02685	0.663603	zinc finger and BTB domain containing 37 [Source:RGD Symbol;Acc:1308731]	GO:0046872,GO:0043169,GO:0005488,GO:0003676,GO:0043167,GO:0097159,GO:1901363,GO:0003674	metal ion binding,cation binding,binding,nucleic acid binding,ion binding,organic cyclic compound binding,heterocyclic compound binding,molecular_function	--	--
ENSRNOT00000001331	ENSRNOG00000001006	Nptx2	12:12013910-12025549	4.48515	5.20642	-0.215137	0.03625	0.746228	neuronal pentraxin 2 [Source:RGD Symbol;Acc:1309447]	GO:0008306,GO:0050890,GO:0007612,GO:0007611,GO:0007610,GO:0044708,GO:0008150,GO:0044699,GO:0044707,GO:0032501,GO:0050896,GO:0003008,GO:0050877	associative learning,cognition,learning,learning or memory,behavior,single-organism behavior,biological_process,single-organism process,single-multicellular organism process,multicellular organismal process,response to stimulus,system process,neurological system process	--	--
ENSRNOT00000017181	ENSRNOG00000012886	Maff	7:120580742-120592095	8.69794	6.01442	0.532249	5e-05	0.011183	v-maf avian musculoaponeurotic fibrosarcoma oncogene homolog F [Source:RGD Symbol;Acc:1309531]	GO:0044249,GO:0009058,GO:1901576,GO:1901362,GO:0005622,GO:0034645,GO:0019438,GO:0009059,GO:0018130,GO:0034654,GO:0006351,GO:0003676,GO:0044271,GO:0044237,GO:0032774,GO:0010467,GO:0031326,GO:0009889,GO:0006355,GO:2001141,GO:1901360,GO:0006725,GO:0016070,GO:0044260,GO:2000112,GO:0051252,GO:0006139,GO:0031323,GO:0046483,GO:0080090,GO:0060255,GO:0010556,GO:0090304,GO:0051171,GO:0019219,GO:0010468,GO:…	cellular biosynthetic process,biosynthetic process,organic substance biosynthetic process,organic cyclic compound biosynthetic process,intracellular,cellular macromolecule biosynthetic process,aromatic compound biosynthetic process,macromolecule biosynthetic process,heterocycle biosynthetic process,nucleobase-containing compound biosynthetic process,transcription, DNA-dependent,nucleic acid bindi…	--	--
ENSRNOT00000016582	ENSRNOG00000012409	Exosc3	5:60868501-60871705	15.1207	12.5366	0.270378	0.0158	0.535094	exosome component 3 [Source:RGD Symbol;Acc:1304739]	GO:0005622,GO:0003676,GO:0044237,GO:0010467,GO:1901360,GO:0006725,GO:0016070,GO:0044260,GO:0006139,GO:0031323,GO:0046483,GO:0080090,GO:0060255,GO:0090304,GO:0051171,GO:0019219,GO:0034641,GO:0043229,GO:0019222,GO:1901363,GO:0097159,GO:0043170,GO:0006807,GO:0044424,GO:0008152,GO:0071704,GO:0043231,GO:0005488,GO:0044238,GO:0005634,GO:0043226,GO:0005515,GO:0043227,GO:0031325,GO:0009893,GO:0032502,GO:…	intracellular,nucleic acid binding,cellular metabolic process,gene expression,organic cyclic compound metabolic process,cellular aromatic compound metabolic process,RNA metabolic process,cellular macromolecule metabolic process,nucleobase-containing compound metabolic process,regulation of cellular metabolic process,heterocycle metabolic process,regulation of primary metabolic process,regulation …	rno03018	RNA degradation
ENSRNOT00000085315	ENSRNOG00000058186	Errfi1	5:167952727-167966009	10.3274	8.3985	0.298278	0.00105	0.117908	ERBB receptor feedback inhibitor 1 [Source:RGD Symbol;Acc:1307599]	GO:0044249,GO:0009058,GO:1901576,GO:0005622,GO:0009059,GO:0044237,GO:0031326,GO:0009889,GO:0044260,GO:0031323,GO:0080090,GO:0060255,GO:0010556,GO:0043229,GO:0019222,GO:0043170,GO:0044424,GO:0008152,GO:0071704,GO:0043231,GO:0005488,GO:0044238,GO:0005634,GO:0043226,GO:0010558,GO:0031327,GO:0005515,GO:0009890,GO:0043227,GO:0048523,GO:1901698,GO:0048519,GO:0031324,GO:0009892,GO:0010605,GO:0097305,GO:…	cellular biosynthetic process,biosynthetic process,organic substance biosynthetic process,intracellular,macromolecule biosynthetic process,cellular metabolic process,regulation of cellular biosynthetic process,regulation of biosynthetic process,cellular macromolecule metabolic process,regulation of cellular metabolic process,regulation of primary metabolic process,regulation of macromolecule meta…	--	--
ENSRNOT00000080840	ENSRNOG00000020130	Arhgef1	1:81779379-81797236	3.62468	1.30052	1.47877	0.00075	0.0947104	Rho guanine nucleotide exchange factor 1 [Source:RGD Symbol;Acc:620951]	GO:0023051,GO:0019219,GO:0051171,GO:0010646,GO:0048583,GO:0005488,GO:0046483,GO:0006139,GO:0009966,GO:0006725,GO:0034641,GO:0031323,GO:0006807,GO:0080090,GO:1901360,GO:0035556,GO:0019222,GO:0005622,GO:0019220,GO:0051174,GO:0046434,GO:0044237,GO:0043085,GO:0050789,GO:0065009,GO:1901292,GO:0006793,GO:0006796,GO:0005515,GO:0050794,GO:0006195,GO:0072523,GO:0044238,GO:0006163,GO:0009166,GO:0019439,GO:…	regulation of signaling,regulation of nucleobase-containing compound metabolic process,regulation of nitrogen compound metabolic process,regulation of cell communication,regulation of response to stimulus,binding,heterocycle metabolic process,nucleobase-containing compound metabolic process,regulation of signal transduction,cellular aromatic compound metabolic process,cellular nitrogen compound m…	rno04810,rno04270,rno04611,rno05205	Regulation of actin cytoskeleton,Vascular smooth muscle contraction,Platelet activation,Proteoglycans in cancer
ENSRNOT00000080574	ENSRNOG00000060325	Lefty2	13:99173483-99178037	0.628777	0.247759	1.34361	0.044	0.796545	Left-right determination factor 2 [Source:RGD Symbol;Acc:1359679]	GO:0005488,GO:0005515,GO:0009987,GO:0044763,GO:0005126,GO:0044699,GO:0003674,GO:0005102,GO:0040007,GO:0008083,GO:0016049,GO:0005160,GO:0008150,GO:0005575,GO:0005576	binding,protein binding,cellular process,single-organism cellular process,cytokine receptor binding,single-organism process,molecular_function,receptor binding,growth,growth factor activity,cell growth,transforming growth factor beta receptor binding,biological_process,cellular_component,extracellular region	rno04550,rno04350	Signaling pathways regulating pluripotency of stem cells,TGF-beta signaling pathway
ENSRNOT00000048711	ENSRNOG00000032136	Cdc42ep3	6:1922499-1942972	24.6335	21.4176	0.201828	0.02515	0.648632	CDC42 effector protein 3 [Source:RGD Symbol;Acc:1305858]	GO:0005622,GO:0044237,GO:1901360,GO:0006725,GO:0006139,GO:0031323,GO:0046483,GO:0080090,GO:0051171,GO:0019219,GO:0034641,GO:0043229,GO:0019222,GO:0006807,GO:0044424,GO:0008152,GO:0071704,GO:0005488,GO:0044238,GO:0043226,GO:0005515,GO:0032502,GO:0048518,GO:0048522,GO:0044464,GO:0006796,GO:0005623,GO:0006793,GO:0048856,GO:0044767,GO:0005737,GO:0009653,GO:0009987,GO:0048869,GO:0035556,GO:0050793,GO:…	intracellular,cellular metabolic process,organic cyclic compound metabolic process,cellular aromatic compound metabolic process,nucleobase-containing compound metabolic process,regulation of cellular metabolic process,heterocycle metabolic process,regulation of primary metabolic process,regulation of nitrogen compound metabolic process,regulation of nucleobase-containing compound metabolic proces…	--	--
ENSRNOT00000066383	ENSRNOG00000042528	Tmem190	1:72630237-72632185	1.3851	0.686901	1.01182	0.00455	0.285791	transmembrane protein 190 [Source:RGD Symbol;Acc:1583927]	GO:0005622,GO:0044424,GO:0043229,GO:0043231,GO:0043226,GO:0043227,GO:0005737,GO:0044446,GO:0005488,GO:0044422,GO:0044444,GO:0007275,GO:0005634,GO:0032502,GO:0048513,GO:0048731,GO:0048856,GO:0048869,GO:0030154,GO:0044767,GO:0031090,GO:0044464,GO:0005623,GO:0048534,GO:0002520,GO:0005515,GO:0030097,GO:0002244,GO:0002079,GO:0003674,GO:0030667,GO:0043621,GO:0012505,GO:0030141,GO:0002376,GO:0009987,GO:…	intracellular,intracellular part,intracellular organelle,intracellular membrane-bounded organelle,organelle,membrane-bounded organelle,cytoplasm,intracellular organelle part,binding,organelle part,cytoplasmic part,multicellular organismal development,nucleus,developmental process,organ development,system development,anatomical structure development,cellular developmental process,cell differentiat…	--	--
ENSRNOT00000013193	ENSRNOG00000009906	Slfnl1	5:139468545-139473017	1.2269	0.915913	0.421738	0.0485	0.821524	schlafen-like 1 [Source:RGD Symbol;Acc:1564075]	GO:0005488,GO:0043167,GO:0097159,GO:1901363,GO:0003674,GO:0032555,GO:0017076,GO:0032553,GO:0043168,GO:0032559,GO:0035639,GO:0030554,GO:0005524,GO:0032550,GO:0001883,GO:0032549,GO:0001882,GO:0000166,GO:1901265,GO:0036094	binding,ion binding,organic cyclic compound binding,heterocyclic compound binding,molecular_function,purine ribonucleotide binding,purine nucleotide binding,ribonucleotide binding,anion binding,adenyl ribonucleotide binding,purine ribonucleoside triphosphate binding,adenyl nucleotide binding,ATP binding,purine ribonucleoside binding,purine nucleoside binding,ribonucleoside binding,nucleoside bind…	--	--
ENSRNOT00000086548	ENSRNOG00000054259	Klf11	6:43829944-43841651	12.2188	14.1944	-0.216214	0.0136	0.50333	Kruppel-like factor 11 [Source:RGD Symbol;Acc:1306646]	GO:0044249,GO:0009058,GO:1901576,GO:1901362,GO:0034645,GO:0019438,GO:0009059,GO:0018130,GO:0034654,GO:0006351,GO:0003676,GO:0044271,GO:0044237,GO:0032774,GO:0010467,GO:0031326,GO:0009889,GO:0006355,GO:2001141,GO:1901360,GO:0006725,GO:0016070,GO:0044260,GO:2000112,GO:0051252,GO:0006139,GO:0031323,GO:0046483,GO:0080090,GO:0060255,GO:0010556,GO:0090304,GO:0051171,GO:0019219,GO:0010468,GO:0001071,GO:…	cellular biosynthetic process,biosynthetic process,organic substance biosynthetic process,organic cyclic compound biosynthetic process,cellular macromolecule biosynthetic process,aromatic compound biosynthetic process,macromolecule biosynthetic process,heterocycle biosynthetic process,nucleobase-containing compound biosynthetic process,transcription, DNA-dependent,nucleic acid binding,cellular ni…	--	--
ENSRNOT00000016621	ENSRNOG00000012427	Veph1	2:157869391-158156444	0.599787	0.218334	1.45791	0.016	0.538839	ventricular zone expressed PH domain-containing 1 [Source:RGD Symbol;Acc:1308217]	GO:0044464,GO:0005623,GO:0005575,GO:0016020,GO:0005886,GO:0071944	cell part,cell,cellular_component,membrane,plasma membrane,cell periphery	--	--
ENSRNOT00000047917	ENSRNOG00000032018	Tmem200b	5:150080071-150080926	4.72108	6.10984	-0.372019	0.01615	0.540201	transmembrane protein 200B [Source:RGD Symbol;Acc:1585251]	GO:0005575,GO:0016020,GO:0044425,GO:0031224,GO:0016021	cellular_component,membrane,membrane part,intrinsic to membrane,integral to membrane	--	--
ENSRNOT00000020505	ENSRNOG00000015076	Cyp26b1	4:116261795-116278615	1.21525	1.65058	-0.441724	0.0003	0.0479271	cytochrome P450, family 26, subfamily b, polypeptide 1 [Source:RGD Symbol;Acc:631379]	GO:0005622,GO:0044424,GO:0043229,GO:0043231,GO:0044237,GO:1901363,GO:0097159,GO:0043226,GO:0046872,GO:0043227,GO:0043169,GO:0010467,GO:0005737,GO:0009790,GO:0048598,GO:0044446,GO:0044238,GO:0043170,GO:0005488,GO:0008152,GO:0071704,GO:0044422,GO:0009887,GO:0044444,GO:0007275,GO:0007389,GO:0010817,GO:0001501,GO:0032502,GO:0048513,GO:0060349,GO:0048705,GO:1901700,GO:0043167,GO:0012501,GO:0008219,GO:…	intracellular,intracellular part,intracellular organelle,intracellular membrane-bounded organelle,cellular metabolic process,heterocyclic compound binding,organic cyclic compound binding,organelle,metal ion binding,membrane-bounded organelle,cation binding,gene expression,cytoplasm,embryo development,embryonic morphogenesis,intracellular organelle part,primary metabolic process,macromolecule meta…	rno01100,rno00830	Metabolic pathways,Retinol metabolism
ENSRNOT00000083215	ENSRNOG00000015124	Gpam	1:275846818-275906686	11.4894	13.5412	-0.237054	0.03955	0.768713	glycerol-3-phosphate acyltransferase, mitochondrial [Source:RGD Symbol;Acc:61847]	GO:0044249,GO:0009058,GO:1901576,GO:0005622,GO:0044237,GO:0043229,GO:0044424,GO:0008152,GO:0071704,GO:0043231,GO:0044238,GO:0043226,GO:0043227,GO:0048523,GO:0048519,GO:0010941,GO:0048518,GO:0008219,GO:0016265,GO:0042981,GO:0006915,GO:1901700,GO:0043067,GO:0048522,GO:0044446,GO:0012501,GO:0044422,GO:0044464,GO:0006796,GO:0005623,GO:0006793,GO:0010033,GO:0051239,GO:0060548,GO:0043066,GO:0005737,GO:…	cellular biosynthetic process,biosynthetic process,organic substance biosynthetic process,intracellular,cellular metabolic process,intracellular organelle,intracellular part,metabolic process,organic substance metabolic process,intracellular membrane-bounded organelle,primary metabolic process,organelle,membrane-bounded organelle,negative regulation of cellular process,negative regulation of biol…	rno01100,rno00561,rno00564	Metabolic pathways,Glycerolipid metabolism,Glycerophospholipid metabolism
ENSRNOT00000027312	ENSRNOG00000027924	Fam83g	10:47930632-47997796	15.14	12.7464	0.248278	0.0047	0.290834	family with sequence similarity 83, member G [Source:RGD Symbol;Acc:2322345]	GO:0044249,GO:0009058,GO:1901576,GO:1901362,GO:0005622,GO:0034645,GO:0019438,GO:0009059,GO:0018130,GO:0034654,GO:0006351,GO:0044271,GO:0044237,GO:0032774,GO:0010467,GO:0031326,GO:0009889,GO:0006355,GO:2001141,GO:1901360,GO:0006725,GO:0016070,GO:0044260,GO:2000112,GO:0051252,GO:0006139,GO:0031323,GO:0046483,GO:0080090,GO:0060255,GO:0010556,GO:0090304,GO:0051171,GO:0019219,GO:0010468,GO:0034641,GO:…	cellular biosynthetic process,biosynthetic process,organic substance biosynthetic process,organic cyclic compound biosynthetic process,intracellular,cellular macromolecule biosynthetic process,aromatic compound biosynthetic process,macromolecule biosynthetic process,heterocycle biosynthetic process,nucleobase-containing compound biosynthetic process,transcription, DNA-dependent,cellular nitrogen …	--	--
ENSRNOT00000057898	ENSRNOG00000038047	Mt1	17:78783436-78812111	470.005	403.842	0.218883	0.01435	0.513396	metallothionein 1 [Source:RGD Symbol;Acc:3117]	GO:0005622,GO:0043229,GO:0044424,GO:0043231,GO:0005488,GO:0005634,GO:0043226,GO:0043227,GO:0048523,GO:0048519,GO:0046872,GO:0043169,GO:0010941,GO:0008219,GO:0016265,GO:0042981,GO:0006915,GO:1901700,GO:0043067,GO:0012501,GO:0044464,GO:0010035,GO:0005623,GO:0070887,GO:1901701,GO:0060548,GO:0043066,GO:0005737,GO:0009987,GO:0043069,GO:0035556,GO:0043523,GO:0046686,GO:0043167,GO:0010038,GO:0003674,GO:…	intracellular,intracellular organelle,intracellular part,intracellular membrane-bounded organelle,binding,nucleus,organelle,membrane-bounded organelle,negative regulation of cellular process,negative regulation of biological process,metal ion binding,cation binding,regulation of cell death,cell death,death,regulation of apoptotic process,apoptotic process,response to oxygen-containing compound,re…	--	--
ENSRNOT00000057895	ENSRNOG00000038045	Rpl34-ps1	17:78876110-78876537	168.789	190.196	-0.172268	0.0421	0.786565	ribosomal protein L34, pseudogene 1 [Source:RGD Symbol;Acc:1595454]	GO:0044249,GO:0009058,GO:1901576,GO:0005622,GO:0034645,GO:0009059,GO:0003676,GO:0044237,GO:0010467,GO:0044260,GO:0043229,GO:1901363,GO:0097159,GO:0043170,GO:0044424,GO:0008152,GO:0071704,GO:0005488,GO:0044238,GO:0043226,GO:0044446,GO:0044422,GO:0044464,GO:0005623,GO:0005737,GO:0009987,GO:0044267,GO:0071840,GO:0003674,GO:0044444,GO:0005829,GO:0044445,GO:0022626,GO:0044085,GO:0042254,GO:0005840,GO:…	cellular biosynthetic process,biosynthetic process,organic substance biosynthetic process,intracellular,cellular macromolecule biosynthetic process,macromolecule biosynthetic process,nucleic acid binding,cellular metabolic process,gene expression,cellular macromolecule metabolic process,intracellular organelle,heterocyclic compound binding,organic cyclic compound binding,macromolecule metabolic p…	rno03010	Ribosome
ENSRNOT00000012388	ENSRNOG00000009354	Nrarp	3:2396142-2398689	8.88472	7.76075	0.195131	0.0313	0.705583	Notch-regulated ankyrin repeat protein [Source:RGD Symbol;Acc:1591939]	GO:0044249,GO:0009058,GO:1901576,GO:1901362,GO:0034645,GO:0019438,GO:0009059,GO:0018130,GO:0034654,GO:0006351,GO:0044271,GO:0044237,GO:0032774,GO:0010467,GO:0031326,GO:0009889,GO:0006355,GO:2001141,GO:1901360,GO:0006725,GO:0016070,GO:0044260,GO:2000112,GO:0051252,GO:0006139,GO:0031323,GO:0046483,GO:0080090,GO:0060255,GO:0010556,GO:0090304,GO:0051171,GO:0019219,GO:0010468,GO:0034641,GO:0019222,GO:…	cellular biosynthetic process,biosynthetic process,organic substance biosynthetic process,organic cyclic compound biosynthetic process,cellular macromolecule biosynthetic process,aromatic compound biosynthetic process,macromolecule biosynthetic process,heterocycle biosynthetic process,nucleobase-containing compound biosynthetic process,transcription, DNA-dependent,cellular nitrogen compound biosy…	--	--
ENSRNOT00000076307	ENSRNOG00000037251	Zfp248	4:150482666-150506557	1.12397	0.826769	0.44305	0.0187	0.57318	zinc finger protein 248 [Source:RGD Symbol;Acc:1561270]	GO:0080090,GO:0031323,GO:0034654,GO:0044271,GO:0060255,GO:0046872,GO:0043169,GO:0019438,GO:0018130,GO:0005488,GO:1901362,GO:0032774,GO:0006351,GO:0044249,GO:0019222,GO:0009058,GO:0044237,GO:0006355,GO:2001141,GO:0031326,GO:1901576,GO:0051252,GO:0051171,GO:0009889,GO:0019219,GO:0003676,GO:2000112,GO:0010556,GO:0010468,GO:0034645,GO:0009059,GO:0071704,GO:0044238,GO:0016070,GO:0043167,GO:0044260,GO:…	regulation of primary metabolic process,regulation of cellular metabolic process,nucleobase-containing compound biosynthetic process,cellular nitrogen compound biosynthetic process,regulation of macromolecule metabolic process,metal ion binding,cation binding,aromatic compound biosynthetic process,heterocycle biosynthetic process,binding,organic cyclic compound biosynthetic process,RNA biosynthet…	--	--
ENSRNOT00000009489	ENSRNOG00000007202	Sema3d	4:19224309-19413484	0.507968	0.372878	0.446035	0.01925	0.579879	semaphorin 3D [Source:RGD Symbol;Acc:727939]	GO:0030335,GO:0040017,GO:2000147,GO:0051272,GO:0050795,GO:0040012,GO:0009888,GO:0030334,GO:2000145,GO:0051270,GO:0050920,GO:0051239,GO:0007275,GO:0006935,GO:0042330,GO:0048519,GO:0048870,GO:0051674,GO:0040011,GO:0030154,GO:0048583,GO:0005488,GO:0016477,GO:0032502,GO:0009653,GO:0048522,GO:0032879,GO:0048518,GO:0007610,GO:0048523,GO:2000026,GO:0048731,GO:0048585,GO:0048869,GO:0005102,GO:0048513,GO:…	positive regulation of cell migration,positive regulation of locomotion,positive regulation of cell motility,positive regulation of cellular component movement,regulation of behavior,regulation of locomotion,tissue development,regulation of cell migration,regulation of cell motility,regulation of cellular component movement,regulation of chemotaxis,regulation of multicellular organismal process,m…	rno04360	Axon guidance
ENSRNOT00000072152	ENSRNOG00000048164	Acad8	8:28024122-28044876	1.42528	0.999285	0.512277	0.04245	0.789163	acyl-Coenzyme A dehydrogenase family, member 8 [Source:MGI Symbol;Acc:MGI:1914198]	GO:0005622,GO:0044237,GO:0043229,GO:1901363,GO:0097159,GO:0044424,GO:0008152,GO:0071704,GO:0043231,GO:0005488,GO:0044238,GO:0043226,GO:0043227,GO:0044464,GO:0005623,GO:0005737,GO:0009987,GO:0043167,GO:0003674,GO:0044444,GO:0005739,GO:0006629,GO:0044255,GO:0044710,GO:0008150,GO:0006631,GO:0055114,GO:0055088,GO:0050662,GO:0044281,GO:0030258,GO:0065007,GO:0006635,GO:0016491,GO:0048037,GO:0032787,GO:…	intracellular,cellular metabolic process,intracellular organelle,heterocyclic compound binding,organic cyclic compound binding,intracellular part,metabolic process,organic substance metabolic process,intracellular membrane-bounded organelle,binding,primary metabolic process,organelle,membrane-bounded organelle,cell part,cell,cytoplasm,cellular process,ion binding,molecular_function,cytoplasmic pa…	rno01100,rno00280	Metabolic pathways,Valine, leucine and isoleucine degradation
ENSRNOT00000058151	ENSRNOG00000000274	Phyhipl	20:19318249-19358719	5.24963	3.95446	0.408736	0.0387	0.761746	phytanoyl-CoA 2-hydroxylase interacting protein-like [Source:RGD Symbol;Acc:1307967]	GO:0043231,GO:0043227,GO:0043229,GO:0005622,GO:0044424,GO:0043226,GO:0005737,GO:0044464,GO:0005739,GO:0044444,GO:0005623,GO:0005575	intracellular membrane-bounded organelle,membrane-bounded organelle,intracellular organelle,intracellular,intracellular part,organelle,cytoplasm,cell part,mitochondrion,cytoplasmic part,cell,cellular_component	--	--
ENSRNOT00000008008	ENSRNOG00000021403	Rhob	6:33689126-33691301	192.285	152.534	0.334109	5e-05	0.011183	ras homolog family member B [Source:RGD Symbol;Acc:621309]	GO:0005622,GO:0043229,GO:1901363,GO:0097159,GO:0044424,GO:0043231,GO:0005488,GO:0005634,GO:0043226,GO:0005515,GO:0043227,GO:0048523,GO:0048519,GO:0032502,GO:0010941,GO:0048518,GO:0008219,GO:0016265,GO:0042981,GO:0006915,GO:0009628,GO:1901700,GO:0043067,GO:0048522,GO:0044446,GO:0012501,GO:0006979,GO:0000302,GO:0044422,GO:0007275,GO:0044464,GO:0010035,GO:0010942,GO:0009314,GO:0005623,GO:0043065,GO:…	intracellular,intracellular organelle,heterocyclic compound binding,organic cyclic compound binding,intracellular part,intracellular membrane-bounded organelle,binding,nucleus,organelle,protein binding,membrane-bounded organelle,negative regulation of cellular process,negative regulation of biological process,developmental process,regulation of cell death,positive regulation of biological process…	--	--
ENSRNOT00000024545	ENSRNOG00000018123	Ccny	17:62332536-62462644	26.8428	31.2584	-0.219708	0.01165	0.471542	cyclin Y [Source:RGD Symbol;Acc:1565969]	GO:0080090,GO:0031323,GO:0060255,GO:0005488,GO:0023051,GO:0010646,GO:0019222,GO:0044237,GO:0005634,GO:0071704,GO:0044238,GO:0048518,GO:0044260,GO:0005515,GO:0009966,GO:0043170,GO:0009987,GO:0009893,GO:0048522,GO:0048583,GO:0043231,GO:0006793,GO:0043412,GO:0043549,GO:0006796,GO:0044763,GO:0031325,GO:0019220,GO:0051174,GO:0008152,GO:0071900,GO:0045859,GO:0006464,GO:0036211,GO:0051338,GO:0006468,GO:…	regulation of primary metabolic process,regulation of cellular metabolic process,regulation of macromolecule metabolic process,binding,regulation of signaling,regulation of cell communication,regulation of metabolic process,cellular metabolic process,nucleus,organic substance metabolic process,primary metabolic process,positive regulation of biological process,cellular macromolecule metabolic pro…	--	--
ENSRNOT00000015415	ENSRNOG00000011595	Senp8	8:64559014-64572850	2.40104	3.39664	-0.500451	0.00895	0.410508	SUMO/sentrin peptidase family member, NEDD8 specific [Source:RGD Symbol;Acc:1309955]	GO:0044238,GO:0043170,GO:0008152,GO:0071704,GO:0003824,GO:0019538,GO:0003674,GO:0008234,GO:0006508,GO:0070011,GO:0008233,GO:0016787,GO:0008150	primary metabolic process,macromolecule metabolic process,metabolic process,organic substance metabolic process,catalytic activity,protein metabolic process,molecular_function,cysteine-type peptidase activity,proteolysis,peptidase activity, acting on L-amino acid peptides,peptidase activity,hydrolase activity,biological_process	--	--
ENSRNOT00000051917	ENSRNOG00000030736	Hist2h2ac	2:198360300-198360678	58.3596	68.3055	-0.227033	0.04425	0.798672	histone cluster 2, H2ac [Source:RGD Symbol;Acc:1560965]	GO:0044249,GO:0009058,GO:1901576,GO:1901362,GO:0005622,GO:0034645,GO:0019438,GO:0009059,GO:0018130,GO:0034654,GO:0006351,GO:0003676,GO:0044271,GO:0044237,GO:0032774,GO:0010467,GO:0031326,GO:0009889,GO:0006355,GO:2001141,GO:1901360,GO:0006725,GO:0016070,GO:0044260,GO:2000112,GO:0051252,GO:0006139,GO:0031323,GO:0046483,GO:0080090,GO:0060255,GO:0010556,GO:0090304,GO:0051171,GO:0019219,GO:0010468,GO:…	cellular biosynthetic process,biosynthetic process,organic substance biosynthetic process,organic cyclic compound biosynthetic process,intracellular,cellular macromolecule biosynthetic process,aromatic compound biosynthetic process,macromolecule biosynthetic process,heterocycle biosynthetic process,nucleobase-containing compound biosynthetic process,transcription, DNA-dependent,nucleic acid bindi…	rno05034,rno05322	Alcoholism,Systemic lupus erythematosus
ENSRNOT00000002981	ENSRNOG00000002175	Clock	14:34446615-34502218	0.242885	0.537724	-1.14659	0.04445	0.800093	clock circadian regulator [Source:RGD Symbol;Acc:620271]	GO:0080090,GO:0031323,GO:0001071,GO:0003700,GO:0000982,GO:0034654,GO:0044271,GO:0060255,GO:0019438,GO:0009888,GO:0000981,GO:0018130,GO:0005488,GO:0023051,GO:1901362,GO:0032774,GO:0010646,GO:0006351,GO:0048523,GO:0044249,GO:0019222,GO:0051239,GO:0009058,GO:0044237,GO:0006355,GO:2001141,GO:0031326,GO:1901576,GO:0051252,GO:0051171,GO:0006357,GO:0009889,GO:0019219,GO:0003676,GO:2000112,GO:0010556,GO:…	regulation of primary metabolic process,regulation of cellular metabolic process,nucleic acid binding transcription factor activity,sequence-specific DNA binding transcription factor activity,RNA polymerase II core promoter proximal region sequence-specific DNA binding transcription factor activity,nucleobase-containing compound biosynthetic process,cellular nitrogen compound biosynthetic process…	rno04710,rno05168,rno04728	Circadian rhythm,Herpes simplex infection,Dopaminergic synapse
ENSRNOT00000086622	ENSRNOG00000058909	Rps9	1:64018124-64126611	94.2723	72.1215	0.386406	0.035	0.738119	ribosomal protein S9 [Source:RGD Symbol;Acc:619889]	GO:0080090,GO:0031323,GO:0060255,GO:0005488,GO:0044249,GO:0019222,GO:0009058,GO:0044237,GO:0031326,GO:1901576,GO:0009889,GO:0003676,GO:2000112,GO:0010556,GO:0010468,GO:0034645,GO:0009059,GO:0071704,GO:0044238,GO:0048518,GO:0044260,GO:0043170,GO:0097159,GO:1901363,GO:0009987,GO:0009893,GO:0048522,GO:0010467,GO:0031325,GO:0008152,GO:0010604,GO:0065008,GO:0031328,GO:0043229,GO:0005622,GO:0009891,GO:…	regulation of primary metabolic process,regulation of cellular metabolic process,regulation of macromolecule metabolic process,binding,cellular biosynthetic process,regulation of metabolic process,biosynthetic process,cellular metabolic process,regulation of cellular biosynthetic process,organic substance biosynthetic process,regulation of biosynthetic process,nucleic acid binding,regulation of c…	rno03010	Ribosome
ENSRNOT00000003630	ENSRNOG00000002657	Pla2g4a	13:66988936-67206693	3.39813	0.364506	3.22073	0.02985	0.692468	phospholipase A2 group IVA [Source:RGD Symbol;Acc:67366]	GO:0043169,GO:0046872,GO:0043167,GO:0015718,GO:0005488,GO:0070887,GO:0009058,GO:1901576,GO:0044249,GO:0015849,GO:0046942,GO:0015909,GO:0042127,GO:0008283,GO:0046677,GO:0015711,GO:0005622,GO:0071236,GO:0006811,GO:0006820,GO:0015908,GO:0046434,GO:0044237,GO:0050482,GO:0005783,GO:0097237,GO:0043227,GO:0044765,GO:0006690,GO:1901568,GO:0050789,GO:0006793,GO:0006796,GO:0051179,GO:0050794,GO:0043231,GO:…	cation binding,metal ion binding,ion binding,monocarboxylic acid transport,binding,cellular response to chemical stimulus,biosynthetic process,organic substance biosynthetic process,cellular biosynthetic process,organic acid transport,carboxylic acid transport,long-chain fatty acid transport,regulation of cell proliferation,cell proliferation,response to antibiotic,organic anion transport,intrace…	rno04014,rno04666,rno04270,rno00591,rno04726,rno00565,rno00590,rno00592,rno04750,rno04724,rno04010,rno04370,rno00564,rno04664,rno04611,rno04730,rno04921,rno04912,rno04913,rno01100	Ras signaling pathway,Fc gamma R-mediated phagocytosis,Vascular smooth muscle contraction,Linoleic acid metabolism,Serotonergic synapse,Ether lipid metabolism,Arachidonic acid metabolism,alpha-Linolenic acid metabolism,Inflammatory mediator regulation of TRP channels,Glutamatergic synapse,MAPK signaling pathway,VEGF signaling pathway,Glycerophospholipid metabolism,Fc epsilon RI signaling pathway,…
ENSRNOT00000065247	ENSRNOG00000029427	Grhl3	5:153893038-153924896	1.38689	1.02943	0.430003	0.01055	0.44599	grainyhead-like transcription factor 3 [Source:RGD Symbol;Acc:1308320]	GO:0005622,GO:0044424,GO:0003676,GO:0043229,GO:0043231,GO:0044237,GO:1901363,GO:0097159,GO:0043226,GO:0044260,GO:0043227,GO:0009058,GO:0034641,GO:0006807,GO:0044249,GO:0010467,GO:0005737,GO:0090304,GO:0016070,GO:0006139,GO:1901576,GO:0006725,GO:1901360,GO:0009790,GO:0046483,GO:0048598,GO:1901362,GO:0044446,GO:0048568,GO:0044238,GO:0019438,GO:0044271,GO:0043170,GO:0034654,GO:0005488,GO:0043009,GO:…	intracellular,intracellular part,nucleic acid binding,intracellular organelle,intracellular membrane-bounded organelle,cellular metabolic process,heterocyclic compound binding,organic cyclic compound binding,organelle,cellular macromolecule metabolic process,membrane-bounded organelle,biosynthetic process,cellular nitrogen compound metabolic process,nitrogen compound metabolic process,cellular bi…	--	--
ENSRNOT00000011699	ENSRNOG00000008847	Gja3	15:37299737-37325178	1.07368	0.73772	0.541413	0.0313	0.705583	gap junction protein, alpha 3 [Source:RGD Symbol;Acc:621820]	GO:0032991,GO:0044464,GO:0005623,GO:0005922,GO:0005921,GO:0005243,GO:0003674,GO:0044765,GO:0022829,GO:0009987,GO:0006810,GO:0005575,GO:0022857,GO:0043234,GO:0051234,GO:0015267,GO:0022803,GO:0005215,GO:0030054,GO:0005911,GO:0051179,GO:0055085,GO:0008150,GO:0044459,GO:0007154,GO:0044763,GO:0044699,GO:0016020,GO:0005886,GO:0071944,GO:0044425,GO:0031224,GO:0016021	macromolecular complex,cell part,cell,connexon complex,gap junction,gap junction channel activity,molecular_function,single-organism transport,wide pore channel activity,cellular process,transport,cellular_component,transmembrane transporter activity,protein complex,establishment of localization,channel activity,passive transmembrane transporter activity,transporter activity,cell junction,cell-ce…	--	--
ENSRNOT00000074024	ENSRNOG00000049198	LOC690126	17:43791656-43792067	359.962	407.278	-0.178168	0.0336	0.72547	hypothetical protein LOC690126 [Source:RGD Symbol;Acc:1584042]	GO:0005488,GO:0003676,GO:0005634,GO:0005515,GO:0097159,GO:1901363,GO:0046982,GO:0003677,GO:0046983,GO:0043231,GO:0043227,GO:0043229,GO:0005622,GO:0044424,GO:0043226,GO:0003674,GO:0044464,GO:0005623,GO:0005575	binding,nucleic acid binding,nucleus,protein binding,organic cyclic compound binding,heterocyclic compound binding,protein heterodimerization activity,DNA binding,protein dimerization activity,intracellular membrane-bounded organelle,membrane-bounded organelle,intracellular organelle,intracellular,intracellular part,organelle,molecular_function,cell part,cell,cellular_component	rno05202,rno05034,rno05322	Transcriptional misregulation in cancer,Alcoholism,Systemic lupus erythematosus
ENSRNOT00000034282	ENSRNOG00000015002	Abhd15	10:62643452-62648844	2.81476	2.25257	0.321436	0.00565	0.322062	abhydrolase domain containing 15 [Source:RGD Symbol;Acc:1304598]	GO:0003674,GO:0003824,GO:0005575,GO:0016787,GO:0016020	molecular_function,catalytic activity,cellular_component,hydrolase activity,membrane	--	--
ENSRNOT00000001024	ENSRNOG00000000786	Rpp21	20:2515519-2517472	66.0615	76.5336	-0.212284	0.019	0.576672	ribonuclease P/MRP 21 subunit [Source:RGD Symbol;Acc:1303090]	GO:0005622,GO:0044237,GO:0010467,GO:1901360,GO:0006725,GO:0016070,GO:0044260,GO:0006139,GO:0046483,GO:0090304,GO:0034641,GO:0043229,GO:0043170,GO:0006807,GO:0044424,GO:0008152,GO:0071704,GO:0043231,GO:0044238,GO:0005634,GO:0043226,GO:0043227,GO:0044446,GO:0044422,GO:0031981,GO:0043233,GO:0044428,GO:0070013,GO:0031974,GO:0044464,GO:0005623,GO:0009987,GO:0003674,GO:0042493,GO:0030529,GO:0043228,GO:…	intracellular,cellular metabolic process,gene expression,organic cyclic compound metabolic process,cellular aromatic compound metabolic process,RNA metabolic process,cellular macromolecule metabolic process,nucleobase-containing compound metabolic process,heterocycle metabolic process,nucleic acid metabolic process,cellular nitrogen compound metabolic process,intracellular organelle,macromolecule…	rno03013	RNA transport
ENSRNOT00000048459	ENSRNOG00000013147	Cacna1d	16:6112149-6405117	0.659293	0.810294	-0.297525	0.03815	0.757379	calcium voltage-gated channel subunit alpha1 D [Source:RGD Symbol;Acc:70973]	GO:0005488,GO:0051239,GO:0048518,GO:0005515,GO:0007267,GO:0009987,GO:0044763,GO:0051050,GO:0044057,GO:0048878,GO:0051924,GO:0065008,GO:0051928,GO:0086046,GO:0086059,GO:0043270,GO:0007605,GO:0086009,GO:0070588,GO:0006811,GO:0006816,GO:0071804,GO:0071805,GO:0002027,GO:0035637,GO:0032879,GO:0034220,GO:0043269,GO:0006813,GO:0043229,GO:0005622,GO:0010959,GO:0070838,GO:0072511,GO:0050954,GO:0086019,GO:…	binding,regulation of multicellular organismal process,positive regulation of biological process,protein binding,cell-cell signaling,cellular process,single-organism cellular process,positive regulation of transport,regulation of system process,chemical homeostasis,regulation of calcium ion transport,regulation of biological quality,positive regulation of calcium ion transport,membrane depolariza…	rno04270,rno04022,rno05031,rno04725,rno04912,rno04713,rno04010,rno04020,rno04921,rno04911,rno04727,rno04261,rno04723,rno04024,rno04724,rno05414,rno04973,rno05412,rno04930,rno04260,rno04728,rno04726,rno05410,rno05010	Vascular smooth muscle contraction,cGMP-PKG signaling pathway,Amphetamine addiction,Cholinergic synapse,GnRH signaling pathway,Circadian entrainment,MAPK signaling pathway,Calcium signaling pathway,Oxytocin signaling pathway,Insulin secretion,GABAergic synapse,Adrenergic signaling in cardiomyocytes,Retrograde endocannabinoid signaling,cAMP signaling pathway,Glutamatergic synapse,Dilated cardiomyo…
ENSRNOT00000020123	ENSRNOG00000014928	Apba1	1:241594564-241796513	3.02209	3.55349	-0.233689	0.02485	0.64519	amyloid beta precursor protein binding family A member 1 [Source:RGD Symbol;Acc:620844]	GO:0005622,GO:0044424,GO:0043229,GO:0043231,GO:0043226,GO:0043227,GO:0010467,GO:0005737,GO:0009790,GO:0043170,GO:0005488,GO:0043009,GO:0008152,GO:0071704,GO:0009792,GO:0044444,GO:0007275,GO:0001701,GO:0032940,GO:0032502,GO:0046903,GO:0007267,GO:0071705,GO:0044085,GO:0048856,GO:0060255,GO:0010468,GO:0044767,GO:0044464,GO:0008021,GO:0005623,GO:0071840,GO:0019222,GO:0005515,GO:0065003,GO:0030136,GO:…	intracellular,intracellular part,intracellular organelle,intracellular membrane-bounded organelle,organelle,membrane-bounded organelle,gene expression,cytoplasm,embryo development,macromolecule metabolic process,binding,chordate embryonic development,metabolic process,organic substance metabolic process,embryo development ending in birth or egg hatching,cytoplasmic part,multicellular organismal d…	--	--
ENSRNOT00000025518	ENSRNOG00000018790	Kcnh4	10:88647574-88667345	0.800513	0.587699	0.445846	0.0141	0.509154	potassium voltage-gated channel subfamily H member 4 [Source:RGD Symbol;Acc:621415]	GO:0005622,GO:0044237,GO:0008152,GO:0044464,GO:0006796,GO:0005623,GO:0006793,GO:0016310,GO:0009987,GO:0003674,GO:0004672,GO:0016301,GO:0015077,GO:0016773,GO:0050794,GO:0022890,GO:0016772,GO:0016740,GO:0008324,GO:0008150,GO:0050789,GO:0006812,GO:0046873,GO:0065007,GO:0005249,GO:0000155,GO:0000160,GO:0006811,GO:0015075,GO:0015672,GO:0004673,GO:0022891,GO:0005267,GO:0044699,GO:0030001,GO:0016775,GO:…	intracellular,cellular metabolic process,metabolic process,cell part,phosphate-containing compound metabolic process,cell,phosphorus metabolic process,phosphorylation,cellular process,molecular_function,protein kinase activity,kinase activity,monovalent inorganic cation transmembrane transporter activity,phosphotransferase activity, alcohol group as acceptor,regulation of cellular process,inorgan…	--	--
ENSRNOT00000015206	ENSRNOG00000023639	Rpusd1	10:15099008-15102960	8.73607	10.0165	-0.197322	0.0411	0.780382	RNA pseudouridylate synthase domain containing 1 [Source:RGD Symbol;Acc:1304934]	GO:0005488,GO:0044237,GO:0003676,GO:0071704,GO:0044238,GO:0016070,GO:0044260,GO:0034641,GO:0043170,GO:0006139,GO:0006725,GO:0097159,GO:0046483,GO:1901363,GO:0009987,GO:0090304,GO:0006807,GO:1901360,GO:0043231,GO:0010467,GO:0043412,GO:0008152,GO:0043227,GO:0043229,GO:0005622,GO:0006399,GO:0044424,GO:0031119,GO:0043226,GO:0006400,GO:0019239,GO:0008033,GO:0005737,GO:0003674,GO:0009451,GO:0009982,GO:…	binding,cellular metabolic process,nucleic acid binding,organic substance metabolic process,primary metabolic process,RNA metabolic process,cellular macromolecule metabolic process,cellular nitrogen compound metabolic process,macromolecule metabolic process,nucleobase-containing compound metabolic process,cellular aromatic compound metabolic process,organic cyclic compound binding,heterocycle met…	--	--
ENSRNOT00000018787	ENSRNOG00000013892	Cby1	7:120891939-120901853	17.2839	13.6464	0.340904	0.0389	0.763881	chibby homolog 1 (Drosophila) [Source:RGD Symbol;Acc:708481]	GO:0009888,GO:0023051,GO:0048646,GO:0007275,GO:0010646,GO:0048519,GO:0030154,GO:0048583,GO:0023057,GO:0010648,GO:0032502,GO:0009968,GO:0009653,GO:0009966,GO:0048523,GO:0045444,GO:0048731,GO:0072358,GO:0072359,GO:0048585,GO:0048869,GO:0048513,GO:0014706,GO:0060537,GO:0048856,GO:0044767,GO:0016055,GO:0030111,GO:0005622,GO:0061061,GO:0042692,GO:0051146,GO:0030178,GO:0030030,GO:0042995,GO:0022607,GO:…	tissue development,regulation of signaling,anatomical structure formation involved in morphogenesis,multicellular organismal development,regulation of cell communication,negative regulation of biological process,cell differentiation,regulation of response to stimulus,negative regulation of signaling,negative regulation of cell communication,developmental process,negative regulation of signal tran…	--	--
ENSRNOT00000051893	ENSRNOG00000032700	Zbtb34	3:12448280-12467662	6.18356	4.99769	0.307177	0.00045	0.0648257	zinc finger and BTB domain containing 34 [Source:RGD Symbol;Acc:1596130]	GO:0005622,GO:0003676,GO:0043229,GO:1901363,GO:0097159,GO:0044424,GO:0043231,GO:0005488,GO:0005634,GO:0043226,GO:0043227,GO:0046872,GO:0043169,GO:0044446,GO:0044422,GO:0031981,GO:0043233,GO:0044428,GO:0070013,GO:0031974,GO:0044464,GO:0005623,GO:0005654,GO:0043167,GO:0003674,GO:0005575	intracellular,nucleic acid binding,intracellular organelle,heterocyclic compound binding,organic cyclic compound binding,intracellular part,intracellular membrane-bounded organelle,binding,nucleus,organelle,membrane-bounded organelle,metal ion binding,cation binding,intracellular organelle part,organelle part,nuclear lumen,organelle lumen,nuclear part,intracellular organelle lumen,membrane-enclos…	--	--
ENSRNOT00000023385	ENSRNOG00000017286	Ephx2	15:42757234-42794279	2.65473	3.41761	-0.364422	0.0039	0.264078	epoxide hydrolase 2 [Source:RGD Symbol;Acc:620732]	GO:0005622,GO:0044237,GO:0010467,GO:1901360,GO:0006725,GO:0080090,GO:0060255,GO:0010468,GO:0043229,GO:0019222,GO:0043170,GO:0044424,GO:0008152,GO:0071704,GO:0043231,GO:0005488,GO:0044238,GO:0043226,GO:0005515,GO:0043227,GO:0046872,GO:0043169,GO:0009893,GO:0048518,GO:0044464,GO:0046983,GO:0006796,GO:0010604,GO:0010628,GO:0005623,GO:0006793,GO:0005737,GO:0009987,GO:0043167,GO:0003674,GO:0044444,GO:…	intracellular,cellular metabolic process,gene expression,organic cyclic compound metabolic process,cellular aromatic compound metabolic process,regulation of primary metabolic process,regulation of macromolecule metabolic process,regulation of gene expression,intracellular organelle,regulation of metabolic process,macromolecule metabolic process,intracellular part,metabolic process,organic substa…	rno01100,rno04146,rno00590	Metabolic pathways,Peroxisome,Arachidonic acid metabolism
ENSRNOT00000043974	ENSRNOG00000038004	Zfp804a	3:69549672-69573420	2.60422	2.03795	0.353737	0.0021	0.184751	zinc finger protein 804A [Source:RGD Symbol;Acc:1305239]	GO:0046872,GO:0043169,GO:0005488,GO:0043167,GO:0003674	metal ion binding,cation binding,binding,ion binding,molecular_function	--	--
ENSRNOT00000038207	ENSRNOG00000042289	Plcxd2	11:57207655-57260568	1.39595	1.19257	0.227173	0.0412	0.781187	phosphatidylinositol-specific phospholipase C, X domain containing 2 [Source:RGD Symbol;Acc:1563504]	GO:0008152,GO:0071704,GO:0044238,GO:0003674,GO:0006629,GO:0044710,GO:0008150,GO:0042578,GO:0008081,GO:0003824,GO:0016788,GO:0016787	metabolic process,organic substance metabolic process,primary metabolic process,molecular_function,lipid metabolic process,single-organism metabolic process,biological_process,phosphoric ester hydrolase activity,phosphoric diester hydrolase activity,catalytic activity,hydrolase activity, acting on ester bonds,hydrolase activity	--	--
ENSRNOT00000018999	ENSRNOG00000014018	St8sia1	4:177065167-177196180	4.55266	5.34687	-0.231984	0.04365	0.794585	ST8 alpha-N-acetyl-neuraminide alpha-2,8-sialyltransferase 1 [Source:RGD Symbol;Acc:3679]	GO:0044249,GO:0009058,GO:0044237,GO:1901576,GO:0034645,GO:0009059,GO:0071704,GO:0044238,GO:0048518,GO:0042127,GO:0044260,GO:0008283,GO:0008284,GO:0043170,GO:0009987,GO:0033554,GO:0006950,GO:0048522,GO:0043231,GO:0043412,GO:0044763,GO:0044723,GO:0008152,GO:0009628,GO:0016740,GO:0006464,GO:0036211,GO:1901135,GO:0005975,GO:0043227,GO:0043229,GO:0005622,GO:0034605,GO:0044267,GO:0016757,GO:0044699,GO:…	cellular biosynthetic process,biosynthetic process,cellular metabolic process,organic substance biosynthetic process,cellular macromolecule biosynthetic process,macromolecule biosynthetic process,organic substance metabolic process,primary metabolic process,positive regulation of biological process,regulation of cell proliferation,cellular macromolecule metabolic process,cell proliferation,positi…	rno00601,rno00603,rno00604,rno01100	Glycosphingolipid biosynthesis - lacto and neolacto series,Glycosphingolipid biosynthesis - globo series,Glycosphingolipid biosynthesis - ganglio series,Metabolic pathways
ENSRNOT00000072064	ENSRNOG00000055966	Clec2d	4:162493907-162499342	3.85982	2.51002	0.620837	0.0371	0.751526	C-type lectin domain family 2, member D [Source:RGD Symbol;Acc:620070]	GO:0005575,GO:0016020,GO:0031224,GO:0016021,GO:0044425	cellular_component,membrane,intrinsic to membrane,integral to membrane,membrane part	--	--
ENSRNOT00000036051	ENSRNOG00000006663	Usp2	8:48406259-48430885	4.04838	2.33296	0.795183	0.0101	0.436493	ubiquitin specific peptidase 2 [Source:RGD Symbol;Acc:621073]	GO:0043169,GO:0046872,GO:0009888,GO:0006351,GO:0032774,GO:0010556,GO:0051252,GO:0006355,GO:2001141,GO:0009059,GO:0051239,GO:0019219,GO:0016070,GO:0090304,GO:2000112,GO:0051171,GO:0034654,GO:0007275,GO:0019438,GO:0018130,GO:0043167,GO:0044271,GO:0048519,GO:1901362,GO:0009889,GO:0034645,GO:0005488,GO:0031326,GO:0032502,GO:0060255,GO:0046483,GO:0006139,GO:0044260,GO:0048522,GO:0048518,GO:0006725,GO:…	cation binding,metal ion binding,tissue development,transcription, DNA-dependent,RNA biosynthetic process,regulation of macromolecule biosynthetic process,regulation of RNA metabolic process,regulation of transcription, DNA-dependent,regulation of RNA biosynthetic process,macromolecule biosynthetic process,regulation of multicellular organismal process,regulation of nucleobase-containing compound…	--	--
ENSRNOT00000045596	ENSRNOG00000003634	Zfp354a	10:36589180-36600469	4.67817	3.63148	0.365385	0.02885	0.682106	zinc finger protein 354A [Source:RGD Symbol;Acc:2967]	GO:0080090,GO:0031323,GO:0001071,GO:0003700,GO:0034654,GO:0044271,GO:0060255,GO:0046872,GO:0043169,GO:0019438,GO:0018130,GO:0005488,GO:1901362,GO:0032774,GO:0006351,GO:0048523,GO:0044249,GO:0019222,GO:0009058,GO:0044237,GO:0006355,GO:2001141,GO:0031326,GO:1901576,GO:0051252,GO:0051171,GO:0006357,GO:0009889,GO:0019219,GO:0003676,GO:2000112,GO:0010556,GO:0010468,GO:0034645,GO:0009059,GO:0005634,GO:…	regulation of primary metabolic process,regulation of cellular metabolic process,nucleic acid binding transcription factor activity,sequence-specific DNA binding transcription factor activity,nucleobase-containing compound biosynthetic process,cellular nitrogen compound biosynthetic process,regulation of macromolecule metabolic process,metal ion binding,cation binding,aromatic compound biosynthet…	--	--
ENSRNOT00000081470	ENSRNOG00000058156	Zdhhc18	5:151831526-151856256	7.44713	8.9547	-0.265962	0.03655	0.748068	zinc finger, DHHC-type containing 18 [Source:RGD Symbol;Acc:1309334]	GO:0046872,GO:0043169,GO:0005488,GO:0044249,GO:0009058,GO:0044237,GO:1901576,GO:0034645,GO:0009059,GO:0071704,GO:0044238,GO:0043167,GO:0044260,GO:0043170,GO:0009987,GO:0043231,GO:0043412,GO:0044763,GO:0008152,GO:0016740,GO:0006464,GO:0036211,GO:0016746,GO:0043227,GO:0043229,GO:0005622,GO:0046914,GO:0044267,GO:0016747,GO:0044699,GO:0008270,GO:0044424,GO:0043226,GO:0019538,GO:0016417,GO:0005737,GO:…	metal ion binding,cation binding,binding,cellular biosynthetic process,biosynthetic process,cellular metabolic process,organic substance biosynthetic process,cellular macromolecule biosynthetic process,macromolecule biosynthetic process,organic substance metabolic process,primary metabolic process,ion binding,cellular macromolecule metabolic process,macromolecule metabolic process,cellular proces…	--	--
ENSRNOT00000061992	ENSRNOG00000013383	Tmub1	4:7257751-7260317	2.07703	0.919329	1.17587	0.0101	0.436493	transmembrane and ubiquitin-like domain containing 1 [Source:RGD Symbol;Acc:735120]	GO:0005622,GO:0044237,GO:0044260,GO:0043229,GO:0043170,GO:0044424,GO:0008152,GO:0071704,GO:0043231,GO:0005488,GO:0044238,GO:0005634,GO:0043226,GO:0005515,GO:0043227,GO:0044446,GO:0044422,GO:0031981,GO:0043233,GO:0044428,GO:0070013,GO:0031974,GO:0044464,GO:0005623,GO:0005737,GO:0009987,GO:0005654,GO:0044267,GO:0003674,GO:0044444,GO:0010498,GO:0019538,GO:0043228,GO:0043232,GO:0008150,GO:0045202,GO:…	intracellular,cellular metabolic process,cellular macromolecule metabolic process,intracellular organelle,macromolecule metabolic process,intracellular part,metabolic process,organic substance metabolic process,intracellular membrane-bounded organelle,binding,primary metabolic process,nucleus,organelle,protein binding,membrane-bounded organelle,intracellular organelle part,organelle part,nuclear …	--	--
ENSRNOT00000001200	ENSRNOG00000000900	Tpst1	12:30045750-30106893	1.05582	0.386423	1.45011	0.031	0.703205	tyrosylprotein sulfotransferase 1 [Source:RGD Symbol;Acc:1308473]	GO:0005622,GO:0044424,GO:0043229,GO:0043231,GO:0044237,GO:0043226,GO:0044260,GO:0043227,GO:0005737,GO:0044446,GO:0044238,GO:0043170,GO:0008152,GO:0071704,GO:0044422,GO:0044444,GO:0006478,GO:0008476,GO:0031090,GO:0044464,GO:0016782,GO:0005623,GO:0018212,GO:0008146,GO:0044267,GO:0006477,GO:0043412,GO:0000139,GO:0044431,GO:0006464,GO:0036211,GO:0016740,GO:0003824,GO:0051923,GO:0005794,GO:0019538,GO:…	intracellular,intracellular part,intracellular organelle,intracellular membrane-bounded organelle,cellular metabolic process,organelle,cellular macromolecule metabolic process,membrane-bounded organelle,cytoplasm,intracellular organelle part,primary metabolic process,macromolecule metabolic process,metabolic process,organic substance metabolic process,organelle part,cytoplasmic part,peptidyl-tyro…	--	--
ENSRNOT00000001205	ENSRNOG00000000906	Medag	12:6711746-6740714	1.35655	1.04213	0.380404	0.03465	0.735838	mesenteric estrogen-dependent adipogenesis [Source:RGD Symbol;Acc:1307396]	GO:0005622,GO:0044424,GO:0045444,GO:0032502,GO:0048518,GO:0048522,GO:0044464,GO:0005623,GO:0045598,GO:0005737,GO:0009987,GO:0030154,GO:0048869,GO:0050793,GO:0045600,GO:0051094,GO:0045595,GO:0050794,GO:0008150,GO:0050789,GO:0045597,GO:0065007,GO:0044699,GO:0005575,GO:0044763	intracellular,intracellular part,fat cell differentiation,developmental process,positive regulation of biological process,positive regulation of cellular process,cell part,cell,regulation of fat cell differentiation,cytoplasm,cellular process,cell differentiation,cellular developmental process,regulation of developmental process,positive regulation of fat cell differentiation,positive regulation …	--	--
ENSRNOT00000015076	ENSRNOG00000011227	Atp1b2	10:56205624-56211891	3.33194	4.08983	-0.295678	0.00525	0.307668	ATPase Na+/K+ transporting subunit beta 2 [Source:RGD Symbol;Acc:2171]	GO:0080090,GO:0031323,GO:0060255,GO:0005488,GO:0019222,GO:0044237,GO:0051171,GO:0019219,GO:0010468,GO:0071704,GO:0044238,GO:0048518,GO:0034641,GO:0005515,GO:0043170,GO:0006139,GO:0006725,GO:0046483,GO:0009987,GO:0006807,GO:1901360,GO:0010467,GO:0006793,GO:0006796,GO:0044763,GO:0051050,GO:0019220,GO:0051174,GO:0008152,GO:0048878,GO:0055082,GO:0030003,GO:0065008,GO:0006873,GO:1901135,GO:0086009,GO:…	regulation of primary metabolic process,regulation of cellular metabolic process,regulation of macromolecule metabolic process,binding,regulation of metabolic process,cellular metabolic process,regulation of nitrogen compound metabolic process,regulation of nucleobase-containing compound metabolic process,regulation of gene expression,organic substance metabolic process,primary metabolic process,…	rno04022,rno04961,rno04972,rno04970,rno04911,rno04960,rno04261,rno04918,rno04976,rno04971,rno04024,rno04973,rno04260,rno04964,rno04978,rno04919,rno04974	cGMP-PKG signaling pathway,Endocrine and other factor-regulated calcium reabsorption,Pancreatic secretion,Salivary secretion,Insulin secretion,Aldosterone-regulated sodium reabsorption,Adrenergic signaling in cardiomyocytes,Thyroid hormone synthesis,Bile secretion,Gastric acid secretion,cAMP signaling pathway,Carbohydrate digestion and absorption,Cardiac muscle contraction,Proximal tubule bicarbo…
ENSRNOT00000042908	ENSRNOG00000032376	LOC688765	16:58729774-58731673	2.41679	3.00279	-0.313212	0.0232	0.629312	hypothetical protein LOC688765 [Source:RGD Symbol;Acc:1585243]	GO:0005488,GO:0005515,GO:0003674	binding,protein binding,molecular_function	--	--
ENSRNOT00000044565	ENSRNOG00000029394	Dusp8	1:215030428-215033460	14.6764	12.3735	0.246253	0.00515	0.304772	dual specificity phosphatase 8 [Source:RGD Symbol;Acc:1306425]	GO:0023051,GO:0007243,GO:0010646,GO:0048519,GO:0048583,GO:0023057,GO:0010648,GO:0060255,GO:0009968,GO:0044260,GO:0009966,GO:0031323,GO:0048523,GO:0010627,GO:0000165,GO:0043405,GO:0080090,GO:0048585,GO:0035556,GO:0019222,GO:0043408,GO:0043170,GO:0001932,GO:0042325,GO:0071900,GO:0019220,GO:0006468,GO:0051174,GO:0017017,GO:0031399,GO:0033549,GO:0043407,GO:0044237,GO:0006464,GO:0036211,GO:0010741,GO:…	regulation of signaling,intracellular protein kinase cascade,regulation of cell communication,negative regulation of biological process,regulation of response to stimulus,negative regulation of signaling,negative regulation of cell communication,regulation of macromolecule metabolic process,negative regulation of signal transduction,cellular macromolecule metabolic process,regulation of signal tr…	rno04010	MAPK signaling pathway
ENSRNOT00000073509	ENSRNOG00000050949	Ttc39c	18:3958431-4080025	5.90926	4.34581	0.443353	0.04095	0.779991	tetratricopeptide repeat domain 39C [Source:RGD Symbol;Acc:1585423]	--	--	--	--
ENSRNOT00000045384	ENSRNOG00000029862	Spc24	8:22780724-22785671	34.4431	29.8225	0.207811	0.0211	0.603592	SPC24, NDC80 kinetochore complex component [Source:RGD Symbol;Acc:1307631]	GO:0005488,GO:0005634,GO:0005515,GO:0043231,GO:0043227,GO:0043229,GO:0005622,GO:0044424,GO:0031262,GO:0043226,GO:0031974,GO:0070013,GO:0043233,GO:0003674,GO:0031981,GO:0044428,GO:0044427,GO:0005730,GO:0044464,GO:0005694,GO:0005623,GO:0000775,GO:0044446,GO:0000776,GO:0044422,GO:0043228,GO:0043232,GO:0005575,GO:0043234,GO:0032991	binding,nucleus,protein binding,intracellular membrane-bounded organelle,membrane-bounded organelle,intracellular organelle,intracellular,intracellular part,Ndc80 complex,organelle,membrane-enclosed lumen,intracellular organelle lumen,organelle lumen,molecular_function,nuclear lumen,nuclear part,chromosomal part,nucleolus,cell part,chromosome,cell,chromosome, centromeric region,intracellular orga…	--	--
[truncated: 114 more rows]
