# Supplementary material for: Differentially expressed long noncoding RNAs and mRNAs in PC12 cells under lysophosphatidylcholine stimulation
Source: Sci Rep. 2022 Nov 11;12:19333. doi: 10.1038/s41598-022-21676-5 (PMC9652419; doi:10.1038/s41598-022-21676-5)
Supplement: Supplementary file 4 — Supplementary Information 4. [file 41598_2022_21676_MOESM4_ESM.xls]

transcript_id	gene_id	gene_name	gene_location	NGF_FPKM	Control_FPKM	log2(foldchange)	pvalue	qvalue	Status	Target_prediction_method	Target_gene_id	Target_official_symbol	Target_description	Target_GO_id	Target_GO_description	Target_KO_id	Target_KO_description
LNC_000534	XLOC_024114	-	2:54952820-54963448	0.611987	0.809318	-0.403205	0.0049	0.297441	Novel_lncRNA	co_location	ENSRNOG00000013240	Ptger4	prostaglandin E receptor 4 [Source:RGD Symbol;Acc:628641]	GO:0005515,GO:0005488,GO:1901700,GO:0033993,GO:0003674,GO:0010033,GO:0006461,GO:0070271,GO:0031333,GO:0065003,GO:0071822,GO:0072682,GO:2000417,GO:2000419,GO:2000420,GO:0051129,GO:0030154,GO:0051128,GO:0044085,GO:0071702,GO:0006810,GO:0043254,GO:0044087,GO:0032956,GO:0051234,GO:0044765,GO:0043933,GO:0071496,GO:0048869,GO:0033624,GO:0002691,GO:0045123,GO:0022607,GO:0051179,GO:0032970,GO:0051493,GO:…	protein binding,binding,response to oxygen-containing compound,response to lipid,molecular_function,response to organic substance,protein complex assembly,protein complex biogenesis,negative regulation of protein complex assembly,macromolecular complex assembly,protein complex subunit organization,eosinophil extravasation,negative regulation of eosinophil migration,regulation of eosinophil extrav…	rno04750,rno04080	Inflammatory mediator regulation of TRP channels,Neuroactive ligand-receptor interaction
LNC_000534	XLOC_024114	-	2:54952820-54963448	0.611987	0.809318	-0.403205	0.0049	0.297441	Novel_lncRNA	co_location	ENSRNOG00000012799	Prkaa1	protein kinase AMP-activated catalytic subunit alpha 1 [Source:RGD Symbol;Acc:3387]	GO:0005515,GO:0044424,GO:0005622,GO:0010467,GO:0006725,GO:0006139,GO:0090304,GO:0046483,GO:1901360,GO:0043229,GO:0005488,GO:0032991,GO:0034641,GO:0043226,GO:0005634,GO:0016070,GO:0010035,GO:0006807,GO:0034645,GO:0044260,GO:0043170,GO:0009059,GO:0043227,GO:0043231,GO:0014070,GO:0006412,GO:1901700,GO:0033993,GO:0009719,GO:0050321,GO:0071704,GO:0060255,GO:0003674,GO:0010033,GO:0043234,GO:0006461,GO:…	protein binding,intracellular part,intracellular,gene expression,cellular aromatic compound metabolic process,nucleobase-containing compound metabolic process,nucleic acid metabolic process,heterocycle metabolic process,organic cyclic compound metabolic process,intracellular organelle,binding,macromolecular complex,cellular nitrogen compound metabolic process,organelle,nucleus,RNA metabolic proce…	rno04152,rno04921,rno04710,rno04920,rno04932,rno04068,rno05410,rno04140,rno04910,rno04151,rno04150	AMPK signaling pathway,Oxytocin signaling pathway,Circadian rhythm,Adipocytokine signaling pathway,Non-alcoholic fatty liver disease (NAFLD),FoxO signaling pathway,Hypertrophic cardiomyopathy (HCM),Regulation of autophagy,Insulin signaling pathway,PI3K-Akt signaling pathway,mTOR signaling pathway
LNC_000534	XLOC_024114	-	2:54952820-54963448	0.611987	0.809318	-0.403205	0.0049	0.297441	Novel_lncRNA	co_location	ENSRNOG00000052207	Rps15al4	ribosomal protein S15A-like 4 [Source:RGD Symbol;Acc:2319559]	GO:0044424,GO:0005622,GO:0010467,GO:0043228,GO:0043232,GO:0043229,GO:0032991,GO:0043226,GO:0034645,GO:0044260,GO:0043170,GO:0009059,GO:0006412,GO:0071704,GO:0003674,GO:1901576,GO:0044237,GO:0044249,GO:0009058,GO:0005737,GO:0044238,GO:0008152,GO:0044444,GO:0030529,GO:0044464,GO:0005623,GO:0005840,GO:0003735,GO:0005198,GO:0044267,GO:0008150,GO:0009987,GO:0005575,GO:0019538	intracellular part,intracellular,gene expression,non-membrane-bounded organelle,intracellular non-membrane-bounded organelle,intracellular organelle,macromolecular complex,organelle,cellular macromolecule biosynthetic process,cellular macromolecule metabolic process,macromolecule metabolic process,macromolecule biosynthetic process,translation,organic substance metabolic process,molecular_functio…	--	--
LNC_000534	XLOC_024114	-	2:54952820-54963448	0.611987	0.809318	-0.403205	0.0049	0.297441	Novel_lncRNA	co_location	ENSRNOG00000013217	Ttc33	tetratricopeptide repeat domain 33 [Source:RGD Symbol;Acc:1564042]	GO:0005515,GO:0005488,GO:0003674	protein binding,binding,molecular_function	--	--
LNC_000240	XLOC_010576	-	11:31353306-31363575	0.744355	1.1571	-0.636447	0.0072	0.369626	Novel_lncRNA	co_location	ENSRNOG00000028658	Olig2	oligodendrocyte lineage transcription factor 2 [Source:RGD Symbol;Acc:1307098]	GO:0005515,GO:0044424,GO:0005622,GO:0010467,GO:0006725,GO:0006139,GO:0090304,GO:0046483,GO:1901360,GO:0043229,GO:0005488,GO:0046983,GO:0034641,GO:0043226,GO:0005634,GO:0016070,GO:0006807,GO:0034645,GO:0044260,GO:0043170,GO:0009059,GO:0043227,GO:0043231,GO:0071704,GO:0060255,GO:0003674,GO:0006351,GO:0032774,GO:1901576,GO:0044237,GO:0044249,GO:0019219,GO:0009058,GO:0051171,GO:0005737,GO:0080090,GO:…	protein binding,intracellular part,intracellular,gene expression,cellular aromatic compound metabolic process,nucleobase-containing compound metabolic process,nucleic acid metabolic process,heterocycle metabolic process,organic cyclic compound metabolic process,intracellular organelle,binding,protein dimerization activity,cellular nitrogen compound metabolic process,organelle,nucleus,RNA metaboli…	--	--
LNC_000240	XLOC_010576	-	11:31353306-31363575	0.744355	1.1571	-0.636447	0.0072	0.369626	Novel_lncRNA	co_location	ENSRNOG00000028648	Olig1	oligodendrocyte transcription factor 1 [Source:RGD Symbol;Acc:621129]	GO:0005515,GO:0010467,GO:0006725,GO:0006139,GO:0090304,GO:0046483,GO:1901360,GO:0005488,GO:0046983,GO:0034641,GO:0016070,GO:0006807,GO:0034645,GO:0044260,GO:0043170,GO:0009059,GO:0071704,GO:0060255,GO:0003674,GO:0006351,GO:0032774,GO:1901576,GO:0044237,GO:0044249,GO:0019219,GO:0009058,GO:0051171,GO:0080090,GO:0044238,GO:0044271,GO:1901362,GO:2000112,GO:0010468,GO:0019438,GO:0034654,GO:0031323,GO:…	protein binding,gene expression,cellular aromatic compound metabolic process,nucleobase-containing compound metabolic process,nucleic acid metabolic process,heterocycle metabolic process,organic cyclic compound metabolic process,binding,protein dimerization activity,cellular nitrogen compound metabolic process,RNA metabolic process,nitrogen compound metabolic process,cellular macromolecule biosyn…	--	--
LNC_000831	XLOC_040209	-	6:108213580-108216182	2.20791	3.31115	-0.584646	0.0458	0.808204	Novel_lncRNA	co_location	ENSRNOG00000011419	Aldh6a1	aldehyde dehydrogenase 6 family, member A1 [Source:RGD Symbol;Acc:621556]	GO:0044424,GO:0005622,GO:0006725,GO:0006139,GO:0046483,GO:1901360,GO:0043229,GO:0034641,GO:0043226,GO:0005634,GO:0044428,GO:0006807,GO:0044446,GO:0043227,GO:0043231,GO:0044422,GO:0071704,GO:0003674,GO:0044237,GO:0031974,GO:0005737,GO:0044238,GO:0031981,GO:0070013,GO:0043233,GO:0008152,GO:0044444,GO:0004491,GO:0030154,GO:0044464,GO:0005623,GO:0048869,GO:0005739,GO:0005654,GO:0006574,GO:0006208,GO:…	intracellular part,intracellular,cellular aromatic compound metabolic process,nucleobase-containing compound metabolic process,heterocycle metabolic process,organic cyclic compound metabolic process,intracellular organelle,cellular nitrogen compound metabolic process,organelle,nucleus,nuclear part,nitrogen compound metabolic process,intracellular organelle part,membrane-bounded organelle,intracel…	rno00640,rno01200,rno00562,rno00410,rno00280,rno01100	Propanoate metabolism,Carbon metabolism,Inositol phosphate metabolism,beta-Alanine metabolism,Valine, leucine and isoleucine degradation,Metabolic pathways
LNC_000831	XLOC_040209	-	6:108213580-108216182	2.20791	3.31115	-0.584646	0.0458	0.808204	Novel_lncRNA	co_location	ENSRNOG00000011918	Vsx2	visual system homeobox 2 [Source:RGD Symbol;Acc:621215]	GO:0044424,GO:0005622,GO:0010467,GO:0006725,GO:0006139,GO:0090304,GO:0046483,GO:1901360,GO:0043229,GO:0005488,GO:0034641,GO:0043226,GO:0005634,GO:0016070,GO:0006807,GO:0034645,GO:0044260,GO:0043170,GO:0009059,GO:0043227,GO:0043231,GO:0071704,GO:0060255,GO:0003674,GO:0006351,GO:0032774,GO:1901576,GO:0044237,GO:0044249,GO:0019219,GO:0009058,GO:0051171,GO:0080090,GO:0044238,GO:0044271,GO:1901362,GO:…	intracellular part,intracellular,gene expression,cellular aromatic compound metabolic process,nucleobase-containing compound metabolic process,nucleic acid metabolic process,heterocycle metabolic process,organic cyclic compound metabolic process,intracellular organelle,binding,cellular nitrogen compound metabolic process,organelle,nucleus,RNA metabolic process,nitrogen compound metabolic process,…	--	--
LNC_000831	XLOC_040209	-	6:108213580-108216182	2.20791	3.31115	-0.584646	0.0458	0.808204	Novel_lncRNA	co_location	ENSRNOG00000033206	Entpd5	ectonucleoside triphosphate diphosphohydrolase 5 [Source:RGD Symbol;Acc:735219]	GO:0005515,GO:0005488,GO:0043226,GO:0043227,GO:0003674,GO:0016787,GO:0070062,GO:0043230,GO:0065010,GO:0003824,GO:0031988,GO:0031982,GO:0005575,GO:0044421,GO:0005576	protein binding,binding,organelle,membrane-bounded organelle,molecular_function,hydrolase activity,extracellular vesicular exosome,extracellular organelle,extracellular membrane-bounded organelle,catalytic activity,membrane-bounded vesicle,vesicle,cellular_component,extracellular region part,extracellular region	rno00240,rno00230	Pyrimidine metabolism,Purine metabolism
LNC_000831	XLOC_040209	-	6:108213580-108216182	2.20791	3.31115	-0.584646	0.0458	0.808204	Novel_lncRNA	co_location	ENSRNOG00000011376	Bbof1	basal body orientation factor 1 [Source:RGD Symbol;Acc:1560978]	GO:0044424,GO:0005622,GO:0043228,GO:0043232,GO:0043229,GO:0043226,GO:0044446,GO:0043227,GO:0043231,GO:0044422,GO:0015630,GO:0005856,GO:0005815,GO:0044464,GO:0005623,GO:0044430,GO:0042995,GO:0005929,GO:0005932,GO:0036064,GO:0044441,GO:0031514,GO:0044463,GO:0005575	intracellular part,intracellular,non-membrane-bounded organelle,intracellular non-membrane-bounded organelle,intracellular organelle,organelle,intracellular organelle part,membrane-bounded organelle,intracellular membrane-bounded organelle,organelle part,microtubule cytoskeleton,cytoskeleton,microtubule organizing center,cell part,cell,cytoskeletal part,cell projection,cilium,microtubule basal bo…	--	--
LNC_000831	XLOC_040209	-	6:108213580-108216182	2.20791	3.31115	-0.584646	0.0458	0.808204	Novel_lncRNA	co_location	ENSRNOG00000043441	Lin52	lin-52 DREAM MuvB core complex component [Source:RGD Symbol;Acc:1306798]	GO:0006351,GO:0032774,GO:0009059,GO:0016070,GO:0090304,GO:0034654,GO:0019438,GO:0018130,GO:0044271,GO:1901362,GO:0034645,GO:0046483,GO:0006139,GO:0044260,GO:0006725,GO:0009058,GO:0034641,GO:0006807,GO:1901576,GO:0044249,GO:1901360,GO:0010467,GO:0070176,GO:0043170,GO:0005622,GO:0044237,GO:0043227,GO:0043231,GO:0005634,GO:0044238,GO:0009987,GO:0008152,GO:0044424,GO:0071704,GO:0044699,GO:0044763,GO:…	transcription, DNA-dependent,RNA biosynthetic process,macromolecule biosynthetic process,RNA metabolic process,nucleic acid metabolic process,nucleobase-containing compound biosynthetic process,aromatic compound biosynthetic process,heterocycle biosynthetic process,cellular nitrogen compound biosynthetic process,organic cyclic compound biosynthetic process,cellular macromolecule biosynthetic proc…	--	--
LNC_000831	XLOC_040209	-	6:108213580-108216182	2.20791	3.31115	-0.584646	0.0458	0.808204	Novel_lncRNA	co_location	ENSRNOG00000011964	Abcd4	ATP binding cassette subfamily D member 4 [Source:RGD Symbol;Acc:1307273]	GO:0044424,GO:0005622,GO:0006725,GO:0046483,GO:1901360,GO:0043229,GO:0005488,GO:0043226,GO:0006807,GO:0044446,GO:0043227,GO:0043231,GO:0044422,GO:0071704,GO:0003674,GO:0005215,GO:0044237,GO:0016462,GO:0005737,GO:0016818,GO:0016817,GO:0015399,GO:0015405,GO:0017111,GO:0036094,GO:0055085,GO:0042626,GO:0032559,GO:0008152,GO:0097159,GO:0016820,GO:0030554,GO:0044444,GO:0032555,GO:0044464,GO:0006810,GO:…	intracellular part,intracellular,cellular aromatic compound metabolic process,heterocycle metabolic process,organic cyclic compound metabolic process,intracellular organelle,binding,organelle,nitrogen compound metabolic process,intracellular organelle part,membrane-bounded organelle,intracellular membrane-bounded organelle,organelle part,organic substance metabolic process,molecular_function,tran…	rno02010,rno04146	ABC transporters,Peroxisome
LNC_000367	XLOC_014318	-	14:10841168-10852754	1.47633	1.83981	-0.317538	0.0094	0.418067	Novel_lncRNA	co_location	ENSRNOG00000002251	Sec31a	SEC31 homolog A, COPII coat complex component [Source:RGD Symbol;Acc:620233]	GO:0005515,GO:0044424,GO:0005622,GO:0043229,GO:0005488,GO:0032991,GO:0043226,GO:0010035,GO:0044446,GO:0043227,GO:0043231,GO:0044422,GO:0003674,GO:0043234,GO:0010038,GO:0051592,GO:0005737,GO:0044444,GO:0044464,GO:0071702,GO:0006810,GO:0005623,GO:0051234,GO:0048306,GO:0030135,GO:0051179,GO:0045184,GO:0015031,GO:0016192,GO:0030134,GO:0033036,GO:0012505,GO:0048471,GO:0070971,GO:0008104,GO:0042221,GO:…	protein binding,intracellular part,intracellular,intracellular organelle,binding,macromolecular complex,organelle,response to inorganic substance,intracellular organelle part,membrane-bounded organelle,intracellular membrane-bounded organelle,organelle part,molecular_function,protein complex,response to metal ion,response to calcium ion,cytoplasm,cytoplasmic part,cell part,organic substance trans…	rno04141	Protein processing in endoplasmic reticulum
LNC_000367	XLOC_014318	-	14:10841168-10852754	1.47633	1.83981	-0.317538	0.0094	0.418067	Novel_lncRNA	co_location	ENSRNOG00000002203	Lin54	lin-54 DREAM MuvB core complex component [Source:RGD Symbol;Acc:1311361]	GO:0005622,GO:0044424,GO:0003676,GO:0043229,GO:0043231,GO:0044237,GO:1901363,GO:0097159,GO:0043226,GO:0044260,GO:0043227,GO:0009058,GO:0034641,GO:0006807,GO:0044249,GO:0010467,GO:0090304,GO:0016070,GO:0006139,GO:1901576,GO:0006725,GO:1901360,GO:0046483,GO:1901362,GO:0044238,GO:0019438,GO:0044271,GO:0043170,GO:0034654,GO:0005488,GO:0008152,GO:0071704,GO:0009059,GO:0034645,GO:0018130,GO:0005634,GO:…	intracellular,intracellular part,nucleic acid binding,intracellular organelle,intracellular membrane-bounded organelle,cellular metabolic process,heterocyclic compound binding,organic cyclic compound binding,organelle,cellular macromolecule metabolic process,membrane-bounded organelle,biosynthetic process,cellular nitrogen compound metabolic process,nitrogen compound metabolic process,cellular bi…	--	--
LNC_000367	XLOC_014318	-	14:10841168-10852754	1.47633	1.83981	-0.317538	0.0094	0.418067	Novel_lncRNA	co_location	ENSRNOG00000023650	Cops4	COP9 signalosome subunit 4 [Source:RGD Symbol;Acc:1302952]	GO:0005622,GO:0044237,GO:0044260,GO:0043229,GO:0043170,GO:0044424,GO:0008152,GO:0071704,GO:0043231,GO:0005488,GO:0044238,GO:0005634,GO:0043226,GO:0005515,GO:0043227,GO:0044446,GO:0044422,GO:0031981,GO:0043233,GO:0044428,GO:0070013,GO:0031974,GO:0044464,GO:0005623,GO:0005737,GO:0009987,GO:0005654,GO:0043412,GO:0044267,GO:0006464,GO:0036211,GO:0003674,GO:0044444,GO:0005829,GO:0008021,GO:0070647,GO:…	intracellular,cellular metabolic process,cellular macromolecule metabolic process,intracellular organelle,macromolecule metabolic process,intracellular part,metabolic process,organic substance metabolic process,intracellular membrane-bounded organelle,binding,primary metabolic process,nucleus,organelle,protein binding,membrane-bounded organelle,intracellular organelle part,organelle part,nuclear …	--	--
LNC_000445	XLOC_019088	-	16:70611352-70617013	1.02953	0.410718	1.32577	0.0103	0.440747	Novel_lncRNA	co_location	ENSRNOG00000046342	LOC100359503	ribosomal protein S28-like [Source:RGD Symbol;Acc:2323691]	GO:0043228,GO:0043232,GO:0005622,GO:0044424,GO:0010467,GO:0043170,GO:0034645,GO:0009059,GO:0003674,GO:0044260,GO:0043229,GO:0043226,GO:0005737,GO:1901576,GO:0044464,GO:0005623,GO:0009058,GO:0044249,GO:0032991,GO:0071704,GO:0044238,GO:0030529,GO:0008152,GO:0044237,GO:0005575,GO:0006412,GO:0008150,GO:0044444,GO:0019538,GO:0005840,GO:0003735,GO:0044267,GO:0009987,GO:0005198	non-membrane-bounded organelle,intracellular non-membrane-bounded organelle,intracellular,intracellular part,gene expression,macromolecule metabolic process,cellular macromolecule biosynthetic process,macromolecule biosynthetic process,molecular_function,cellular macromolecule metabolic process,intracellular organelle,organelle,cytoplasm,organic substance biosynthetic process,cell part,cell,biosy…	--	--
LNC_000445	XLOC_019088	-	16:70611352-70617013	1.02953	0.410718	1.32577	0.0103	0.440747	Novel_lncRNA	co_location	ENSRNOG00000045943	Rnf170	ring finger protein 170 [Source:RGD Symbol;Acc:1590842]	GO:0005488,GO:0005515,GO:0003674,GO:0043167,GO:0043169,GO:0046872,GO:0046914,GO:0008270,GO:0005575,GO:0016020,GO:0044425,GO:0031224,GO:0016021	binding,protein binding,molecular_function,ion binding,cation binding,metal ion binding,transition metal ion binding,zinc ion binding,cellular_component,membrane,membrane part,intrinsic to membrane,integral to membrane	--	--
LNC_000445	XLOC_019088	-	16:70611352-70617013	1.02953	0.410718	1.32577	0.0103	0.440747	Novel_lncRNA	co_location	ENSRNOG00000056956	Thap1	THAP domain containing, apoptosis associated protein 1 [Source:RGD Symbol;Acc:1307589]	GO:0005488,GO:0044428,GO:0005515,GO:0005634,GO:0043228,GO:0043232,GO:0003676,GO:0005622,GO:0031981,GO:0044424,GO:0010467,GO:0090304,GO:0005654,GO:0006351,GO:0043170,GO:0032774,GO:0016070,GO:0051252,GO:0034645,GO:0044446,GO:0009059,GO:0042802,GO:0006355,GO:2001141,GO:0031974,GO:0060255,GO:0003674,GO:0070013,GO:0043233,GO:0044260,GO:0010468,GO:0044422,GO:0034654,GO:0043229,GO:0043226,GO:0043167,GO:…	binding,nuclear part,protein binding,nucleus,non-membrane-bounded organelle,intracellular non-membrane-bounded organelle,nucleic acid binding,intracellular,nuclear lumen,intracellular part,gene expression,nucleic acid metabolic process,nucleoplasm,transcription, DNA-dependent,macromolecule metabolic process,RNA biosynthetic process,RNA metabolic process,regulation of RNA metabolic process,cellula…	--	--
ENSRNOT00000081812	ENSRNOG00000061539	AABR07028906.1	10:20-5228	2.59008	3.46535	-0.420005	0.0048	0.293672	Annotated_lncRNA	co_location	ENSRNOG00000002314	LOC103689943	meiosis arrest female protein 1-like [Source:RGD Symbol;Acc:9219913]	GO:0044424,GO:0005622,GO:0010467,GO:0043229,GO:0005488,GO:0043226,GO:0043170,GO:0043227,GO:0043231,GO:0071704,GO:0060255,GO:0003674,GO:0005737,GO:0010468,GO:0003676,GO:0036094,GO:0008152,GO:0097159,GO:0044444,GO:0019222,GO:0044464,GO:0005623,GO:1901363,GO:0000166,GO:1901265,GO:0008150,GO:0005575,GO:0050789,GO:0005777,GO:0042579,GO:0065007	intracellular part,intracellular,gene expression,intracellular organelle,binding,organelle,macromolecule metabolic process,membrane-bounded organelle,intracellular membrane-bounded organelle,organic substance metabolic process,regulation of macromolecule metabolic process,molecular_function,cytoplasm,regulation of gene expression,nucleic acid binding,small molecule binding,metabolic process,organ…	--	--
LNC_000148	XLOC_007085	-	10:59499304-59505365	0.528812	0.742465	-0.489568	0.0032	0.235655	Novel_lncRNA	co_location	ENSRNOG00000046639	Itgae	integrin subunit alpha E [Source:RGD Symbol;Acc:621644]	GO:0032991,GO:0003674,GO:0043234,GO:0044464,GO:0005623,GO:0043235,GO:0044459,GO:0008305,GO:0031226,GO:0005887,GO:0007229,GO:0044763,GO:0008150,GO:0009987,GO:0044699,GO:0022610,GO:0005575,GO:0050794,GO:0009897,GO:0009986,GO:0007155,GO:0050789,GO:0051716,GO:0065007,GO:0050896,GO:0007165,GO:0007154,GO:0016020,GO:0071944,GO:0044700,GO:0023052,GO:0005886,GO:0044425,GO:0007166,GO:0016021,GO:0031224	macromolecular complex,molecular_function,protein complex,cell part,cell,receptor complex,plasma membrane part,integrin complex,intrinsic to plasma membrane,integral to plasma membrane,integrin-mediated signaling pathway,single-organism cellular process,biological_process,cellular process,single-organism process,biological adhesion,cellular_component,regulation of cellular process,external side o…	rno04810	Regulation of actin cytoskeleton
LNC_000148	XLOC_007085	-	10:59499304-59505365	0.528812	0.742465	-0.489568	0.0032	0.235655	Novel_lncRNA	co_location	ENSRNOG00000017912	Atp2a3	ATPase sarcoplasmic/endoplasmic reticulum Ca2+ transporting 3 [Source:RGD Symbol;Acc:2175]	GO:0005515,GO:0044424,GO:0005622,GO:0043229,GO:0005488,GO:0043226,GO:0044446,GO:0043227,GO:0043231,GO:0044422,GO:0003674,GO:0070588,GO:0005215,GO:0016462,GO:0005737,GO:0016818,GO:0016817,GO:0015399,GO:0015405,GO:0017111,GO:0022892,GO:0036094,GO:0005388,GO:0055085,GO:0042626,GO:0008324,GO:0032559,GO:0097159,GO:0016820,GO:0030554,GO:0044444,GO:0032555,GO:0044464,GO:0006810,GO:0032550,GO:0005623,GO:…	protein binding,intracellular part,intracellular,intracellular organelle,binding,organelle,intracellular organelle part,membrane-bounded organelle,intracellular membrane-bounded organelle,organelle part,molecular_function,calcium ion transmembrane transport,transporter activity,pyrophosphatase activity,cytoplasm,hydrolase activity, acting on acid anhydrides, in phosphorus-containing anhydrides,hy…	rno04022,rno05010,rno04020,rno04972	cGMP-PKG signaling pathway,Alzheimer's disease,Calcium signaling pathway,Pancreatic secretion
LNC_000148	XLOC_007085	-	10:59499304-59505365	0.528812	0.742465	-0.489568	0.0032	0.235655	Novel_lncRNA	co_location	ENSRNOG00000024535	Zzef1	zinc finger ZZ-type and EF-hand domain containing 1 [Source:RGD Symbol;Acc:1311189]	GO:0005488,GO:0003674,GO:0043167,GO:0043169,GO:0046872,GO:0005509,GO:0008270,GO:0046914	binding,molecular_function,ion binding,cation binding,metal ion binding,calcium ion binding,zinc ion binding,transition metal ion binding	--	--
LNC_000148	XLOC_007085	-	10:59499304-59505365	0.528812	0.742465	-0.489568	0.0032	0.235655	Novel_lncRNA	co_location	ENSRNOG00000017606	P2rx1	purinergic receptor P2X 1 [Source:RGD Symbol;Acc:3240]	GO:0005515,GO:0044424,GO:0005622,GO:0043229,GO:0005488,GO:0032991,GO:0043226,GO:0005634,GO:0044428,GO:0006807,GO:0044446,GO:0043227,GO:0043231,GO:0014070,GO:0044422,GO:1901700,GO:0009719,GO:0031967,GO:0071704,GO:0031975,GO:0003674,GO:0010033,GO:0043234,GO:0006461,GO:0070271,GO:0019866,GO:0005215,GO:1901576,GO:0005635,GO:0044237,GO:0044249,GO:0046683,GO:0009058,GO:0045202,GO:0005231,GO:0044238,GO:…	protein binding,intracellular part,intracellular,intracellular organelle,binding,macromolecular complex,organelle,nucleus,nuclear part,nitrogen compound metabolic process,intracellular organelle part,membrane-bounded organelle,intracellular membrane-bounded organelle,response to organic cyclic compound,organelle part,response to oxygen-containing compound,response to endogenous stimulus,organelle…	rno04611,rno04020,rno04080	Platelet activation,Calcium signaling pathway,Neuroactive ligand-receptor interaction
LNC_000148	XLOC_007085	-	10:59499304-59505365	0.528812	0.742465	-0.489568	0.0032	0.235655	Novel_lncRNA	co_location	ENSRNOG00000018242	Camkk1	calcium/calmodulin-dependent protein kinase kinase 1 [Source:RGD Symbol;Acc:62023]	GO:0005515,GO:0005488,GO:0044260,GO:0043170,GO:0071704,GO:0003674,GO:0044237,GO:0044238,GO:0036094,GO:0032559,GO:0008152,GO:0097159,GO:0030554,GO:0032555,GO:0032550,GO:1901363,GO:0017076,GO:0001883,GO:0032549,GO:0001882,GO:0032553,GO:0005524,GO:0035639,GO:0043168,GO:0000166,GO:1901265,GO:0004674,GO:0043167,GO:0004672,GO:0003824,GO:0006468,GO:0044267,GO:0008150,GO:0009987,GO:0016773,GO:0006796,GO:…	protein binding,binding,cellular macromolecule metabolic process,macromolecule metabolic process,organic substance metabolic process,molecular_function,cellular metabolic process,primary metabolic process,small molecule binding,adenyl ribonucleotide binding,metabolic process,organic cyclic compound binding,adenyl nucleotide binding,purine ribonucleotide binding,purine ribonucleoside binding,heter…	rno05034,rno04152,rno04921,rno04920	Alcoholism,AMPK signaling pathway,Oxytocin signaling pathway,Adipocytokine signaling pathway
LNC_000151	XLOC_007244	-	10:67776420-67791261	6.12962	7.14235	-0.2206	0.0078	0.384244	Novel_lncRNA	co_location	ENSRNOG00000000237	RGD1310429	similar to Protein Njmu-R1 [Source:RGD Symbol;Acc:1310429]	--	--	--	--
LNC_000151	XLOC_007244	-	10:67776420-67791261	6.12962	7.14235	-0.2206	0.0078	0.384244	Novel_lncRNA	co_location	ENSRNOG00000000236	Zfp207	zinc finger protein 207 [Source:RGD Symbol;Acc:1308121]	GO:0005622,GO:0010467,GO:0060255,GO:0010468,GO:0043229,GO:0019222,GO:0043170,GO:0044424,GO:0008152,GO:0071704,GO:0043231,GO:0005488,GO:0005634,GO:0043226,GO:0005515,GO:0043227,GO:0048523,GO:0048519,GO:0046872,GO:0043169,GO:0044446,GO:0044422,GO:0031981,GO:0043233,GO:0044428,GO:0070013,GO:0031974,GO:0044464,GO:0005623,GO:0009987,GO:0051726,GO:0071840,GO:0043167,GO:0003674,GO:0044085,GO:0007093,GO:…	intracellular,gene expression,regulation of macromolecule metabolic process,regulation of gene expression,intracellular organelle,regulation of metabolic process,macromolecule metabolic process,intracellular part,metabolic process,organic substance metabolic process,intracellular membrane-bounded organelle,binding,nucleus,organelle,protein binding,membrane-bounded organelle,negative regulation of…	--	--
LNC_000151	XLOC_007244	-	10:67776420-67791261	6.12962	7.14235	-0.2206	0.0078	0.384244	Novel_lncRNA	co_location	ENSRNOG00000003276	Myo1d	myosin ID [Source:RGD Symbol;Acc:621321]	GO:0005515,GO:0044424,GO:0005622,GO:0043228,GO:0043232,GO:0043229,GO:0005488,GO:0032991,GO:0043226,GO:0044446,GO:0043227,GO:0043231,GO:0044422,GO:0003674,GO:0043234,GO:0044237,GO:0016462,GO:0005737,GO:0016818,GO:0016817,GO:0017111,GO:0008092,GO:0005856,GO:0036094,GO:0031323,GO:0031252,GO:0032559,GO:0008152,GO:0097159,GO:0030554,GO:0044444,GO:0003779,GO:0019222,GO:0032555,GO:0044464,GO:0032550,GO:…	protein binding,intracellular part,intracellular,non-membrane-bounded organelle,intracellular non-membrane-bounded organelle,intracellular organelle,binding,macromolecular complex,organelle,intracellular organelle part,membrane-bounded organelle,intracellular membrane-bounded organelle,organelle part,molecular_function,protein complex,cellular metabolic process,pyrophosphatase activity,cytoplasm,…	--	--
LNC_000151	XLOC_007244	-	10:67776420-67791261	6.12962	7.14235	-0.2206	0.0078	0.384244	Novel_lncRNA	co_location	ENSRNOG00000005538	Psmd11	proteasome 26S subunit, non-ATPase 11 [Source:RGD Symbol;Acc:1306450]	GO:0005515,GO:0044424,GO:0005622,GO:0043229,GO:0005488,GO:0032991,GO:0043226,GO:0005634,GO:0044260,GO:0043170,GO:0043227,GO:0043231,GO:0071704,GO:0003674,GO:0043234,GO:0006461,GO:0070271,GO:0044237,GO:0044238,GO:0065003,GO:0071822,GO:0008152,GO:0030154,GO:0044085,GO:0044464,GO:0005623,GO:0043933,GO:0048869,GO:0022607,GO:0032502,GO:0070062,GO:0043623,GO:0043230,GO:0065010,GO:0071840,GO:0048863,GO:…	protein binding,intracellular part,intracellular,intracellular organelle,binding,macromolecular complex,organelle,nucleus,cellular macromolecule metabolic process,macromolecule metabolic process,membrane-bounded organelle,intracellular membrane-bounded organelle,organic substance metabolic process,molecular_function,protein complex,protein complex assembly,protein complex biogenesis,cellular meta…	rno03050,rno05169	Proteasome,Epstein-Barr virus infection
LNC_000151	XLOC_007244	-	10:67776420-67791261	6.12962	7.14235	-0.2206	0.0078	0.384244	Novel_lncRNA	co_location	ENSRNOG00000005515	Rhbdl3	rhomboid, veinlet-like 3 (Drosophila) [Source:RGD Symbol;Acc:1311901]	GO:0044424,GO:0005622,GO:0010467,GO:0043229,GO:0005488,GO:0043226,GO:0044446,GO:0043170,GO:0043227,GO:0043231,GO:0044422,GO:0031967,GO:0071704,GO:0031975,GO:0003674,GO:0019866,GO:0005737,GO:0044238,GO:0005743,GO:0008152,GO:0044444,GO:0044464,GO:0005623,GO:0005739,GO:0031966,GO:0016787,GO:0005740,GO:0043167,GO:0044429,GO:0003824,GO:0043169,GO:0046872,GO:0016485,GO:0031090,GO:0008150,GO:0051604,GO:…	intracellular part,intracellular,gene expression,intracellular organelle,binding,organelle,intracellular organelle part,macromolecule metabolic process,membrane-bounded organelle,intracellular membrane-bounded organelle,organelle part,organelle envelope,organic substance metabolic process,envelope,molecular_function,organelle inner membrane,cytoplasm,primary metabolic process,mitochondrial inner …	--	--
LNC_000151	XLOC_007244	-	10:67776420-67791261	6.12962	7.14235	-0.2206	0.0078	0.384244	Novel_lncRNA	co_location	ENSRNOG00000021685	Cdk5r1	cyclin-dependent kinase 5, regulatory subunit 1 (p35) [Source:RGD Symbol;Acc:629472]	GO:0005515,GO:0044424,GO:0005622,GO:0010467,GO:0006725,GO:0006139,GO:0090304,GO:0046483,GO:0043228,GO:0043232,GO:1901360,GO:0043229,GO:0005488,GO:0032991,GO:0034641,GO:0043226,GO:0005634,GO:0016070,GO:0044428,GO:0006807,GO:0044446,GO:0034645,GO:0044260,GO:0043170,GO:0009059,GO:0043227,GO:0043231,GO:0044422,GO:0071704,GO:0060255,GO:0003674,GO:0043234,GO:0006351,GO:0032774,GO:1901576,GO:0044237,GO:…	protein binding,intracellular part,intracellular,gene expression,cellular aromatic compound metabolic process,nucleobase-containing compound metabolic process,nucleic acid metabolic process,heterocycle metabolic process,non-membrane-bounded organelle,intracellular non-membrane-bounded organelle,organic cyclic compound metabolic process,intracellular organelle,binding,macromolecular complex,cellul…	rno05030,rno05010	Cocaine addiction,Alzheimer's disease
LNC_000157	XLOC_007374	-	10:75343387-75354959	2.78622	3.35465	-0.267853	0.0037	0.256951	Novel_lncRNA	co_location	ENSRNOG00000009819	Vezf1	vascular endothelial zinc finger 1 [Source:RGD Symbol;Acc:1308058]	GO:0044424,GO:0005622,GO:0043228,GO:0043232,GO:0043229,GO:0005488,GO:0043226,GO:0005634,GO:0044428,GO:0044446,GO:0043227,GO:0043231,GO:0044422,GO:0003674,GO:0031974,GO:0031981,GO:0003676,GO:0070013,GO:0043233,GO:0097159,GO:0030154,GO:0044464,GO:0005623,GO:1901363,GO:0048869,GO:0005654,GO:0007275,GO:0032502,GO:0043167,GO:0044767,GO:0002064,GO:0048731,GO:0048856,GO:0005730,GO:0048468,GO:0044763,GO:…	intracellular part,intracellular,non-membrane-bounded organelle,intracellular non-membrane-bounded organelle,intracellular organelle,binding,organelle,nucleus,nuclear part,intracellular organelle part,membrane-bounded organelle,intracellular membrane-bounded organelle,organelle part,molecular_function,membrane-enclosed lumen,nuclear lumen,nucleic acid binding,intracellular organelle lumen,organel…	--	--
LNC_000157	XLOC_007374	-	10:75343387-75354959	2.78622	3.35465	-0.267853	0.0037	0.256951	Novel_lncRNA	co_location	ENSRNOG00000008921	Dynll2	dynein light chain LC8-type 2 [Source:RGD Symbol;Acc:619860]	GO:0005515,GO:0044424,GO:0005622,GO:0043228,GO:0043232,GO:0043229,GO:0005488,GO:0032991,GO:0043226,GO:0005634,GO:0044446,GO:0043227,GO:0043231,GO:0044422,GO:0003674,GO:0043234,GO:0015630,GO:0005874,GO:0016462,GO:0005737,GO:0016818,GO:0016817,GO:0017111,GO:0008092,GO:0005856,GO:0008038,GO:0008039,GO:0005815,GO:0030154,GO:0044464,GO:0006810,GO:0005623,GO:0044430,GO:0051234,GO:0048869,GO:0051179,GO:…	protein binding,intracellular part,intracellular,non-membrane-bounded organelle,intracellular non-membrane-bounded organelle,intracellular organelle,binding,macromolecular complex,organelle,nucleus,intracellular organelle part,membrane-bounded organelle,intracellular membrane-bounded organelle,organelle part,molecular_function,protein complex,microtubule cytoskeleton,microtubule,pyrophosphatase a…	rno04962	Vasopressin-regulated water reabsorption
LNC_000157	XLOC_007374	-	10:75343387-75354959	2.78622	3.35465	-0.267853	0.0037	0.256951	Novel_lncRNA	co_location	ENSRNOG00000050323	Srsf1	serine/arginine-rich splicing factor 1 [Source:RGD Symbol;Acc:1587490]	GO:0005515,GO:0044424,GO:0005622,GO:0010467,GO:0006725,GO:0006139,GO:0090304,GO:0046483,GO:1901360,GO:0043229,GO:0005488,GO:0032991,GO:0034641,GO:0043226,GO:0005634,GO:0016070,GO:0044428,GO:0006807,GO:0044446,GO:0044260,GO:0043170,GO:0043227,GO:0043231,GO:0044422,GO:0071704,GO:0060255,GO:0003674,GO:0043234,GO:0044237,GO:0019219,GO:0051171,GO:0031974,GO:0005737,GO:0080090,GO:0044238,GO:0016071,GO:…	protein binding,intracellular part,intracellular,gene expression,cellular aromatic compound metabolic process,nucleobase-containing compound metabolic process,nucleic acid metabolic process,heterocycle metabolic process,organic cyclic compound metabolic process,intracellular organelle,binding,macromolecular complex,cellular nitrogen compound metabolic process,organelle,nucleus,RNA metabolic proce…	rno03040,rno05168	Spliceosome,Herpes simplex infection
ENSRNOT00000081896	ENSRNOG00000056801	AABR07068638.1	9:113788099-113801226	0.0886456	0.526904	-2.57142	0.0113	0.463428	Annotated_lncRNA	co_location	ENSRNOG00000042503	Ndufv2	NADH:ubiquinone oxidoreductase core subunit V2 [Source:RGD Symbol;Acc:621733]	GO:0032991,GO:0005488,GO:0008152,GO:0043234,GO:0044237,GO:0043169,GO:0046872,GO:0043227,GO:0043231,GO:0005622,GO:0043167,GO:0043229,GO:0007275,GO:0043226,GO:0044424,GO:0008137,GO:0050136,GO:0051536,GO:0051540,GO:0003954,GO:0016655,GO:0032502,GO:0044446,GO:0044455,GO:0006091,GO:0044422,GO:0005747,GO:0030964,GO:0045271,GO:0003674,GO:0051537,GO:0006119,GO:0043209,GO:0048856,GO:0015980,GO:0044767,GO:…	macromolecular complex,binding,metabolic process,protein complex,cellular metabolic process,cation binding,metal ion binding,membrane-bounded organelle,intracellular membrane-bounded organelle,intracellular,ion binding,intracellular organelle,multicellular organismal development,organelle,intracellular part,NADH dehydrogenase (ubiquinone) activity,NADH dehydrogenase (quinone) activity,iron-sulfur…	rno05010,rno05012,rno04932,rno05016,rno00190,rno01100	Alzheimer's disease,Parkinson's disease,Non-alcoholic fatty liver disease (NAFLD),Huntington's disease,Oxidative phosphorylation,Metabolic pathways
ENSRNOT00000081896	ENSRNOG00000056801	AABR07068638.1	9:113788099-113801226	0.0886456	0.526904	-2.57142	0.0113	0.463428	Annotated_lncRNA	co_location	ENSRNOG00000048545	LOC100910483	ankyrin repeat domain-containing protein 12-like [Source:RGD Symbol;Acc:6498319]	--	--	--	--
ENSRNOT00000081896	ENSRNOG00000056801	AABR07068638.1	9:113788099-113801226	0.0886456	0.526904	-2.57142	0.0113	0.463428	Annotated_lncRNA	co_location	ENSRNOG00000013340	Twsg1	twisted gastrulation BMP signaling modulator 1 [Source:RGD Symbol;Acc:1311215]	GO:0010467,GO:0071704,GO:1901360,GO:0006725,GO:0090304,GO:0006139,GO:0044238,GO:0046483,GO:0043170,GO:0005488,GO:0005515,GO:0016070,GO:0006351,GO:0006807,GO:0032774,GO:0009059,GO:0034641,GO:0008152,GO:0034645,GO:0010468,GO:1901576,GO:1901362,GO:0034654,GO:0060255,GO:0009058,GO:0018130,GO:0019438,GO:0044237,GO:0044271,GO:0044249,GO:0051252,GO:0044260,GO:0043227,GO:2000112,GO:0010556,GO:0006355,GO:…	gene expression,organic substance metabolic process,organic cyclic compound metabolic process,cellular aromatic compound metabolic process,nucleic acid metabolic process,nucleobase-containing compound metabolic process,primary metabolic process,heterocycle metabolic process,macromolecule metabolic process,binding,protein binding,RNA metabolic process,transcription, DNA-dependent,nitrogen compound…	--	--
LNC_000689	XLOC_032142	-	3:91926051-91937701	0.378978	0.590199	-0.639086	5e-05	0.011183	Novel_lncRNA	co_location	ENSRNOG00000049848	Rpl21	ribosomal protein L21 [Source:RGD Symbol;Acc:68390]	GO:0044424,GO:0005622,GO:0010467,GO:0043228,GO:0043232,GO:0043229,GO:0032991,GO:0043226,GO:0034645,GO:0044260,GO:0043170,GO:0009059,GO:0006412,GO:0071704,GO:0003674,GO:1901576,GO:0044237,GO:0044249,GO:0009058,GO:0005737,GO:0044238,GO:0008152,GO:0044444,GO:0030529,GO:0044464,GO:0005623,GO:0005840,GO:0003735,GO:0005198,GO:0044267,GO:0008150,GO:0009987,GO:0005575,GO:0019538	intracellular part,intracellular,gene expression,non-membrane-bounded organelle,intracellular non-membrane-bounded organelle,intracellular organelle,macromolecular complex,organelle,cellular macromolecule biosynthetic process,cellular macromolecule metabolic process,macromolecule metabolic process,macromolecule biosynthetic process,translation,organic substance metabolic process,molecular_functio…	rno03010	Ribosome
LNC_000689	XLOC_032142	-	3:91926051-91937701	0.378978	0.590199	-0.639086	5e-05	0.011183	Novel_lncRNA	co_location	ENSRNOG00000058157	Ldlrad3	low density lipoprotein receptor class A domain containing 3 [Source:RGD Symbol;Acc:1307846]	GO:0010467,GO:0005488,GO:0043170,GO:0071704,GO:0060255,GO:0003674,GO:0006898,GO:0080090,GO:0044238,GO:0010468,GO:0008152,GO:0006897,GO:0019222,GO:0044464,GO:0006810,GO:0005623,GO:0051234,GO:0051179,GO:0016192,GO:0030054,GO:0016485,GO:0008150,GO:0001540,GO:0051604,GO:0051246,GO:0005575,GO:0042277,GO:0033218,GO:0019538,GO:0070613,GO:0050789,GO:0065007,GO:0016020,GO:0071944,GO:0005886,GO:0044425,GO:…	gene expression,binding,macromolecule metabolic process,organic substance metabolic process,regulation of macromolecule metabolic process,molecular_function,receptor-mediated endocytosis,regulation of primary metabolic process,primary metabolic process,regulation of gene expression,metabolic process,endocytosis,regulation of metabolic process,cell part,transport,cell,establishment of localization…	--	--
LNC_000686	XLOC_031787	-	3:60656152-60665479	0.850355	1.02139	-0.264398	0.03485	0.736911	Novel_lncRNA	co_location	ENSRNOG00000017939	Chn1	chimerin 1 [Source:RGD Symbol;Acc:620139]	GO:0005515,GO:0005622,GO:0006725,GO:0006139,GO:0046483,GO:1901360,GO:0005488,GO:0034641,GO:0006807,GO:0071704,GO:0003674,GO:0044237,GO:0019219,GO:0051171,GO:0080090,GO:0044238,GO:0031323,GO:0008152,GO:0019222,GO:0030154,GO:0051128,GO:0044464,GO:0005623,GO:0048869,GO:0022604,GO:0034655,GO:0044270,GO:0009154,GO:0009261,GO:0010769,GO:0046700,GO:0007275,GO:0043547,GO:1901069,GO:0046434,GO:0006195,GO:…	protein binding,intracellular,cellular aromatic compound metabolic process,nucleobase-containing compound metabolic process,heterocycle metabolic process,organic cyclic compound metabolic process,binding,cellular nitrogen compound metabolic process,nitrogen compound metabolic process,organic substance metabolic process,molecular_function,cellular metabolic process,regulation of nucleobase-contain…	--	--
LNC_000686	XLOC_031787	-	3:60656152-60665479	0.850355	1.02139	-0.264398	0.03485	0.736911	Novel_lncRNA	co_location	ENSRNOG00000001597	Atf2	activating transcription factor 2 [Source:RGD Symbol;Acc:621862]	GO:0005515,GO:0044424,GO:0005622,GO:0010467,GO:0006725,GO:0006139,GO:0090304,GO:0046483,GO:0043228,GO:0043232,GO:1901360,GO:0043229,GO:0005488,GO:0046983,GO:0034641,GO:0043226,GO:0005634,GO:0016070,GO:0010035,GO:0044428,GO:0006807,GO:0044446,GO:0034645,GO:0044260,GO:0043170,GO:0009059,GO:0043227,GO:0043231,GO:0044422,GO:1901700,GO:0046982,GO:0031967,GO:0071704,GO:0031975,GO:0060255,GO:0003674,GO:…	protein binding,intracellular part,intracellular,gene expression,cellular aromatic compound metabolic process,nucleobase-containing compound metabolic process,nucleic acid metabolic process,heterocycle metabolic process,non-membrane-bounded organelle,intracellular non-membrane-bounded organelle,organic cyclic compound metabolic process,intracellular organelle,binding,protein dimerization activity…	rno05034,rno05031,rno05030,rno04022,rno05203,rno04728,rno04668,rno04918,rno05169,rno04010,rno05164,rno04261,rno04915,rno04911,rno04151,rno05166,rno05161	Alcoholism,Amphetamine addiction,Cocaine addiction,cGMP-PKG signaling pathway,Viral carcinogenesis,Dopaminergic synapse,TNF signaling pathway,Thyroid hormone synthesis,Epstein-Barr virus infection,MAPK signaling pathway,Influenza A,Adrenergic signaling in cardiomyocytes,Estrogen signaling pathway,Insulin secretion,PI3K-Akt signaling pathway,HTLV-I infection,Hepatitis B
LNC_000686	XLOC_031787	-	3:60656152-60665479	0.850355	1.02139	-0.264398	0.03485	0.736911	Novel_lncRNA	co_expression	ENSRNOG00000014463	Uri1	URI1, prefoldin-like chaperone [Source:RGD Symbol;Acc:1310358]	GO:0043170,GO:0044260,GO:0044238,GO:0071704,GO:0008152,GO:0044237,GO:0005634,GO:0005622,GO:0048523,GO:0090304,GO:0010923,GO:0048519,GO:0010467,GO:0016070,GO:0044424,GO:0005488,GO:0016311,GO:0034645,GO:0040008,GO:0060255,GO:0006139,GO:0009059,GO:0009058,GO:0044249,GO:0046483,GO:0001558,GO:0006725,GO:1901576,GO:0006796,GO:0032991,GO:0010921,GO:0006793,GO:0034641,GO:1901360,GO:0040007,GO:0080090,GO:…	macromolecule metabolic process,cellular macromolecule metabolic process,primary metabolic process,organic substance metabolic process,metabolic process,cellular metabolic process,nucleus,intracellular,negative regulation of cellular process,nucleic acid metabolic process,negative regulation of phosphatase activity,negative regulation of biological process,gene expression,RNA metabolic process,in…	--	--
LNC_000102	XLOC_004642	-	1:135786611-135790509	2.18443	3.30329	-0.596647	0.02575	0.654634	Novel_lncRNA	co_location	ENSRNOG00000032798	Slco3a1	solute carrier organic anion transporter family, member 3a1 [Source:RGD Symbol;Acc:620227]	GO:0044464,GO:0005623,GO:0003674,GO:0044765,GO:0006811,GO:0006810,GO:0005575,GO:0051234,GO:0005215,GO:0051179,GO:0008150,GO:0044699,GO:0016020,GO:0005886,GO:0071944,GO:0044425,GO:0031224,GO:0016021	cell part,cell,molecular_function,single-organism transport,ion transport,transport,cellular_component,establishment of localization,transporter activity,localization,biological_process,single-organism process,membrane,plasma membrane,cell periphery,membrane part,intrinsic to membrane,integral to membrane	--	--
LNC_001076	XLOC_052305	-	X:107641564-107689015	0.470629	0.814108	-0.790629	0.0003	0.0479271	Novel_lncRNA	co_location	ENSRNOG00000049849	Fam199x	family with sequence similarity 199, X-linked [Source:MGI Symbol;Acc:MGI:2384304]	--	--	--	--
LNC_001076	XLOC_052305	-	X:107641564-107689015	0.470629	0.814108	-0.790629	0.0003	0.0479271	Novel_lncRNA	co_location	ENSRNOG00000045618	AABR07040686.1	--	GO:0005515,GO:0044424,GO:0005622,GO:0006725,GO:0006139,GO:0090304,GO:0046483,GO:0043228,GO:0043232,GO:1901360,GO:0043229,GO:0005488,GO:0032991,GO:0046983,GO:0034641,GO:0043226,GO:0005634,GO:0044428,GO:0006807,GO:0044446,GO:0044260,GO:0043170,GO:0043227,GO:0043231,GO:0044422,GO:0046982,GO:0071704,GO:0003674,GO:0044427,GO:0044237,GO:0031974,GO:0044238,GO:0065003,GO:0005694,GO:0031981,GO:0044454,GO:…	protein binding,intracellular part,intracellular,cellular aromatic compound metabolic process,nucleobase-containing compound metabolic process,nucleic acid metabolic process,heterocycle metabolic process,non-membrane-bounded organelle,intracellular non-membrane-bounded organelle,organic cyclic compound metabolic process,intracellular organelle,binding,macromolecular complex,protein dimerization a…	rno05034,rno05322,rno05203	Alcoholism,Systemic lupus erythematosus,Viral carcinogenesis
LNC_001076	XLOC_052305	-	X:107641564-107689015	0.470629	0.814108	-0.790629	0.0003	0.0479271	Novel_lncRNA	co_location	ENSRNOG00000048011	Esx1	ESX homeobox 1 [Source:RGD Symbol;Acc:1590738]	GO:0044424,GO:0005622,GO:0010467,GO:0006725,GO:0006139,GO:0090304,GO:0046483,GO:1901360,GO:0043229,GO:0034641,GO:0043226,GO:0005634,GO:0016070,GO:0006807,GO:0034645,GO:0044260,GO:0043170,GO:0009059,GO:0043227,GO:0043231,GO:0071704,GO:0060255,GO:0006351,GO:0032774,GO:1901576,GO:0044237,GO:0044249,GO:0019219,GO:0009058,GO:0051171,GO:0080090,GO:0044238,GO:0044271,GO:1901362,GO:2000112,GO:0010468,GO:…	intracellular part,intracellular,gene expression,cellular aromatic compound metabolic process,nucleobase-containing compound metabolic process,nucleic acid metabolic process,heterocycle metabolic process,organic cyclic compound metabolic process,intracellular organelle,cellular nitrogen compound metabolic process,organelle,nucleus,RNA metabolic process,nitrogen compound metabolic process,cellular…	rno04550	Signaling pathways regulating pluripotency of stem cells
LNC_001076	XLOC_052305	-	X:107641564-107689015	0.470629	0.814108	-0.790629	0.0003	0.0479271	Novel_lncRNA	co_location	ENSRNOG00000037661	Tmsbl1	thymosin beta-like protein 1 [Source:RGD Symbol;Acc:708373]	GO:0005515,GO:0005488,GO:0003674,GO:0008092,GO:0071822,GO:0003779,GO:0043933,GO:0006996,GO:0003785,GO:0007010,GO:0007015,GO:0071840,GO:0030029,GO:0030036,GO:0016043,GO:0044763,GO:0008150,GO:0009987,GO:0044699	protein binding,binding,molecular_function,cytoskeletal protein binding,protein complex subunit organization,actin binding,macromolecular complex subunit organization,organelle organization,actin monomer binding,cytoskeleton organization,actin filament organization,cellular component organization or biogenesis,actin filament-based process,actin cytoskeleton organization,cellular component organiz…	--	--
LNC_000306	XLOC_012362	-	12:39699180-39729516	0.580593	0.760746	-0.389886	0.0352	0.739698	Novel_lncRNA	co_location	ENSRNOG00000008673	Arpc3	actin related protein 2/3 complex, subunit 3 [Source:RGD Symbol;Acc:1311985]	GO:0005515,GO:0044424,GO:0005622,GO:0043228,GO:0043232,GO:0043229,GO:0005488,GO:0032991,GO:0043226,GO:0044446,GO:0043227,GO:0044422,GO:0009719,GO:0003674,GO:0010033,GO:0043234,GO:0006461,GO:0070271,GO:0005737,GO:0065003,GO:0005200,GO:0008092,GO:0005856,GO:1990090,GO:0032271,GO:0031252,GO:0071822,GO:0005925,GO:0003779,GO:0030027,GO:0051128,GO:0044085,GO:0005924,GO:0044464,GO:0005623,GO:0030055,GO:…	protein binding,intracellular part,intracellular,non-membrane-bounded organelle,intracellular non-membrane-bounded organelle,intracellular organelle,binding,macromolecular complex,organelle,intracellular organelle part,membrane-bounded organelle,organelle part,response to endogenous stimulus,molecular_function,response to organic substance,protein complex,protein complex assembly,protein complex …	rno05132,rno04666,rno04810,rno05100	Salmonella infection,Fc gamma R-mediated phagocytosis,Regulation of actin cytoskeleton,Bacterial invasion of epithelial cells
LNC_000306	XLOC_012362	-	12:39699180-39729516	0.580593	0.760746	-0.389886	0.0352	0.739698	Novel_lncRNA	co_location	ENSRNOG00000001270	Hvcn1	hydrogen voltage-gated channel 1 [Source:RGD Symbol;Acc:1310788]	GO:0010035,GO:0003674,GO:0005215,GO:0010038,GO:0071467,GO:0022892,GO:0022836,GO:0022839,GO:0055085,GO:0008324,GO:0009268,GO:0044464,GO:0005261,GO:0006810,GO:0005623,GO:0022857,GO:0051234,GO:0022891,GO:0044765,GO:0015267,GO:0022803,GO:0030171,GO:0015075,GO:0005216,GO:0071241,GO:0051179,GO:0071248,GO:0022838,GO:0034220,GO:0044459,GO:0015252,GO:0070887,GO:0006812,GO:0006811,GO:0071294,GO:0042221,GO:…	response to inorganic substance,molecular_function,transporter activity,response to metal ion,cellular response to pH,substrate-specific transporter activity,gated channel activity,ion gated channel activity,transmembrane transport,cation transmembrane transporter activity,response to pH,cell part,cation channel activity,transport,cell,transmembrane transporter activity,establishment of localizat…	--	--
LNC_000306	XLOC_012362	-	12:39699180-39729516	0.580593	0.760746	-0.389886	0.0352	0.739698	Novel_lncRNA	co_location	ENSRNOG00000021480	Rad9b	RAD9 checkpoint clamp component B [Source:RGD Symbol;Acc:1308223]	GO:0044424,GO:0005622,GO:0006725,GO:0006139,GO:0090304,GO:0046483,GO:0043228,GO:0043232,GO:1901360,GO:0043229,GO:0032991,GO:0034641,GO:0043226,GO:0005634,GO:0044428,GO:0006807,GO:0044446,GO:0044260,GO:0043170,GO:0043227,GO:0043231,GO:0044422,GO:0071704,GO:0003674,GO:0043234,GO:0044427,GO:0044237,GO:0031974,GO:0044238,GO:0005694,GO:0031981,GO:0044454,GO:0070013,GO:0043233,GO:0008152,GO:0008408,GO:…	intracellular part,intracellular,cellular aromatic compound metabolic process,nucleobase-containing compound metabolic process,nucleic acid metabolic process,heterocycle metabolic process,non-membrane-bounded organelle,intracellular non-membrane-bounded organelle,organic cyclic compound metabolic process,intracellular organelle,macromolecular complex,cellular nitrogen compound metabolic process,o…	--	--
LNC_000306	XLOC_012362	-	12:39699180-39729516	0.580593	0.760746	-0.389886	0.0352	0.739698	Novel_lncRNA	co_location	ENSRNOG00000001274	Vps29	VPS29 retromer complex component [Source:RGD Symbol;Acc:1308332]	GO:0005515,GO:0044424,GO:0005622,GO:0043229,GO:0005488,GO:0032991,GO:0043226,GO:0044446,GO:0043227,GO:0043231,GO:0044422,GO:0008565,GO:0003674,GO:0043234,GO:0005215,GO:0005737,GO:0022892,GO:0044444,GO:0044464,GO:0071702,GO:0006810,GO:0005623,GO:0051234,GO:0044765,GO:0051179,GO:0045184,GO:0015031,GO:0046907,GO:0016192,GO:0043167,GO:0033036,GO:0012505,GO:0051649,GO:0051641,GO:0008104,GO:0006886,GO:…	protein binding,intracellular part,intracellular,intracellular organelle,binding,macromolecular complex,organelle,intracellular organelle part,membrane-bounded organelle,intracellular membrane-bounded organelle,organelle part,protein transporter activity,molecular_function,protein complex,transporter activity,cytoplasm,substrate-specific transporter activity,cytoplasmic part,cell part,organic sub…	--	--
LNC_000306	XLOC_012362	-	12:39699180-39729516	0.580593	0.760746	-0.389886	0.0352	0.739698	Novel_lncRNA	co_location	ENSRNOG00000021440	Pptc7	PTC7 protein phosphatase homolog [Source:RGD Symbol;Acc:1310383]	GO:0044424,GO:0005622,GO:0043229,GO:0043226,GO:0043227,GO:0043231,GO:0003674,GO:0005737,GO:0044444,GO:0044464,GO:0005623,GO:0005739,GO:0003824,GO:0005575	intracellular part,intracellular,intracellular organelle,organelle,membrane-bounded organelle,intracellular membrane-bounded organelle,molecular_function,cytoplasm,cytoplasmic part,cell part,cell,mitochondrion,catalytic activity,cellular_component	--	--
LNC_000306	XLOC_012362	-	12:39699180-39729516	0.580593	0.760746	-0.389886	0.0352	0.739698	Novel_lncRNA	co_location	ENSRNOG00000001278	Gpn3	GPN-loop GTPase 3 [Source:RGD Symbol;Acc:1303034]	GO:0005515,GO:0005488,GO:0032991,GO:0003674,GO:0043234,GO:0005575	protein binding,binding,macromolecular complex,molecular_function,protein complex,cellular_component	--	--
LNC_000306	XLOC_012362	-	12:39699180-39729516	0.580593	0.760746	-0.389886	0.0352	0.739698	Novel_lncRNA	co_location	ENSRNOG00000001283	Anapc7	anaphase promoting complex subunit 7 [Source:RGD Symbol;Acc:1311927]	GO:0005515,GO:0044424,GO:0005622,GO:0043229,GO:0005488,GO:0032991,GO:0043226,GO:0005634,GO:0044428,GO:0044446,GO:0044260,GO:0043170,GO:0043227,GO:0043231,GO:0044422,GO:0071704,GO:0003674,GO:0043234,GO:0044237,GO:0044238,GO:0019902,GO:0008152,GO:0044464,GO:0005623,GO:0019903,GO:0019899,GO:0005680,GO:0070979,GO:0044267,GO:0008150,GO:0009987,GO:0000152,GO:0031461,GO:0005575,GO:0019538,GO:0043412,GO:…	protein binding,intracellular part,intracellular,intracellular organelle,binding,macromolecular complex,organelle,nucleus,nuclear part,intracellular organelle part,cellular macromolecule metabolic process,macromolecule metabolic process,membrane-bounded organelle,intracellular membrane-bounded organelle,organelle part,organic substance metabolic process,molecular_function,protein complex,cellular…	rno04914,rno04114,rno05166,rno04110,rno04120	Progesterone-mediated oocyte maturation,Oocyte meiosis,HTLV-I infection,Cell cycle,Ubiquitin mediated proteolysis
LNC_000306	XLOC_012362	-	12:39699180-39729516	0.580593	0.760746	-0.389886	0.0352	0.739698	Novel_lncRNA	co_location	ENSRNOG00000028523	Tctn1	tectonic family member 1 [Source:RGD Symbol;Acc:1566266]	GO:0005515,GO:0044424,GO:0005622,GO:0043229,GO:0005488,GO:0032991,GO:0043226,GO:0044446,GO:0043227,GO:0043231,GO:0044422,GO:0003674,GO:0043234,GO:0021956,GO:0030154,GO:0044464,GO:0005623,GO:0021522,GO:0042995,GO:0048869,GO:0005929,GO:0021517,GO:0007275,GO:0032502,GO:0044441,GO:0021515,GO:0072372,GO:0031514,GO:0021523,GO:0060271,GO:0021537,GO:0044767,GO:0071840,GO:0032990,GO:0043009,GO:0007409,GO:…	protein binding,intracellular part,intracellular,intracellular organelle,binding,macromolecular complex,organelle,intracellular organelle part,membrane-bounded organelle,intracellular membrane-bounded organelle,organelle part,molecular_function,protein complex,central nervous system interneuron axonogenesis,cell differentiation,cell part,cell,spinal cord motor neuron differentiation,cell projecti…	--	--
LNC_000306	XLOC_012362	-	12:39699180-39729516	0.580593	0.760746	-0.389886	0.0352	0.739698	Novel_lncRNA	co_location	ENSRNOG00000031731	Fam216a	family with sequence similarity 216, member A [Source:RGD Symbol;Acc:1310861]	--	--	--	--
LNC_000306	XLOC_012362	-	12:39699180-39729516	0.580593	0.760746	-0.389886	0.0352	0.739698	Novel_lncRNA	co_expression	ENSRNOG00000061317	AABR07011733.1	--	--	--	--	--
LNC_000228	XLOC_010086	-	11:68688904-68842320	1.30387	1.49882	-0.201034	0.0264	0.658065	Novel_lncRNA	co_location	ENSRNOG00000043069	Sec22a	SEC22 homolog A, vesicle trafficking protein [Source:RGD Symbol;Acc:621659]	GO:0005515,GO:0044424,GO:0005622,GO:0043229,GO:0005488,GO:0032991,GO:0043226,GO:0044446,GO:0043227,GO:0043231,GO:0044422,GO:0003674,GO:0043234,GO:0005737,GO:0044444,GO:0044464,GO:0071702,GO:0006810,GO:0005623,GO:0016482,GO:0051234,GO:0044765,GO:0051179,GO:0006996,GO:0045184,GO:0015031,GO:0046907,GO:0016192,GO:0033036,GO:0012505,GO:0071840,GO:0051649,GO:0048280,GO:0051641,GO:0008104,GO:0006888,GO:…	protein binding,intracellular part,intracellular,intracellular organelle,binding,macromolecular complex,organelle,intracellular organelle part,membrane-bounded organelle,intracellular membrane-bounded organelle,organelle part,molecular_function,protein complex,cytoplasm,cytoplasmic part,cell part,organic substance transport,transport,cell,cytoplasmic transport,establishment of localization,single…	--	--
LNC_000228	XLOC_010086	-	11:68688904-68842320	1.30387	1.49882	-0.201034	0.0264	0.658065	Novel_lncRNA	co_location	ENSRNOG00000002229	Adcy5	adenylate cyclase 5 [Source:RGD Symbol;Acc:71014]	GO:0005515,GO:0044424,GO:0005622,GO:0006725,GO:0006139,GO:0046483,GO:1901360,GO:0043229,GO:0005488,GO:0046983,GO:0034641,GO:0043226,GO:0006807,GO:0043227,GO:0043231,GO:1901700,GO:0046982,GO:0071704,GO:0003674,GO:0010033,GO:1901576,GO:0044237,GO:0044249,GO:0009058,GO:0044238,GO:0044271,GO:1901362,GO:1901701,GO:0036094,GO:0019438,GO:0034654,GO:0018130,GO:0008152,GO:0097159,GO:0044464,GO:0071702,GO:…	protein binding,intracellular part,intracellular,cellular aromatic compound metabolic process,nucleobase-containing compound metabolic process,heterocycle metabolic process,organic cyclic compound metabolic process,intracellular organelle,binding,protein dimerization activity,cellular nitrogen compound metabolic process,organelle,nitrogen compound metabolic process,membrane-bounded organelle,intr…	rno05034,rno05031,rno04611,rno05030,rno04540,rno04022,rno04724,rno04921,rno04015,rno04914,rno04728,rno04725,rno04114,rno04912,rno04918,rno04024,rno04713,rno04723,rno04913,rno04750,rno04727,rno04261,rno04726,rno04972,rno04915,rno05012,rno04911,rno05414,rno04270,rno05032,rno04976,rno04970,rno00230,rno05166,rno04916,rno04062,rno04971	Alcoholism,Amphetamine addiction,Platelet activation,Cocaine addiction,Gap junction,cGMP-PKG signaling pathway,Glutamatergic synapse,Oxytocin signaling pathway,Rap1 signaling pathway,Progesterone-mediated oocyte maturation,Dopaminergic synapse,Cholinergic synapse,Oocyte meiosis,GnRH signaling pathway,Thyroid hormone synthesis,cAMP signaling pathway,Circadian entrainment,Retrograde endocannabinoid…
LNC_000229	XLOC_010119	-	11:72656171-72657215	1.57365	0.937569	0.747114	0.0145	0.51587	Novel_lncRNA	co_location	ENSRNOG00000048273	Apod	apolipoprotein D [Source:RGD Symbol;Acc:2137]	GO:0005515,GO:0044424,GO:0005622,GO:0005488,GO:0043226,GO:0043170,GO:0043227,GO:1901700,GO:0071704,GO:0060255,GO:0003674,GO:0005215,GO:0044237,GO:0005737,GO:0043178,GO:0080090,GO:0044238,GO:0000302,GO:0036094,GO:0031323,GO:0008152,GO:0097159,GO:0010812,GO:0044444,GO:0060588,GO:2000405,GO:0001953,GO:0051129,GO:0019222,GO:0051128,GO:0044085,GO:0044464,GO:0071702,GO:0006810,GO:0005623,GO:0016482,GO:…	protein binding,intracellular part,intracellular,binding,organelle,macromolecule metabolic process,membrane-bounded organelle,response to oxygen-containing compound,organic substance metabolic process,regulation of macromolecule metabolic process,molecular_function,transporter activity,cellular metabolic process,cytoplasm,alcohol binding,regulation of primary metabolic process,primary metabolic p…	--	--
LNC_000229	XLOC_010119	-	11:72656171-72657215	1.57365	0.937569	0.747114	0.0145	0.51587	Novel_lncRNA	co_location	ENSRNOG00000001736	Bdh1	3-hydroxybutyrate dehydrogenase, type 1 [Source:RGD Symbol;Acc:620131]	GO:0044424,GO:0005622,GO:0043229,GO:0043226,GO:0005634,GO:0044428,GO:0044446,GO:0043227,GO:0043231,GO:0044422,GO:0031967,GO:0031975,GO:0003674,GO:0019866,GO:0031974,GO:0005737,GO:0005743,GO:0031981,GO:0070013,GO:0043233,GO:0008152,GO:0044444,GO:0044464,GO:0005623,GO:0005739,GO:0003858,GO:0031966,GO:0005654,GO:0005740,GO:0044429,GO:0055114,GO:0044710,GO:0016616,GO:0003824,GO:0031090,GO:0016614,GO:…	intracellular part,intracellular,intracellular organelle,organelle,nucleus,nuclear part,intracellular organelle part,membrane-bounded organelle,intracellular membrane-bounded organelle,organelle part,organelle envelope,envelope,molecular_function,organelle inner membrane,membrane-enclosed lumen,cytoplasm,mitochondrial inner membrane,nuclear lumen,intracellular organelle lumen,organelle lumen,meta…	rno00072,rno00650,rno01100	Synthesis and degradation of ketone bodies,Butanoate metabolism,Metabolic pathways
LNC_000916	XLOC_043161	-	7:137914399-137922736	0.374352	0.679058	-0.85914	0.01555	0.531439	Novel_lncRNA	co_location	ENSRNOG00000005263	LOC688906	similar to splicing factor, arginine/serine-rich 2, interacting protein [Source:RGD Symbol;Acc:1583001]	GO:0005515,GO:0044424,GO:0005622,GO:0010467,GO:0006725,GO:0006139,GO:0090304,GO:0046483,GO:0043228,GO:0043232,GO:1901360,GO:0043229,GO:0005488,GO:0034641,GO:0043226,GO:0005634,GO:0016070,GO:0044428,GO:0006807,GO:0044446,GO:0044260,GO:0043170,GO:0043227,GO:0043231,GO:0044422,GO:0071704,GO:0003674,GO:0044237,GO:0031974,GO:0044238,GO:0016071,GO:0065003,GO:0031981,GO:0070013,GO:0043233,GO:0008152,GO:…	protein binding,intracellular part,intracellular,gene expression,cellular aromatic compound metabolic process,nucleobase-containing compound metabolic process,nucleic acid metabolic process,heterocycle metabolic process,non-membrane-bounded organelle,intracellular non-membrane-bounded organelle,organic cyclic compound metabolic process,intracellular organelle,binding,cellular nitrogen compound me…	--	--
LNC_000916	XLOC_043161	-	7:137914399-137922736	0.374352	0.679058	-0.85914	0.01555	0.531439	Novel_lncRNA	co_location	ENSRNOG00000005291	Slc38a1	solute carrier family 38, member 1 [Source:RGD Symbol;Acc:69645]	GO:0003674,GO:0005215,GO:0022892,GO:0008324,GO:0044464,GO:0071702,GO:0006810,GO:0005623,GO:0022857,GO:0051234,GO:0042995,GO:0022891,GO:0044765,GO:0015817,GO:0006865,GO:0015075,GO:0042887,GO:0051179,GO:0006868,GO:0005290,GO:0006867,GO:0015182,GO:0015186,GO:0015804,GO:0022804,GO:0044459,GO:0043005,GO:0015849,GO:0046942,GO:0045118,GO:1901474,GO:0097458,GO:0006812,GO:0015293,GO:0015171,GO:0071705,GO:…	molecular_function,transporter activity,substrate-specific transporter activity,cation transmembrane transporter activity,cell part,organic substance transport,transport,cell,transmembrane transporter activity,establishment of localization,cell projection,substrate-specific transmembrane transporter activity,single-organism transport,histidine transport,amino acid transport,ion transmembrane tran…	rno04724,rno04727	Glutamatergic synapse,GABAergic synapse
ENSRNOT00000084136	ENSRNOG00000056265	LOC103689920	10:35044233-35054225	1.19482	0.715975	0.738815	0.01855	0.572139	Annotated_lncRNA	co_location	ENSRNOG00000060143	AABR07029573.3	--	--	--	--	--
ENSRNOT00000084136	ENSRNOG00000056265	LOC103689920	10:35044233-35054225	1.19482	0.715975	0.738815	0.01855	0.572139	Annotated_lncRNA	co_location	ENSRNOG00000003645	Hnrnpab	heterogeneous nuclear ribonucleoprotein A/B [Source:RGD Symbol;Acc:69255]	GO:0005515,GO:0044424,GO:0005622,GO:0010467,GO:0006725,GO:0006139,GO:0090304,GO:0046483,GO:0043228,GO:0043232,GO:1901360,GO:0043229,GO:0005488,GO:0032991,GO:0034641,GO:0043226,GO:0005634,GO:0016070,GO:0006807,GO:0034645,GO:0044260,GO:0043170,GO:0009059,GO:0043227,GO:0043231,GO:1901700,GO:0009719,GO:0071704,GO:0060255,GO:0003674,GO:0010033,GO:0006351,GO:0032774,GO:1901576,GO:0044237,GO:0044249,GO:…	protein binding,intracellular part,intracellular,gene expression,cellular aromatic compound metabolic process,nucleobase-containing compound metabolic process,nucleic acid metabolic process,heterocycle metabolic process,non-membrane-bounded organelle,intracellular non-membrane-bounded organelle,organic cyclic compound metabolic process,intracellular organelle,binding,macromolecular complex,cellul…	--	--
ENSRNOT00000084136	ENSRNOG00000056265	LOC103689920	10:35044233-35054225	1.19482	0.715975	0.738815	0.01855	0.572139	Annotated_lncRNA	co_location	ENSRNOG00000002511	Flt4	fms-related tyrosine kinase 4 [Source:RGD Symbol;Acc:621737]	GO:0005515,GO:0005488,GO:0032991,GO:0044260,GO:0043170,GO:0071704,GO:0060255,GO:0003674,GO:0010033,GO:0043234,GO:0044237,GO:0080090,GO:0044238,GO:0036094,GO:0019902,GO:0031323,GO:0032559,GO:0008152,GO:0097159,GO:0030554,GO:0019222,GO:0070528,GO:0032555,GO:0044464,GO:0032550,GO:0005623,GO:1901363,GO:0017076,GO:0001883,GO:0032549,GO:0001882,GO:0032553,GO:0005524,GO:0035639,GO:0043168,GO:0000166,GO:…	protein binding,binding,macromolecular complex,cellular macromolecule metabolic process,macromolecule metabolic process,organic substance metabolic process,regulation of macromolecule metabolic process,molecular_function,response to organic substance,protein complex,cellular metabolic process,regulation of primary metabolic process,primary metabolic process,small molecule binding,phosphatase bind…	rno04015,rno04510,rno04014,rno04151,rno04060	Rap1 signaling pathway,Focal adhesion,Ras signaling pathway,PI3K-Akt signaling pathway,Cytokine-cytokine receptor interaction
ENSRNOT00000084136	ENSRNOG00000056265	LOC103689920	10:35044233-35054225	1.19482	0.715975	0.738815	0.01855	0.572139	Annotated_lncRNA	co_location	ENSRNOG00000047396	LOC103689927	protein RMD5 homolog B [Source:RGD Symbol;Acc:9131446]	--	--	--	--
ENSRNOT00000084136	ENSRNOG00000056265	LOC103689920	10:35044233-35054225	1.19482	0.715975	0.738815	0.01855	0.572139	Annotated_lncRNA	co_location	ENSRNOG00000049062	Trappc2b	trafficking protein particle complex 2B [Source:RGD Symbol;Acc:6499350]	GO:0044424,GO:0005622,GO:0010467,GO:0006725,GO:0006139,GO:0090304,GO:0046483,GO:1901360,GO:0043229,GO:0034641,GO:0043226,GO:0005634,GO:0016070,GO:0006807,GO:0034645,GO:0044260,GO:0043170,GO:0009059,GO:0043227,GO:0043231,GO:0071704,GO:0006351,GO:0032774,GO:1901576,GO:0044237,GO:0044249,GO:0009058,GO:0005737,GO:0044238,GO:0044271,GO:1901362,GO:0019438,GO:0034654,GO:0018130,GO:0008152,GO:0044444,GO:…	intracellular part,intracellular,gene expression,cellular aromatic compound metabolic process,nucleobase-containing compound metabolic process,nucleic acid metabolic process,heterocycle metabolic process,organic cyclic compound metabolic process,intracellular organelle,cellular nitrogen compound metabolic process,organelle,nucleus,RNA metabolic process,nitrogen compound metabolic process,cellular…	--	--
ENSRNOT00000084136	ENSRNOG00000056265	LOC103689920	10:35044233-35054225	1.19482	0.715975	0.738815	0.01855	0.572139	Annotated_lncRNA	co_location	ENSRNOG00000002718	Scgb3a1	secretoglobin, family 3A, member 1 [Source:RGD Symbol;Acc:727901]	GO:0043226,GO:0043227,GO:0030154,GO:0051128,GO:0048869,GO:0051130,GO:1901741,GO:1901739,GO:0007275,GO:0006949,GO:0060143,GO:0060142,GO:0032502,GO:0048522,GO:0070062,GO:0043230,GO:0065010,GO:0044767,GO:0048518,GO:0071840,GO:0007520,GO:0048731,GO:0022603,GO:0048856,GO:0016043,GO:0010830,GO:0000768,GO:0048513,GO:0048468,GO:0031988,GO:2001014,GO:0044763,GO:0051146,GO:0008150,GO:0009987,GO:0031982,GO:…	organelle,membrane-bounded organelle,cell differentiation,regulation of cellular component organization,cellular developmental process,positive regulation of cellular component organization,positive regulation of myoblast fusion,regulation of myoblast fusion,multicellular organismal development,syncytium formation,positive regulation of syncytium formation by plasma membrane fusion,regulation of …	--	--
ENSRNOT00000084136	ENSRNOG00000056265	LOC103689920	10:35044233-35054225	1.19482	0.715975	0.738815	0.01855	0.572139	Annotated_lncRNA	co_location	ENSRNOG00000004247	Nhp2	NHP2 ribonucleoprotein [Source:RGD Symbol;Acc:1309435]	GO:0005622,GO:0003676,GO:0044237,GO:0010467,GO:1901360,GO:0006725,GO:0016070,GO:0044260,GO:0006139,GO:0046483,GO:0090304,GO:0034641,GO:0043229,GO:1901363,GO:0097159,GO:0043170,GO:0006807,GO:0044424,GO:0008152,GO:0071704,GO:0043231,GO:0005488,GO:0044238,GO:0005634,GO:0043226,GO:0043227,GO:0044446,GO:0044422,GO:0031981,GO:0043233,GO:0044428,GO:0070013,GO:0031974,GO:0044464,GO:0005623,GO:0009987,GO:…	intracellular,nucleic acid binding,cellular metabolic process,gene expression,organic cyclic compound metabolic process,cellular aromatic compound metabolic process,RNA metabolic process,cellular macromolecule metabolic process,nucleobase-containing compound metabolic process,heterocycle metabolic process,nucleic acid metabolic process,cellular nitrogen compound metabolic process,intracellular or…	rno03008	Ribosome biogenesis in eukaryotes
ENSRNOT00000084136	ENSRNOG00000056265	LOC103689920	10:35044233-35054225	1.19482	0.715975	0.738815	0.01855	0.572139	Annotated_lncRNA	co_location	ENSRNOG00000021731	N4bp3	Nedd4 binding protein 3 [Source:RGD Symbol;Acc:1308356]	GO:0044424,GO:0005622,GO:0043229,GO:0043226,GO:0044446,GO:0043227,GO:0043231,GO:0044422,GO:0005737,GO:0044444,GO:0044464,GO:0005623,GO:0031988,GO:0031410,GO:0030659,GO:0016023,GO:0031090,GO:0031982,GO:0044433,GO:0012506,GO:0005575,GO:0016020	intracellular part,intracellular,intracellular organelle,organelle,intracellular organelle part,membrane-bounded organelle,intracellular membrane-bounded organelle,organelle part,cytoplasm,cytoplasmic part,cell part,cell,membrane-bounded vesicle,cytoplasmic vesicle,cytoplasmic vesicle membrane,cytoplasmic membrane-bounded vesicle,organelle membrane,vesicle,cytoplasmic vesicle part,vesicle membran…	--	--
ENSRNOT00000084136	ENSRNOG00000056265	LOC103689920	10:35044233-35054225	1.19482	0.715975	0.738815	0.01855	0.572139	Annotated_lncRNA	co_location	ENSRNOG00000048357	LOC103690164	5-phosphohydroxy-L-lysine phospho-lyase [Source:RGD Symbol;Acc:9104895]	GO:0005515,GO:0005488,GO:0003674,GO:0043168,GO:0042802,GO:0043167,GO:0030170,GO:0003824,GO:0008483,GO:0016769,GO:0016740,GO:0048037	protein binding,binding,molecular_function,anion binding,identical protein binding,ion binding,pyridoxal phosphate binding,catalytic activity,transaminase activity,transferase activity, transferring nitrogenous groups,transferase activity,cofactor binding	rno00310,rno01100	Lysine degradation,Metabolic pathways
ENSRNOT00000084136	ENSRNOG00000056265	LOC103689920	10:35044233-35054225	1.19482	0.715975	0.738815	0.01855	0.572139	Annotated_lncRNA	co_location	ENSRNOG00000054891	Cnot6	CCR4-NOT transcription complex, subunit 6 [Source:RGD Symbol;Acc:1310783]	GO:0005515,GO:0044424,GO:0005622,GO:0006725,GO:0006139,GO:0090304,GO:0046483,GO:1901360,GO:0005488,GO:0032991,GO:0034641,GO:0016070,GO:0006807,GO:0044260,GO:0043170,GO:0071704,GO:0003674,GO:0043234,GO:0044237,GO:0044238,GO:0016071,GO:0065003,GO:0008152,GO:0008408,GO:0051128,GO:0044085,GO:0044464,GO:0005623,GO:0044087,GO:0043933,GO:0051130,GO:0016796,GO:0022607,GO:0070966,GO:0016787,GO:2000325,GO:…	protein binding,intracellular part,intracellular,cellular aromatic compound metabolic process,nucleobase-containing compound metabolic process,nucleic acid metabolic process,heterocycle metabolic process,organic cyclic compound metabolic process,binding,macromolecular complex,cellular nitrogen compound metabolic process,RNA metabolic process,nitrogen compound metabolic process,cellular macromolec…	rno03018	RNA degradation
ENSRNOT00000077138	ENSRNOG00000059558	AABR07062344.2	4:170075187-170077752	13.0416	10.6292	0.295077	0.01495	0.523467	Annotated_lncRNA	co_location	ENSRNOG00000046844	LOC100912450	uncharacterized LOC100912450 [Source:RGD Symbol;Acc:6487050]	--	--	--	--
ENSRNOT00000077138	ENSRNOG00000059558	AABR07062344.2	4:170075187-170077752	13.0416	10.6292	0.295077	0.01495	0.523467	Annotated_lncRNA	co_location	ENSRNOG00000008766	Grin2b	glutamate ionotropic receptor NMDA type subunit 2B [Source:RGD Symbol;Acc:2738]	GO:0005515,GO:0005488,GO:0032991,GO:1901700,GO:0003674,GO:0010033,GO:0043234,GO:0097305,GO:0005215,GO:0045202,GO:0005231,GO:0022892,GO:0022836,GO:0022839,GO:0055085,GO:0044464,GO:0006810,GO:0005623,GO:0022857,GO:0051234,GO:0005230,GO:0022891,GO:0044765,GO:0016594,GO:0015267,GO:0022803,GO:0043168,GO:0015276,GO:0022834,GO:0015075,GO:0044456,GO:0005216,GO:0051179,GO:0097060,GO:0022838,GO:0043235,GO:…	protein binding,binding,macromolecular complex,response to oxygen-containing compound,molecular_function,response to organic substance,protein complex,response to alcohol,transporter activity,synapse,excitatory extracellular ligand-gated ion channel activity,substrate-specific transporter activity,gated channel activity,ion gated channel activity,transmembrane transport,cell part,transport,cell,t…	rno05034,rno05322,rno05031,rno05030,rno04724,rno04015,rno04728,rno05010,rno05014,rno04720,rno04024,rno04713,rno04014,rno04080,rno05016,rno05033	Alcoholism,Systemic lupus erythematosus,Amphetamine addiction,Cocaine addiction,Glutamatergic synapse,Rap1 signaling pathway,Dopaminergic synapse,Alzheimer's disease,Amyotrophic lateral sclerosis (ALS),Long-term potentiation,cAMP signaling pathway,Circadian entrainment,Ras signaling pathway,Neuroactive ligand-receptor interaction,Huntington's disease,Nicotine addiction
ENSRNOT00000077138	ENSRNOG00000059558	AABR07062344.2	4:170075187-170077752	13.0416	10.6292	0.295077	0.01495	0.523467	Annotated_lncRNA	co_location	ENSRNOG00000045978	Hist1h4m	histone cluster 1, H4m [Source:RGD Symbol;Acc:1306905]	GO:0005515,GO:0044424,GO:0005622,GO:0010467,GO:0006725,GO:0006139,GO:0090304,GO:0046483,GO:1901360,GO:0043229,GO:0005488,GO:0046983,GO:0034641,GO:0043226,GO:0005634,GO:0016070,GO:0044428,GO:0006807,GO:0044446,GO:0034645,GO:0044260,GO:0043170,GO:0009059,GO:0043227,GO:0043231,GO:0044422,GO:0046982,GO:0071704,GO:0003674,GO:0006351,GO:0032774,GO:1901576,GO:0044237,GO:0044249,GO:0009058,GO:0031974,GO:…	protein binding,intracellular part,intracellular,gene expression,cellular aromatic compound metabolic process,nucleobase-containing compound metabolic process,nucleic acid metabolic process,heterocycle metabolic process,organic cyclic compound metabolic process,intracellular organelle,binding,protein dimerization activity,cellular nitrogen compound metabolic process,organelle,nucleus,RNA metaboli…	rno05034,rno05322,rno05203	Alcoholism,Systemic lupus erythematosus,Viral carcinogenesis
ENSRNOT00000077138	ENSRNOG00000059558	AABR07062344.2	4:170075187-170077752	13.0416	10.6292	0.295077	0.01495	0.523467	Annotated_lncRNA	co_location	ENSRNOG00000048642	LOC680097	similar to germinal histone H4 gene [Source:RGD Symbol;Acc:1596791]	GO:0005515,GO:0044424,GO:0005622,GO:0010467,GO:0006725,GO:0006139,GO:0090304,GO:0046483,GO:1901360,GO:0043229,GO:0005488,GO:0046983,GO:0034641,GO:0043226,GO:0005634,GO:0016070,GO:0044428,GO:0006807,GO:0044446,GO:0034645,GO:0044260,GO:0043170,GO:0009059,GO:0043227,GO:0043231,GO:0044422,GO:0046982,GO:0071704,GO:0003674,GO:0006351,GO:0032774,GO:1901576,GO:0044237,GO:0044249,GO:0009058,GO:0031974,GO:…	protein binding,intracellular part,intracellular,gene expression,cellular aromatic compound metabolic process,nucleobase-containing compound metabolic process,nucleic acid metabolic process,heterocycle metabolic process,organic cyclic compound metabolic process,intracellular organelle,binding,protein dimerization activity,cellular nitrogen compound metabolic process,organelle,nucleus,RNA metaboli…	rno05034,rno05322,rno05203	Alcoholism,Systemic lupus erythematosus,Viral carcinogenesis
ENSRNOT00000077138	ENSRNOG00000059558	AABR07062344.2	4:170075187-170077752	13.0416	10.6292	0.295077	0.01495	0.523467	Annotated_lncRNA	co_location	ENSRNOG00000048926	LOC100912609	uncharacterized LOC100912609 [Source:RGD Symbol;Acc:6486012]	--	--	--	--
ENSRNOT00000077138	ENSRNOG00000059558	AABR07062344.2	4:170075187-170077752	13.0416	10.6292	0.295077	0.01495	0.523467	Annotated_lncRNA	co_location	ENSRNOG00000005505	Wbp11l1	WW domain-binding protein 11-like 1 [Source:RGD Symbol;Acc:9435381]	GO:0005622,GO:0044424,GO:0043229,GO:0043231,GO:0044237,GO:0043226,GO:0044260,GO:0043227,GO:0034641,GO:0006807,GO:0010467,GO:0005737,GO:0090304,GO:0016070,GO:0006139,GO:0006725,GO:1901360,GO:0046483,GO:0044446,GO:0044238,GO:0043170,GO:0008152,GO:0071704,GO:0044422,GO:0005634,GO:0030529,GO:0006396,GO:0044085,GO:0016071,GO:0005681,GO:0042254,GO:0006397,GO:0045292,GO:0022613,GO:0044428,GO:0032991,GO:…	intracellular,intracellular part,intracellular organelle,intracellular membrane-bounded organelle,cellular metabolic process,organelle,cellular macromolecule metabolic process,membrane-bounded organelle,cellular nitrogen compound metabolic process,nitrogen compound metabolic process,gene expression,cytoplasm,nucleic acid metabolic process,RNA metabolic process,nucleobase-containing compound metab…	rno03040	Spliceosome
ENSRNOT00000077138	ENSRNOG00000059558	AABR07062344.2	4:170075187-170077752	13.0416	10.6292	0.295077	0.01495	0.523467	Annotated_lncRNA	co_location	ENSRNOG00000048735	RGD1562378	histone H4 variant H4-v.1 [Source:RGD Symbol;Acc:1562378]	GO:0005515,GO:0044424,GO:0005622,GO:0010467,GO:0006725,GO:0006139,GO:0090304,GO:0046483,GO:1901360,GO:0043229,GO:0005488,GO:0046983,GO:0034641,GO:0043226,GO:0005634,GO:0016070,GO:0044428,GO:0006807,GO:0044446,GO:0034645,GO:0044260,GO:0043170,GO:0009059,GO:0043227,GO:0043231,GO:0044422,GO:0046982,GO:0071704,GO:0003674,GO:0006351,GO:0032774,GO:1901576,GO:0044237,GO:0044249,GO:0009058,GO:0031974,GO:…	protein binding,intracellular part,intracellular,gene expression,cellular aromatic compound metabolic process,nucleobase-containing compound metabolic process,nucleic acid metabolic process,heterocycle metabolic process,organic cyclic compound metabolic process,intracellular organelle,binding,protein dimerization activity,cellular nitrogen compound metabolic process,organelle,nucleus,RNA metaboli…	rno05034,rno05322,rno05203	Alcoholism,Systemic lupus erythematosus,Viral carcinogenesis
ENSRNOT00000077138	ENSRNOG00000059558	AABR07062344.2	4:170075187-170077752	13.0416	10.6292	0.295077	0.01495	0.523467	Annotated_lncRNA	co_location	ENSRNOG00000045819	LOC103690002	histone H2A.J [Source:RGD Symbol;Acc:9140761]	GO:0005515,GO:0044424,GO:0005622,GO:0010467,GO:0006725,GO:0006139,GO:0090304,GO:0046483,GO:0043228,GO:0043232,GO:1901360,GO:0043229,GO:0005488,GO:0032991,GO:0046983,GO:0034641,GO:0043226,GO:0005634,GO:0016070,GO:0044428,GO:0006807,GO:0044446,GO:0034645,GO:0044260,GO:0043170,GO:0009059,GO:0043227,GO:0043231,GO:0044422,GO:0046982,GO:0071704,GO:0060255,GO:0003674,GO:0006351,GO:0032774,GO:1901576,GO:…	protein binding,intracellular part,intracellular,gene expression,cellular aromatic compound metabolic process,nucleobase-containing compound metabolic process,nucleic acid metabolic process,heterocycle metabolic process,non-membrane-bounded organelle,intracellular non-membrane-bounded organelle,organic cyclic compound metabolic process,intracellular organelle,binding,macromolecular complex,protei…	rno05034,rno05322	Alcoholism,Systemic lupus erythematosus
ENSRNOT00000077138	ENSRNOG00000059558	AABR07062344.2	4:170075187-170077752	13.0416	10.6292	0.295077	0.01495	0.523467	Annotated_lncRNA	co_location	ENSRNOG00000048722	LOC100912527	uncharacterized LOC100912527 [Source:RGD Symbol;Acc:6486831]	--	--	--	--
ENSRNOT00000081222	ENSRNOG00000051989	AABR07069227.1	8:13523605-13526025	6.99747	5.78979	0.273321	0.0179	0.561348	Annotated_lncRNA	co_location	ENSRNOG00000056092	Hephl1	hephaestin-like 1 [Source:RGD Symbol;Acc:1564835]	GO:0005488,GO:0008152,GO:0043169,GO:0046872,GO:0043167,GO:0003674,GO:0004322,GO:0016724,GO:0044710,GO:0016722,GO:0046914,GO:0008150,GO:0055114,GO:0003824,GO:0005507,GO:0016491,GO:0005575,GO:0044425,GO:0016020,GO:0016021,GO:0031224	binding,metabolic process,cation binding,metal ion binding,ion binding,molecular_function,ferroxidase activity,oxidoreductase activity, oxidizing metal ions, oxygen as acceptor,single-organism metabolic process,oxidoreductase activity, oxidizing metal ions,transition metal ion binding,biological_process,oxidation-reduction process,catalytic activity,copper ion binding,oxidoreductase activity,cell…	--	--
ENSRNOT00000081222	ENSRNOG00000051989	AABR07069227.1	8:13523605-13526025	6.99747	5.78979	0.273321	0.0179	0.561348	Annotated_lncRNA	co_location	ENSRNOG00000010060	Panx1	Pannexin 1 [Source:RGD Symbol;Acc:735204]	GO:0070201,GO:0051223,GO:0060341,GO:0033036,GO:0051049,GO:0032991,GO:0032880,GO:0005488,GO:0005515,GO:0008104,GO:0065003,GO:0046982,GO:0006461,GO:0070271,GO:0051050,GO:0051222,GO:0071702,GO:0045184,GO:0043933,GO:0015031,GO:0051641,GO:0050714,GO:0043234,GO:0071822,GO:0032879,GO:0051047,GO:0009306,GO:0044765,GO:0051179,GO:0022607,GO:0043227,GO:0046983,GO:0042995,GO:0051649,GO:0032940,GO:0050708,GO:…	regulation of establishment of protein localization,regulation of protein transport,regulation of cellular localization,macromolecule localization,regulation of transport,macromolecular complex,regulation of protein localization,binding,protein binding,protein localization,macromolecular complex assembly,protein heterodimerization activity,protein complex assembly,protein complex biogenesis,posit…	--	--
ENSRNOT00000081222	ENSRNOG00000051989	AABR07069227.1	8:13523605-13526025	6.99747	5.78979	0.273321	0.0179	0.561348	Annotated_lncRNA	co_location	ENSRNOG00000045905	Kdm4e	lysine demethylase 4E [Source:RGD Symbol;Acc:6501744]	GO:0010467,GO:0071704,GO:1901360,GO:0006725,GO:0090304,GO:0006139,GO:0044238,GO:0046483,GO:0043170,GO:0005488,GO:0016070,GO:0006351,GO:0006807,GO:0032774,GO:0009059,GO:0034641,GO:0008152,GO:0034645,GO:0010468,GO:1901576,GO:1901362,GO:0034654,GO:0060255,GO:0009058,GO:0018130,GO:0019438,GO:0044237,GO:0043169,GO:0044271,GO:0044249,GO:0051252,GO:0006325,GO:0051276,GO:0044260,GO:0046872,GO:0005634,GO:…	gene expression,organic substance metabolic process,organic cyclic compound metabolic process,cellular aromatic compound metabolic process,nucleic acid metabolic process,nucleobase-containing compound metabolic process,primary metabolic process,heterocycle metabolic process,macromolecule metabolic process,binding,RNA metabolic process,transcription, DNA-dependent,nitrogen compound metabolic proce…	--	--
LNC_000545	XLOC_024872	-	2:181969802-181976672	0.262661	0.563941	-1.10234	0.0492	0.824625	Novel_lncRNA	co_location	ENSRNOG00000025823	Rbm46	RNA binding motif protein 46 [Source:RGD Symbol;Acc:1560205]	GO:0005488,GO:0003676,GO:0097159,GO:1901363,GO:0003674,GO:0036094,GO:0000166,GO:1901265	binding,nucleic acid binding,organic cyclic compound binding,heterocyclic compound binding,molecular_function,small molecule binding,nucleotide binding,nucleoside phosphate binding	--	--
LNC_000545	XLOC_024872	-	2:181969802-181976672	0.262661	0.563941	-1.10234	0.0492	0.824625	Novel_lncRNA	co_location	ENSRNOG00000024848	Fga	fibrinogen alpha chain [Source:RGD Symbol;Acc:2603]	GO:0010467,GO:0070201,GO:0071704,GO:0051223,GO:0060341,GO:0033036,GO:0044238,GO:0051049,GO:0032991,GO:0043170,GO:0032880,GO:0005488,GO:0005515,GO:0008104,GO:0070527,GO:0065003,GO:0005577,GO:0006461,GO:0070271,GO:0051050,GO:0051222,GO:0008152,GO:0071702,GO:0045184,GO:0030168,GO:0072378,GO:0043152,GO:0043933,GO:0045921,GO:0015031,GO:0051641,GO:0034116,GO:0044459,GO:0050714,GO:0043234,GO:0034109,GO:…	gene expression,regulation of establishment of protein localization,organic substance metabolic process,regulation of protein transport,regulation of cellular localization,macromolecule localization,primary metabolic process,regulation of transport,macromolecular complex,macromolecule metabolic process,regulation of protein localization,binding,protein binding,protein localization,platelet aggreg…	rno04611,rno04610	Platelet activation,Complement and coagulation cascades
LNC_000545	XLOC_024872	-	2:181969802-181976672	0.262661	0.563941	-1.10234	0.0492	0.824625	Novel_lncRNA	co_location	ENSRNOG00000007092	Fgb	fibrinogen beta chain [Source:RGD Symbol;Acc:2604]	GO:0010467,GO:0070201,GO:0071704,GO:0051223,GO:0060341,GO:0033036,GO:0044238,GO:0051049,GO:0032991,GO:0043170,GO:0032880,GO:0005488,GO:0005515,GO:0008104,GO:0070527,GO:0065003,GO:0005577,GO:0006461,GO:0070271,GO:0051050,GO:0051222,GO:0008152,GO:0071702,GO:0045184,GO:0030168,GO:0072378,GO:0043152,GO:0043933,GO:0045921,GO:0015031,GO:0051641,GO:0034116,GO:0044459,GO:0050714,GO:0043234,GO:0034109,GO:…	gene expression,regulation of establishment of protein localization,organic substance metabolic process,regulation of protein transport,regulation of cellular localization,macromolecule localization,primary metabolic process,regulation of transport,macromolecular complex,macromolecule metabolic process,regulation of protein localization,binding,protein binding,protein localization,platelet aggreg…	rno04611,rno04610	Platelet activation,Complement and coagulation cascades
LNC_000545	XLOC_024872	-	2:181969802-181976672	0.262661	0.563941	-1.10234	0.0492	0.824625	Novel_lncRNA	co_location	ENSRNOG00000025074	Fgg	fibrinogen gamma chain [Source:RGD Symbol;Acc:2613]	GO:0010467,GO:0070201,GO:0071704,GO:0051223,GO:0060341,GO:0033036,GO:0044238,GO:0051049,GO:0032991,GO:0043170,GO:0032880,GO:0005488,GO:0005515,GO:0008104,GO:0070527,GO:0065003,GO:0005577,GO:0006461,GO:0070271,GO:0051050,GO:0051222,GO:0008152,GO:0071702,GO:0045184,GO:0030168,GO:0072378,GO:0043933,GO:0045921,GO:0015031,GO:0051641,GO:0034116,GO:0044459,GO:0050714,GO:0043234,GO:0034109,GO:0071822,GO:…	gene expression,regulation of establishment of protein localization,organic substance metabolic process,regulation of protein transport,regulation of cellular localization,macromolecule localization,primary metabolic process,regulation of transport,macromolecular complex,macromolecule metabolic process,regulation of protein localization,binding,protein binding,protein localization,platelet aggreg…	rno04611,rno05150,rno04610	Platelet activation,Staphylococcus aureus infection,Complement and coagulation cascades
LNC_000545	XLOC_024872	-	2:181969802-181976672	0.262661	0.563941	-1.10234	0.0492	0.824625	Novel_lncRNA	co_location	ENSRNOG00000006655	Plrg1	pleiotropic regulator 1 [Source:RGD Symbol;Acc:621047]	GO:0010467,GO:0071704,GO:0033036,GO:1901360,GO:0006725,GO:0090304,GO:0006139,GO:0044238,GO:0032991,GO:0046483,GO:0043170,GO:0005488,GO:0005515,GO:0016070,GO:0008104,GO:0006807,GO:0034641,GO:0008152,GO:0051641,GO:0043234,GO:0044427,GO:0044237,GO:0044454,GO:0000228,GO:0051179,GO:0005694,GO:0044260,GO:0005634,GO:0043227,GO:0043231,GO:0005622,GO:0034613,GO:0070727,GO:0043229,GO:0034504,GO:0043226,GO:…	gene expression,organic substance metabolic process,macromolecule localization,organic cyclic compound metabolic process,cellular aromatic compound metabolic process,nucleic acid metabolic process,nucleobase-containing compound metabolic process,primary metabolic process,macromolecular complex,heterocycle metabolic process,macromolecule metabolic process,binding,protein binding,RNA metabolic proc…	rno03040	Spliceosome
LNC_000545	XLOC_024872	-	2:181969802-181976672	0.262661	0.563941	-1.10234	0.0492	0.824625	Novel_lncRNA	co_location	ENSRNOG00000025608	Lrat	lecithin-retinol acyltransferase (phosphatidylcholine-retinol-O-acyltransferase) [Source:RGD Symbol;Acc:68362]	GO:0071704,GO:0033036,GO:0044238,GO:0051049,GO:0005488,GO:0051050,GO:0008152,GO:0071702,GO:0044237,GO:0032879,GO:0044765,GO:0051179,GO:0043227,GO:0043231,GO:0005622,GO:0043167,GO:0051234,GO:0006810,GO:0043229,GO:0043226,GO:0044424,GO:0044446,GO:0048518,GO:0047173,GO:0010817,GO:0044422,GO:0003674,GO:0005771,GO:0006869,GO:0006776,GO:0048471,GO:0009987,GO:0031090,GO:0036094,GO:0032368,GO:0010876,GO:…	organic substance metabolic process,macromolecule localization,primary metabolic process,regulation of transport,binding,positive regulation of transport,metabolic process,organic substance transport,cellular metabolic process,regulation of localization,single-organism transport,localization,membrane-bounded organelle,intracellular membrane-bounded organelle,intracellular,ion binding,establishmen…	rno04977,rno00830	Vitamin digestion and absorption,Retinol metabolism
LNC_000997	XLOC_047763	-	9:12294178-12295939	2.70009	3.28264	-0.281849	0.0425	0.789551	Novel_lncRNA	co_location	ENSRNOG00000049939	AABR07066677.1	--	--	--	--	--
LNC_000992	XLOC_047534	-	8:123460402-123462123	5.0413	1.89243	1.41355	0.01725	0.55558	Novel_lncRNA	co_location	ENSRNOG00000011922	Stt3b	STT3B, catalytic subunit of the oligosaccharyltransferase complex [Source:RGD Symbol;Acc:1311563]	GO:0005622,GO:0044424,GO:0009057,GO:0043170,GO:0043686,GO:0034645,GO:0044446,GO:0009059,GO:0030163,GO:0003674,GO:0044260,GO:0044422,GO:0012505,GO:0043229,GO:0043226,GO:0006511,GO:0019941,GO:0004576,GO:0004579,GO:0043227,GO:0043632,GO:0051603,GO:0008250,GO:0006508,GO:0005737,GO:0044257,GO:0043231,GO:0044265,GO:0016758,GO:1901576,GO:0044464,GO:0006516,GO:0005623,GO:0009058,GO:0044249,GO:0018279,GO:…	intracellular,intracellular part,macromolecule catabolic process,macromolecule metabolic process,co-translational protein modification,cellular macromolecule biosynthetic process,intracellular organelle part,macromolecule biosynthetic process,protein catabolic process,molecular_function,cellular macromolecule metabolic process,organelle part,endomembrane system,intracellular organelle,organelle,u…	rno00510,rno01100,rno04141	N-Glycan biosynthesis,Metabolic pathways,Protein processing in endoplasmic reticulum
LNC_000464	XLOC_020180	-	17:6530277-6560160	0.482932	0.898222	-0.895253	0.01495	0.523467	Novel_lncRNA	co_location	ENSRNOG00000018853	Slc28a3	solute carrier family 28 member 3 [Source:RGD Symbol;Acc:621224]	GO:1901264,GO:0015389,GO:0015390,GO:0015860,GO:0072530,GO:0005345,GO:0005350,GO:0015205,GO:0005415,GO:0015931,GO:0015864,GO:0003674,GO:0015211,GO:1901642,GO:0005215,GO:0005337,GO:0044464,GO:0015858,GO:0022804,GO:0005623,GO:0055085,GO:0071702,GO:0015932,GO:0015294,GO:1901505,GO:0022857,GO:0071705,GO:0015293,GO:0051234,GO:0006810,GO:0022892,GO:0015370,GO:0022891,GO:0005575,GO:0008150,GO:0008324,GO:…	carbohydrate derivative transport,pyrimidine- and adenine-specific:sodium symporter activity,purine-specific nucleoside:sodium symporter activity,purine nucleoside transmembrane transport,purine-containing compound transmembrane transport,purine nucleobase transmembrane transporter activity,pyrimidine nucleobase transmembrane transporter activity,nucleobase transmembrane transporter activity,nucl…	--	--
LNC_000464	XLOC_020180	-	17:6530277-6560160	0.482932	0.898222	-0.895253	0.01495	0.523467	Novel_lncRNA	co_location	ENSRNOG00000019108	Rmi1	RecQ mediated genome instability 1 [Source:RGD Symbol;Acc:1310671]	GO:0005622,GO:0044424,GO:0005488,GO:0005634,GO:0043229,GO:0043231,GO:1901363,GO:0097159,GO:0005515,GO:0043226,GO:0043227,GO:1901700,GO:0051239,GO:0010033,GO:0044464,GO:0005623,GO:0009749,GO:0009746,GO:0034284,GO:0009743,GO:0050789,GO:0065007,GO:0033500,GO:0042593,GO:0007610,GO:0065008,GO:0003674,GO:0002023,GO:0042755,GO:0040008,GO:0007631,GO:0002021,GO:0042592,GO:0048878,GO:0035264,GO:0040007,GO:…	intracellular,intracellular part,binding,nucleus,intracellular organelle,intracellular membrane-bounded organelle,heterocyclic compound binding,organic cyclic compound binding,protein binding,organelle,membrane-bounded organelle,response to oxygen-containing compound,regulation of multicellular organismal process,response to organic substance,cell part,cell,response to glucose stimulus,response t…	rno03460	Fanconi anemia pathway
ENSRNOT00000080625	ENSRNOG00000055838	AABR07025263.1	16:31164257-31183494	0.938362	1.21835	-0.376708	0.0392	0.766729	Annotated_lncRNA	co_location	ENSRNOG00000056947	AABR07025272.1	--	--	--	--	--
ENSRNOT00000087034	ENSRNOG00000056327	AABR07002010.1	1:64816761-64830953	0.422066	0.629689	-0.57717	0.0366	0.748668	Annotated_lncRNA	co_location	ENSRNOG00000056036	LOC102552284	zinc finger protein 420-like [Source:RGD Symbol;Acc:7708183]	GO:0005622,GO:0010467,GO:0006725,GO:0006139,GO:0090304,GO:0046483,GO:1901360,GO:0005488,GO:0034641,GO:0016070,GO:0006807,GO:0034645,GO:0044260,GO:0043170,GO:0009059,GO:0071704,GO:0060255,GO:0003674,GO:0006351,GO:0032774,GO:1901576,GO:0044237,GO:0044249,GO:0019219,GO:0009058,GO:0051171,GO:0080090,GO:0044238,GO:0044271,GO:1901362,GO:2000112,GO:0010468,GO:0003676,GO:0019438,GO:0034654,GO:0031323,GO:…	intracellular,gene expression,cellular aromatic compound metabolic process,nucleobase-containing compound metabolic process,nucleic acid metabolic process,heterocycle metabolic process,organic cyclic compound metabolic process,binding,cellular nitrogen compound metabolic process,RNA metabolic process,nitrogen compound metabolic process,cellular macromolecule biosynthetic process,cellular macromol…	--	--
ENSRNOT00000087034	ENSRNOG00000056327	AABR07002010.1	1:64816761-64830953	0.422066	0.629689	-0.57717	0.0366	0.748668	Annotated_lncRNA	co_location	ENSRNOG00000057050	Vom2r12	vomeronasal 2 receptor, 12 [Source:RGD Symbol;Acc:1594694]	GO:0003674,GO:0044464,GO:0005623,GO:0044763,GO:0008150,GO:0009987,GO:0044699,GO:0005575,GO:0050794,GO:0050789,GO:0051716,GO:0065007,GO:0050896,GO:0007165,GO:0007154,GO:0016020,GO:0071944,GO:0044700,GO:0023052,GO:0005886,GO:0044425,GO:0007166,GO:0004871,GO:0060089,GO:0016021,GO:0038023,GO:0031224,GO:0004872,GO:0004888,GO:0007186,GO:0004930	molecular_function,cell part,cell,single-organism cellular process,biological_process,cellular process,single-organism process,cellular_component,regulation of cellular process,regulation of biological process,cellular response to stimulus,biological regulation,response to stimulus,signal transduction,cell communication,membrane,cell periphery,single organism signaling,signaling,plasma membrane,m…	--	--
ENSRNOT00000087034	ENSRNOG00000056327	AABR07002010.1	1:64816761-64830953	0.422066	0.629689	-0.57717	0.0366	0.748668	Annotated_lncRNA	co_location	ENSRNOG00000055298	Vom2r80	vomeronasal 2 receptor, 80 [Source:RGD Symbol;Acc:1559687]	GO:0003674,GO:0044464,GO:0005623,GO:0044763,GO:0008150,GO:0009987,GO:0044699,GO:0005575,GO:0050794,GO:0050789,GO:0051716,GO:0065007,GO:0050896,GO:0007165,GO:0007154,GO:0016020,GO:0071944,GO:0044700,GO:0023052,GO:0005886,GO:0044425,GO:0007166,GO:0004871,GO:0060089,GO:0016021,GO:0038023,GO:0031224,GO:0004872,GO:0004888,GO:0007186,GO:0004930	molecular_function,cell part,cell,single-organism cellular process,biological_process,cellular process,single-organism process,cellular_component,regulation of cellular process,regulation of biological process,cellular response to stimulus,biological regulation,response to stimulus,signal transduction,cell communication,membrane,cell periphery,single organism signaling,signaling,plasma membrane,m…	--	--
LNC_000416	XLOC_017515	-	15:52347074-52356531	0.583835	0.773661	-0.406142	0.0008	0.0981674	Novel_lncRNA	co_location	ENSRNOG00000013288	Xpo7	exportin 7 [Source:RGD Symbol;Acc:1310928]	GO:0005515,GO:0044424,GO:0005622,GO:0043229,GO:0005488,GO:0032991,GO:0043226,GO:0005634,GO:0044428,GO:0044446,GO:0043227,GO:0043231,GO:0044422,GO:0008565,GO:0031967,GO:0031975,GO:0003674,GO:0043234,GO:0005215,GO:0005635,GO:0005737,GO:0046930,GO:0005643,GO:0022892,GO:0044464,GO:0071702,GO:0006810,GO:0005623,GO:0016482,GO:0051234,GO:0044765,GO:0051179,GO:0045184,GO:0015031,GO:0046907,GO:0005049,GO:…	protein binding,intracellular part,intracellular,intracellular organelle,binding,macromolecular complex,organelle,nucleus,nuclear part,intracellular organelle part,membrane-bounded organelle,intracellular membrane-bounded organelle,organelle part,protein transporter activity,organelle envelope,envelope,molecular_function,protein complex,transporter activity,nuclear envelope,cytoplasm,pore complex…	--	--
LNC_000416	XLOC_017515	-	15:52347074-52356531	0.583835	0.773661	-0.406142	0.0008	0.0981674	Novel_lncRNA	co_location	ENSRNOG00000025638	Npm2	nucleophosmin/nucleoplasmin 2 [Source:RGD Symbol;Acc:727816]	GO:0005515,GO:0044424,GO:0005622,GO:0006725,GO:0006139,GO:0090304,GO:0046483,GO:0043228,GO:0043232,GO:1901360,GO:0043229,GO:0005488,GO:0034641,GO:0043226,GO:0005634,GO:0044428,GO:0006807,GO:0044446,GO:0034645,GO:0044260,GO:0043170,GO:0009059,GO:0043227,GO:0043231,GO:0044422,GO:0071704,GO:0060255,GO:0003674,GO:0006461,GO:0070271,GO:1901576,GO:0044427,GO:0044237,GO:0044249,GO:0019219,GO:0009058,GO:…	protein binding,intracellular part,intracellular,cellular aromatic compound metabolic process,nucleobase-containing compound metabolic process,nucleic acid metabolic process,heterocycle metabolic process,non-membrane-bounded organelle,intracellular non-membrane-bounded organelle,organic cyclic compound metabolic process,intracellular organelle,binding,cellular nitrogen compound metabolic process,…	--	--
LNC_000416	XLOC_017515	-	15:52347074-52356531	0.583835	0.773661	-0.406142	0.0008	0.0981674	Novel_lncRNA	co_location	ENSRNOG00000012273	Dmtn	dematin actin binding protein [Source:RGD Symbol;Acc:1311419]	GO:0005515,GO:0044424,GO:0005622,GO:0043228,GO:0043232,GO:0043229,GO:0005488,GO:0032991,GO:0043226,GO:0010035,GO:0044446,GO:0044260,GO:0043170,GO:0043227,GO:0043231,GO:0014070,GO:0044422,GO:1901700,GO:0009719,GO:0071704,GO:0060255,GO:0003674,GO:1900025,GO:0010033,GO:0043234,GO:0006461,GO:0070271,GO:0010038,GO:0044237,GO:0046683,GO:0051592,GO:0005737,GO:0010771,GO:0045202,GO:0080090,GO:0044238,GO:…	protein binding,intracellular part,intracellular,non-membrane-bounded organelle,intracellular non-membrane-bounded organelle,intracellular organelle,binding,macromolecular complex,organelle,response to inorganic substance,intracellular organelle part,cellular macromolecule metabolic process,macromolecule metabolic process,membrane-bounded organelle,intracellular membrane-bounded organelle,respons…	--	--
LNC_000416	XLOC_017515	-	15:52347074-52356531	0.583835	0.773661	-0.406142	0.0008	0.0981674	Novel_lncRNA	co_location	ENSRNOG00000011427	Hr	hair growth associated [Source:RGD Symbol;Acc:620634]	GO:0005515,GO:0044424,GO:0005622,GO:0010467,GO:0006725,GO:0006139,GO:0090304,GO:0046483,GO:1901360,GO:0043229,GO:0005488,GO:0034641,GO:0043226,GO:0005634,GO:0016070,GO:0044428,GO:0006807,GO:0044446,GO:0034645,GO:0044260,GO:0043170,GO:0009059,GO:0043227,GO:0043231,GO:0044422,GO:0071704,GO:0060255,GO:0003674,GO:0006351,GO:0032774,GO:1901576,GO:0044237,GO:0044249,GO:0019219,GO:0009058,GO:0051171,GO:…	protein binding,intracellular part,intracellular,gene expression,cellular aromatic compound metabolic process,nucleobase-containing compound metabolic process,nucleic acid metabolic process,heterocycle metabolic process,organic cyclic compound metabolic process,intracellular organelle,binding,cellular nitrogen compound metabolic process,organelle,nucleus,RNA metabolic process,nuclear part,nitroge…	--	--
LNC_000416	XLOC_017515	-	15:52347074-52356531	0.583835	0.773661	-0.406142	0.0008	0.0981674	Novel_lncRNA	co_location	ENSRNOG00000011831	Nudt18	nudix hydrolase 18 [Source:RGD Symbol;Acc:1311802]	GO:0005515,GO:0006725,GO:0006139,GO:0046483,GO:1901360,GO:0005488,GO:0034641,GO:0006807,GO:0071704,GO:0003674,GO:0044237,GO:0016462,GO:0016818,GO:0016817,GO:0044238,GO:0009184,GO:0009192,GO:0044716,GO:0044717,GO:0046057,GO:0046067,GO:0046712,GO:0008152,GO:0044715,GO:0046056,GO:0009137,GO:0009181,GO:0009182,GO:0046066,GO:0016787,GO:0034655,GO:0044270,GO:0009154,GO:0009261,GO:0009394,GO:0019692,GO:…	protein binding,cellular aromatic compound metabolic process,nucleobase-containing compound metabolic process,heterocycle metabolic process,organic cyclic compound metabolic process,binding,cellular nitrogen compound metabolic process,nitrogen compound metabolic process,organic substance metabolic process,molecular_function,cellular metabolic process,pyrophosphatase activity,hydrolase activity, a…	--	--
LNC_000416	XLOC_017515	-	15:52347074-52356531	0.583835	0.773661	-0.406142	0.0008	0.0981674	Novel_lncRNA	co_location	ENSRNOG00000013922	Dok2	docking protein 2 [Source:RGD Symbol;Acc:1310966]	GO:0005515,GO:0005488,GO:0003674,GO:0005068,GO:0005158,GO:0035591,GO:0005057,GO:0007264,GO:0030971,GO:0035556,GO:0030674,GO:0044763,GO:0008150,GO:0007265,GO:0009987,GO:0060090,GO:0007169,GO:0044699,GO:0032403,GO:0007167,GO:0050794,GO:0005102,GO:0050789,GO:0051716,GO:0065007,GO:0050896,GO:0007165,GO:0007154,GO:0044700,GO:0023052,GO:0007166,GO:0004871,GO:0060089	protein binding,binding,molecular_function,transmembrane receptor protein tyrosine kinase adaptor activity,insulin receptor binding,signaling adaptor activity,receptor signaling protein activity,small GTPase mediated signal transduction,receptor tyrosine kinase binding,intracellular signal transduction,protein binding, bridging,single-organism cellular process,biological_process,Ras protein signa…	--	--
LNC_000416	XLOC_017515	-	15:52347074-52356531	0.583835	0.773661	-0.406142	0.0008	0.0981674	Novel_lncRNA	co_location	ENSRNOG00000012014	Fam160b2	family with sequence similarity 160, member B2 [Source:RGD Symbol;Acc:1308870]	--	--	--	--
LNC_000416	XLOC_017515	-	15:52347074-52356531	0.583835	0.773661	-0.406142	0.0008	0.0981674	Novel_lncRNA	co_location	ENSRNOG00000012912	Fgf17	fibroblast growth factor 17 [Source:RGD Symbol;Acc:2607]	GO:0005515,GO:0005488,GO:0009719,GO:0003674,GO:0010033,GO:0071495,GO:0005111,GO:0070848,GO:0071310,GO:0007275,GO:0071363,GO:0005105,GO:0032502,GO:0048522,GO:0070887,GO:0048518,GO:0044344,GO:0042221,GO:0071774,GO:0044763,GO:0008150,GO:0009987,GO:0005104,GO:0008543,GO:0007169,GO:0044699,GO:0005575,GO:0007167,GO:0070851,GO:0050794,GO:0008083,GO:0005102,GO:0050789,GO:0008284,GO:0051716,GO:0042127,GO:…	protein binding,binding,response to endogenous stimulus,molecular_function,response to organic substance,cellular response to endogenous stimulus,type 2 fibroblast growth factor receptor binding,response to growth factor stimulus,cellular response to organic substance,multicellular organismal development,cellular response to growth factor stimulus,type 1 fibroblast growth factor receptor binding,…	rno04015,rno04810,rno04010,rno04014,rno05218,rno04151,rno05200	Rap1 signaling pathway,Regulation of actin cytoskeleton,MAPK signaling pathway,Ras signaling pathway,Melanoma,PI3K-Akt signaling pathway,Pathways in cancer
ENSRNOT00000078877	ENSRNOG00000053021	AABR07070341.1	8:66356592-66357001	1.3866	0	inf	0.0178	0.561132	Annotated_lncRNA	co_location	ENSRNOG00000013013	Tle3	transducin-like enhancer of split 3 [Source:RGD Symbol;Acc:620292]	GO:0010467,GO:0071704,GO:1901360,GO:0006725,GO:0090304,GO:0006139,GO:0044238,GO:0046483,GO:0043170,GO:0005488,GO:0005515,GO:0016070,GO:0006351,GO:0006807,GO:0032774,GO:0009059,GO:0034641,GO:0008152,GO:0034645,GO:0010468,GO:1901576,GO:1901362,GO:0034654,GO:0060255,GO:0009058,GO:0018130,GO:0019438,GO:0044237,GO:0044271,GO:0044249,GO:0051252,GO:0044260,GO:0005634,GO:0043227,GO:2000112,GO:0010556,GO:…	gene expression,organic substance metabolic process,organic cyclic compound metabolic process,cellular aromatic compound metabolic process,nucleic acid metabolic process,nucleobase-containing compound metabolic process,primary metabolic process,heterocycle metabolic process,macromolecule metabolic process,binding,protein binding,RNA metabolic process,transcription, DNA-dependent,nitrogen compound…	--	--
ENSRNOT00000078877	ENSRNOG00000053021	AABR07070341.1	8:66356592-66357001	1.3866	0	inf	0.0178	0.561132	Annotated_lncRNA	co_expression	ENSRNOG00000009329	Nr1d1	nuclear receptor subfamily 1, group D, member 1 [Source:RGD Symbol;Acc:628827]	GO:0044249,GO:0009058,GO:1901576,GO:1901362,GO:0005622,GO:0034645,GO:0019438,GO:0009059,GO:0018130,GO:0034654,GO:0006351,GO:0003676,GO:0044271,GO:0044237,GO:0032774,GO:0010467,GO:0031326,GO:0009889,GO:0006355,GO:2001141,GO:1901360,GO:0006725,GO:0016070,GO:0044260,GO:2000112,GO:0051252,GO:0006139,GO:0031323,GO:0046483,GO:0080090,GO:0060255,GO:0010556,GO:0090304,GO:0051171,GO:0019219,GO:0010468,GO:…	cellular biosynthetic process,biosynthetic process,organic substance biosynthetic process,organic cyclic compound biosynthetic process,intracellular,cellular macromolecule biosynthetic process,aromatic compound biosynthetic process,macromolecule biosynthetic process,heterocycle biosynthetic process,nucleobase-containing compound biosynthetic process,transcription, DNA-dependent,nucleic acid bindi…	rno04710	Circadian rhythm
LNC_000752	XLOC_034706	-	4:297442-325647	0.776408	0.974829	-0.328334	0.00055	0.0754251	Novel_lncRNA	co_location	ENSRNOG00000006859	Insig1	insulin induced gene 1 [Source:RGD Symbol;Acc:708457]	GO:0005622,GO:1901360,GO:0043229,GO:0044424,GO:0008152,GO:0071704,GO:0043231,GO:0044238,GO:0043226,GO:0043227,GO:1901698,GO:0097305,GO:0014070,GO:0010243,GO:1901700,GO:0044446,GO:0044422,GO:0009719,GO:0044464,GO:0009725,GO:0032870,GO:0005623,GO:1901652,GO:0010033,GO:0071495,GO:0048545,GO:0070887,GO:1901701,GO:0071310,GO:0005737,GO:0009987,GO:0032355,GO:1901699,GO:0003674,GO:0043434,GO:0044444,GO:…	intracellular,organic cyclic compound metabolic process,intracellular organelle,intracellular part,metabolic process,organic substance metabolic process,intracellular membrane-bounded organelle,primary metabolic process,organelle,membrane-bounded organelle,response to nitrogen compound,response to alcohol,response to organic cyclic compound,response to organonitrogen compound,response to oxygen-c…	--	--
LNC_000752	XLOC_034706	-	4:297442-325647	0.776408	0.974829	-0.328334	0.00055	0.0754251	Novel_lncRNA	co_location	ENSRNOG00000007066	Htr5a	5-hydroxytryptamine receptor 5A [Source:RGD Symbol;Acc:2851]	GO:0044424,GO:0005622,GO:0043229,GO:0043226,GO:0043227,GO:0043231,GO:0014070,GO:1901700,GO:0033993,GO:0009719,GO:0003674,GO:0010033,GO:0097305,GO:0048545,GO:0005737,GO:0043627,GO:0032355,GO:0021766,GO:0044444,GO:0044464,GO:0005623,GO:0042995,GO:0021761,GO:0021543,GO:0009725,GO:0007275,GO:0044459,GO:0043005,GO:0032502,GO:0097458,GO:0021537,GO:0044767,GO:0048731,GO:0007417,GO:0007187,GO:0048856,GO:…	intracellular part,intracellular,intracellular organelle,organelle,membrane-bounded organelle,intracellular membrane-bounded organelle,response to organic cyclic compound,response to oxygen-containing compound,response to lipid,response to endogenous stimulus,molecular_function,response to organic substance,response to alcohol,response to steroid hormone stimulus,cytoplasm,response to estrogen st…	rno04020,rno04726,rno04080	Calcium signaling pathway,Serotonergic synapse,Neuroactive ligand-receptor interaction
LNC_000752	XLOC_034706	-	4:297442-325647	0.776408	0.974829	-0.328334	0.00055	0.0754251	Novel_lncRNA	co_expression	ENSRNOG00000014786	Ccne1	cyclin E1 [Source:RGD Symbol;Acc:2294]	GO:0044249,GO:0009058,GO:1901576,GO:0005622,GO:0034645,GO:0009059,GO:0044237,GO:1901360,GO:0006725,GO:0044260,GO:0006139,GO:0046483,GO:0090304,GO:0034641,GO:0043229,GO:0043170,GO:0006807,GO:0044424,GO:0008152,GO:0071704,GO:0043231,GO:0005488,GO:0044238,GO:0005634,GO:0043226,GO:0005515,GO:0043227,GO:0044446,GO:0044422,GO:0031981,GO:0043233,GO:0044428,GO:0070013,GO:0031974,GO:0044464,GO:0006796,GO:…	cellular biosynthetic process,biosynthetic process,organic substance biosynthetic process,intracellular,cellular macromolecule biosynthetic process,macromolecule biosynthetic process,cellular metabolic process,organic cyclic compound metabolic process,cellular aromatic compound metabolic process,cellular macromolecule metabolic process,nucleobase-containing compound metabolic process,heterocycle …	rno05206,rno05222,rno05161,rno05203,rno05215,rno05200,rno04115,rno04151,rno04110,rno05162,rno04114	MicroRNAs in cancer,Small cell lung cancer,Hepatitis B,Viral carcinogenesis,Prostate cancer,Pathways in cancer,p53 signaling pathway,PI3K-Akt signaling pathway,Cell cycle,Measles,Oocyte meiosis
LNC_000752	XLOC_034706	-	4:297442-325647	0.776408	0.974829	-0.328334	0.00055	0.0754251	Novel_lncRNA	co_expression	ENSRNOG00000008857	Adamts10	ADAM metallopeptidase with thrombospondin type 1 motif, 10 [Source:RGD Symbol;Acc:1598320]	GO:0043170,GO:0008152,GO:0071704,GO:0005488,GO:0044238,GO:0046872,GO:0043169,GO:0043167,GO:0003674,GO:0019538,GO:0008150,GO:0008270,GO:0046914,GO:0005575,GO:0004222,GO:0003824,GO:0006508,GO:0008237,GO:0005578,GO:0031012,GO:0004175,GO:0070011,GO:0008233,GO:0016787,GO:0044421,GO:0005576	macromolecule metabolic process,metabolic process,organic substance metabolic process,binding,primary metabolic process,metal ion binding,cation binding,ion binding,molecular_function,protein metabolic process,biological_process,zinc ion binding,transition metal ion binding,cellular_component,metalloendopeptidase activity,catalytic activity,proteolysis,metallopeptidase activity,proteinaceous extr…	--	--
ENSRNOT00000080876	ENSRNOG00000054485	AABR07035412.2	12:13801009-13804635	1.13444	1.41799	-0.321856	0.02935	0.687633	Annotated_lncRNA	co_location	ENSRNOG00000034254	Actb	actin, beta [Source:RGD Symbol;Acc:628837]	GO:0032991,GO:0005488,GO:0005515,GO:0070527,GO:0003676,GO:0097159,GO:0030168,GO:1901363,GO:0043234,GO:0044427,GO:0034109,GO:0043005,GO:0044454,GO:0003677,GO:0006325,GO:0000228,GO:0051276,GO:0005694,GO:0000790,GO:0097458,GO:0005634,GO:0043227,GO:0042995,GO:0043231,GO:0005622,GO:0007596,GO:0043167,GO:0007599,GO:0000785,GO:0050817,GO:0043229,GO:0016568,GO:0007275,GO:0043226,GO:0044424,GO:0022610,GO:…	macromolecular complex,binding,protein binding,platelet aggregation,nucleic acid binding,organic cyclic compound binding,platelet activation,heterocyclic compound binding,protein complex,chromosomal part,homotypic cell-cell adhesion,neuron projection,nuclear chromosome part,DNA binding,chromatin organization,nuclear chromosome,chromosome organization,chromosome,nuclear chromatin,neuron part,nucle…	rno04611,rno04015,rno04810,rno04921,rno04520,rno04971,rno05132,rno05414,rno04530,rno04390,rno04670,rno04919,rno05100,rno05164,rno05410,rno05416,rno05205,rno04510,rno05412,rno04145	Platelet activation,Rap1 signaling pathway,Regulation of actin cytoskeleton,Oxytocin signaling pathway,Adherens junction,Gastric acid secretion,Salmonella infection,Dilated cardiomyopathy,Tight junction,Hippo signaling pathway,Leukocyte transendothelial migration,Thyroid hormone signaling pathway,Bacterial invasion of epithelial cells,Influenza A,Hypertrophic cardiomyopathy (HCM),Viral myocarditi…
ENSRNOT00000080876	ENSRNOG00000054485	AABR07035412.2	12:13801009-13804635	1.13444	1.41799	-0.321856	0.02935	0.687633	Annotated_lncRNA	co_location	ENSRNOG00000024482	Tnrc18	trinucleotide repeat containing 18 [Source:RGD Symbol;Acc:1307540]	GO:0010467,GO:0071704,GO:1901360,GO:0006725,GO:0090304,GO:0006139,GO:0044238,GO:0032991,GO:0046483,GO:0043170,GO:0005488,GO:0016070,GO:0006351,GO:0006807,GO:0032774,GO:0003676,GO:0009059,GO:0034641,GO:0008152,GO:0034645,GO:0097159,GO:0010468,GO:1901576,GO:1901362,GO:0034654,GO:1901363,GO:0060255,GO:0043234,GO:0044427,GO:0009058,GO:0018130,GO:0019438,GO:0044237,GO:0044271,GO:0044249,GO:0003677,GO:…	gene expression,organic substance metabolic process,organic cyclic compound metabolic process,cellular aromatic compound metabolic process,nucleic acid metabolic process,nucleobase-containing compound metabolic process,primary metabolic process,macromolecular complex,heterocycle metabolic process,macromolecule metabolic process,binding,RNA metabolic process,transcription, DNA-dependent,nitrogen c…	--	--
ENSRNOT00000080876	ENSRNOG00000054485	AABR07035412.2	12:13801009-13804635	1.13444	1.41799	-0.321856	0.02935	0.687633	Annotated_lncRNA	co_location	ENSRNOG00000001117	Fbxl18	F-box and leucine-rich repeat protein 18 [Source:RGD Symbol;Acc:1596958]	--	--	--	--
LNC_001026	XLOC_049335	-	9:64063691-64066385	0.555089	0.238977	1.21585	0.01405	0.508363	Novel_lncRNA	co_location	ENSRNOG00000015983	MGC94335	similar to hypothetical protein FLJ22555 [Source:RGD Symbol;Acc:1303159]	GO:0005622,GO:0044424,GO:0043229,GO:0043226,GO:0043227,GO:0005737,GO:0043231,GO:0044464,GO:0005623,GO:0005575,GO:0044444,GO:0005739	intracellular,intracellular part,intracellular organelle,organelle,membrane-bounded organelle,cytoplasm,intracellular membrane-bounded organelle,cell part,cell,cellular_component,cytoplasmic part,mitochondrion	--	--
LNC_001026	XLOC_049335	-	9:64063691-64066385	0.555089	0.238977	1.21585	0.01405	0.508363	Novel_lncRNA	co_location	ENSRNOG00000010185	RGD1306941	similar to CG31122-PA [Source:RGD Symbol;Acc:1306941]	--	--	--	--
LNC_001026	XLOC_049335	-	9:64063691-64066385	0.555089	0.238977	1.21585	0.01405	0.508363	Novel_lncRNA	co_location	ENSRNOG00000010100	Tyw5	tRNA-yW synthesizing protein 5 [Source:RGD Symbol;Acc:1311269]	GO:0005488,GO:0005515,GO:0003676,GO:0010467,GO:0090304,GO:0043170,GO:0031590,GO:0031591,GO:0016070,GO:0042802,GO:0003674,GO:0044260,GO:0046983,GO:0043167,GO:0006400,GO:0009451,GO:1901363,GO:0006139,GO:1901576,GO:0097159,GO:0009058,GO:0046483,GO:1901360,GO:0006725,GO:0043169,GO:0046872,GO:0046914,GO:0071704,GO:0008033,GO:0034641,GO:0044238,GO:0042803,GO:0006807,GO:1901659,GO:0006396,GO:0016706,GO:…	binding,protein binding,nucleic acid binding,gene expression,nucleic acid metabolic process,macromolecule metabolic process,wybutosine metabolic process,wybutosine biosynthetic process,RNA metabolic process,identical protein binding,molecular_function,cellular macromolecule metabolic process,protein dimerization activity,ion binding,tRNA modification,RNA modification,heterocyclic compound binding…	--	--
LNC_001028	XLOC_049719	-	9:117732003-117736680	0.639768	1.32109	-1.0461	0.03755	0.753605	Novel_lncRNA	co_location	ENSRNOG00000053805	Akain1	A kinase (PRKA) anchor inhibitor 1 [Source:RGD Symbol;Acc:2324352]	GO:0005622,GO:0044424,GO:0005737,GO:0005488,GO:0044444,GO:0044085,GO:0005829,GO:0044464,GO:0005623,GO:0048519,GO:0071840,GO:0005515,GO:0065003,GO:0022607,GO:0043933,GO:0016043,GO:0044087,GO:0051128,GO:0071822,GO:0003674,GO:0051129,GO:0006461,GO:0070271,GO:0031333,GO:0043254,GO:0005575,GO:0051018,GO:0051179,GO:0008150,GO:0008104,GO:0033036,GO:0050789,GO:0065007	intracellular,intracellular part,cytoplasm,binding,cytoplasmic part,cellular component biogenesis,cytosol,cell part,cell,negative regulation of biological process,cellular component organization or biogenesis,protein binding,macromolecular complex assembly,cellular component assembly,macromolecular complex subunit organization,cellular component organization,regulation of cellular component bioge…	--	--
LNC_001028	XLOC_049719	-	9:117732003-117736680	0.639768	1.32109	-1.0461	0.03755	0.753605	Novel_lncRNA	co_location	ENSRNOG00000016719	Zfp161	zinc finger protein 161 [Source:RGD Symbol;Acc:628712]	GO:0010467,GO:0071704,GO:1901360,GO:0006725,GO:0090304,GO:0006139,GO:0044238,GO:0046483,GO:0043170,GO:0005488,GO:0005515,GO:0016070,GO:0006351,GO:0006807,GO:0032774,GO:0003676,GO:0009059,GO:0034641,GO:0008152,GO:0034645,GO:0097159,GO:0010468,GO:1901576,GO:1901362,GO:0034654,GO:1901363,GO:0060255,GO:0009058,GO:0018130,GO:0019438,GO:0044237,GO:0043169,GO:0044271,GO:0044249,GO:0003677,GO:0051252,GO:…	gene expression,organic substance metabolic process,organic cyclic compound metabolic process,cellular aromatic compound metabolic process,nucleic acid metabolic process,nucleobase-containing compound metabolic process,primary metabolic process,heterocycle metabolic process,macromolecule metabolic process,binding,protein binding,RNA metabolic process,transcription, DNA-dependent,nitrogen compound…	--	--
LNC_001028	XLOC_049719	-	9:117732003-117736680	0.639768	1.32109	-1.0461	0.03755	0.753605	Novel_lncRNA	co_location	ENSRNOG00000016724	Epb41l3	erythrocyte membrane protein band 4.1-like 3 [Source:RGD Symbol;Acc:71089]	GO:0033036,GO:0005488,GO:0005515,GO:0008104,GO:0051641,GO:0044459,GO:0043005,GO:0051179,GO:0097458,GO:0022607,GO:0042995,GO:0005622,GO:0044085,GO:0034613,GO:0070727,GO:0043229,GO:0031252,GO:0007275,GO:0031256,GO:0043226,GO:0044424,GO:0016043,GO:0032502,GO:0071840,GO:0044446,GO:0006996,GO:0051128,GO:0008092,GO:0030154,GO:0044422,GO:0048869,GO:0030424,GO:0030673,GO:0003674,GO:0022603,GO:0045202,GO:…	macromolecule localization,binding,protein binding,protein localization,cellular localization,plasma membrane part,neuron projection,localization,neuron part,cellular component assembly,cell projection,intracellular,cellular component biogenesis,cellular protein localization,cellular macromolecule localization,intracellular organelle,cell leading edge,multicellular organismal development,leading …	rno04530	Tight junction
LNC_000914	XLOC_043161	-	7:137914399-137922736	0.80779	1.18877	-0.557422	0.03195	0.711512	Novel_lncRNA	co_location	ENSRNOG00000005263	LOC688906	similar to splicing factor, arginine/serine-rich 2, interacting protein [Source:RGD Symbol;Acc:1583001]	GO:0005515,GO:0044424,GO:0005622,GO:0010467,GO:0006725,GO:0006139,GO:0090304,GO:0046483,GO:0043228,GO:0043232,GO:1901360,GO:0043229,GO:0005488,GO:0034641,GO:0043226,GO:0005634,GO:0016070,GO:0044428,GO:0006807,GO:0044446,GO:0044260,GO:0043170,GO:0043227,GO:0043231,GO:0044422,GO:0071704,GO:0003674,GO:0044237,GO:0031974,GO:0044238,GO:0016071,GO:0065003,GO:0031981,GO:0070013,GO:0043233,GO:0008152,GO:…	protein binding,intracellular part,intracellular,gene expression,cellular aromatic compound metabolic process,nucleobase-containing compound metabolic process,nucleic acid metabolic process,heterocycle metabolic process,non-membrane-bounded organelle,intracellular non-membrane-bounded organelle,organic cyclic compound metabolic process,intracellular organelle,binding,cellular nitrogen compound me…	--	--
LNC_000914	XLOC_043161	-	7:137914399-137922736	0.80779	1.18877	-0.557422	0.03195	0.711512	Novel_lncRNA	co_location	ENSRNOG00000005291	Slc38a1	solute carrier family 38, member 1 [Source:RGD Symbol;Acc:69645]	GO:0003674,GO:0005215,GO:0022892,GO:0008324,GO:0044464,GO:0071702,GO:0006810,GO:0005623,GO:0022857,GO:0051234,GO:0042995,GO:0022891,GO:0044765,GO:0015817,GO:0006865,GO:0015075,GO:0042887,GO:0051179,GO:0006868,GO:0005290,GO:0006867,GO:0015182,GO:0015186,GO:0015804,GO:0022804,GO:0044459,GO:0043005,GO:0015849,GO:0046942,GO:0045118,GO:1901474,GO:0097458,GO:0006812,GO:0015293,GO:0015171,GO:0071705,GO:…	molecular_function,transporter activity,substrate-specific transporter activity,cation transmembrane transporter activity,cell part,organic substance transport,transport,cell,transmembrane transporter activity,establishment of localization,cell projection,substrate-specific transmembrane transporter activity,single-organism transport,histidine transport,amino acid transport,ion transmembrane tran…	rno04724,rno04727	Glutamatergic synapse,GABAergic synapse
LNC_000914	XLOC_043161	-	7:137914399-137922736	0.80779	1.18877	-0.557422	0.03195	0.711512	Novel_lncRNA	co_expression	ENSRNOG00000014664	RGD1559904	similar to mKIAA1429 protein [Source:RGD Symbol;Acc:1559904]	GO:0043170,GO:0044260,GO:0044238,GO:0071704,GO:0043412,GO:0008152,GO:0044237,GO:0005634,GO:0005622,GO:0090304,GO:0016070,GO:0044424,GO:0006139,GO:0046483,GO:0006725,GO:0032991,GO:0034641,GO:1901360,GO:0036396,GO:0016071,GO:0080009,GO:0006807,GO:0005654,GO:0016556,GO:0009987,GO:0044428,GO:0043234,GO:0031981,GO:0044464,GO:0005623,GO:0016607,GO:0008150,GO:0043226,GO:0043229,GO:0043231,GO:0043227,GO:…	macromolecule metabolic process,cellular macromolecule metabolic process,primary metabolic process,organic substance metabolic process,macromolecule modification,metabolic process,cellular metabolic process,nucleus,intracellular,nucleic acid metabolic process,RNA metabolic process,intracellular part,nucleobase-containing compound metabolic process,heterocycle metabolic process,cellular aromatic c…	--	--
LNC_000943	XLOC_044671	-	7:123089177-123094673	0.784979	1.00833	-0.361236	0.02375	0.632371	Novel_lncRNA	co_location	ENSRNOG00000024128	Aco2	aconitase 2 [Source:RGD Symbol;Acc:621360]	GO:0005515,GO:0044424,GO:0005622,GO:0043229,GO:0005488,GO:0043226,GO:0005634,GO:0043227,GO:0043231,GO:0071704,GO:0003674,GO:0044237,GO:0005737,GO:0044238,GO:0008152,GO:0044444,GO:0044464,GO:0005623,GO:0005739,GO:0051538,GO:0003994,GO:0043209,GO:0015980,GO:0006102,GO:0006101,GO:0016835,GO:0006091,GO:0043167,GO:0051539,GO:0055114,GO:0044710,GO:0072350,GO:0019752,GO:0016829,GO:0045333,GO:0044281,GO:…	protein binding,intracellular part,intracellular,intracellular organelle,binding,organelle,nucleus,membrane-bounded organelle,intracellular membrane-bounded organelle,organic substance metabolic process,molecular_function,cellular metabolic process,cytoplasm,primary metabolic process,metabolic process,cytoplasmic part,cell part,cell,mitochondrion,3 iron, 4 sulfur cluster binding,aconitate hydrata…	rno01210,rno01230,rno01200,rno00630,rno00020,rno01100	2-Oxocarboxylic acid metabolism,Biosynthesis of amino acids,Carbon metabolism,Glyoxylate and dicarboxylate metabolism,Citrate cycle (TCA cycle),Metabolic pathways
LNC_000943	XLOC_044671	-	7:123089177-123094673	0.784979	1.00833	-0.361236	0.02375	0.632371	Novel_lncRNA	co_location	ENSRNOG00000005332	Csdc2	cold shock domain containing C2 [Source:RGD Symbol;Acc:628780]	GO:0005515,GO:0044424,GO:0005622,GO:0010467,GO:0006725,GO:0006139,GO:0090304,GO:0046483,GO:1901360,GO:0043229,GO:0005488,GO:0034641,GO:0043226,GO:0005634,GO:0016070,GO:0006807,GO:0034645,GO:0044260,GO:0043170,GO:0009059,GO:0043227,GO:0043231,GO:0071704,GO:0060255,GO:0003674,GO:0006351,GO:0032774,GO:1901576,GO:0044237,GO:0044249,GO:0019219,GO:0009058,GO:0051171,GO:0005737,GO:0080090,GO:0044238,GO:…	protein binding,intracellular part,intracellular,gene expression,cellular aromatic compound metabolic process,nucleobase-containing compound metabolic process,nucleic acid metabolic process,heterocycle metabolic process,organic cyclic compound metabolic process,intracellular organelle,binding,cellular nitrogen compound metabolic process,organelle,nucleus,RNA metabolic process,nitrogen compound me…	--	--
LNC_000943	XLOC_044671	-	7:123089177-123094673	0.784979	1.00833	-0.361236	0.02375	0.632371	Novel_lncRNA	co_location	ENSRNOG00000019383	Tef	TEF, PAR bZIP transcription factor [Source:RGD Symbol;Acc:3841]	GO:0005515,GO:0044424,GO:0005622,GO:0010467,GO:0006725,GO:0006139,GO:0090304,GO:0046483,GO:1901360,GO:0043229,GO:0005488,GO:0046983,GO:0034641,GO:0043226,GO:0005634,GO:0016070,GO:0006807,GO:0034645,GO:0044260,GO:0043170,GO:0009059,GO:0043227,GO:0043231,GO:0046982,GO:0071704,GO:0060255,GO:0003674,GO:0006351,GO:0032774,GO:1901576,GO:0044237,GO:0044249,GO:0019219,GO:0009058,GO:0051171,GO:0080090,GO:…	protein binding,intracellular part,intracellular,gene expression,cellular aromatic compound metabolic process,nucleobase-containing compound metabolic process,nucleic acid metabolic process,heterocycle metabolic process,organic cyclic compound metabolic process,intracellular organelle,binding,protein dimerization activity,cellular nitrogen compound metabolic process,organelle,nucleus,RNA metaboli…	--	--
LNC_000943	XLOC_044671	-	7:123089177-123094673	0.784979	1.00833	-0.361236	0.02375	0.632371	Novel_lncRNA	co_location	ENSRNOG00000004471	Polr3h	polymerase (RNA) III subunit H [Source:RGD Symbol;Acc:1305889]	GO:0044424,GO:0005622,GO:0010467,GO:0006725,GO:0006139,GO:0090304,GO:0046483,GO:0043228,GO:0043232,GO:1901360,GO:0043229,GO:0005488,GO:0032991,GO:0034641,GO:0043226,GO:0005634,GO:0016070,GO:0044428,GO:0006807,GO:0044446,GO:0034645,GO:0044260,GO:0043170,GO:0009059,GO:0043227,GO:0043231,GO:0044422,GO:0071704,GO:0003674,GO:0043234,GO:0006351,GO:0015630,GO:0032774,GO:1901576,GO:0044237,GO:0044249,GO:…	intracellular part,intracellular,gene expression,cellular aromatic compound metabolic process,nucleobase-containing compound metabolic process,nucleic acid metabolic process,heterocycle metabolic process,non-membrane-bounded organelle,intracellular non-membrane-bounded organelle,organic cyclic compound metabolic process,intracellular organelle,binding,macromolecular complex,cellular nitrogen comp…	rno05169,rno00240,rno03020,rno00230,rno04623,rno01100	Epstein-Barr virus infection,Pyrimidine metabolism,RNA polymerase,Purine metabolism,Cytosolic DNA-sensing pathway,Metabolic pathways
LNC_000943	XLOC_044671	-	7:123089177-123094673	0.784979	1.00833	-0.361236	0.02375	0.632371	Novel_lncRNA	co_location	ENSRNOG00000024177	AC096601.1	--	--	--	--	--
LNC_000943	XLOC_044671	-	7:123089177-123094673	0.784979	1.00833	-0.361236	0.02375	0.632371	Novel_lncRNA	co_location	ENSRNOG00000024170	Phf5a	PHD finger protein 5A [Source:RGD Symbol;Acc:621555]	GO:0005515,GO:0044424,GO:0005622,GO:0010467,GO:0006725,GO:0006139,GO:0090304,GO:0046483,GO:1901360,GO:0043229,GO:0005488,GO:0032991,GO:0034641,GO:0043226,GO:0005634,GO:0016070,GO:0044428,GO:0006807,GO:0044446,GO:0034645,GO:0044260,GO:0043170,GO:0009059,GO:0043227,GO:0043231,GO:0044422,GO:0071704,GO:0060255,GO:0003674,GO:0006351,GO:0032774,GO:1901576,GO:0044237,GO:0044249,GO:0019219,GO:0009058,GO:…	protein binding,intracellular part,intracellular,gene expression,cellular aromatic compound metabolic process,nucleobase-containing compound metabolic process,nucleic acid metabolic process,heterocycle metabolic process,organic cyclic compound metabolic process,intracellular organelle,binding,macromolecular complex,cellular nitrogen compound metabolic process,organelle,nucleus,RNA metabolic proce…	rno03040	Spliceosome
LNC_000943	XLOC_044671	-	7:123089177-123094673	0.784979	1.00833	-0.361236	0.02375	0.632371	Novel_lncRNA	co_location	ENSRNOG00000055925	Zc3h7b	zinc finger CCCH-type containing 7B [Source:RGD Symbol;Acc:1307064]	GO:0005515,GO:0005488,GO:0003674,GO:0043167,GO:0043169,GO:0046872	protein binding,binding,molecular_function,ion binding,cation binding,metal ion binding	--	--
LNC_000943	XLOC_044671	-	7:123089177-123094673	0.784979	1.00833	-0.361236	0.02375	0.632371	Novel_lncRNA	co_location	ENSRNOG00000050500	Tob2	transducer of ERBB2, 2 [Source:RGD Symbol;Acc:1359722]	GO:0010467,GO:0060255,GO:0010468,GO:0019222,GO:0043170,GO:0008152,GO:0071704,GO:0005488,GO:0005515,GO:0048523,GO:0048519,GO:0032502,GO:0048518,GO:0007275,GO:0001503,GO:0008134,GO:0048856,GO:0048731,GO:0051239,GO:0044767,GO:0042127,GO:0009987,GO:0030154,GO:0048869,GO:0048513,GO:0008283,GO:0050793,GO:2000026,GO:0030316,GO:0003674,GO:0008285,GO:0030278,GO:0045595,GO:0002573,GO:0045670,GO:0050794,GO:…	gene expression,regulation of macromolecule metabolic process,regulation of gene expression,regulation of metabolic process,macromolecule metabolic process,metabolic process,organic substance metabolic process,binding,protein binding,negative regulation of cellular process,negative regulation of biological process,developmental process,positive regulation of biological process,multicellular organ…	rno03018	RNA degradation
LNC_000943	XLOC_044671	-	7:123089177-123094673	0.784979	1.00833	-0.361236	0.02375	0.632371	Novel_lncRNA	co_location	ENSRNOG00000005358	Pmm1	phosphomannomutase 1 [Source:RGD Symbol;Acc:1310897]	GO:0005622,GO:0044424,GO:0005488,GO:0044237,GO:1901362,GO:0019438,GO:0034654,GO:0018130,GO:0044271,GO:0009058,GO:0044249,GO:1901576,GO:1901360,GO:0005515,GO:0046483,GO:0006725,GO:0006139,GO:0034641,GO:0006807,GO:0008152,GO:0071704,GO:0044238,GO:0006796,GO:0044464,GO:0006793,GO:0005623,GO:0005737,GO:0019318,GO:0019673,GO:0005996,GO:0004615,GO:0003674,GO:0043025,GO:0097458,GO:0090407,GO:0044297,GO:…	intracellular,intracellular part,binding,cellular metabolic process,organic cyclic compound biosynthetic process,aromatic compound biosynthetic process,nucleobase-containing compound biosynthetic process,heterocycle biosynthetic process,cellular nitrogen compound biosynthetic process,biosynthetic process,cellular biosynthetic process,organic substance biosynthetic process,organic cyclic compound …	rno00051,rno00520,rno01100	Fructose and mannose metabolism,Amino sugar and nucleotide sugar metabolism,Metabolic pathways
LNC_000942	XLOC_044667	-	7:122934973-122937128	2.05764	1.55316	0.405785	0.0099	0.430767	Novel_lncRNA	co_location	ENSRNOG00000024631	Chadl	chondroadherin-like [Source:RGD Symbol;Acc:6504353]	GO:0005488,GO:0005515,GO:0007275,GO:0032502,GO:0030154,GO:0048869,GO:0003674,GO:0048856,GO:0050793,GO:0048731,GO:0051239,GO:0009987,GO:0045596,GO:0048523,GO:0005518,GO:0061448,GO:0045595,GO:0050789,GO:0048519,GO:0032331,GO:0051216,GO:0001501,GO:0050794,GO:0048513,GO:0008150,GO:0065007,GO:0044699,GO:0051093,GO:2000026,GO:0032501,GO:0044707,GO:0032330,GO:0009888,GO:0044763,GO:0061035,GO:0002062,GO:…	binding,protein binding,multicellular organismal development,developmental process,cell differentiation,cellular developmental process,molecular_function,anatomical structure development,regulation of developmental process,system development,regulation of multicellular organismal process,cellular process,negative regulation of cell differentiation,negative regulation of cellular process,collagen …	--	--
LNC_000942	XLOC_044667	-	7:122934973-122937128	2.05764	1.55316	0.405785	0.0099	0.430767	Novel_lncRNA	co_location	ENSRNOG00000055925	Zc3h7b	zinc finger CCCH-type containing 7B [Source:RGD Symbol;Acc:1307064]	GO:0005515,GO:0005488,GO:0003674,GO:0043167,GO:0043169,GO:0046872	protein binding,binding,molecular_function,ion binding,cation binding,metal ion binding	--	--
LNC_000942	XLOC_044667	-	7:122934973-122937128	2.05764	1.55316	0.405785	0.0099	0.430767	Novel_lncRNA	co_location	ENSRNOG00000024743	L3mbtl2	L3MBTL2 polycomb repressive complex 1 subunit [Source:RGD Symbol;Acc:1308569]	GO:0010467,GO:0071704,GO:1901360,GO:0006725,GO:0090304,GO:0006139,GO:0044238,GO:0046483,GO:0043170,GO:0005488,GO:0005515,GO:0016070,GO:0006351,GO:0006807,GO:0032774,GO:0009059,GO:0034641,GO:0008152,GO:0034645,GO:0010468,GO:1901576,GO:1901362,GO:0034654,GO:0060255,GO:0009058,GO:0018130,GO:0019438,GO:0044237,GO:0043169,GO:0044271,GO:0044249,GO:0051252,GO:0006325,GO:0051276,GO:0044260,GO:0046872,GO:…	gene expression,organic substance metabolic process,organic cyclic compound metabolic process,cellular aromatic compound metabolic process,nucleic acid metabolic process,nucleobase-containing compound metabolic process,primary metabolic process,heterocycle metabolic process,macromolecule metabolic process,binding,protein binding,RNA metabolic process,transcription, DNA-dependent,nitrogen compound…	--	--
LNC_000942	XLOC_044667	-	7:122934973-122937128	2.05764	1.55316	0.405785	0.0099	0.430767	Novel_lncRNA	co_location	ENSRNOG00000000190	Ep300	E1A binding protein p300 [Source:RGD Symbol;Acc:620036]	GO:0010467,GO:0070201,GO:0071704,GO:0051223,GO:0060341,GO:0033036,GO:1901360,GO:0006725,GO:0090304,GO:0006139,GO:0044238,GO:0051049,GO:0032991,GO:0046483,GO:0043170,GO:0032880,GO:0005488,GO:0005515,GO:0016070,GO:0008104,GO:0006351,GO:0032386,GO:0006807,GO:0032774,GO:0003676,GO:0065003,GO:0009059,GO:0051050,GO:0051222,GO:0034641,GO:0008152,GO:0034645,GO:0071702,GO:0097159,GO:0045184,GO:0010468,GO:…	gene expression,regulation of establishment of protein localization,organic substance metabolic process,regulation of protein transport,regulation of cellular localization,macromolecule localization,organic cyclic compound metabolic process,cellular aromatic compound metabolic process,nucleic acid metabolic process,nucleobase-containing compound metabolic process,primary metabolic process,regulat…	rno04024,rno05203,rno04520,rno04916,rno04720,rno05016,rno04068,rno05152,rno05169,rno05211,rno05166,rno04919,rno04110,rno04350,rno05164,rno05215,rno05161,rno05206,rno04330,rno04066,rno04630,rno04310,rno05168,rno05200	cAMP signaling pathway,Viral carcinogenesis,Adherens junction,Melanogenesis,Long-term potentiation,Huntington's disease,FoxO signaling pathway,Tuberculosis,Epstein-Barr virus infection,Renal cell carcinoma,HTLV-I infection,Thyroid hormone signaling pathway,Cell cycle,TGF-beta signaling pathway,Influenza A,Prostate cancer,Hepatitis B,MicroRNAs in cancer,Notch signaling pathway,HIF-1 signaling path…
LNC_000942	XLOC_044667	-	7:122934973-122937128	2.05764	1.55316	0.405785	0.0099	0.430767	Novel_lncRNA	co_location	ENSRNOG00000031789	Rangap1	RAN GTPase activating protein 1 [Source:RGD Symbol;Acc:1310380]	GO:0070201,GO:0071704,GO:0051223,GO:0060341,GO:0033036,GO:1901360,GO:0006725,GO:0006139,GO:0044238,GO:0051049,GO:0032991,GO:0046483,GO:0032880,GO:0005488,GO:0005515,GO:0008104,GO:0032386,GO:0006807,GO:0034641,GO:0008152,GO:0071702,GO:0045184,GO:0015031,GO:0051641,GO:0043234,GO:0044427,GO:0090317,GO:0044237,GO:0046822,GO:0043005,GO:0032879,GO:0051224,GO:0033157,GO:0044765,GO:0051179,GO:0005694,GO:…	regulation of establishment of protein localization,organic substance metabolic process,regulation of protein transport,regulation of cellular localization,macromolecule localization,organic cyclic compound metabolic process,cellular aromatic compound metabolic process,nucleobase-containing compound metabolic process,primary metabolic process,regulation of transport,macromolecular complex,heteroc…	rno03013	RNA transport
LNC_000046	XLOC_002732	-	1:263625500-263718745	0.458857	0.579586	-0.336977	0.04615	0.808613	Novel_lncRNA	co_location	ENSRNOG00000050742	Dnmbp	dynamin binding protein [Source:RGD Symbol;Acc:1583840]	GO:0071704,GO:1901360,GO:0006725,GO:0006139,GO:0044238,GO:0046483,GO:0005488,GO:0005515,GO:0006807,GO:0034641,GO:0008152,GO:0044237,GO:0005622,GO:0019219,GO:0019222,GO:0044424,GO:0080090,GO:0051171,GO:0031323,GO:0003674,GO:0009987,GO:0044710,GO:0044464,GO:0044093,GO:0005623,GO:0050789,GO:0007264,GO:0050794,GO:0035023,GO:0035556,GO:0008150,GO:0023051,GO:0005085,GO:0065007,GO:0044699,GO:1901575,GO:…	organic substance metabolic process,organic cyclic compound metabolic process,cellular aromatic compound metabolic process,nucleobase-containing compound metabolic process,primary metabolic process,heterocycle metabolic process,binding,protein binding,nitrogen compound metabolic process,cellular nitrogen compound metabolic process,metabolic process,cellular metabolic process,intracellular,regulat…	--	--
LNC_000046	XLOC_002732	-	1:263625500-263718745	0.458857	0.579586	-0.336977	0.04615	0.808613	Novel_lncRNA	co_location	ENSRNOG00000046727	Abcc2	ATP binding cassette subfamily C member 2 [Source:RGD Symbol;Acc:2366]	GO:0033036,GO:0005488,GO:0005515,GO:0071702,GO:0097159,GO:1901363,GO:0044459,GO:0044765,GO:0051179,GO:0043167,GO:0051234,GO:0006810,GO:1901700,GO:0019904,GO:0009719,GO:0010033,GO:0005887,GO:0043627,GO:0010817,GO:0031226,GO:0009914,GO:0055081,GO:0014070,GO:0003674,GO:1901698,GO:0010243,GO:0006869,GO:0031427,GO:0055085,GO:0015908,GO:0022892,GO:0006979,GO:0015849,GO:0046942,GO:0005215,GO:0042626,GO:…	macromolecule localization,binding,protein binding,organic substance transport,organic cyclic compound binding,heterocyclic compound binding,plasma membrane part,single-organism transport,localization,ion binding,establishment of localization,transport,response to oxygen-containing compound,protein domain specific binding,response to endogenous stimulus,response to organic substance,integral to p…	rno04976,rno02010	Bile secretion,ABC transporters
LNC_000046	XLOC_002732	-	1:263625500-263718745	0.458857	0.579586	-0.336977	0.04615	0.808613	Novel_lncRNA	co_location	ENSRNOG00000013439	Cpn1	carboxypeptidase N subunit 1 [Source:RGD Symbol;Acc:70931]	GO:0010467,GO:0071704,GO:0044238,GO:0043170,GO:0005488,GO:0006807,GO:0034641,GO:0008152,GO:0044237,GO:0043169,GO:0046872,GO:0043167,GO:0009719,GO:0010033,GO:0016485,GO:0014070,GO:0051604,GO:0003674,GO:0010815,GO:0048545,GO:0009987,GO:0009725,GO:0033993,GO:0004185,GO:0043171,GO:0070008,GO:0008270,GO:0046914,GO:0051384,GO:0008150,GO:0031960,GO:0004181,GO:1901575,GO:0016787,GO:0042221,GO:0044248,GO:…	gene expression,organic substance metabolic process,primary metabolic process,macromolecule metabolic process,binding,nitrogen compound metabolic process,cellular nitrogen compound metabolic process,metabolic process,cellular metabolic process,cation binding,metal ion binding,ion binding,response to endogenous stimulus,response to organic substance,protein processing,response to organic cyclic co…	--	--
LNC_000044	XLOC_002562	-	1:243217135-243219442	1.15939	1.89531	-0.70907	0.04225	0.787063	Novel_lncRNA	co_location	ENSRNOG00000016023	Kank1	KN motif and ankyrin repeat domains 1 [Source:RGD Symbol;Acc:1307714]	GO:0005515,GO:0005488,GO:1901700,GO:0009719,GO:0003674,GO:1900025,GO:0010033,GO:0006461,GO:0070271,GO:0010771,GO:0032272,GO:0031333,GO:0065003,GO:1901701,GO:0032587,GO:1900024,GO:0032271,GO:0031252,GO:0071822,GO:1901698,GO:0010812,GO:2000393,GO:0051129,GO:0030154,GO:0051128,GO:0044085,GO:0044464,GO:0071702,GO:0006810,GO:0005623,GO:0071495,GO:0010243,GO:0016482,GO:0043254,GO:0044087,GO:0032956,GO:…	protein binding,binding,response to oxygen-containing compound,response to endogenous stimulus,molecular_function,negative regulation of substrate adhesion-dependent cell spreading,response to organic substance,protein complex assembly,protein complex biogenesis,negative regulation of cell morphogenesis involved in differentiation,negative regulation of protein polymerization,negative regulation …	--	--
LNC_000044	XLOC_002562	-	1:243217135-243219442	1.15939	1.89531	-0.70907	0.04225	0.787063	Novel_lncRNA	co_location	ENSRNOG00000015894	Dock8	dedicator of cytokinesis 8 [Source:RGD Symbol;Acc:1561588]	GO:0005515,GO:0005622,GO:0005488,GO:0003674,GO:0031252,GO:0061485,GO:0044464,GO:0005623,GO:0051179,GO:0005085,GO:0070229,GO:0008037,GO:0001771,GO:0030695,GO:0007264,GO:0048523,GO:0060589,GO:2000107,GO:0070228,GO:0070233,GO:0050900,GO:0035556,GO:0036336,GO:0008219,GO:0016265,GO:0060548,GO:0044763,GO:0070227,GO:0046649,GO:0008150,GO:0006928,GO:0009987,GO:0012501,GO:0070232,GO:0016477,GO:0040011,GO:…	protein binding,intracellular,binding,molecular_function,cell leading edge,memory T cell proliferation,cell part,cell,localization,guanyl-nucleotide exchange factor activity,negative regulation of lymphocyte apoptotic process,cell recognition,immunological synapse formation,GTPase regulator activity,small GTPase mediated signal transduction,negative regulation of cellular process,nucleoside-triph…	--	--
ENSRNOT00000086613	ENSRNOG00000061691	AABR07030939.1	10:110125108-110128329	1.17245	1.74098	-0.570372	0.0032	0.235655	Annotated_lncRNA	co_location	ENSRNOG00000047531	Ccdc57	coiled-coil domain containing 57 [Source:MGI Symbol;Acc:MGI:1918526]	GO:0005515,GO:0005488,GO:0003674	protein binding,binding,molecular_function	--	--
ENSRNOT00000086613	ENSRNOG00000061691	AABR07030939.1	10:110125108-110128329	1.17245	1.74098	-0.570372	0.0032	0.235655	Annotated_lncRNA	co_location	ENSRNOG00000036676	Csnk1d	casein kinase 1, delta [Source:RGD Symbol;Acc:71031]	GO:0005515,GO:0044424,GO:0005622,GO:0010467,GO:0043228,GO:0043232,GO:0043229,GO:0005488,GO:0032991,GO:0043226,GO:0005634,GO:0044446,GO:0044260,GO:0043170,GO:0043227,GO:0043231,GO:0044422,GO:0009719,GO:0050321,GO:0071704,GO:0060255,GO:0003674,GO:0010033,GO:0043234,GO:0006461,GO:0070271,GO:0015630,GO:0005874,GO:0044237,GO:0007020,GO:0005737,GO:0080090,GO:0044238,GO:0065003,GO:0005856,GO:0010468,GO:…	protein binding,intracellular part,intracellular,gene expression,non-membrane-bounded organelle,intracellular non-membrane-bounded organelle,intracellular organelle,binding,macromolecular complex,organelle,nucleus,intracellular organelle part,cellular macromolecule metabolic process,macromolecule metabolic process,membrane-bounded organelle,intracellular membrane-bounded organelle,organelle part,…	rno04540,rno04710,rno04340,rno04390	Gap junction,Circadian rhythm,Hedgehog signaling pathway,Hippo signaling pathway
ENSRNOT00000086613	ENSRNOG00000061691	AABR07030939.1	10:110125108-110128329	1.17245	1.74098	-0.570372	0.0032	0.235655	Annotated_lncRNA	co_location	ENSRNOG00000036677	Slc16a3	solute carrier family 16 member 3 [Source:RGD Symbol;Acc:620603]	GO:0005515,GO:0044424,GO:0005622,GO:0043228,GO:0043232,GO:0043229,GO:0005488,GO:0043226,GO:0005634,GO:0044428,GO:0044446,GO:0043227,GO:0043231,GO:0044422,GO:0031967,GO:0031975,GO:0003674,GO:0005215,GO:0005635,GO:0005856,GO:0022892,GO:0055085,GO:0044464,GO:0071702,GO:0006810,GO:0005623,GO:0022857,GO:0051234,GO:0022891,GO:0044765,GO:0015075,GO:0051179,GO:0034220,GO:0022804,GO:0044459,GO:0015849,GO:…	protein binding,intracellular part,intracellular,non-membrane-bounded organelle,intracellular non-membrane-bounded organelle,intracellular organelle,binding,organelle,nucleus,nuclear part,intracellular organelle part,membrane-bounded organelle,intracellular membrane-bounded organelle,organelle part,organelle envelope,envelope,molecular_function,transporter activity,nuclear envelope,cytoskeleton,s…	--	--
LNC_000661	XLOC_030957	-	3:165663279-165668961	0.467692	0.608022	-0.378565	0.02375	0.632371	Novel_lncRNA	co_location	ENSRNOG00000012762	Zfp64	zinc finger protein 64 [Source:RGD Symbol;Acc:1307948]	GO:0005515,GO:0005488,GO:0003674,GO:0003676,GO:0097159,GO:1901363,GO:0043167,GO:0043169,GO:0046872	protein binding,binding,molecular_function,nucleic acid binding,organic cyclic compound binding,heterocyclic compound binding,ion binding,cation binding,metal ion binding	--	--
LNC_000661	XLOC_030957	-	3:165663279-165668961	0.467692	0.608022	-0.378565	0.02375	0.632371	Novel_lncRNA	co_location	ENSRNOG00000042101	Zfp93	zinc finger protein 93 [Source:RGD Symbol;Acc:1309760]	GO:0005488,GO:0003674,GO:0003676,GO:0097159,GO:1901363,GO:0043167,GO:0043169,GO:0046872	binding,molecular_function,nucleic acid binding,organic cyclic compound binding,heterocyclic compound binding,ion binding,cation binding,metal ion binding	--	--
LNC_000661	XLOC_030957	-	3:165663279-165668961	0.467692	0.608022	-0.378565	0.02375	0.632371	Novel_lncRNA	co_expression	ENSRNOG00000003219	Trim16	tripartite motif-containing 16 [Source:RGD Symbol;Acc:1309749]	GO:0005622,GO:0005488,GO:0046872,GO:0043169,GO:0044464,GO:0005623,GO:0043167,GO:0003674,GO:0008150,GO:0008270,GO:0046914,GO:0005575	intracellular,binding,metal ion binding,cation binding,cell part,cell,ion binding,molecular_function,biological_process,zinc ion binding,transition metal ion binding,cellular_component	--	--
ENSRNOT00000082683	ENSRNOG00000054795	AABR07041096.2	X:119194436-119200775	8.33831	9.42624	-0.176929	0.04255	0.789939	Annotated_lncRNA	co_location	ENSRNOG00000027520	Pls3	plastin 3 [Source:RGD Symbol;Acc:621409]	GO:0005515,GO:0044424,GO:0005622,GO:0005488,GO:0003674,GO:0005737,GO:0008092,GO:0003779,GO:0044464,GO:0005623,GO:0007275,GO:0032502,GO:0043167,GO:0060348,GO:0044767,GO:0048731,GO:0048856,GO:0001501,GO:0043169,GO:0046872,GO:0008150,GO:0044699,GO:0005575,GO:0005509,GO:0032501,GO:0044707	protein binding,intracellular part,intracellular,binding,molecular_function,cytoplasm,cytoskeletal protein binding,actin binding,cell part,cell,multicellular organismal development,developmental process,ion binding,bone development,single-organism developmental process,system development,anatomical structure development,skeletal system development,cation binding,metal ion binding,biological_proce…	--	--
ENSRNOT00000082683	ENSRNOG00000054795	AABR07041096.2	X:119194436-119200775	8.33831	9.42624	-0.176929	0.04255	0.789939	Annotated_lncRNA	co_location	ENSRNOG00000046062	AABR07041096.1	--	--	--	--	--
ENSRNOT00000082683	ENSRNOG00000054795	AABR07041096.2	X:119194436-119200775	8.33831	9.42624	-0.176929	0.04255	0.789939	Annotated_lncRNA	co_expression	ENSRNOG00000010260	Dixdc1	DIX domain containing 1 [Source:RGD Symbol;Acc:1309902]	GO:0005622,GO:0044424,GO:0005488,GO:0048523,GO:0048519,GO:0005515,GO:0051239,GO:0048522,GO:0048518,GO:0050793,GO:2000026,GO:0033554,GO:0044464,GO:0045595,GO:0005623,GO:0023051,GO:0010646,GO:0035556,GO:0009966,GO:0019899,GO:0048513,GO:0007275,GO:0051094,GO:0005737,GO:0019900,GO:0007243,GO:0045597,GO:0048731,GO:0030154,GO:0032502,GO:0048869,GO:0044767,GO:0005829,GO:0010627,GO:0048856,GO:0009653,GO:…	intracellular,intracellular part,binding,negative regulation of cellular process,negative regulation of biological process,protein binding,regulation of multicellular organismal process,positive regulation of cellular process,positive regulation of biological process,regulation of developmental process,regulation of multicellular organismal development,cellular response to stress,cell part,regula…	--	--
ENSRNOT00000082683	ENSRNOG00000054795	AABR07041096.2	X:119194436-119200775	8.33831	9.42624	-0.176929	0.04255	0.789939	Annotated_lncRNA	co_expression	ENSRNOG00000014287	Stk11	serine/threonine kinase 11 [Source:RGD Symbol;Acc:1308653]	GO:0043170,GO:0044260,GO:0044238,GO:0019538,GO:0046872,GO:0043169,GO:0044267,GO:0071704,GO:0043412,GO:0008152,GO:0006464,GO:0036211,GO:0044237,GO:0005634,GO:0051246,GO:0007049,GO:0022402,GO:0043167,GO:0005622,GO:0000287,GO:0048523,GO:0051247,GO:0016055,GO:0030111,GO:0048519,GO:0008283,GO:0044424,GO:0005488,GO:0032268,GO:0036399,GO:0040008,GO:0019904,GO:0060255,GO:0009058,GO:0016772,GO:0016301,GO:…	macromolecule metabolic process,cellular macromolecule metabolic process,primary metabolic process,protein metabolic process,metal ion binding,cation binding,cellular protein metabolic process,organic substance metabolic process,macromolecule modification,metabolic process,cellular protein modification process,protein modification process,cellular metabolic process,nucleus,regulation of protein m…	rno04151,rno04150,rno04920,rno04152,rno04068	PI3K-Akt signaling pathway,mTOR signaling pathway,Adipocytokine signaling pathway,AMPK signaling pathway,FoxO signaling pathway
ENSRNOT00000082683	ENSRNOG00000054795	AABR07041096.2	X:119194436-119200775	8.33831	9.42624	-0.176929	0.04255	0.789939	Annotated_lncRNA	co_expression	ENSRNOG00000016949	Slc25a33	solute carrier family 25 member 33 [Source:RGD Symbol;Acc:1583942]	GO:0044249,GO:0009058,GO:1901576,GO:1901362,GO:0005622,GO:0034645,GO:0019438,GO:0009059,GO:0018130,GO:0034654,GO:0006351,GO:0044271,GO:0044237,GO:0032774,GO:0010467,GO:1901360,GO:0006725,GO:0016070,GO:0044260,GO:0006139,GO:0031323,GO:0046483,GO:0090304,GO:0034641,GO:0043229,GO:0019222,GO:0043170,GO:0006807,GO:0044424,GO:0008152,GO:0071704,GO:0043231,GO:0044238,GO:0043226,GO:0043227,GO:0048523,GO:…	cellular biosynthetic process,biosynthetic process,organic substance biosynthetic process,organic cyclic compound biosynthetic process,intracellular,cellular macromolecule biosynthetic process,aromatic compound biosynthetic process,macromolecule biosynthetic process,heterocycle biosynthetic process,nucleobase-containing compound biosynthetic process,transcription, DNA-dependent,cellular nitrogen …	--	--
LNC_000434	XLOC_018510	-	16:83864199-83872370	0.549469	0.716987	-0.383909	0.0056	0.320221	Novel_lncRNA	co_location	ENSRNOG00000023509	Irs2	insulin receptor substrate 2 [Source:RGD Symbol;Acc:69316]	GO:0044249,GO:0009058,GO:1901576,GO:0005622,GO:0034645,GO:0009059,GO:0044237,GO:0031326,GO:0009889,GO:0044260,GO:2000112,GO:0031323,GO:0080090,GO:0060255,GO:0010556,GO:0019222,GO:0043170,GO:0044424,GO:0008152,GO:0071704,GO:0005488,GO:0044238,GO:0005515,GO:0048523,GO:1901698,GO:0048519,GO:0031325,GO:0009893,GO:0032502,GO:0010941,GO:0010243,GO:0048518,GO:0008219,GO:0016265,GO:0042981,GO:0006915,GO:…	cellular biosynthetic process,biosynthetic process,organic substance biosynthetic process,intracellular,cellular macromolecule biosynthetic process,macromolecule biosynthetic process,cellular metabolic process,regulation of cellular biosynthetic process,regulation of biosynthetic process,cellular macromolecule metabolic process,regulation of cellular macromolecule biosynthetic process,regulation …	rno05206,rno04932,rno04068,rno04920,rno04022,rno04910,rno04930,rno04152	MicroRNAs in cancer,Non-alcoholic fatty liver disease (NAFLD),FoxO signaling pathway,Adipocytokine signaling pathway,cGMP-PKG signaling pathway,Insulin signaling pathway,Type II diabetes mellitus,AMPK signaling pathway
LNC_000431	XLOC_018399	-	16:71080670-71086417	0.736015	0.965484	-0.391518	0.0209	0.600564	Novel_lncRNA	co_location	ENSRNOG00000042560	Bag4	BCL2-associated athanogene 4 [Source:RGD Symbol;Acc:1560875]	GO:0005515,GO:0044424,GO:0005622,GO:0006725,GO:0006139,GO:0090304,GO:0046483,GO:1901360,GO:0043229,GO:0005488,GO:0034641,GO:0043226,GO:0005634,GO:0016070,GO:0006807,GO:0044260,GO:0043170,GO:0043227,GO:0043231,GO:0009719,GO:0071704,GO:0060255,GO:0003674,GO:0010033,GO:0006461,GO:0070271,GO:0044237,GO:0019219,GO:0051171,GO:0005737,GO:0080090,GO:0044238,GO:0016071,GO:0065003,GO:0051291,GO:0051259,GO:…	protein binding,intracellular part,intracellular,cellular aromatic compound metabolic process,nucleobase-containing compound metabolic process,nucleic acid metabolic process,heterocycle metabolic process,organic cyclic compound metabolic process,intracellular organelle,binding,cellular nitrogen compound metabolic process,organelle,nucleus,RNA metabolic process,nitrogen compound metabolic process,…	rno04668	TNF signaling pathway
LNC_000431	XLOC_018399	-	16:71080670-71086417	0.736015	0.965484	-0.391518	0.0209	0.600564	Novel_lncRNA	co_location	ENSRNOG00000015375	Lsm1	LSM1 homolog, mRNA degradation associated [Source:RGD Symbol;Acc:1304967]	GO:0005515,GO:0044424,GO:0005622,GO:0006725,GO:0006139,GO:0090304,GO:0046483,GO:0043228,GO:0043232,GO:1901360,GO:0043229,GO:0005488,GO:0032991,GO:0034641,GO:0043226,GO:0005634,GO:0016070,GO:0006807,GO:0044260,GO:0043170,GO:0043227,GO:0043231,GO:0071704,GO:0003674,GO:0044237,GO:0005737,GO:0044238,GO:0016071,GO:0003676,GO:1990124,GO:0008152,GO:0097159,GO:0044444,GO:0030154,GO:0030529,GO:0044464,GO:…	protein binding,intracellular part,intracellular,cellular aromatic compound metabolic process,nucleobase-containing compound metabolic process,nucleic acid metabolic process,heterocycle metabolic process,non-membrane-bounded organelle,intracellular non-membrane-bounded organelle,organic cyclic compound metabolic process,intracellular organelle,binding,macromolecular complex,cellular nitrogen comp…	rno03018	RNA degradation
LNC_000431	XLOC_018399	-	16:71080670-71086417	0.736015	0.965484	-0.391518	0.0209	0.600564	Novel_lncRNA	co_location	ENSRNOG00000015501	Ddhd2	DDHD domain containing 2 [Source:RGD Symbol;Acc:1585818]	GO:0044424,GO:0005622,GO:0043228,GO:0043232,GO:0043229,GO:0005488,GO:0043226,GO:0044446,GO:0044422,GO:0071704,GO:0003674,GO:0015630,GO:0044237,GO:0005737,GO:0044238,GO:0005856,GO:0007005,GO:0008152,GO:0005815,GO:0051128,GO:0044464,GO:0005623,GO:0044430,GO:0051130,GO:0016787,GO:0006996,GO:0032502,GO:0048522,GO:0033043,GO:0043167,GO:0048518,GO:0071840,GO:0016298,GO:0010638,GO:0022603,GO:0048856,GO:…	intracellular part,intracellular,non-membrane-bounded organelle,intracellular non-membrane-bounded organelle,intracellular organelle,binding,organelle,intracellular organelle part,organelle part,organic substance metabolic process,molecular_function,microtubule cytoskeleton,cellular metabolic process,cytoplasm,primary metabolic process,cytoskeleton,mitochondrion organization,metabolic process,mic…	--	--
LNC_000431	XLOC_018399	-	16:71080670-71086417	0.736015	0.965484	-0.391518	0.0209	0.600564	Novel_lncRNA	co_location	ENSRNOG00000015052	Star	steroidogenic acute regulatory protein [Source:RGD Symbol;Acc:3770]	GO:0005515,GO:0044424,GO:0005622,GO:0010467,GO:0006725,GO:0046483,GO:1901360,GO:0043229,GO:0005488,GO:0043226,GO:0010035,GO:0044446,GO:0043170,GO:0043227,GO:0043231,GO:0014070,GO:0044422,GO:1901700,GO:0033993,GO:0009719,GO:0046686,GO:0031967,GO:0071704,GO:0031975,GO:0060255,GO:0003674,GO:0010033,GO:0071236,GO:0097305,GO:0019866,GO:0005215,GO:0048545,GO:0043279,GO:0044455,GO:1901576,GO:0071871,GO:…	protein binding,intracellular part,intracellular,gene expression,cellular aromatic compound metabolic process,heterocycle metabolic process,organic cyclic compound metabolic process,intracellular organelle,binding,organelle,response to inorganic substance,intracellular organelle part,macromolecule metabolic process,membrane-bounded organelle,intracellular membrane-bounded organelle,response to or…	rno04913	Ovarian steroidogenesis
LNC_000431	XLOC_018399	-	16:71080670-71086417	0.736015	0.965484	-0.391518	0.0209	0.600564	Novel_lncRNA	co_location	ENSRNOG00000015568	Plpp5	phospholipid phosphatase 5 [Source:RGD Symbol;Acc:1591734]	GO:0071704,GO:0003674,GO:0044237,GO:0044238,GO:0008152,GO:0044464,GO:0005623,GO:0016787,GO:0044459,GO:0042578,GO:0030258,GO:0008195,GO:0046839,GO:0044710,GO:0016791,GO:0019637,GO:0031226,GO:0016788,GO:0003824,GO:0005887,GO:0044763,GO:0016311,GO:0044255,GO:0008150,GO:0009987,GO:0006644,GO:0006796,GO:0006793,GO:0044699,GO:0005575,GO:0050794,GO:0006629,GO:0050789,GO:0051716,GO:0065007,GO:0050896,GO:…	organic substance metabolic process,molecular_function,cellular metabolic process,primary metabolic process,metabolic process,cell part,cell,hydrolase activity,plasma membrane part,phosphoric ester hydrolase activity,lipid modification,phosphatidate phosphatase activity,phospholipid dephosphorylation,single-organism metabolic process,phosphatase activity,organophosphate metabolic process,intrinsi…	--	--
LNC_000431	XLOC_018399	-	16:71080670-71086417	0.736015	0.965484	-0.391518	0.0209	0.600564	Novel_lncRNA	co_location	ENSRNOG00000015621	Whsc1l1	Wolf-Hirschhorn syndrome candidate 1-like 1 [Source:RGD Symbol;Acc:1308980]	GO:0005515,GO:0044424,GO:0005622,GO:0043229,GO:0005488,GO:0043226,GO:0005634,GO:0044260,GO:0043170,GO:0043227,GO:0043231,GO:0071704,GO:0003674,GO:0044237,GO:0044238,GO:0008152,GO:0044464,GO:0005623,GO:0008168,GO:0042054,GO:0016741,GO:0018024,GO:0006996,GO:0043414,GO:0032259,GO:0016571,GO:0034968,GO:0008170,GO:0008276,GO:0016278,GO:0016279,GO:0043167,GO:0006325,GO:0016568,GO:0071840,GO:0006479,GO:…	protein binding,intracellular part,intracellular,intracellular organelle,binding,organelle,nucleus,cellular macromolecule metabolic process,macromolecule metabolic process,membrane-bounded organelle,intracellular membrane-bounded organelle,organic substance metabolic process,molecular_function,cellular metabolic process,primary metabolic process,metabolic process,cell part,cell,methyltransferase …	rno00310	Lysine degradation
LNC_000431	XLOC_018399	-	16:71080670-71086417	0.736015	0.965484	-0.391518	0.0209	0.600564	Novel_lncRNA	co_location	ENSRNOG00000014875	Ash2l	ASH2 like histone lysine methyltransferase complex subunit [Source:RGD Symbol;Acc:1305632]	GO:0005515,GO:0044424,GO:0005622,GO:0010467,GO:0006725,GO:0006139,GO:0090304,GO:0046483,GO:0043228,GO:0043232,GO:1901360,GO:0043229,GO:0005488,GO:0032991,GO:0034641,GO:0043226,GO:0005634,GO:0016070,GO:0044428,GO:0006807,GO:0044446,GO:0034645,GO:0044260,GO:0043170,GO:0009059,GO:0043227,GO:0043231,GO:0014070,GO:0044422,GO:0033993,GO:0009719,GO:0071704,GO:0060255,GO:0003674,GO:0010033,GO:0043234,GO:…	protein binding,intracellular part,intracellular,gene expression,cellular aromatic compound metabolic process,nucleobase-containing compound metabolic process,nucleic acid metabolic process,heterocycle metabolic process,non-membrane-bounded organelle,intracellular non-membrane-bounded organelle,organic cyclic compound metabolic process,intracellular organelle,binding,macromolecular complex,cellul…	--	--
LNC_000431	XLOC_018399	-	16:71080670-71086417	0.736015	0.965484	-0.391518	0.0209	0.600564	Novel_lncRNA	co_location	ENSRNOG00000014741	Kcnu1	potassium calcium-activated channel subfamily U member 1 [Source:RGD Symbol;Acc:1585877]	GO:0032991,GO:0003674,GO:0043234,GO:0005215,GO:0015269,GO:0022892,GO:0022836,GO:0022839,GO:0055085,GO:0008324,GO:0044464,GO:0005261,GO:0006810,GO:0005623,GO:0022857,GO:0005227,GO:0051234,GO:0022891,GO:0044765,GO:0015267,GO:0022803,GO:0060072,GO:0015075,GO:0005216,GO:0051179,GO:0022838,GO:0034220,GO:0044459,GO:0034702,GO:0006812,GO:0005267,GO:0006811,GO:0046873,GO:0008076,GO:0030001,GO:0034705,GO:…	macromolecular complex,molecular_function,protein complex,transporter activity,calcium-activated potassium channel activity,substrate-specific transporter activity,gated channel activity,ion gated channel activity,transmembrane transport,cation transmembrane transporter activity,cell part,cation channel activity,transport,cell,transmembrane transporter activity,calcium activated cation channel ac…	rno04022,rno04911,rno04270	cGMP-PKG signaling pathway,Insulin secretion,Vascular smooth muscle contraction
LNC_000106	XLOC_005317	-	1:198744049-198782880	5.51414	6.68465	-0.277716	0.0325	0.71699	Novel_lncRNA	co_location	ENSRNOG00000029490	Znf768	zinc finger protein 768 [Source:RGD Symbol;Acc:7609558]	GO:0044249,GO:0009058,GO:1901576,GO:1901362,GO:0005622,GO:0034645,GO:0019438,GO:0009059,GO:0018130,GO:0034654,GO:0006351,GO:0003676,GO:0044271,GO:0044237,GO:0032774,GO:0010467,GO:1901360,GO:0006725,GO:0016070,GO:0044260,GO:0006139,GO:0046483,GO:0090304,GO:0034641,GO:0043229,GO:1901363,GO:0097159,GO:0043170,GO:0006807,GO:0044424,GO:0008152,GO:0071704,GO:0043231,GO:0005488,GO:0044238,GO:0005634,GO:…	cellular biosynthetic process,biosynthetic process,organic substance biosynthetic process,organic cyclic compound biosynthetic process,intracellular,cellular macromolecule biosynthetic process,aromatic compound biosynthetic process,macromolecule biosynthetic process,heterocycle biosynthetic process,nucleobase-containing compound biosynthetic process,transcription, DNA-dependent,nucleic acid bindi…	--	--
LNC_000106	XLOC_005317	-	1:198744049-198782880	5.51414	6.68465	-0.277716	0.0325	0.71699	Novel_lncRNA	co_location	ENSRNOG00000031003	LOC102553866	zinc finger protein 764-like [Source:RGD Symbol;Acc:7540019]	GO:0003676,GO:0006351,GO:0032774,GO:0097159,GO:1901363,GO:0010467,GO:0016070,GO:0003677,GO:0090304,GO:1901362,GO:0009059,GO:0034654,GO:0034645,GO:0060255,GO:0010468,GO:0006725,GO:0018130,GO:0019438,GO:0010556,GO:0006139,GO:0046483,GO:0051252,GO:1901360,GO:0044271,GO:2000112,GO:0009889,GO:0005488,GO:0043169,GO:0031326,GO:0000977,GO:0001012,GO:0006355,GO:2001141,GO:0044212,GO:0043565,GO:0000975,GO:…	nucleic acid binding,transcription, DNA-dependent,RNA biosynthetic process,organic cyclic compound binding,heterocyclic compound binding,gene expression,RNA metabolic process,DNA binding,nucleic acid metabolic process,organic cyclic compound biosynthetic process,macromolecule biosynthetic process,nucleobase-containing compound biosynthetic process,cellular macromolecule biosynthetic process,regul…	--	--
LNC_000106	XLOC_005317	-	1:198744049-198782880	5.51414	6.68465	-0.277716	0.0325	0.71699	Novel_lncRNA	co_location	ENSRNOG00000017980	Itgal	integrin subunit alpha L [Source:RGD Symbol;Acc:631424]	GO:0046982,GO:0032991,GO:0005515,GO:0046983,GO:0043234,GO:0005488,GO:0044459,GO:0042110,GO:0002366,GO:0002263,GO:0031226,GO:0030369,GO:0034687,GO:0001775,GO:0005887,GO:0043235,GO:0051641,GO:0002291,GO:0045321,GO:0046649,GO:0002286,GO:0008305,GO:0050794,GO:0002285,GO:0051179,GO:0050839,GO:0016044,GO:0031589,GO:0061024,GO:0034613,GO:0007229,GO:0033036,GO:0070727,GO:0007155,GO:0008104,GO:0022610,GO:…	protein heterodimerization activity,macromolecular complex,protein binding,protein dimerization activity,protein complex,binding,plasma membrane part,T cell activation,leukocyte activation involved in immune response,cell activation involved in immune response,intrinsic to plasma membrane,ICAM-3 receptor activity,alphaL-beta2 integrin complex,cell activation,integral to plasma membrane,receptor c…	rno04015,rno05169,rno04650,rno05150,rno04810,rno05166,rno04670,rno04514,rno05323,rno05144,rno05416	Rap1 signaling pathway,Epstein-Barr virus infection,Natural killer cell mediated cytotoxicity,Staphylococcus aureus infection,Regulation of actin cytoskeleton,HTLV-I infection,Leukocyte transendothelial migration,Cell adhesion molecules (CAMs),Rheumatoid arthritis,Malaria,Viral myocarditis
LNC_000106	XLOC_005317	-	1:198744049-198782880	5.51414	6.68465	-0.277716	0.0325	0.71699	Novel_lncRNA	co_location	ENSRNOG00000017850	Dctpp1	dCTP pyrophosphatase 1 [Source:RGD Symbol;Acc:620933]	GO:0005515,GO:0051259,GO:0097159,GO:1901363,GO:0006461,GO:0070271,GO:0071822,GO:0006725,GO:0006139,GO:0046483,GO:0047840,GO:1901360,GO:0065003,GO:0051260,GO:0005488,GO:0043169,GO:0043933,GO:0032556,GO:0022607,GO:0046872,GO:0034641,GO:0016462,GO:0044085,GO:0016818,GO:0071704,GO:0016817,GO:0006807,GO:0044238,GO:0044237,GO:0008152,GO:0043167,GO:0019103,GO:0032552,GO:0047429,GO:0005622,GO:0016043,GO:…	protein binding,protein oligomerization,organic cyclic compound binding,heterocyclic compound binding,protein complex assembly,protein complex biogenesis,protein complex subunit organization,cellular aromatic compound metabolic process,nucleobase-containing compound metabolic process,heterocycle metabolic process,dCTP diphosphatase activity,organic cyclic compound metabolic process,macromolecular…	rno00240,rno01100	Pyrimidine metabolism,Metabolic pathways
LNC_000106	XLOC_005317	-	1:198744049-198782880	5.51414	6.68465	-0.277716	0.0325	0.71699	Novel_lncRNA	co_location	ENSRNOG00000046480	Zfp764	zinc finger protein 764 [Source:RGD Symbol;Acc:1594599]	GO:0044249,GO:0009058,GO:1901576,GO:1901362,GO:0005622,GO:0034645,GO:0019438,GO:0009059,GO:0018130,GO:0034654,GO:0006351,GO:0003676,GO:0044271,GO:0044237,GO:0032774,GO:0010467,GO:0031326,GO:0009889,GO:0006355,GO:2001141,GO:1901360,GO:0006725,GO:0016070,GO:0044260,GO:2000112,GO:0051252,GO:0006139,GO:0031323,GO:0046483,GO:0080090,GO:0060255,GO:0010556,GO:0090304,GO:0051171,GO:0019219,GO:0010468,GO:…	cellular biosynthetic process,biosynthetic process,organic substance biosynthetic process,organic cyclic compound biosynthetic process,intracellular,cellular macromolecule biosynthetic process,aromatic compound biosynthetic process,macromolecule biosynthetic process,heterocycle biosynthetic process,nucleobase-containing compound biosynthetic process,transcription, DNA-dependent,nucleic acid bindi…	--	--
LNC_000106	XLOC_005317	-	1:198744049-198782880	5.51414	6.68465	-0.277716	0.0325	0.71699	Novel_lncRNA	co_location	ENSRNOG00000043225	Zfp771	zinc finger protein 771 [Source:RGD Symbol;Acc:1305903]	GO:0097159,GO:1901363,GO:0003676,GO:0005488,GO:0043169,GO:0046872,GO:0043231,GO:0043167,GO:0005634,GO:0005622,GO:0043229,GO:0043227,GO:0044424,GO:0043226,GO:0031981,GO:0031974,GO:0070013,GO:0043233,GO:0005730,GO:0044464,GO:0044428,GO:0005623,GO:0003674,GO:0044446,GO:0044422,GO:0043228,GO:0043232,GO:0005575	organic cyclic compound binding,heterocyclic compound binding,nucleic acid binding,binding,cation binding,metal ion binding,intracellular membrane-bounded organelle,ion binding,nucleus,intracellular,intracellular organelle,membrane-bounded organelle,intracellular part,organelle,nuclear lumen,membrane-enclosed lumen,intracellular organelle lumen,organelle lumen,nucleolus,cell part,nuclear part,cel…	--	--
LNC_000106	XLOC_005317	-	1:198744049-198782880	5.51414	6.68465	-0.277716	0.0325	0.71699	Novel_lncRNA	co_location	ENSRNOG00000018379	Zfp688	zinc finger protein 688 [Source:RGD Symbol;Acc:1310765]	GO:0003676,GO:0006351,GO:0032774,GO:0097159,GO:1901363,GO:0010467,GO:0016070,GO:0090304,GO:1901362,GO:0009059,GO:0034654,GO:0034645,GO:0060255,GO:0010468,GO:0006725,GO:0018130,GO:0019438,GO:0010556,GO:0006139,GO:0046483,GO:0051252,GO:1901360,GO:0044271,GO:2000112,GO:0009889,GO:0005488,GO:0043169,GO:0031326,GO:0006355,GO:2001141,GO:0080090,GO:1901576,GO:0019222,GO:0046872,GO:0044249,GO:0031323,GO:…	nucleic acid binding,transcription, DNA-dependent,RNA biosynthetic process,organic cyclic compound binding,heterocyclic compound binding,gene expression,RNA metabolic process,nucleic acid metabolic process,organic cyclic compound biosynthetic process,macromolecule biosynthetic process,nucleobase-containing compound biosynthetic process,cellular macromolecule biosynthetic process,regulation of mac…	--	--
LNC_000106	XLOC_005317	-	1:198744049-198782880	5.51414	6.68465	-0.277716	0.0325	0.71699	Novel_lncRNA	co_location	ENSRNOG00000017837	Znf48	zinc finger protein 48 [Source:RGD Symbol;Acc:9115869]	GO:0003676,GO:0097159,GO:1901363,GO:0005488,GO:0043169,GO:0046872,GO:0043167,GO:0003674	nucleic acid binding,organic cyclic compound binding,heterocyclic compound binding,binding,cation binding,metal ion binding,ion binding,molecular_function	--	--
LNC_000833	XLOC_040279	-	6:110915595-110919392	0.169535	0.547225	-1.69055	0.0135	0.501683	Novel_lncRNA	co_location	ENSRNOG00000011111	Cipc	CLOCK-interacting pacemaker [Source:RGD Symbol;Acc:1309492]	GO:0010467,GO:0071704,GO:1901360,GO:0006725,GO:0090304,GO:0006139,GO:0044238,GO:0046483,GO:0043170,GO:0005488,GO:0005515,GO:0016070,GO:0006351,GO:0006807,GO:0032774,GO:0009059,GO:0034641,GO:0008152,GO:0034645,GO:0010468,GO:1901576,GO:1901362,GO:0034654,GO:0060255,GO:0009058,GO:0018130,GO:0019438,GO:0044237,GO:0044271,GO:0044249,GO:0051252,GO:0044260,GO:2000112,GO:0010556,GO:0006355,GO:2001141,GO:…	gene expression,organic substance metabolic process,organic cyclic compound metabolic process,cellular aromatic compound metabolic process,nucleic acid metabolic process,nucleobase-containing compound metabolic process,primary metabolic process,heterocycle metabolic process,macromolecule metabolic process,binding,protein binding,RNA metabolic process,transcription, DNA-dependent,nitrogen compound…	--	--
LNC_000833	XLOC_040279	-	6:110915595-110919392	0.169535	0.547225	-1.69055	0.0135	0.501683	Novel_lncRNA	co_location	ENSRNOG00000011026	Irf2bpl	interferon regulatory factor 2 binding protein-like [Source:RGD Symbol;Acc:1310994]	GO:0010467,GO:0071704,GO:1901360,GO:0006725,GO:0090304,GO:0006139,GO:0044238,GO:0046483,GO:0043170,GO:0016070,GO:0006351,GO:0006807,GO:0032774,GO:0009059,GO:0034641,GO:0008152,GO:0034645,GO:0010468,GO:1901576,GO:1901362,GO:0034654,GO:0060255,GO:0009058,GO:0018130,GO:0019438,GO:0044237,GO:0044271,GO:0044249,GO:0051252,GO:0044260,GO:0005634,GO:0043227,GO:2000112,GO:0010556,GO:0043231,GO:0005622,GO:…	gene expression,organic substance metabolic process,organic cyclic compound metabolic process,cellular aromatic compound metabolic process,nucleic acid metabolic process,nucleobase-containing compound metabolic process,primary metabolic process,heterocycle metabolic process,macromolecule metabolic process,RNA metabolic process,transcription, DNA-dependent,nitrogen compound metabolic process,RNA b…	--	--
LNC_000833	XLOC_040279	-	6:110915595-110919392	0.169535	0.547225	-1.69055	0.0135	0.501683	Novel_lncRNA	co_location	ENSRNOG00000011285	Zdhhc22	zinc finger, DHHC-type containing 22 [Source:RGD Symbol;Acc:1308446]	GO:0071704,GO:0033036,GO:0044238,GO:0043170,GO:0005488,GO:0005515,GO:0008104,GO:0009059,GO:0008152,GO:0034645,GO:1901576,GO:0051641,GO:0009058,GO:0044237,GO:0043169,GO:0044249,GO:0051179,GO:0044260,GO:0046872,GO:0043227,GO:0043231,GO:0005622,GO:0043167,GO:0034613,GO:0070727,GO:0043229,GO:0043226,GO:0044424,GO:0016043,GO:0071840,GO:0003674,GO:0043543,GO:0016044,GO:0009987,GO:0061024,GO:0072657,GO:…	organic substance metabolic process,macromolecule localization,primary metabolic process,macromolecule metabolic process,binding,protein binding,protein localization,macromolecule biosynthetic process,metabolic process,cellular macromolecule biosynthetic process,organic substance biosynthetic process,cellular localization,biosynthetic process,cellular metabolic process,cation binding,cellular bio…	--	--
LNC_000816	XLOC_038991	-	5:161907435-161909027	0.708077	0.134305	2.39839	0.0036	0.252267	Novel_lncRNA	co_location	ENSRNOG00000014961	Pdpn	podoplanin [Source:RGD Symbol;Acc:61819]	GO:0071704,GO:0044237,GO:0044238,GO:0031252,GO:0008152,GO:0030027,GO:0044464,GO:0005623,GO:0042995,GO:0048869,GO:0001726,GO:0001946,GO:0051179,GO:0036303,GO:0007275,GO:0044459,GO:0032502,GO:0048522,GO:0051272,GO:0001945,GO:0044770,GO:0044767,GO:0048518,GO:0071840,GO:0048731,GO:0048856,GO:0044710,GO:1901987,GO:0019752,GO:0044772,GO:0016043,GO:0048286,GO:0051325,GO:0030175,GO:0051270,GO:0022403,GO:…	organic substance metabolic process,cellular metabolic process,primary metabolic process,cell leading edge,metabolic process,lamellipodium,cell part,cell,cell projection,cellular developmental process,ruffle,lymphangiogenesis,localization,lymph vessel morphogenesis,multicellular organismal development,plasma membrane part,developmental process,positive regulation of cellular process,positive regu…	--	--
LNC_000816	XLOC_038991	-	5:161907435-161909027	0.708077	0.134305	2.39839	0.0036	0.252267	Novel_lncRNA	co_location	ENSRNOG00000033522	Prdm2	PR domain 2 [Source:RGD Symbol;Acc:1594531]	GO:0044424,GO:0005622,GO:0010467,GO:0006725,GO:0006139,GO:0090304,GO:0046483,GO:1901360,GO:0043229,GO:0005488,GO:0034641,GO:0043226,GO:0005634,GO:0016070,GO:0006807,GO:0034645,GO:0044260,GO:0043170,GO:0009059,GO:0043227,GO:0043231,GO:0071704,GO:0060255,GO:0003674,GO:0006351,GO:0032774,GO:1901576,GO:0044237,GO:0044249,GO:0019219,GO:0009058,GO:0051171,GO:0080090,GO:0044238,GO:0044271,GO:1901362,GO:…	intracellular part,intracellular,gene expression,cellular aromatic compound metabolic process,nucleobase-containing compound metabolic process,nucleic acid metabolic process,heterocycle metabolic process,organic cyclic compound metabolic process,intracellular organelle,binding,cellular nitrogen compound metabolic process,organelle,nucleus,RNA metabolic process,nitrogen compound metabolic process,…	--	--
LNC_000816	XLOC_038991	-	5:161907435-161909027	0.708077	0.134305	2.39839	0.0036	0.252267	Novel_lncRNA	co_location	ENSRNOG00000030596	LOC100359951	ribosomal protein S20-like [Source:RGD Symbol;Acc:2323094]	GO:0005515,GO:0044424,GO:0005622,GO:0010467,GO:0043228,GO:0043232,GO:0043229,GO:0005488,GO:0032991,GO:0043226,GO:0044446,GO:0034645,GO:0044260,GO:0043170,GO:0009059,GO:0006412,GO:0044422,GO:0071704,GO:0003674,GO:1901576,GO:0044237,GO:0044249,GO:0009058,GO:0005737,GO:0044238,GO:0003676,GO:0008152,GO:0097159,GO:0044444,GO:0030529,GO:0044464,GO:0005623,GO:1901363,GO:0005840,GO:0003735,GO:0005829,GO:…	protein binding,intracellular part,intracellular,gene expression,non-membrane-bounded organelle,intracellular non-membrane-bounded organelle,intracellular organelle,binding,macromolecular complex,organelle,intracellular organelle part,cellular macromolecule biosynthetic process,cellular macromolecule metabolic process,macromolecule metabolic process,macromolecule biosynthetic process,translation,…	rno03010	Ribosome
LNC_000816	XLOC_038991	-	5:161907435-161909027	0.708077	0.134305	2.39839	0.0036	0.252267	Novel_lncRNA	co_expression	ENSRNOG00000051372	Mycn	v-myc avian myelocytomatosis viral oncogene neuroblastoma derived homolog [Source:RGD Symbol;Acc:1584995]	GO:0044249,GO:0009058,GO:1901576,GO:1901362,GO:0005622,GO:0034645,GO:0019438,GO:0009059,GO:0018130,GO:0034654,GO:0006351,GO:0044271,GO:0044237,GO:0032774,GO:0010467,GO:0031326,GO:0009889,GO:0006355,GO:2001141,GO:1901360,GO:0006725,GO:0016070,GO:0044260,GO:2000112,GO:0051252,GO:0006139,GO:0031323,GO:0046483,GO:0080090,GO:0060255,GO:0010556,GO:0090304,GO:0051171,GO:0019219,GO:0010468,GO:0001071,GO:…	cellular biosynthetic process,biosynthetic process,organic substance biosynthetic process,organic cyclic compound biosynthetic process,intracellular,cellular macromolecule biosynthetic process,aromatic compound biosynthetic process,macromolecule biosynthetic process,heterocycle biosynthetic process,nucleobase-containing compound biosynthetic process,transcription, DNA-dependent,cellular nitrogen …	rno05202	Transcriptional misregulation in cancer
LNC_000816	XLOC_038991	-	5:161907435-161909027	0.708077	0.134305	2.39839	0.0036	0.252267	Novel_lncRNA	co_expression	ENSRNOG00000000640	Egr2	early growth response 2 [Source:RGD Symbol;Acc:621608]	GO:0044249,GO:0009058,GO:1901576,GO:1901362,GO:0005622,GO:0034645,GO:0019438,GO:0009059,GO:0018130,GO:0034654,GO:0006351,GO:0003676,GO:0044271,GO:0044237,GO:0032774,GO:0010467,GO:0031326,GO:0009889,GO:0006355,GO:2001141,GO:1901360,GO:0006725,GO:0016070,GO:0044260,GO:2000112,GO:0051252,GO:0006139,GO:0031323,GO:0046483,GO:0080090,GO:0060255,GO:0010556,GO:0090304,GO:0051171,GO:0019219,GO:0010468,GO:…	cellular biosynthetic process,biosynthetic process,organic substance biosynthetic process,organic cyclic compound biosynthetic process,intracellular,cellular macromolecule biosynthetic process,aromatic compound biosynthetic process,macromolecule biosynthetic process,heterocycle biosynthetic process,nucleobase-containing compound biosynthetic process,transcription, DNA-dependent,nucleic acid bindi…	rno05161,rno05203,rno05166	Hepatitis B,Viral carcinogenesis,HTLV-I infection
ENSRNOT00000085172	ENSRNOG00000054302	AABR07050423.1	5:164356062-164361234	9.85573	6.76482	0.54291	0.007	0.36401	Annotated_lncRNA	co_location	ENSRNOG00000033792	RGD1565622	RGD1565622 [Source:RGD Symbol;Acc:1565622]	GO:0005488,GO:0003676,GO:0003674,GO:0043167,GO:1901363,GO:0097159,GO:0043169,GO:0046872	binding,nucleic acid binding,molecular_function,ion binding,heterocyclic compound binding,organic cyclic compound binding,cation binding,metal ion binding	--	--
ENSRNOT00000085172	ENSRNOG00000054302	AABR07050423.1	5:164356062-164361234	9.85573	6.76482	0.54291	0.007	0.36401	Annotated_lncRNA	co_location	ENSRNOG00000054488	LOC500584	similar to casein kinase 1, gamma 3 isoform 2 [Source:RGD Symbol;Acc:1598209]	GO:0005488,GO:0003676,GO:0005622,GO:0010467,GO:0090304,GO:0006351,GO:0043170,GO:0032774,GO:0016070,GO:0051252,GO:0034645,GO:0009059,GO:0006355,GO:2001141,GO:0060255,GO:0003674,GO:0044260,GO:0010468,GO:0034654,GO:0043167,GO:0010556,GO:2000112,GO:0019438,GO:0018130,GO:1901362,GO:0031323,GO:0044271,GO:0031326,GO:1901363,GO:0006139,GO:1901576,GO:0080090,GO:0009889,GO:0019219,GO:0044464,GO:0097159,GO:…	binding,nucleic acid binding,intracellular,gene expression,nucleic acid metabolic process,transcription, DNA-dependent,macromolecule metabolic process,RNA biosynthetic process,RNA metabolic process,regulation of RNA metabolic process,cellular macromolecule biosynthetic process,macromolecule biosynthetic process,regulation of transcription, DNA-dependent,regulation of RNA biosynthetic process,regu…	--	--
ENSRNOT00000086974	ENSRNOG00000058795	AABR07054855.1	3:172369887-172373909	0.495252	0.879594	-0.828675	0.0124	0.485767	Annotated_lncRNA	co_location	ENSRNOG00000025889	Gnas	GNAS complex locus [Source:RGD Symbol;Acc:2716]	GO:0009719,GO:0071107,GO:0010033,GO:0008150,GO:0050896,GO:0009725,GO:0042221	response to endogenous stimulus,response to parathyroid hormone stimulus,response to organic substance,biological_process,response to stimulus,response to hormone stimulus,response to chemical stimulus	rno04020,rno04728,rno05142,rno05146,rno05012,rno04740	Calcium signaling pathway,Dopaminergic synapse,Chagas disease (American trypanosomiasis),Amoebiasis,Parkinson's disease,Olfactory transduction
ENSRNOT00000086974	ENSRNOG00000058795	AABR07054855.1	3:172369887-172373909	0.495252	0.879594	-0.828675	0.0124	0.485767	Annotated_lncRNA	co_location	ENSRNOG00000047374	Gnas	GNAS complex locus [Source:RGD Symbol;Acc:2716]	GO:0005515,GO:0097159,GO:1901363,GO:0010467,GO:0090304,GO:0071514,GO:0060255,GO:0010468,GO:0006725,GO:0006139,GO:0046483,GO:1901360,GO:0005488,GO:0009886,GO:0040032,GO:0060341,GO:0045672,GO:0030154,GO:0002763,GO:0048869,GO:0040029,GO:0043414,GO:0048518,GO:2000828,GO:0001775,GO:0019222,GO:0048522,GO:0032259,GO:0034641,GO:0002761,GO:0044260,GO:0051049,GO:0043005,GO:0035898,GO:0016462,GO:0051641,GO:…	protein binding,organic cyclic compound binding,heterocyclic compound binding,gene expression,nucleic acid metabolic process,genetic imprinting,regulation of macromolecule metabolic process,regulation of gene expression,cellular aromatic compound metabolic process,nucleobase-containing compound metabolic process,heterocycle metabolic process,organic cyclic compound metabolic process,binding,post-…	rno05034,rno05031,rno05030,rno04024,rno04724,rno04020,rno04921,rno04962,rno04728,rno04015,rno04912,rno04713,rno04915,rno04918,rno05142,rno04270,rno04911,rno04540,rno04611,rno04913,rno04972,rno04730,rno04261,rno04976,rno04970,rno05032,rno04916,rno04961,rno05146,rno04750,rno04742,rno04726,rno04971,rno05414	Alcoholism,Amphetamine addiction,Cocaine addiction,cAMP signaling pathway,Glutamatergic synapse,Calcium signaling pathway,Oxytocin signaling pathway,Vasopressin-regulated water reabsorption,Dopaminergic synapse,Rap1 signaling pathway,GnRH signaling pathway,Circadian entrainment,Estrogen signaling pathway,Thyroid hormone synthesis,Chagas disease (American trypanosomiasis),Vascular smooth muscle co…
LNC_000320	XLOC_012841	-	13:53537136-53542613	0.682868	0.913301	-0.419484	0.00265	0.212303	Novel_lncRNA	co_location	ENSRNOG00000058643	Zfp281	zinc finger protein 281 [Source:RGD Symbol;Acc:1305139]	GO:0005515,GO:0044424,GO:0005622,GO:0010467,GO:0006725,GO:0006139,GO:0090304,GO:0046483,GO:1901360,GO:0043229,GO:0005488,GO:0034641,GO:0043226,GO:0005634,GO:0016070,GO:0044428,GO:0006807,GO:0044446,GO:0034645,GO:0044260,GO:0043170,GO:0009059,GO:0043227,GO:0043231,GO:0044422,GO:0071704,GO:0060255,GO:0003674,GO:0006351,GO:0032774,GO:1901576,GO:0044237,GO:0044249,GO:0019219,GO:0009058,GO:0051171,GO:…	protein binding,intracellular part,intracellular,gene expression,cellular aromatic compound metabolic process,nucleobase-containing compound metabolic process,nucleic acid metabolic process,heterocycle metabolic process,organic cyclic compound metabolic process,intracellular organelle,binding,cellular nitrogen compound metabolic process,organelle,nucleus,RNA metabolic process,nuclear part,nitroge…	--	--
ENSRNOT00000081159	ENSRNOG00000057054	AABR07028907.1	10:12179-24144	11.5294	13.6199	-0.240405	0.0449	0.803187	Annotated_lncRNA	co_location	ENSRNOG00000002314	LOC103689943	meiosis arrest female protein 1-like [Source:RGD Symbol;Acc:9219913]	GO:0044424,GO:0005622,GO:0010467,GO:0043229,GO:0005488,GO:0043226,GO:0043170,GO:0043227,GO:0043231,GO:0071704,GO:0060255,GO:0003674,GO:0005737,GO:0010468,GO:0003676,GO:0036094,GO:0008152,GO:0097159,GO:0044444,GO:0019222,GO:0044464,GO:0005623,GO:1901363,GO:0000166,GO:1901265,GO:0008150,GO:0005575,GO:0050789,GO:0005777,GO:0042579,GO:0065007	intracellular part,intracellular,gene expression,intracellular organelle,binding,organelle,macromolecule metabolic process,membrane-bounded organelle,intracellular membrane-bounded organelle,organic substance metabolic process,regulation of macromolecule metabolic process,molecular_function,cytoplasm,regulation of gene expression,nucleic acid binding,small molecule binding,metabolic process,organ…	--	--
ENSRNOT00000081159	ENSRNOG00000057054	AABR07028907.1	10:12179-24144	11.5294	13.6199	-0.240405	0.0449	0.803187	Annotated_lncRNA	co_expression	ENSRNOG00000001098	Pds5b	PDS5 cohesin associated factor B [Source:RGD Symbol;Acc:1310838]	GO:0005634,GO:0007049,GO:0000278,GO:0022402,GO:0005622,GO:0048523,GO:0048519,GO:0008283,GO:0044424,GO:0005488,GO:0071840,GO:0005654,GO:0050794,GO:0000070,GO:0050789,GO:0000819,GO:0008285,GO:0016043,GO:0042127,GO:0009987,GO:0044428,GO:0031981,GO:0007064,GO:0044464,GO:0005623,GO:0008150,GO:0043226,GO:0065007,GO:0043229,GO:0043231,GO:0003674,GO:0043227,GO:0070013,GO:0043233,GO:0044427,GO:0031974,GO:…	nucleus,cell cycle,mitotic cell cycle,cell cycle process,intracellular,negative regulation of cellular process,negative regulation of biological process,cell proliferation,intracellular part,binding,cellular component organization or biogenesis,nucleoplasm,regulation of cellular process,mitotic sister chromatid segregation,regulation of biological process,sister chromatid segregation,negative reg…	--	--
ENSRNOT00000081159	ENSRNOG00000057054	AABR07028907.1	10:12179-24144	11.5294	13.6199	-0.240405	0.0449	0.803187	Annotated_lncRNA	co_expression	ENSRNOG00000017741	Nudt5	nudix hydrolase 5 [Source:RGD Symbol;Acc:1359284]	GO:0044238,GO:0046872,GO:0043169,GO:0071704,GO:0008152,GO:0044237,GO:0005634,GO:0043167,GO:0005622,GO:0000287,GO:0044424,GO:0005488,GO:0019144,GO:0019303,GO:0006139,GO:0016772,GO:0044715,GO:0046483,GO:0006014,GO:0006725,GO:1901363,GO:0006796,GO:0097159,GO:0006793,GO:0034641,GO:0019323,GO:1901360,GO:0009191,GO:0047631,GO:0009134,GO:0003676,GO:0071840,GO:0006807,GO:0003723,GO:0003824,GO:0046365,GO:…	primary metabolic process,metal ion binding,cation binding,organic substance metabolic process,metabolic process,cellular metabolic process,nucleus,ion binding,intracellular,magnesium ion binding,intracellular part,binding,ADP-sugar diphosphatase activity,D-ribose catabolic process,nucleobase-containing compound metabolic process,transferase activity, transferring phosphorus-containing groups,8-o…	rno00230	Purine metabolism
ENSRNOT00000086642	ENSRNOG00000052518	AABR07025387.1	16:36374592-36388331	15.4806	19.3706	-0.323412	0.0331	0.721278	Annotated_lncRNA	co_location	ENSRNOG00000060448	Hand2	heart and neural crest derivatives expressed 2 [Source:RGD Symbol;Acc:621207]	GO:0010467,GO:0071704,GO:1901360,GO:0006725,GO:0090304,GO:0006139,GO:0044238,GO:0032991,GO:0046483,GO:0043170,GO:0005488,GO:0005515,GO:0016070,GO:0006351,GO:0006807,GO:0032774,GO:0003676,GO:0046982,GO:0009059,GO:0034641,GO:0008152,GO:0034645,GO:0097159,GO:0010468,GO:1901576,GO:1901362,GO:0034654,GO:1901363,GO:0060255,GO:0043234,GO:0044427,GO:0009058,GO:0018130,GO:0019438,GO:0044237,GO:0044454,GO:…	gene expression,organic substance metabolic process,organic cyclic compound metabolic process,cellular aromatic compound metabolic process,nucleic acid metabolic process,nucleobase-containing compound metabolic process,primary metabolic process,macromolecular complex,heterocycle metabolic process,macromolecule metabolic process,binding,protein binding,RNA metabolic process,transcription, DNA-depe…	--	--
LNC_000824	XLOC_039736	-	6:60434531-60435487	1.75287	3.41899	-0.963855	0.0085	0.401235	Novel_lncRNA	co_location	ENSRNOG00000045854	Zfp277	zinc finger protein 277 [Source:RGD Symbol;Acc:1583856]	GO:0005515,GO:0005488,GO:0010035,GO:1901700,GO:0003674,GO:0034614,GO:0070301,GO:0000302,GO:1901701,GO:0003676,GO:0097159,GO:1901363,GO:0042542,GO:0034599,GO:0001046,GO:0032502,GO:0003677,GO:0070887,GO:0000979,GO:0043167,GO:0001047,GO:0044767,GO:0006979,GO:0042221,GO:0007568,GO:0000975,GO:0001067,GO:0033554,GO:0044212,GO:0000976,GO:0000977,GO:0001012,GO:2000772,GO:0080135,GO:0044763,GO:0043169,GO:…	protein binding,binding,response to inorganic substance,response to oxygen-containing compound,molecular_function,cellular response to reactive oxygen species,cellular response to hydrogen peroxide,response to reactive oxygen species,cellular response to oxygen-containing compound,nucleic acid binding,organic cyclic compound binding,heterocyclic compound binding,response to hydrogen peroxide,cell…	--	--
LNC_000014	XLOC_000602	-	1:65570658-65573637	2.67467	2.06503	0.373198	0.0144	0.514167	Novel_lncRNA	co_location	ENSRNOG00000027487	Trim28	tripartite motif-containing 28 [Source:RGD Symbol;Acc:620289]	GO:0005622,GO:0044424,GO:0003676,GO:0043229,GO:0043231,GO:0044237,GO:1901363,GO:0097159,GO:0043226,GO:0044260,GO:0046872,GO:0043227,GO:0043169,GO:0009058,GO:0034641,GO:0006807,GO:0044249,GO:0010467,GO:0090304,GO:0016070,GO:0006139,GO:1901576,GO:0006725,GO:1901360,GO:0009790,GO:0046483,GO:0048598,GO:1901362,GO:0044446,GO:0048568,GO:0044238,GO:0019438,GO:0044271,GO:0043170,GO:0034654,GO:0005488,GO:…	intracellular,intracellular part,nucleic acid binding,intracellular organelle,intracellular membrane-bounded organelle,cellular metabolic process,heterocyclic compound binding,organic cyclic compound binding,organelle,cellular macromolecule metabolic process,metal ion binding,membrane-bounded organelle,cation binding,biosynthetic process,cellular nitrogen compound metabolic process,nitrogen compo…	--	--
LNC_000014	XLOC_000602	-	1:65570658-65573637	2.67467	2.06503	0.373198	0.0144	0.514167	Novel_lncRNA	co_location	ENSRNOG00000027459	Zbtb45	zinc finger and BTB domain containing 45 [Source:RGD Symbol;Acc:1310920]	GO:0003676,GO:0097159,GO:1901363,GO:0005488,GO:0043169,GO:0046872,GO:0043167,GO:0003674	nucleic acid binding,organic cyclic compound binding,heterocyclic compound binding,binding,cation binding,metal ion binding,ion binding,molecular_function	--	--
LNC_000014	XLOC_000602	-	1:65570658-65573637	2.67467	2.06503	0.373198	0.0144	0.514167	Novel_lncRNA	co_location	ENSRNOG00000060429	Zfp446	zinc finger protein 446 [Source:RGD Symbol;Acc:7612453]	GO:0006351,GO:0032774,GO:0010467,GO:0016070,GO:0090304,GO:1901362,GO:0009059,GO:0034654,GO:0034645,GO:0060255,GO:0010468,GO:0006725,GO:0018130,GO:0019438,GO:0010556,GO:0006139,GO:0046483,GO:0051252,GO:1901360,GO:0044271,GO:2000112,GO:0009889,GO:0031326,GO:0006355,GO:2001141,GO:0080090,GO:1901576,GO:0019222,GO:0044249,GO:0031323,GO:0034641,GO:0044260,GO:0009058,GO:0019219,GO:0071704,GO:0006807,GO:…	transcription, DNA-dependent,RNA biosynthetic process,gene expression,RNA metabolic process,nucleic acid metabolic process,organic cyclic compound biosynthetic process,macromolecule biosynthetic process,nucleobase-containing compound biosynthetic process,cellular macromolecule biosynthetic process,regulation of macromolecule metabolic process,regulation of gene expression,cellular aromatic compou…	--	--
LNC_000014	XLOC_000602	-	1:65570658-65573637	2.67467	2.06503	0.373198	0.0144	0.514167	Novel_lncRNA	co_location	ENSRNOG00000043328	Chmp2a	charged multivesicular body protein 2A [Source:RGD Symbol;Acc:1305050]	GO:0051291,GO:0032991,GO:0005515,GO:0051259,GO:0006461,GO:0070271,GO:0071822,GO:0043178,GO:0044446,GO:0043234,GO:1902186,GO:0051493,GO:0019076,GO:0044422,GO:0065003,GO:0033043,GO:0051260,GO:0005488,GO:0043169,GO:0051297,GO:0043933,GO:0019067,GO:0048285,GO:0010564,GO:0090307,GO:0031023,GO:0051726,GO:0000280,GO:0007067,GO:0048518,GO:0022607,GO:0007049,GO:0010458,GO:0044428,GO:0000070,GO:0051303,GO:…	protein heterooligomerization,macromolecular complex,protein binding,protein oligomerization,protein complex assembly,protein complex biogenesis,protein complex subunit organization,alcohol binding,intracellular organelle part,protein complex,regulation of viral release from host cell,regulation of cytoskeleton organization,viral release from host cell,organelle part,macromolecular complex assemb…	rno04144	Endocytosis
LNC_000014	XLOC_000602	-	1:65570658-65573637	2.67467	2.06503	0.373198	0.0144	0.514167	Novel_lncRNA	co_location	ENSRNOG00000027550	Mzf1	myeloid zinc finger 1 [Source:RGD Symbol;Acc:1308391]	GO:0003676,GO:0005515,GO:0006351,GO:0032774,GO:0097159,GO:1901363,GO:0010467,GO:0016070,GO:0003677,GO:0090304,GO:1901362,GO:0046983,GO:0009059,GO:0034654,GO:0034645,GO:0060255,GO:0010468,GO:0006725,GO:0018130,GO:0019438,GO:0010556,GO:0006139,GO:0046483,GO:0051252,GO:1901360,GO:0044271,GO:2000112,GO:0009889,GO:0005488,GO:0043169,GO:0010557,GO:0031326,GO:0000977,GO:0001012,GO:0006355,GO:2001141,GO:…	nucleic acid binding,protein binding,transcription, DNA-dependent,RNA biosynthetic process,organic cyclic compound binding,heterocyclic compound binding,gene expression,RNA metabolic process,DNA binding,nucleic acid metabolic process,organic cyclic compound biosynthetic process,protein dimerization activity,macromolecule biosynthetic process,nucleobase-containing compound biosynthetic process,cel…	--	--
LNC_000014	XLOC_000602	-	1:65570658-65573637	2.67467	2.06503	0.373198	0.0144	0.514167	Novel_lncRNA	co_location	ENSRNOG00000019623	Zfp446	zinc finger protein 446 [Source:RGD Symbol;Acc:7612453]	GO:0003676,GO:0006351,GO:0032774,GO:0097159,GO:1901363,GO:0010467,GO:0016070,GO:0090304,GO:1901362,GO:0009059,GO:0034654,GO:0034645,GO:0060255,GO:0010468,GO:0006725,GO:0018130,GO:0019438,GO:0010556,GO:0006139,GO:0046483,GO:0051252,GO:1901360,GO:0044271,GO:2000112,GO:0009889,GO:0005488,GO:0043169,GO:0031326,GO:0006355,GO:2001141,GO:0080090,GO:1901576,GO:0019222,GO:0046872,GO:0044249,GO:0031323,GO:…	nucleic acid binding,transcription, DNA-dependent,RNA biosynthetic process,organic cyclic compound binding,heterocyclic compound binding,gene expression,RNA metabolic process,nucleic acid metabolic process,organic cyclic compound biosynthetic process,macromolecule biosynthetic process,nucleobase-containing compound biosynthetic process,cellular macromolecule biosynthetic process,regulation of mac…	--	--
LNC_000014	XLOC_000602	-	1:65570658-65573637	2.67467	2.06503	0.373198	0.0144	0.514167	Novel_lncRNA	co_location	ENSRNOG00000019453	Rps5	ribosomal protein S5 [Source:RGD Symbol;Acc:3601]	GO:0003676,GO:0032991,GO:0005515,GO:0097159,GO:1901363,GO:0010467,GO:0009059,GO:0044446,GO:0034645,GO:0060255,GO:0010468,GO:0010556,GO:0044422,GO:2000112,GO:0009889,GO:0005488,GO:0031326,GO:0080090,GO:0043228,GO:0043232,GO:1901576,GO:0019222,GO:0044249,GO:0031323,GO:0044260,GO:0009058,GO:0071704,GO:0043170,GO:0044238,GO:0044237,GO:0008152,GO:0050794,GO:0003729,GO:0043229,GO:0005622,GO:0006414,GO:…	nucleic acid binding,macromolecular complex,protein binding,organic cyclic compound binding,heterocyclic compound binding,gene expression,macromolecule biosynthetic process,intracellular organelle part,cellular macromolecule biosynthetic process,regulation of macromolecule metabolic process,regulation of gene expression,regulation of macromolecule biosynthetic process,organelle part,regulation of…	rno03010	Ribosome
LNC_000014	XLOC_000602	-	1:65570658-65573637	2.67467	2.06503	0.373198	0.0144	0.514167	Novel_lncRNA	co_location	ENSRNOG00000027436	Zfp324	zinc finger protein 324 [Source:RGD Symbol;Acc:1306631]	GO:0003676,GO:0006351,GO:0032774,GO:0097159,GO:1901363,GO:0010467,GO:0016070,GO:0090304,GO:1901362,GO:0009059,GO:0034654,GO:0034645,GO:0060255,GO:0010468,GO:0006725,GO:0018130,GO:0019438,GO:0010556,GO:0006139,GO:0046483,GO:0051252,GO:1901360,GO:0044271,GO:2000112,GO:0009889,GO:0005488,GO:0043169,GO:0031326,GO:0006355,GO:2001141,GO:0080090,GO:1901576,GO:0019222,GO:0046872,GO:0044249,GO:0031323,GO:…	nucleic acid binding,transcription, DNA-dependent,RNA biosynthetic process,organic cyclic compound binding,heterocyclic compound binding,gene expression,RNA metabolic process,nucleic acid metabolic process,organic cyclic compound biosynthetic process,macromolecule biosynthetic process,nucleobase-containing compound biosynthetic process,cellular macromolecule biosynthetic process,regulation of mac…	--	--
LNC_000014	XLOC_000602	-	1:65570658-65573637	2.67467	2.06503	0.373198	0.0144	0.514167	Novel_lncRNA	co_location	ENSRNOG00000027514	Ube2m	ubiquitin-conjugating enzyme E2M [Source:RGD Symbol;Acc:1307614]	GO:0005515,GO:0097159,GO:1901363,GO:0018169,GO:0005488,GO:0048518,GO:0048522,GO:0044260,GO:0043525,GO:0019788,GO:0071704,GO:0070739,GO:0043170,GO:1901216,GO:0044238,GO:0044237,GO:0008152,GO:0043167,GO:0050794,GO:0043523,GO:0004842,GO:0005622,GO:0019787,GO:0045116,GO:0051402,GO:0050789,GO:0043226,GO:0043227,GO:0016881,GO:0044464,GO:0003674,GO:0005623,GO:0044763,GO:0008150,GO:0031988,GO:0036094,GO:…	protein binding,organic cyclic compound binding,heterocyclic compound binding,ribosomal S6-glutamic acid ligase activity,binding,positive regulation of biological process,positive regulation of cellular process,cellular macromolecule metabolic process,positive regulation of neuron apoptotic process,NEDD8 ligase activity,organic substance metabolic process,protein-glutamic acid ligase activity,mac…	rno04120	Ubiquitin mediated proteolysis
LNC_000014	XLOC_000602	-	1:65570658-65573637	2.67467	2.06503	0.373198	0.0144	0.514167	Novel_lncRNA	co_location	ENSRNOG00000038445	Rnf225	ring finger protein 225 [Source:RGD Symbol;Acc:1561909]	GO:0005488,GO:0043169,GO:0046872,GO:0043167,GO:0008270,GO:0003674,GO:0046914,GO:0016020,GO:0005575,GO:0044425,GO:0031224,GO:0016021	binding,cation binding,metal ion binding,ion binding,zinc ion binding,molecular_function,transition metal ion binding,membrane,cellular_component,membrane part,intrinsic to membrane,integral to membrane	--	--
LNC_000014	XLOC_000602	-	1:65570658-65573637	2.67467	2.06503	0.373198	0.0144	0.514167	Novel_lncRNA	co_location	ENSRNOG00000019626	Slc27a5	solute carrier family 27 member 5 [Source:RGD Symbol;Acc:708535]	GO:0032991,GO:0005515,GO:0097159,GO:1901363,GO:0015911,GO:1902001,GO:1901362,GO:0044446,GO:0043234,GO:0044422,GO:1901360,GO:0047747,GO:0005488,GO:0044459,GO:0034220,GO:0006699,GO:0005215,GO:1901576,GO:0022892,GO:0044249,GO:0009058,GO:0046951,GO:0006642,GO:0046950,GO:0071704,GO:0006811,GO:0044238,GO:0044237,GO:0008206,GO:0055085,GO:0008152,GO:0043167,GO:0015909,GO:0015245,GO:0006641,GO:0031957,GO:…	macromolecular complex,protein binding,organic cyclic compound binding,heterocyclic compound binding,plasma membrane long-chain fatty acid transport,fatty acid transmembrane transport,organic cyclic compound biosynthetic process,intracellular organelle part,protein complex,organelle part,organic cyclic compound metabolic process,cholate-CoA ligase activity,binding,plasma membrane part,ion transme…	rno00120,rno04976,rno03320,rno01100	Primary bile acid biosynthesis,Bile secretion,PPAR signaling pathway,Metabolic pathways
LNC_000014	XLOC_000602	-	1:65570658-65573637	2.67467	2.06503	0.373198	0.0144	0.514167	Novel_lncRNA	co_expression	ENSRNOG00000051120	Il17d	interleukin 17D [Source:RGD Symbol;Acc:1595926]	GO:0005488,GO:0005515,GO:0006954,GO:0003674,GO:0005125,GO:0008150,GO:0009611,GO:0006950,GO:0006952,GO:0050896,GO:0005575,GO:0005576,GO:0005102	binding,protein binding,inflammatory response,molecular_function,cytokine activity,biological_process,response to wounding,response to stress,defense response,response to stimulus,cellular_component,extracellular region,receptor binding	--	--
LNC_000239	XLOC_010576	-	11:31353306-31363575	0.57539	0.257658	1.15908	0.02455	0.642011	Novel_lncRNA	co_location	ENSRNOG00000028658	Olig2	oligodendrocyte lineage transcription factor 2 [Source:RGD Symbol;Acc:1307098]	GO:0005515,GO:0044424,GO:0005622,GO:0010467,GO:0006725,GO:0006139,GO:0090304,GO:0046483,GO:1901360,GO:0043229,GO:0005488,GO:0046983,GO:0034641,GO:0043226,GO:0005634,GO:0016070,GO:0006807,GO:0034645,GO:0044260,GO:0043170,GO:0009059,GO:0043227,GO:0043231,GO:0071704,GO:0060255,GO:0003674,GO:0006351,GO:0032774,GO:1901576,GO:0044237,GO:0044249,GO:0019219,GO:0009058,GO:0051171,GO:0005737,GO:0080090,GO:…	protein binding,intracellular part,intracellular,gene expression,cellular aromatic compound metabolic process,nucleobase-containing compound metabolic process,nucleic acid metabolic process,heterocycle metabolic process,organic cyclic compound metabolic process,intracellular organelle,binding,protein dimerization activity,cellular nitrogen compound metabolic process,organelle,nucleus,RNA metaboli…	--	--
LNC_000239	XLOC_010576	-	11:31353306-31363575	0.57539	0.257658	1.15908	0.02455	0.642011	Novel_lncRNA	co_location	ENSRNOG00000028648	Olig1	oligodendrocyte transcription factor 1 [Source:RGD Symbol;Acc:621129]	GO:0005515,GO:0010467,GO:0006725,GO:0006139,GO:0090304,GO:0046483,GO:1901360,GO:0005488,GO:0046983,GO:0034641,GO:0016070,GO:0006807,GO:0034645,GO:0044260,GO:0043170,GO:0009059,GO:0071704,GO:0060255,GO:0003674,GO:0006351,GO:0032774,GO:1901576,GO:0044237,GO:0044249,GO:0019219,GO:0009058,GO:0051171,GO:0080090,GO:0044238,GO:0044271,GO:1901362,GO:2000112,GO:0010468,GO:0019438,GO:0034654,GO:0031323,GO:…	protein binding,gene expression,cellular aromatic compound metabolic process,nucleobase-containing compound metabolic process,nucleic acid metabolic process,heterocycle metabolic process,organic cyclic compound metabolic process,binding,protein dimerization activity,cellular nitrogen compound metabolic process,RNA metabolic process,nitrogen compound metabolic process,cellular macromolecule biosyn…	--	--
ENSRNOT00000090255	ENSRNOG00000061467	AABR07043772.1	19:39502152-39537050	6.60211	4.93449	0.420025	0.00195	0.176419	Annotated_lncRNA	co_location	ENSRNOG00000012937	Wwp2	WW domain containing E3 ubiquitin protein ligase 2 [Source:RGD Symbol;Acc:1310091]	GO:0005488,GO:0005515,GO:0005634,GO:0005622,GO:0044424,GO:0010467,GO:0090304,GO:0009057,GO:0006351,GO:0043170,GO:0032774,GO:0016070,GO:0051252,GO:0034645,GO:0009059,GO:0006355,GO:2001141,GO:0060255,GO:0000989,GO:0030163,GO:0000988,GO:0003674,GO:0044260,GO:0010468,GO:0070534,GO:0070647,GO:0070062,GO:0032446,GO:0043230,GO:0065010,GO:0034654,GO:0043229,GO:0043226,GO:0006511,GO:0010556,GO:2000112,GO:…	binding,protein binding,nucleus,intracellular,intracellular part,gene expression,nucleic acid metabolic process,macromolecule catabolic process,transcription, DNA-dependent,macromolecule metabolic process,RNA biosynthetic process,RNA metabolic process,regulation of RNA metabolic process,cellular macromolecule biosynthetic process,macromolecule biosynthetic process,regulation of transcription, DNA…	rno04120	Ubiquitin mediated proteolysis
LNC_000191	XLOC_008277	-	10:21352660-21354803	1.4135	1.87717	-0.409281	0.0147	0.519916	Novel_lncRNA	co_location	ENSRNOG00000027341	Tenm2	teneurin transmembrane protein 2 [Source:RGD Symbol;Acc:727907]	GO:0043170,GO:0071704,GO:0044238,GO:0008152,GO:0044464,GO:0005623,GO:0044459,GO:0097264,GO:0031226,GO:0005887,GO:0008150,GO:0005575,GO:0019538,GO:0006508,GO:0016020,GO:0071944,GO:0005886,GO:0044425,GO:0016021,GO:0031224	macromolecule metabolic process,organic substance metabolic process,primary metabolic process,metabolic process,cell part,cell,plasma membrane part,self proteolysis,intrinsic to plasma membrane,integral to plasma membrane,biological_process,cellular_component,protein metabolic process,proteolysis,membrane,cell periphery,plasma membrane,membrane part,integral to membrane,intrinsic to membrane	--	--
ENSRNOT00000082276	ENSRNOG00000051938	AABR07001591.1	1:53841652-53844518	0.412762	0.623254	-0.594511	0.0143	0.512621	Annotated_lncRNA	co_location	ENSRNOG00000023753	Mllt4	myeloid/lymphoid or mixed-lineage leukemia; translocated to, 4 [Source:RGD Symbol;Acc:708561]	GO:0005515,GO:0034331,GO:0005488,GO:0034334,GO:0043954,GO:0030154,GO:0048869,GO:0034332,GO:0048468,GO:0045216,GO:0034330,GO:0022008,GO:0050794,GO:0007275,GO:0032502,GO:0060563,GO:0060284,GO:0051239,GO:0042063,GO:0070444,GO:0070445,GO:0050839,GO:0060019,GO:0010001,GO:0050767,GO:0048699,GO:0050793,GO:0007399,GO:0014013,GO:0051960,GO:0048856,GO:0005622,GO:0016043,GO:0007420,GO:0044767,GO:0007417,GO:…	protein binding,cell junction maintenance,binding,adherens junction maintenance,cellular component maintenance,cell differentiation,cellular developmental process,adherens junction organization,cell development,cell-cell junction organization,cell junction organization,neurogenesis,regulation of cellular process,multicellular organismal development,developmental process,neuroepithelial cell diffe…	rno04024,rno04015,rno04014,rno04520,rno04670,rno04530	cAMP signaling pathway,Rap1 signaling pathway,Ras signaling pathway,Adherens junction,Leukocyte transendothelial migration,Tight junction
ENSRNOT00000082276	ENSRNOG00000051938	AABR07001591.1	1:53841652-53844518	0.412762	0.623254	-0.594511	0.0143	0.512621	Annotated_lncRNA	co_location	ENSRNOG00000058564	Tcte2	t-complex-associated testis expressed 2 [Source:MGI Symbol;Acc:MGI:98641]	--	--	--	--
LNC_000808	XLOC_038432	-	5:113209271-113325074	0.579155	1.18225	-1.02952	0.004	0.26587	Novel_lncRNA	co_expression	ENSRNOG00000053439	Gabpb1l	GA binding protein transcription factor, beta subunit 1-like [Source:RGD Symbol;Acc:1310235]	--	--	--	--
LNC_000809	XLOC_038584	-	5:133468051-133493715	0.563176	0.425003	0.406113	0.04645	0.810335	Novel_lncRNA	co_location	ENSRNOG00000029141	Trabd2b	TraB domain containing 2B [Source:RGD Symbol;Acc:1586386]	GO:0005488,GO:0005515,GO:0005622,GO:0044424,GO:0016787,GO:0043170,GO:0031301,GO:0031334,GO:0031300,GO:0044446,GO:0051259,GO:0006461,GO:0070271,GO:0003674,GO:0044422,GO:0043254,GO:0070062,GO:0016055,GO:0043230,GO:0065010,GO:0043229,GO:0043226,GO:0065003,GO:0043227,GO:0071822,GO:0006508,GO:0051130,GO:0044464,GO:0043933,GO:0030178,GO:0032461,GO:0044087,GO:0005623,GO:0008237,GO:0048518,GO:0070011,GO:…	binding,protein binding,intracellular,intracellular part,hydrolase activity,macromolecule metabolic process,integral to organelle membrane,positive regulation of protein complex assembly,intrinsic to organelle membrane,intracellular organelle part,protein oligomerization,protein complex assembly,protein complex biogenesis,molecular_function,organelle part,regulation of protein complex assembly,ex…	--	--
LNC_000489	XLOC_022212	-	18:76686606-76689509	0.474648	0.786602	-0.728776	0.02585	0.654634	Novel_lncRNA	co_location	ENSRNOG00000053370	Adnp2	ADNP homeobox 2 [Source:RGD Symbol;Acc:1308279]	GO:0005488,GO:0003676,GO:0097159,GO:1901363,GO:0043169,GO:0003677,GO:0046872,GO:0043167,GO:0007275,GO:1901700,GO:0010033,GO:0016043,GO:0032502,GO:0071840,GO:0048518,GO:0051128,GO:0030154,GO:0048869,GO:0003674,GO:0048522,GO:1901701,GO:0048856,GO:0006979,GO:0048731,GO:0060548,GO:0009987,GO:0022008,GO:0048699,GO:0033993,GO:0048523,GO:0010941,GO:0008219,GO:0016265,GO:0034599,GO:0070887,GO:0007399,GO:…	binding,nucleic acid binding,organic cyclic compound binding,heterocyclic compound binding,cation binding,DNA binding,metal ion binding,ion binding,multicellular organismal development,response to oxygen-containing compound,response to organic substance,cellular component organization,developmental process,cellular component organization or biogenesis,positive regulation of biological process,reg…	--	--
LNC_000489	XLOC_022212	-	18:76686606-76689509	0.474648	0.786602	-0.728776	0.02585	0.654634	Novel_lncRNA	co_location	ENSRNOG00000055157	Pard6g	par-6 family cell polarity regulator gamma [Source:RGD Symbol;Acc:1305016]	GO:0005488,GO:0005515,GO:0003674,GO:0005575,GO:0043234,GO:0032991	binding,protein binding,molecular_function,cellular_component,protein complex,macromolecular complex	rno04015,rno04530,rno04390,rno04144	Rap1 signaling pathway,Tight junction,Hippo signaling pathway,Endocytosis
LNC_000489	XLOC_022212	-	18:76686606-76689509	0.474648	0.786602	-0.728776	0.02585	0.654634	Novel_lncRNA	co_location	ENSRNOG00000059215	Pqlc1	PQ loop repeat containing 1 [Source:RGD Symbol;Acc:1305223]	GO:0005575,GO:0016020,GO:0044425,GO:0031224,GO:0016021	cellular_component,membrane,membrane part,intrinsic to membrane,integral to membrane	--	--
LNC_000489	XLOC_022212	-	18:76686606-76689509	0.474648	0.786602	-0.728776	0.02585	0.654634	Novel_lncRNA	co_location	ENSRNOG00000055647	Rbfa	ribosome binding factor A [Source:RGD Symbol;Acc:1311910]	GO:0010467,GO:0071704,GO:1901360,GO:0006725,GO:0090304,GO:0006139,GO:0044238,GO:0046483,GO:0043170,GO:0005488,GO:0005515,GO:0016070,GO:0006807,GO:0034641,GO:0008152,GO:0044237,GO:0044260,GO:0044085,GO:0071840,GO:0003674,GO:0009987,GO:0006396,GO:0008150,GO:0034470,GO:0022613,GO:0034660,GO:0006364,GO:0016072,GO:0042254	gene expression,organic substance metabolic process,organic cyclic compound metabolic process,cellular aromatic compound metabolic process,nucleic acid metabolic process,nucleobase-containing compound metabolic process,primary metabolic process,heterocycle metabolic process,macromolecule metabolic process,binding,protein binding,RNA metabolic process,nitrogen compound metabolic process,cellular n…	--	--
LNC_000489	XLOC_022212	-	18:76686606-76689509	0.474648	0.786602	-0.728776	0.02585	0.654634	Novel_lncRNA	co_location	ENSRNOG00000057774	RGD1560212	similar to DNA segment, Chr 18, Wayne State University 98, expressed [Source:RGD Symbol;Acc:1560212]	GO:0003674,GO:0008080,GO:0016407,GO:0016410,GO:0016747,GO:0016746,GO:0003824,GO:0016740	molecular_function,N-acetyltransferase activity,acetyltransferase activity,N-acyltransferase activity,transferase activity, transferring acyl groups other than amino-acyl groups,transferase activity, transferring acyl groups,catalytic activity,transferase activity	--	--
LNC_000489	XLOC_022212	-	18:76686606-76689509	0.474648	0.786602	-0.728776	0.02585	0.654634	Novel_lncRNA	co_location	ENSRNOG00000059055	Hsbp1l1	heat shock factor binding protein 1-like 1 [Source:RGD Symbol;Acc:2301798]	--	--	--	--
LNC_000489	XLOC_022212	-	18:76686606-76689509	0.474648	0.786602	-0.728776	0.02585	0.654634	Novel_lncRNA	co_location	ENSRNOG00000052004	Txnl4a	thioredoxin-like 4A [Source:RGD Symbol;Acc:6492735]	GO:0010467,GO:0071704,GO:1901360,GO:0006725,GO:0090304,GO:0006139,GO:0044238,GO:0032991,GO:0046483,GO:0043170,GO:0005488,GO:0005515,GO:0016070,GO:0006807,GO:0034641,GO:0008152,GO:0044237,GO:0044260,GO:0005634,GO:0043227,GO:0043231,GO:0005622,GO:0043229,GO:0043226,GO:0044424,GO:0044446,GO:0016071,GO:0044422,GO:0003674,GO:0044428,GO:0000377,GO:0000398,GO:0000375,GO:0006397,GO:0030529,GO:0005681,GO:…	gene expression,organic substance metabolic process,organic cyclic compound metabolic process,cellular aromatic compound metabolic process,nucleic acid metabolic process,nucleobase-containing compound metabolic process,primary metabolic process,macromolecular complex,heterocycle metabolic process,macromolecule metabolic process,binding,protein binding,RNA metabolic process,nitrogen compound metab…	rno03040	Spliceosome
ENSRNOT00000084817	ENSRNOG00000053185	AABR07006889.1	1:262923268-262932424	1.33038	1.89084	-0.507183	0.0019	0.173195	Annotated_lncRNA	co_location	ENSRNOG00000045548	Entpd7	ectonucleoside triphosphate diphosphohydrolase 7 [Source:RGD Symbol;Acc:1310638]	GO:0003674,GO:0016787,GO:0003824,GO:0005575,GO:0016020,GO:0044425,GO:0016021,GO:0031224	molecular_function,hydrolase activity,catalytic activity,cellular_component,membrane,membrane part,integral to membrane,intrinsic to membrane	--	--
ENSRNOT00000084817	ENSRNOG00000053185	AABR07006889.1	1:262923268-262932424	1.33038	1.89084	-0.507183	0.0019	0.173195	Annotated_lncRNA	co_location	ENSRNOG00000051734	RGD1564887	similar to 9130011E15Rik protein [Source:RGD Symbol;Acc:1564887]	--	--	--	--
ENSRNOT00000084817	ENSRNOG00000053185	AABR07006889.1	1:262923268-262932424	1.33038	1.89084	-0.507183	0.0019	0.173195	Annotated_lncRNA	co_location	ENSRNOG00000018018	LOC100911951	Kv channel-interacting protein 2-like [Source:RGD Symbol;Acc:6489795]	GO:0005515,GO:0005488,GO:0032991,GO:0003674,GO:0043234,GO:0006461,GO:0070271,GO:0005215,GO:0065003,GO:0051291,GO:0022892,GO:0022836,GO:0022839,GO:0051259,GO:0055085,GO:0008324,GO:0071822,GO:0030154,GO:0044085,GO:0044464,GO:0005261,GO:0006810,GO:0005623,GO:0022857,GO:0051234,GO:0042995,GO:0022891,GO:0044765,GO:0043933,GO:0048869,GO:0015267,GO:0022803,GO:0015075,GO:0005216,GO:0022607,GO:0051179,GO:…	protein binding,binding,macromolecular complex,molecular_function,protein complex,protein complex assembly,protein complex biogenesis,transporter activity,macromolecular complex assembly,protein heterooligomerization,substrate-specific transporter activity,gated channel activity,ion gated channel activity,protein oligomerization,transmembrane transport,cation transmembrane transporter activity,pr…	--	--
ENSRNOT00000084817	ENSRNOG00000053185	AABR07006889.1	1:262923268-262932424	1.33038	1.89084	-0.507183	0.0019	0.173195	Annotated_lncRNA	co_expression	ENSRNOG00000054780	AC132740.1	--	--	--	--	--
ENSRNOT00000088456	ENSRNOG00000061869	AABR07035012.1	12:3223343-3320181	1.24445	1.74841	-0.490533	0.0001	0.0200508	Annotated_lncRNA	co_expression	ENSRNOG00000017800	Foxc1	forkhead box C1 [Source:RGD Symbol;Acc:1589718]	GO:0044249,GO:0009058,GO:1901576,GO:1901362,GO:0005622,GO:0034645,GO:0019438,GO:0009059,GO:0018130,GO:0034654,GO:0006351,GO:0003676,GO:0044271,GO:0044237,GO:0032774,GO:0010467,GO:0031326,GO:0009889,GO:0006355,GO:2001141,GO:1901360,GO:0006725,GO:0016070,GO:0044260,GO:2000112,GO:0051252,GO:0006139,GO:0031323,GO:0046483,GO:0080090,GO:0060255,GO:0010556,GO:0090304,GO:0051171,GO:0019219,GO:0010468,GO:…	cellular biosynthetic process,biosynthetic process,organic substance biosynthetic process,organic cyclic compound biosynthetic process,intracellular,cellular macromolecule biosynthetic process,aromatic compound biosynthetic process,macromolecule biosynthetic process,heterocycle biosynthetic process,nucleobase-containing compound biosynthetic process,transcription, DNA-dependent,nucleic acid bindi…	--	--
ENSRNOT00000090537	ENSRNOG00000059532	AABR07049960.2	5:146306250-146308014	0	0.794276	-inf	0.0001	0.0200508	Annotated_lncRNA	co_location	ENSRNOG00000047376	AABR07049960.1	--	--	--	--	--
ENSRNOT00000090537	ENSRNOG00000059532	AABR07049960.2	5:146306250-146308014	0	0.794276	-inf	0.0001	0.0200508	Annotated_lncRNA	co_location	ENSRNOG00000021609	LOC100912566	UPF0500 protein C1orf216 homolog [Source:RGD Symbol;Acc:6486286]	--	--	--	--
ENSRNOT00000090537	ENSRNOG00000059532	AABR07049960.2	5:146306250-146308014	0	0.794276	-inf	0.0001	0.0200508	Annotated_lncRNA	co_location	ENSRNOG00000007057	Csmd2	CUB and Sushi multiple domains 2 [Source:RGD Symbol;Acc:1565728]	GO:0005575,GO:0044425,GO:0016020,GO:0016021,GO:0031224	cellular_component,membrane part,membrane,integral to membrane,intrinsic to membrane	--	--
LNC_000887	XLOC_042371	-	7:35268913-35273555	1.32662	1.05375	0.33222	0.0135	0.501683	Novel_lncRNA	co_location	ENSRNOG00000007713	Tmcc3	transmembrane and coiled-coil domain family 3 [Source:RGD Symbol;Acc:1307241]	GO:0005575,GO:0016020,GO:0044425,GO:0016021,GO:0031224	cellular_component,membrane,membrane part,integral to membrane,intrinsic to membrane	--	--
LNC_000317	XLOC_012790	-	13:50242477-50270476	0.196808	0.511925	-1.37914	0.01265	0.489375	Novel_lncRNA	co_location	ENSRNOG00000029418	LOC498231	LRRGT00144 [Source:RGD Symbol;Acc:1561566]	--	--	--	--
LNC_000317	XLOC_012790	-	13:50242477-50270476	0.196808	0.511925	-1.37914	0.01265	0.489375	Novel_lncRNA	co_location	ENSRNOG00000028250	Lax1	lymphocyte transmembrane adaptor 1 [Source:RGD Symbol;Acc:1563522]	GO:0005515,GO:0044424,GO:0005622,GO:0043229,GO:0005488,GO:0043226,GO:0044260,GO:0043170,GO:0043227,GO:0043231,GO:0071704,GO:0060255,GO:0003674,GO:0044237,GO:0005737,GO:0080090,GO:0044238,GO:0031323,GO:0008152,GO:0044444,GO:0019222,GO:0044464,GO:0071702,GO:0006810,GO:0005623,GO:0051234,GO:0019904,GO:0044765,GO:0051179,GO:0045184,GO:0015031,GO:0019899,GO:0010605,GO:0033036,GO:0048518,GO:0031324,GO:…	protein binding,intracellular part,intracellular,intracellular organelle,binding,organelle,cellular macromolecule metabolic process,macromolecule metabolic process,membrane-bounded organelle,intracellular membrane-bounded organelle,organic substance metabolic process,regulation of macromolecule metabolic process,molecular_function,cellular metabolic process,cytoplasm,regulation of primary metabol…	--	--
LNC_000317	XLOC_012790	-	13:50242477-50270476	0.196808	0.511925	-1.37914	0.01265	0.489375	Novel_lncRNA	co_location	ENSRNOG00000003031	Atp2b4	ATPase plasma membrane Ca2+ transporting 4 [Source:RGD Symbol;Acc:621305]	GO:0005515,GO:0044424,GO:0005622,GO:0010467,GO:0006725,GO:0006139,GO:0090304,GO:0046483,GO:0043228,GO:0043232,GO:1901360,GO:0043229,GO:0005488,GO:0034641,GO:0043226,GO:0016070,GO:0010035,GO:0006807,GO:0044446,GO:0034645,GO:0044260,GO:0043170,GO:0009059,GO:0043227,GO:0043231,GO:0014070,GO:0044422,GO:1901700,GO:0009719,GO:0071704,GO:0060255,GO:0003674,GO:0010033,GO:0070588,GO:0005215,GO:0006351,GO:…	protein binding,intracellular part,intracellular,gene expression,cellular aromatic compound metabolic process,nucleobase-containing compound metabolic process,nucleic acid metabolic process,heterocycle metabolic process,non-membrane-bounded organelle,intracellular non-membrane-bounded organelle,organic cyclic compound metabolic process,intracellular organelle,binding,cellular nitrogen compound me…	rno04022,rno04020,rno04024,rno04261,rno04972,rno04970	cGMP-PKG signaling pathway,Calcium signaling pathway,cAMP signaling pathway,Adrenergic signaling in cardiomyocytes,Pancreatic secretion,Salivary secretion
LNC_000317	XLOC_012790	-	13:50242477-50270476	0.196808	0.511925	-1.37914	0.01265	0.489375	Novel_lncRNA	co_location	ENSRNOG00000053210	Zc3h11a	zinc finger CCCH-type containing 11A [Source:RGD Symbol;Acc:1308290]	GO:0005488,GO:0003674,GO:0043167,GO:0043169,GO:0046872	binding,molecular_function,ion binding,cation binding,metal ion binding	--	--
LNC_000923	XLOC_043541	-	7:12247497-12255719	0.674744	0.855022	-0.341622	0.0454	0.806868	Novel_lncRNA	co_location	ENSRNOG00000024549	Mum1	melanoma associated antigen (mutated) 1 [Source:RGD Symbol;Acc:1308340]	GO:0071704,GO:1901360,GO:0006725,GO:0090304,GO:0006139,GO:0044238,GO:0046483,GO:0043170,GO:0005488,GO:0006807,GO:0034641,GO:0008152,GO:0044237,GO:0006325,GO:0051276,GO:0044260,GO:0005634,GO:0043227,GO:0043231,GO:0005622,GO:0043229,GO:0043226,GO:0044424,GO:0016043,GO:0071840,GO:0006996,GO:0003674,GO:0031491,GO:0003682,GO:0009987,GO:0044464,GO:0005623,GO:0006259,GO:0008150,GO:0044699,GO:0006974,GO:…	organic substance metabolic process,organic cyclic compound metabolic process,cellular aromatic compound metabolic process,nucleic acid metabolic process,nucleobase-containing compound metabolic process,primary metabolic process,heterocycle metabolic process,macromolecule metabolic process,binding,nitrogen compound metabolic process,cellular nitrogen compound metabolic process,metabolic process,c…	--	--
LNC_000923	XLOC_043541	-	7:12247497-12255719	0.674744	0.855022	-0.341622	0.0454	0.806868	Novel_lncRNA	co_location	ENSRNOG00000024577	Gamt	guanidinoacetate N-methyltransferase [Source:RGD Symbol;Acc:2659]	GO:0071704,GO:0044238,GO:0006807,GO:0008152,GO:1901576,GO:0009058,GO:0044237,GO:0044249,GO:0043227,GO:0007275,GO:0043226,GO:0032502,GO:0030731,GO:0003674,GO:0006601,GO:0006600,GO:0048856,GO:0044767,GO:0032259,GO:0048731,GO:0051239,GO:0009987,GO:0008757,GO:0044710,GO:1901605,GO:0007276,GO:0050789,GO:0009653,GO:0019953,GO:0007283,GO:0048232,GO:0048513,GO:0070062,GO:0043230,GO:0065010,GO:0008150,GO:…	organic substance metabolic process,primary metabolic process,nitrogen compound metabolic process,metabolic process,organic substance biosynthetic process,biosynthetic process,cellular metabolic process,cellular biosynthetic process,membrane-bounded organelle,multicellular organismal development,organelle,developmental process,guanidinoacetate N-methyltransferase activity,molecular_function,creat…	rno00260,rno00330,rno01100	Glycine, serine and threonine metabolism,Arginine and proline metabolism,Metabolic pathways
LNC_000923	XLOC_043541	-	7:12247497-12255719	0.674744	0.855022	-0.341622	0.0454	0.806868	Novel_lncRNA	co_location	ENSRNOG00000051499	Tcf3	transcription factor 3 [Source:RGD Symbol;Acc:620914]	GO:0010467,GO:0071704,GO:1901360,GO:0006725,GO:0090304,GO:0006139,GO:0044238,GO:0032991,GO:0046483,GO:0043170,GO:0005488,GO:0005515,GO:0016070,GO:0006351,GO:0006807,GO:0032774,GO:0003676,GO:0046982,GO:0009059,GO:0034641,GO:0008152,GO:0034645,GO:0097159,GO:0010468,GO:1901576,GO:1901362,GO:0034654,GO:1901363,GO:0060255,GO:0043234,GO:0044427,GO:0009058,GO:0018130,GO:0019438,GO:0044237,GO:0044454,GO:…	gene expression,organic substance metabolic process,organic cyclic compound metabolic process,cellular aromatic compound metabolic process,nucleic acid metabolic process,nucleobase-containing compound metabolic process,primary metabolic process,macromolecular complex,heterocycle metabolic process,macromolecule metabolic process,binding,protein binding,RNA metabolic process,transcription, DNA-depe…	rno04550,rno05166,rno05202	Signaling pathways regulating pluripotency of stem cells,HTLV-I infection,Transcriptional misregulation in cancer
LNC_000923	XLOC_043541	-	7:12247497-12255719	0.674744	0.855022	-0.341622	0.0454	0.806868	Novel_lncRNA	co_location	ENSRNOG00000031387	Dazap1	DAZ associated protein 1 [Source:RGD Symbol;Acc:1305280]	GO:0010467,GO:0071704,GO:1901360,GO:0006725,GO:0090304,GO:0006139,GO:0044238,GO:0046483,GO:0043170,GO:0005488,GO:0016070,GO:0006807,GO:0003676,GO:0034641,GO:0008152,GO:0097159,GO:0010468,GO:1901363,GO:0060255,GO:0044237,GO:0051252,GO:0044260,GO:0005634,GO:0043227,GO:0043231,GO:0005622,GO:0043229,GO:0019219,GO:0007275,GO:0019222,GO:0043226,GO:0044424,GO:0080090,GO:0051171,GO:0032502,GO:0044446,GO:…	gene expression,organic substance metabolic process,organic cyclic compound metabolic process,cellular aromatic compound metabolic process,nucleic acid metabolic process,nucleobase-containing compound metabolic process,primary metabolic process,heterocycle metabolic process,macromolecule metabolic process,binding,RNA metabolic process,nitrogen compound metabolic process,nucleic acid binding,cellu…	rno03015	mRNA surveillance pathway
LNC_000923	XLOC_043541	-	7:12247497-12255719	0.674744	0.855022	-0.341622	0.0454	0.806868	Novel_lncRNA	co_location	ENSRNOG00000028956	Mbd3	methyl-CpG binding domain protein 3 [Source:RGD Symbol;Acc:1307389]	GO:0010467,GO:0071704,GO:1901360,GO:0006725,GO:0090304,GO:0006139,GO:0044238,GO:0032991,GO:0046483,GO:0043170,GO:0005488,GO:0005515,GO:0016070,GO:0006351,GO:0006807,GO:0032774,GO:0003676,GO:0009059,GO:0034641,GO:0008152,GO:0034645,GO:0097159,GO:0010468,GO:1901576,GO:1901362,GO:0034654,GO:1901363,GO:0060255,GO:0043234,GO:0044427,GO:0009058,GO:0018130,GO:0019438,GO:0044237,GO:0044454,GO:0044271,GO:…	gene expression,organic substance metabolic process,organic cyclic compound metabolic process,cellular aromatic compound metabolic process,nucleic acid metabolic process,nucleobase-containing compound metabolic process,primary metabolic process,macromolecular complex,heterocycle metabolic process,macromolecule metabolic process,binding,protein binding,RNA metabolic process,transcription, DNA-depe…	--	--
LNC_000923	XLOC_043541	-	7:12247497-12255719	0.674744	0.855022	-0.341622	0.0454	0.806868	Novel_lncRNA	co_location	ENSRNOG00000033262	Reep6	receptor accessory protein 6 [Source:RGD Symbol;Acc:1309508]	GO:0060341,GO:0051049,GO:0005488,GO:0005515,GO:0032386,GO:0051641,GO:0043005,GO:0032879,GO:0051179,GO:0097458,GO:0005634,GO:0043227,GO:0042995,GO:0051649,GO:0043231,GO:0005622,GO:0051234,GO:0006810,GO:0043229,GO:0043226,GO:0044424,GO:0044446,GO:0046907,GO:0044317,GO:0044422,GO:0003674,GO:0009987,GO:0031090,GO:0005789,GO:0042175,GO:0044464,GO:0005623,GO:0050789,GO:0045177,GO:0012505,GO:0050794,GO:…	regulation of cellular localization,regulation of transport,binding,protein binding,regulation of intracellular transport,cellular localization,neuron projection,regulation of localization,localization,neuron part,nucleus,membrane-bounded organelle,cell projection,establishment of localization in cell,intracellular membrane-bounded organelle,intracellular,establishment of localization,transport,i…	--	--
LNC_000923	XLOC_043541	-	7:12247497-12255719	0.674744	0.855022	-0.341622	0.0454	0.806868	Novel_lncRNA	co_location	ENSRNOG00000016399	RGD1359127	similar to RIKEN cDNA 2310011J03 [Source:RGD Symbol;Acc:1359127]	GO:0005488,GO:0005515,GO:0003674	binding,protein binding,molecular_function	--	--
LNC_000923	XLOC_043541	-	7:12247497-12255719	0.674744	0.855022	-0.341622	0.0454	0.806868	Novel_lncRNA	co_location	ENSRNOG00000016952	Uqcr11	ubiquinol-cytochrome c reductase, complex III subunit XI [Source:RGD Symbol;Acc:1590985]	GO:0003674,GO:0022892,GO:0005215,GO:0015075,GO:0008324,GO:0008121,GO:0016681,GO:0016679,GO:0022891,GO:0022890,GO:0022857,GO:0015077,GO:0009055,GO:0003824,GO:0016491,GO:0005575,GO:0015078,GO:0044425,GO:0016020,GO:0016021,GO:0031224	molecular_function,substrate-specific transporter activity,transporter activity,ion transmembrane transporter activity,cation transmembrane transporter activity,ubiquinol-cytochrome-c reductase activity,oxidoreductase activity, acting on diphenols and related substances as donors, cytochrome as acceptor,oxidoreductase activity, acting on diphenols and related substances as donors,substrate-specif…	rno05010,rno05012,rno04932,rno05016,rno00190,rno04260,rno01100	Alzheimer's disease,Parkinson's disease,Non-alcoholic fatty liver disease (NAFLD),Huntington's disease,Oxidative phosphorylation,Cardiac muscle contraction,Metabolic pathways
LNC_000923	XLOC_043541	-	7:12247497-12255719	0.674744	0.855022	-0.341622	0.0454	0.806868	Novel_lncRNA	co_location	ENSRNOG00000034102	Plk5	polo-like kinase 5 [Source:RGD Symbol;Acc:1305038]	GO:0071704,GO:0044238,GO:0043170,GO:0005488,GO:0008152,GO:0097159,GO:1901363,GO:0044237,GO:0044260,GO:0005622,GO:0043167,GO:0007275,GO:0044424,GO:0010033,GO:0016043,GO:0032502,GO:0071840,GO:0048518,GO:0051128,GO:0030154,GO:0048869,GO:0003674,GO:0048522,GO:0002357,GO:0048856,GO:0000077,GO:0051130,GO:0050793,GO:0044767,GO:0031570,GO:0007346,GO:0000075,GO:0048731,GO:0051239,GO:0009987,GO:0031572,GO:…	organic substance metabolic process,primary metabolic process,macromolecule metabolic process,binding,metabolic process,organic cyclic compound binding,heterocyclic compound binding,cellular metabolic process,cellular macromolecule metabolic process,intracellular,ion binding,multicellular organismal development,intracellular part,response to organic substance,cellular component organization,devel…	--	--
LNC_000923	XLOC_043541	-	7:12247497-12255719	0.674744	0.855022	-0.341622	0.0454	0.806868	Novel_lncRNA	co_location	ENSRNOG00000016405	Pcsk4	proprotein convertase subtilisin/kexin type 4 [Source:RGD Symbol;Acc:620325]	GO:0009888,GO:0005488,GO:0060429,GO:0071704,GO:0044238,GO:0030154,GO:0005515,GO:0043170,GO:0048869,GO:0030855,GO:0032502,GO:0009987,GO:0048856,GO:0046903,GO:0043231,GO:0010467,GO:0044767,GO:0032940,GO:0048468,GO:0044763,GO:0008152,GO:0030667,GO:0043227,GO:0043229,GO:0005622,GO:0001669,GO:0044699,GO:0048469,GO:0044424,GO:0048240,GO:0051649,GO:0002080,GO:0097223,GO:0044765,GO:0021700,GO:0043226,GO:…	tissue development,binding,epithelium development,organic substance metabolic process,primary metabolic process,cell differentiation,protein binding,macromolecule metabolic process,cellular developmental process,epithelial cell differentiation,developmental process,cellular process,anatomical structure development,secretion,intracellular membrane-bounded organelle,gene expression,single-organism …	--	--
LNC_000923	XLOC_043541	-	7:12247497-12255719	0.674744	0.855022	-0.341622	0.0454	0.806868	Novel_lncRNA	co_location	ENSRNOG00000033791	Apc2	adenomatosis polyposis coli 2 [Source:RGD Symbol;Acc:1308256]	GO:0070201,GO:0071704,GO:0051223,GO:0060341,GO:0033036,GO:0044238,GO:0051049,GO:0032991,GO:0043170,GO:0032880,GO:0005488,GO:0005515,GO:0008104,GO:0032386,GO:0008152,GO:0071702,GO:0045184,GO:0043933,GO:0015031,GO:0051641,GO:0060255,GO:0044459,GO:0043234,GO:0090317,GO:0046822,GO:0071822,GO:0032879,GO:0051224,GO:0033157,GO:0044765,GO:0051179,GO:0046823,GO:0043227,GO:0032387,GO:0042306,GO:0042995,GO:…	regulation of establishment of protein localization,organic substance metabolic process,regulation of protein transport,regulation of cellular localization,macromolecule localization,primary metabolic process,regulation of transport,macromolecular complex,macromolecule metabolic process,regulation of protein localization,binding,protein binding,protein localization,regulation of intracellular tra…	rno04810,rno05213,rno04550,rno05210,rno04390,rno05166,rno05206,rno05217,rno04310,rno05200	Regulation of actin cytoskeleton,Endometrial cancer,Signaling pathways regulating pluripotency of stem cells,Colorectal cancer,Hippo signaling pathway,HTLV-I infection,MicroRNAs in cancer,Basal cell carcinoma,Wnt signaling pathway,Pathways in cancer
LNC_000923	XLOC_043541	-	7:12247497-12255719	0.674744	0.855022	-0.341622	0.0454	0.806868	Novel_lncRNA	co_location	ENSRNOG00000033787	Adamtsl5	ADAMTS-like 5 [Source:RGD Symbol;Acc:1305607]	GO:0071704,GO:0044238,GO:0043170,GO:0005488,GO:0008152,GO:0043169,GO:0046872,GO:0043167,GO:0003674,GO:0008270,GO:0046914,GO:0008150,GO:0016787,GO:0006508,GO:0008233,GO:0003824,GO:0008237,GO:0070011,GO:0019538,GO:0044421,GO:0005575,GO:0031012,GO:0005576,GO:0005578	organic substance metabolic process,primary metabolic process,macromolecule metabolic process,binding,metabolic process,cation binding,metal ion binding,ion binding,molecular_function,zinc ion binding,transition metal ion binding,biological_process,hydrolase activity,proteolysis,peptidase activity,catalytic activity,metallopeptidase activity,peptidase activity, acting on L-amino acid peptides,pro…	--	--
LNC_000923	XLOC_043541	-	7:12247497-12255719	0.674744	0.855022	-0.341622	0.0454	0.806868	Novel_lncRNA	co_location	ENSRNOG00000024568	Ndufs7	NADH dehydrogenase (ubiquinone) Fe-S protein 7 [Source:RGD Symbol;Acc:1310013]	GO:0032991,GO:0005488,GO:0005515,GO:0065003,GO:0006461,GO:0070271,GO:0008152,GO:0043933,GO:0043234,GO:0043005,GO:0071822,GO:0043169,GO:0097458,GO:0046872,GO:0022607,GO:0043227,GO:0042995,GO:0043231,GO:0005622,GO:0043167,GO:0044085,GO:0043229,GO:0043226,GO:0044424,GO:0034622,GO:0051539,GO:0008137,GO:0050136,GO:0051536,GO:0051540,GO:0003954,GO:0016655,GO:0043623,GO:0016043,GO:0071840,GO:0044446,GO:…	macromolecular complex,binding,protein binding,macromolecular complex assembly,protein complex assembly,protein complex biogenesis,metabolic process,macromolecular complex subunit organization,protein complex,neuron projection,protein complex subunit organization,cation binding,neuron part,metal ion binding,cellular component assembly,membrane-bounded organelle,cell projection,intracellular membr…	rno05010,rno05012,rno04932,rno05016,rno00190,rno01100	Alzheimer's disease,Parkinson's disease,Non-alcoholic fatty liver disease (NAFLD),Huntington's disease,Oxidative phosphorylation,Metabolic pathways
LNC_000923	XLOC_043541	-	7:12247497-12255719	0.674744	0.855022	-0.341622	0.0454	0.806868	Novel_lncRNA	co_location	ENSRNOG00000030830	Mex3d	mex-3 RNA binding family member D [Source:RGD Symbol;Acc:1310576]	GO:0005622,GO:0003676,GO:0043229,GO:1901363,GO:0097159,GO:0044424,GO:0043231,GO:0005488,GO:0005634,GO:0043226,GO:0043227,GO:0046872,GO:0043169,GO:0044464,GO:0005623,GO:0005737,GO:0043167,GO:0003674,GO:0044444,GO:0003723,GO:0008270,GO:0046914,GO:0017091,GO:0005575,GO:0048471	intracellular,nucleic acid binding,intracellular organelle,heterocyclic compound binding,organic cyclic compound binding,intracellular part,intracellular membrane-bounded organelle,binding,nucleus,organelle,membrane-bounded organelle,metal ion binding,cation binding,cell part,cell,cytoplasm,ion binding,molecular_function,cytoplasmic part,RNA binding,zinc ion binding,transition metal ion binding,A…	--	--
LNC_000923	XLOC_043541	-	7:12247497-12255719	0.674744	0.855022	-0.341622	0.0454	0.806868	Novel_lncRNA	co_location	ENSRNOG00000048204	AC120291.3	--	--	--	--	--
LNC_000923	XLOC_043541	-	7:12247497-12255719	0.674744	0.855022	-0.341622	0.0454	0.806868	Novel_lncRNA	co_location	ENSRNOG00000024603	Rps15	ribosomal protein S15 [Source:RGD Symbol;Acc:62026]	GO:0010467,GO:0071704,GO:0044238,GO:0032991,GO:0043170,GO:0005488,GO:0003676,GO:0065003,GO:0009059,GO:0008152,GO:0034645,GO:0097159,GO:1901576,GO:0043933,GO:1901363,GO:0009058,GO:0044237,GO:0044249,GO:0044260,GO:0022607,GO:0005634,GO:0043227,GO:0043231,GO:0005622,GO:0044085,GO:0043229,GO:0007275,GO:0043226,GO:0044424,GO:0034622,GO:0016043,GO:0032502,GO:0071840,GO:0044446,GO:0006996,GO:0044422,GO:…	gene expression,organic substance metabolic process,primary metabolic process,macromolecular complex,macromolecule metabolic process,binding,nucleic acid binding,macromolecular complex assembly,macromolecule biosynthetic process,metabolic process,cellular macromolecule biosynthetic process,organic cyclic compound binding,organic substance biosynthetic process,macromolecular complex subunit organi…	rno03010	Ribosome
LNC_000923	XLOC_043541	-	7:12247497-12255719	0.674744	0.855022	-0.341622	0.0454	0.806868	Novel_lncRNA	co_expression	ENSRNOG00000008587	Tek	TEK receptor tyrosine kinase [Source:RGD Symbol;Acc:620980]	GO:0048519,GO:0051093,GO:0010604,GO:0009725,GO:0009893,GO:0022603,GO:0048522,GO:0019216,GO:0009719,GO:0016043,GO:0050793,GO:0016525,GO:0071840,GO:2000026,GO:0043170,GO:0031325,GO:0048518,GO:0048014,GO:0043434,GO:0009653,GO:0010033,GO:0000904,GO:0001503,GO:0044238,GO:0045834,GO:1901652,GO:0051896,GO:0051239,GO:0001501,GO:0023051,GO:0071704,GO:0010646,GO:0009887,GO:0043491,GO:0007163,GO:0048468,GO:…	negative regulation of biological process,negative regulation of developmental process,positive regulation of macromolecule metabolic process,response to hormone stimulus,positive regulation of metabolic process,regulation of anatomical structure morphogenesis,positive regulation of cellular process,regulation of lipid metabolic process,response to endogenous stimulus,cellular component organizat…	rno04151,rno05323,rno04066,rno04015,rno04014	PI3K-Akt signaling pathway,Rheumatoid arthritis,HIF-1 signaling pathway,Rap1 signaling pathway,Ras signaling pathway
LNC_000786	XLOC_036611	-	5:38961253-38972574	0.485197	0.626543	-0.368841	0.0038	0.260066	Novel_lncRNA	co_location	ENSRNOG00000006971	AABR07047593.1	--	GO:0044424,GO:0005622,GO:0010467,GO:0043228,GO:0043232,GO:0043229,GO:0005488,GO:0032991,GO:0043226,GO:0044446,GO:0034645,GO:0044260,GO:0043170,GO:0009059,GO:0006412,GO:0044422,GO:0071704,GO:0003674,GO:1901576,GO:0044237,GO:0044249,GO:0009058,GO:0005737,GO:0044238,GO:0003676,GO:0002181,GO:0008152,GO:0097159,GO:0044444,GO:0030529,GO:0044464,GO:0005623,GO:1901363,GO:0005840,GO:0003735,GO:0022625,GO:…	intracellular part,intracellular,gene expression,non-membrane-bounded organelle,intracellular non-membrane-bounded organelle,intracellular organelle,binding,macromolecular complex,organelle,intracellular organelle part,cellular macromolecule biosynthetic process,cellular macromolecule metabolic process,macromolecule metabolic process,macromolecule biosynthetic process,translation,organelle part,o…	rno03010	Ribosome
LNC_000786	XLOC_036611	-	5:38961253-38972574	0.485197	0.626543	-0.368841	0.0038	0.260066	Novel_lncRNA	co_location	ENSRNOG00000007441	Klhl32	kelch-like family member 32 [Source:RGD Symbol;Acc:1310364]	GO:0005622,GO:0044424,GO:0044260,GO:0044237,GO:0043170,GO:0008152,GO:0071704,GO:0006464,GO:0036211,GO:0043412,GO:0032446,GO:0044238,GO:0016567,GO:0070647,GO:0044464,GO:0005623,GO:0044267,GO:0019787,GO:0004842,GO:0019538,GO:0016881,GO:0051603,GO:0006511,GO:0044265,GO:0044257,GO:0019941,GO:0031461,GO:0043632,GO:0030163,GO:0000151,GO:0016879,GO:0009057,GO:0044248,GO:0042787,GO:0031463,GO:0016874,GO:…	intracellular,intracellular part,cellular macromolecule metabolic process,cellular metabolic process,macromolecule metabolic process,metabolic process,organic substance metabolic process,cellular protein modification process,protein modification process,macromolecule modification,protein modification by small protein conjugation,primary metabolic process,protein ubiquitination,protein modificatio…	--	--
LNC_000786	XLOC_036611	-	5:38961253-38972574	0.485197	0.626543	-0.368841	0.0038	0.260066	Novel_lncRNA	co_location	ENSRNOG00000006996	Mms22l	MMS22-like, DNA repair protein [Source:RGD Symbol;Acc:1304693]	GO:0005515,GO:0044424,GO:0005622,GO:0006725,GO:0006139,GO:0090304,GO:0046483,GO:0043228,GO:0043232,GO:1901360,GO:0043229,GO:0005488,GO:0032991,GO:0034641,GO:0043226,GO:0005634,GO:0044428,GO:0006807,GO:0044446,GO:0034645,GO:0044260,GO:0043170,GO:0009059,GO:0043227,GO:0043231,GO:0044422,GO:0071704,GO:0003674,GO:0043234,GO:1901576,GO:0044427,GO:0044237,GO:0044249,GO:0009058,GO:0031974,GO:0044238,GO:…	protein binding,intracellular part,intracellular,cellular aromatic compound metabolic process,nucleobase-containing compound metabolic process,nucleic acid metabolic process,heterocycle metabolic process,non-membrane-bounded organelle,intracellular non-membrane-bounded organelle,organic cyclic compound metabolic process,intracellular organelle,binding,macromolecular complex,cellular nitrogen comp…	--	--
LNC_000067	XLOC_003521	-	1:52544668-52547675	0.431159	0.684967	-0.667813	0.00435	0.278552	Novel_lncRNA	co_location	ENSRNOG00000011310	Pde10a	phosphodiesterase 10A [Source:RGD Symbol;Acc:68434]	GO:0005622,GO:0044237,GO:1901360,GO:0006725,GO:0006139,GO:0046483,GO:0034641,GO:1901363,GO:0097159,GO:0006807,GO:0044424,GO:0008152,GO:0071704,GO:0005488,GO:0044238,GO:0046872,GO:0043169,GO:0044464,GO:0006796,GO:0005623,GO:0006793,GO:0005737,GO:0009987,GO:0035556,GO:0043167,GO:0003674,GO:0048583,GO:0010646,GO:0009187,GO:0023051,GO:0046058,GO:0097458,GO:0010627,GO:0050794,GO:0019637,GO:0044710,GO:…	intracellular,cellular metabolic process,organic cyclic compound metabolic process,cellular aromatic compound metabolic process,nucleobase-containing compound metabolic process,heterocycle metabolic process,cellular nitrogen compound metabolic process,heterocyclic compound binding,organic cyclic compound binding,nitrogen compound metabolic process,intracellular part,metabolic process,organic subs…	rno00230,rno05032	Purine metabolism,Morphine addiction
LNC_000067	XLOC_003521	-	1:52544668-52547675	0.431159	0.684967	-0.667813	0.00435	0.278552	Novel_lncRNA	co_expression	ENSRNOG00000014293	Nkd1	naked cuticle homolog 1 [Source:RGD Symbol;Acc:1308491]	GO:0043170,GO:0044238,GO:0019538,GO:0046872,GO:0043169,GO:0071704,GO:0008152,GO:0051246,GO:0008287,GO:0043167,GO:0005622,GO:0048523,GO:0051247,GO:0016055,GO:0030111,GO:0048519,GO:0000159,GO:0044424,GO:0005488,GO:1901229,GO:1901231,GO:1901232,GO:1901233,GO:0040008,GO:0019904,GO:0060255,GO:0030177,GO:0010604,GO:0060070,GO:0048522,GO:0032991,GO:0009896,GO:0040007,GO:0045732,GO:0042176,GO:0009893,GO:…	macromolecule metabolic process,primary metabolic process,protein metabolic process,metal ion binding,cation binding,organic substance metabolic process,metabolic process,regulation of protein metabolic process,protein serine/threonine phosphatase complex,ion binding,intracellular,negative regulation of cellular process,positive regulation of protein metabolic process,Wnt receptor signaling pathw…	rno04310,rno04390	Wnt signaling pathway,Hippo signaling pathway
LNC_000301	XLOC_012159	-	12:22432248-22434702	0.973797	0.68245	0.512898	0.013	0.494105	Novel_lncRNA	co_location	ENSRNOG00000050841	Ache	acetylcholinesterase [Source:RGD Symbol;Acc:69313]	GO:0005622,GO:0044424,GO:0043229,GO:0043231,GO:0044237,GO:0043226,GO:0044260,GO:0043227,GO:0043169,GO:0009058,GO:0006807,GO:0005737,GO:1901576,GO:0001503,GO:0043170,GO:0005488,GO:0008152,GO:0071704,GO:0009059,GO:0044444,GO:0007275,GO:0032502,GO:0048513,GO:0007267,GO:0043167,GO:0048731,GO:0044085,GO:0001649,GO:0048856,GO:0031323,GO:0048869,GO:0060255,GO:0030154,GO:0044767,GO:0044710,GO:0044464,GO:…	intracellular,intracellular part,intracellular organelle,intracellular membrane-bounded organelle,cellular metabolic process,organelle,cellular macromolecule metabolic process,membrane-bounded organelle,cation binding,biosynthetic process,nitrogen compound metabolic process,cytoplasm,organic substance biosynthetic process,ossification,macromolecule metabolic process,binding,metabolic process,orga…	rno00564,rno04725	Glycerophospholipid metabolism,Cholinergic synapse
LNC_000301	XLOC_012159	-	12:22432248-22434702	0.973797	0.68245	0.512898	0.013	0.494105	Novel_lncRNA	co_location	ENSRNOG00000048277	AABR07035787.1	--	GO:0010467,GO:0071704,GO:1901360,GO:0006725,GO:0090304,GO:0006139,GO:0044238,GO:0046483,GO:0043170,GO:0005488,GO:0005515,GO:0016070,GO:0006351,GO:0006807,GO:0032774,GO:0003676,GO:0009059,GO:0034641,GO:0008152,GO:0034645,GO:0097159,GO:0010468,GO:1901576,GO:1901362,GO:0034654,GO:1901363,GO:0060255,GO:0009058,GO:0018130,GO:0019438,GO:0044237,GO:0044271,GO:0044249,GO:0003677,GO:0051252,GO:0044260,GO:…	gene expression,organic substance metabolic process,organic cyclic compound metabolic process,cellular aromatic compound metabolic process,nucleic acid metabolic process,nucleobase-containing compound metabolic process,primary metabolic process,heterocycle metabolic process,macromolecule metabolic process,binding,protein binding,RNA metabolic process,transcription, DNA-dependent,nitrogen compound…	--	--
LNC_000301	XLOC_012159	-	12:22432248-22434702	0.973797	0.68245	0.512898	0.013	0.494105	Novel_lncRNA	co_location	ENSRNOG00000051006	Ufsp1	UFM1-specific peptidase 1 [Source:RGD Symbol;Acc:7536909]	GO:0071704,GO:0044238,GO:0043170,GO:0008152,GO:0043227,GO:0043226,GO:0019783,GO:0071567,GO:0008234,GO:0019538,GO:0016788,GO:0006508,GO:0003674,GO:0016790,GO:0008150,GO:0003824,GO:0005575,GO:0070011,GO:0008233,GO:0016787,GO:0031982,GO:0031988,GO:0070062,GO:0043230,GO:0065010,GO:0005576,GO:0044421	organic substance metabolic process,primary metabolic process,macromolecule metabolic process,metabolic process,membrane-bounded organelle,organelle,small conjugating protein-specific protease activity,UFM1 hydrolase activity,cysteine-type peptidase activity,protein metabolic process,hydrolase activity, acting on ester bonds,proteolysis,molecular_function,thiolester hydrolase activity,biological_…	--	--
LNC_000301	XLOC_012159	-	12:22432248-22434702	0.973797	0.68245	0.512898	0.013	0.494105	Novel_lncRNA	co_location	ENSRNOG00000048487	Slc12a9	solute carrier family 12, member 9 [Source:RGD Symbol;Acc:620747]	GO:0071702,GO:0044765,GO:0051179,GO:0043227,GO:0051234,GO:0006810,GO:0043226,GO:0003674,GO:0034220,GO:0055085,GO:0022892,GO:0003333,GO:0015849,GO:0046942,GO:0005215,GO:0008514,GO:0071705,GO:0009987,GO:0015075,GO:0015171,GO:0046943,GO:0006865,GO:0005342,GO:0022891,GO:0006811,GO:0022857,GO:0015711,GO:0070062,GO:0043230,GO:0065010,GO:0008150,GO:0006820,GO:0044699,GO:0008509,GO:0031988,GO:0031982,GO:…	organic substance transport,single-organism transport,localization,membrane-bounded organelle,establishment of localization,transport,organelle,molecular_function,ion transmembrane transport,transmembrane transport,substrate-specific transporter activity,amino acid transmembrane transport,organic acid transport,carboxylic acid transport,transporter activity,organic anion transmembrane transporter…	--	--
LNC_000301	XLOC_012159	-	12:22432248-22434702	0.973797	0.68245	0.512898	0.013	0.494105	Novel_lncRNA	co_location	ENSRNOG00000048580	Trip6	thyroid hormone receptor interactor 6 [Source:RGD Symbol;Acc:1583180]	GO:0046872,GO:0043169,GO:0005488,GO:0023051,GO:0010646,GO:0048523,GO:0030335,GO:2000147,GO:0051272,GO:0010648,GO:0040017,GO:0048519,GO:0048518,GO:0043167,GO:0023057,GO:0005515,GO:0009966,GO:0009968,GO:0035556,GO:0048585,GO:0009987,GO:0048522,GO:0048583,GO:0007243,GO:0044763,GO:0051050,GO:0030334,GO:0040011,GO:0010627,GO:0005126,GO:2000145,GO:0065008,GO:0045323,GO:0010741,GO:0040012,GO:0051270,GO:…	metal ion binding,cation binding,binding,regulation of signaling,regulation of cell communication,negative regulation of cellular process,positive regulation of cell migration,positive regulation of cell motility,positive regulation of cellular component movement,negative regulation of cell communication,positive regulation of locomotion,negative regulation of biological process,positive regulati…	rno04621	NOD-like receptor signaling pathway
LNC_000301	XLOC_012159	-	12:22432248-22434702	0.973797	0.68245	0.512898	0.013	0.494105	Novel_lncRNA	co_location	ENSRNOG00000045952	Ephb4	EPH receptor B4 [Source:RGD Symbol;Acc:1583193]	GO:0044237,GO:0044260,GO:1901363,GO:0097159,GO:0043170,GO:0008152,GO:0071704,GO:0005488,GO:0044238,GO:0043226,GO:0005515,GO:0043227,GO:0032502,GO:0007275,GO:0044464,GO:0006796,GO:0005623,GO:0006793,GO:0048856,GO:0048731,GO:0044767,GO:0009653,GO:0002040,GO:0016310,GO:0009987,GO:0001525,GO:0043412,GO:0048514,GO:0044267,GO:0006464,GO:0036211,GO:0001944,GO:0043167,GO:0048646,GO:0001568,GO:0003674,GO:…	cellular metabolic process,cellular macromolecule metabolic process,heterocyclic compound binding,organic cyclic compound binding,macromolecule metabolic process,metabolic process,organic substance metabolic process,binding,primary metabolic process,organelle,protein binding,membrane-bounded organelle,developmental process,multicellular organismal development,cell part,phosphate-containing compou…	rno04360	Axon guidance
ENSRNOT00000091643	ENSRNOG00000054709	AABR07061382.2	4:120129193-120133017	3.23208	3.99841	-0.306963	0.0326	0.71759	Annotated_lncRNA	co_location	ENSRNOG00000059069	LOC685085	similar to 40S ribosomal protein S25 [Source:RGD Symbol;Acc:1583218]	--	--	--	--
ENSRNOT00000091643	ENSRNOG00000054709	AABR07061382.2	4:120129193-120133017	3.23208	3.99841	-0.306963	0.0326	0.71759	Annotated_lncRNA	co_location	ENSRNOG00000012347	Gata2	GATA binding protein 2 [Source:RGD Symbol;Acc:2664]	GO:0010467,GO:0071704,GO:0060341,GO:1901360,GO:0006725,GO:0090304,GO:0006139,GO:0044238,GO:0051049,GO:0032991,GO:0046483,GO:0043170,GO:0005488,GO:0005515,GO:0016070,GO:0006351,GO:0032386,GO:0006807,GO:0032774,GO:0003676,GO:0009059,GO:0051050,GO:0034641,GO:0008152,GO:0034645,GO:0097159,GO:0010468,GO:1901576,GO:1901362,GO:0045921,GO:0034654,GO:0051641,GO:1901363,GO:0060255,GO:0043234,GO:0009058,GO:…	gene expression,organic substance metabolic process,regulation of cellular localization,organic cyclic compound metabolic process,cellular aromatic compound metabolic process,nucleic acid metabolic process,nucleobase-containing compound metabolic process,primary metabolic process,regulation of transport,macromolecular complex,heterocycle metabolic process,macromolecule metabolic process,binding,p…	--	--
ENSRNOT00000091643	ENSRNOG00000054709	AABR07061382.2	4:120129193-120133017	3.23208	3.99841	-0.306963	0.0326	0.71759	Annotated_lncRNA	co_location	ENSRNOG00000034088	Dnajb8	DnaJ heat shock protein family (Hsp40) member B8 [Source:RGD Symbol;Acc:1561981]	GO:0071704,GO:0044238,GO:0043170,GO:0005488,GO:0005515,GO:0008152,GO:0044237,GO:0044260,GO:0022607,GO:0005634,GO:0043227,GO:0043231,GO:0005622,GO:0044085,GO:0043229,GO:0043226,GO:0044424,GO:0016043,GO:0044087,GO:0071840,GO:0044183,GO:0051128,GO:0051087,GO:0003674,GO:0051129,GO:0009987,GO:0090084,GO:0044464,GO:0090083,GO:0005623,GO:0050789,GO:0048519,GO:0070841,GO:0051082,GO:0008150,GO:0044444,GO:…	organic substance metabolic process,primary metabolic process,macromolecule metabolic process,binding,protein binding,metabolic process,cellular metabolic process,cellular macromolecule metabolic process,cellular component assembly,nucleus,membrane-bounded organelle,intracellular membrane-bounded organelle,intracellular,cellular component biogenesis,intracellular organelle,organelle,intracellular…	--	--
ENSRNOT00000091643	ENSRNOG00000054709	AABR07061382.2	4:120129193-120133017	3.23208	3.99841	-0.306963	0.0326	0.71759	Annotated_lncRNA	co_location	ENSRNOG00000034129	AABR07061382.1	--	--	--	--	--
ENSRNOT00000091643	ENSRNOG00000054709	AABR07061382.2	4:120129193-120133017	3.23208	3.99841	-0.306963	0.0326	0.71759	Annotated_lncRNA	co_location	ENSRNOG00000012954	Eefsec	eukaryotic elongation factor, selenocysteine-tRNA-specific [Source:RGD Symbol;Acc:1560552]	GO:0010467,GO:0071704,GO:0044238,GO:0032991,GO:0043170,GO:0005488,GO:0005515,GO:0006807,GO:0003676,GO:0009059,GO:0008152,GO:0034645,GO:0097159,GO:0010468,GO:1901576,GO:1901363,GO:0060255,GO:0009058,GO:0044237,GO:0044249,GO:0044260,GO:0043227,GO:2000112,GO:0010556,GO:0043231,GO:0005622,GO:0043167,GO:0031326,GO:0043229,GO:0009889,GO:0019222,GO:0043226,GO:0044424,GO:0080090,GO:0031323,GO:0003674,GO:…	gene expression,organic substance metabolic process,primary metabolic process,macromolecular complex,macromolecule metabolic process,binding,protein binding,nitrogen compound metabolic process,nucleic acid binding,macromolecule biosynthetic process,metabolic process,cellular macromolecule biosynthetic process,organic cyclic compound binding,regulation of gene expression,organic substance biosynth…	--	--
LNC_000807	XLOC_038420	-	5:109470912-109495664	1.74416	2.049	-0.23239	0.0084	0.39912	Novel_lncRNA	co_location	ENSRNOG00000006853	Elavl2	ELAV like neuron-specific RNA binding protein 2 [Source:RGD Symbol;Acc:628611]	GO:0005515,GO:0005488,GO:0003674,GO:0036094,GO:0097159,GO:1901363,GO:0000166,GO:1901265	protein binding,binding,molecular_function,small molecule binding,organic cyclic compound binding,heterocyclic compound binding,nucleotide binding,nucleoside phosphate binding	--	--
LNC_000557	XLOC_025268	-	2:210414138-210415329	0.256581	0.676748	-1.39921	0.04575	0.807868	Novel_lncRNA	co_location	ENSRNOG00000018290	Alx3	ALX homeobox 3 [Source:RGD Symbol;Acc:1359270]	GO:0044424,GO:0005622,GO:0010467,GO:0006725,GO:0006139,GO:0090304,GO:0046483,GO:1901360,GO:0043229,GO:0005488,GO:0034641,GO:0043226,GO:0005634,GO:0016070,GO:0006807,GO:0034645,GO:0044260,GO:0043170,GO:0009059,GO:0043227,GO:0043231,GO:0071704,GO:0060255,GO:0003674,GO:0006351,GO:0032774,GO:1901576,GO:0044237,GO:0044249,GO:0019219,GO:0009058,GO:0051171,GO:0080090,GO:0044238,GO:0044271,GO:1901362,GO:…	intracellular part,intracellular,gene expression,cellular aromatic compound metabolic process,nucleobase-containing compound metabolic process,nucleic acid metabolic process,heterocycle metabolic process,organic cyclic compound metabolic process,intracellular organelle,binding,cellular nitrogen compound metabolic process,organelle,nucleus,RNA metabolic process,nitrogen compound metabolic process,…	--	--
LNC_000557	XLOC_025268	-	2:210414138-210415329	0.256581	0.676748	-1.39921	0.04575	0.807868	Novel_lncRNA	co_location	ENSRNOG00000018293	Strip1	striatin interacting protein 1 [Source:RGD Symbol;Acc:1564249]	GO:0005515,GO:0044424,GO:0005622,GO:0043229,GO:0005488,GO:0043226,GO:0005634,GO:0043227,GO:0043231,GO:0003674,GO:0005737,GO:0051128,GO:0044464,GO:0005623,GO:0048869,GO:0022604,GO:0006996,GO:0032502,GO:0070062,GO:0043230,GO:0065010,GO:0007010,GO:0044767,GO:0071840,GO:0030029,GO:0022603,GO:0048856,GO:0030036,GO:0016043,GO:0032989,GO:0000902,GO:0031988,GO:0044763,GO:0008150,GO:0009987,GO:0030866,GO:…	protein binding,intracellular part,intracellular,intracellular organelle,binding,organelle,nucleus,membrane-bounded organelle,intracellular membrane-bounded organelle,molecular_function,cytoplasm,regulation of cellular component organization,cell part,cell,cellular developmental process,regulation of cell morphogenesis,organelle organization,developmental process,extracellular vesicular exosome,e…	--	--
LNC_000557	XLOC_025268	-	2:210414138-210415329	0.256581	0.676748	-1.39921	0.04575	0.807868	Novel_lncRNA	co_location	ENSRNOG00000018569	Ahcyl1	adenosylhomocysteinase-like 1 [Source:RGD Symbol;Acc:1309768]	GO:0003676,GO:0005515,GO:0097159,GO:1901363,GO:0010467,GO:0016070,GO:0090304,GO:0060255,GO:0010468,GO:0006725,GO:0006139,GO:0010035,GO:0046483,GO:0051252,GO:1901360,GO:0005488,GO:0044459,GO:0010038,GO:0034220,GO:0080090,GO:0051592,GO:0010959,GO:0048518,GO:0004013,GO:0016802,GO:0019222,GO:0030001,GO:0031323,GO:0034641,GO:0044260,GO:0051049,GO:0046907,GO:0019219,GO:0051641,GO:0071704,GO:0006807,GO:…	nucleic acid binding,protein binding,organic cyclic compound binding,heterocyclic compound binding,gene expression,RNA metabolic process,nucleic acid metabolic process,regulation of macromolecule metabolic process,regulation of gene expression,cellular aromatic compound metabolic process,nucleobase-containing compound metabolic process,response to inorganic substance,heterocycle metabolic process…	rno00270,rno01100	Cysteine and methionine metabolism,Metabolic pathways
LNC_000550	XLOC_025131	-	2:198486658-198491332	1.11052	1.4461	-0.380939	0.00345	0.245402	Novel_lncRNA	co_location	ENSRNOG00000053081	LOC690126	hypothetical protein LOC690126 [Source:RGD Symbol;Acc:1584042]	GO:0005515,GO:0044424,GO:0005622,GO:0043229,GO:0005488,GO:0046983,GO:0043226,GO:0005634,GO:0043227,GO:0043231,GO:0046982,GO:0003674,GO:0003676,GO:0097159,GO:0044464,GO:0005623,GO:1901363,GO:0003677,GO:0005575	protein binding,intracellular part,intracellular,intracellular organelle,binding,protein dimerization activity,organelle,nucleus,membrane-bounded organelle,intracellular membrane-bounded organelle,protein heterodimerization activity,molecular_function,nucleic acid binding,organic cyclic compound binding,cell part,cell,heterocyclic compound binding,DNA binding,cellular_component	rno05034,rno05322,rno05202	Alcoholism,Systemic lupus erythematosus,Transcriptional misregulation in cancer
LNC_000550	XLOC_025131	-	2:198486658-198491332	1.11052	1.4461	-0.380939	0.00345	0.245402	Novel_lncRNA	co_location	ENSRNOG00000021199	Fcgr1a	Fc fragment of IgG receptor Ia [Source:RGD Symbol;Acc:1309912]	GO:0005515,GO:0005488,GO:0014070,GO:1901700,GO:0033993,GO:0009719,GO:0003674,GO:0010033,GO:0097305,GO:0006898,GO:0048545,GO:0071871,GO:0043627,GO:0032355,GO:0071867,GO:0071869,GO:1901698,GO:0006897,GO:0001788,GO:0031774,GO:0050764,GO:0051128,GO:0044464,GO:0006810,GO:0005623,GO:0002478,GO:0010243,GO:0051234,GO:0044765,GO:0030100,GO:0019884,GO:0045807,GO:0051130,GO:0051179,GO:0042590,GO:0001794,GO:…	protein binding,binding,response to organic cyclic compound,response to oxygen-containing compound,response to lipid,response to endogenous stimulus,molecular_function,response to organic substance,response to alcohol,receptor-mediated endocytosis,response to steroid hormone stimulus,response to epinephrine stimulus,response to estrogen stimulus,response to estradiol stimulus,response to monoamin…	rno05322,rno04380,rno04666,rno05140,rno04145,rno05152,rno05202,rno04640,rno05150	Systemic lupus erythematosus,Osteoclast differentiation,Fc gamma R-mediated phagocytosis,Leishmaniasis,Phagosome,Tuberculosis,Transcriptional misregulation in cancer,Hematopoietic cell lineage,Staphylococcus aureus infection
LNC_000550	XLOC_025131	-	2:198486658-198491332	1.11052	1.4461	-0.380939	0.00345	0.245402	Novel_lncRNA	co_location	ENSRNOG00000052555	Hist2h2aa3	histone cluster 2, H2aa3 [Source:RGD Symbol;Acc:1307165]	GO:0005515,GO:0044424,GO:0005622,GO:0010467,GO:0006725,GO:0006139,GO:0090304,GO:0046483,GO:0043228,GO:0043232,GO:1901360,GO:0043229,GO:0005488,GO:0032991,GO:0046983,GO:0034641,GO:0043226,GO:0005634,GO:0016070,GO:0044428,GO:0006807,GO:0044446,GO:0034645,GO:0044260,GO:0043170,GO:0009059,GO:0043227,GO:0043231,GO:0044422,GO:0046982,GO:0071704,GO:0060255,GO:0003674,GO:0006351,GO:0032774,GO:1901576,GO:…	protein binding,intracellular part,intracellular,gene expression,cellular aromatic compound metabolic process,nucleobase-containing compound metabolic process,nucleic acid metabolic process,heterocycle metabolic process,non-membrane-bounded organelle,intracellular non-membrane-bounded organelle,organic cyclic compound metabolic process,intracellular organelle,binding,macromolecular complex,protei…	rno05034,rno05322	Alcoholism,Systemic lupus erythematosus
LNC_000550	XLOC_025131	-	2:198486658-198491332	1.11052	1.4461	-0.380939	0.00345	0.245402	Novel_lncRNA	co_location	ENSRNOG00000032224	Hist1h4b	histone cluster 1, H4b [Source:RGD Symbol;Acc:620814]	GO:0005515,GO:0044424,GO:0005622,GO:0010467,GO:0006725,GO:0006139,GO:0090304,GO:0046483,GO:1901360,GO:0043229,GO:0005488,GO:0046983,GO:0034641,GO:0043226,GO:0005634,GO:0016070,GO:0044428,GO:0006807,GO:0044446,GO:0034645,GO:0044260,GO:0043170,GO:0009059,GO:0043227,GO:0043231,GO:0044422,GO:0046982,GO:0071704,GO:0003674,GO:0006351,GO:0032774,GO:1901576,GO:0044237,GO:0044249,GO:0009058,GO:0031974,GO:…	protein binding,intracellular part,intracellular,gene expression,cellular aromatic compound metabolic process,nucleobase-containing compound metabolic process,nucleic acid metabolic process,heterocycle metabolic process,organic cyclic compound metabolic process,intracellular organelle,binding,protein dimerization activity,cellular nitrogen compound metabolic process,organelle,nucleus,RNA metaboli…	rno05034,rno05322,rno05203	Alcoholism,Systemic lupus erythematosus,Viral carcinogenesis
LNC_000550	XLOC_025131	-	2:198486658-198491332	1.11052	1.4461	-0.380939	0.00345	0.245402	Novel_lncRNA	co_location	ENSRNOG00000060366	LOC690126	hypothetical protein LOC690126 [Source:RGD Symbol;Acc:1584042]	GO:0005622,GO:0044424,GO:0003676,GO:0043229,GO:0043231,GO:1901363,GO:0097159,GO:0043226,GO:0043227,GO:0005488,GO:0005634,GO:0046982,GO:0003677,GO:0044464,GO:0005623,GO:0005515,GO:0046983,GO:0003674,GO:0005575	intracellular,intracellular part,nucleic acid binding,intracellular organelle,intracellular membrane-bounded organelle,heterocyclic compound binding,organic cyclic compound binding,organelle,membrane-bounded organelle,binding,nucleus,protein heterodimerization activity,DNA binding,cell part,cell,protein binding,protein dimerization activity,molecular_function,cellular_component	rno05034,rno05322,rno05202	Alcoholism,Systemic lupus erythematosus,Transcriptional misregulation in cancer
LNC_000550	XLOC_025131	-	2:198486658-198491332	1.11052	1.4461	-0.380939	0.00345	0.245402	Novel_lncRNA	co_location	ENSRNOG00000059093	--	--	GO:0005515,GO:0044424,GO:0005622,GO:0043228,GO:0043232,GO:0043229,GO:0005488,GO:0032991,GO:0046983,GO:0043226,GO:0005634,GO:0044446,GO:0043227,GO:0043231,GO:0044422,GO:0046982,GO:0003674,GO:0044427,GO:0005694,GO:0000785,GO:0003676,GO:0097159,GO:0044464,GO:0005623,GO:1901363,GO:0000786,GO:0003677,GO:0032993,GO:0005575	protein binding,intracellular part,intracellular,non-membrane-bounded organelle,intracellular non-membrane-bounded organelle,intracellular organelle,binding,macromolecular complex,protein dimerization activity,organelle,nucleus,intracellular organelle part,membrane-bounded organelle,intracellular membrane-bounded organelle,organelle part,protein heterodimerization activity,molecular_function,chro…	rno05034,rno05322,rno05203	Alcoholism,Systemic lupus erythematosus,Viral carcinogenesis
LNC_000144	XLOC_006748	-	10:35510018-35525511	1.92617	2.22572	-0.208536	0.0124	0.485767	Novel_lncRNA	co_location	ENSRNOG00000003005	Rasgef1c	RasGEF domain family, member 1C [Source:RGD Symbol;Acc:1311549]	GO:0005622,GO:0031323,GO:0080090,GO:0019222,GO:0044237,GO:0019219,GO:0051171,GO:1901360,GO:0046483,GO:0006725,GO:0006139,GO:0034641,GO:0006807,GO:0008152,GO:0071704,GO:0044238,GO:0006796,GO:0044464,GO:0006793,GO:0005623,GO:0035556,GO:0019220,GO:0051174,GO:0065009,GO:0031329,GO:0009894,GO:0050789,GO:0050790,GO:0050794,GO:0065007,GO:0044248,GO:0003674,GO:0009056,GO:0044710,GO:0044093,GO:0043085,GO:…	intracellular,regulation of cellular metabolic process,regulation of primary metabolic process,regulation of metabolic process,cellular metabolic process,regulation of nucleobase-containing compound metabolic process,regulation of nitrogen compound metabolic process,organic cyclic compound metabolic process,heterocycle metabolic process,cellular aromatic compound metabolic process,nucleobase-cont…	--	--
LNC_000144	XLOC_006748	-	10:35510018-35525511	1.92617	2.22572	-0.208536	0.0124	0.485767	Novel_lncRNA	co_location	ENSRNOG00000046330	Rnf130	ring finger protein 130 [Source:MGI Symbol;Acc:MGI:1891717]	GO:0044424,GO:0005622,GO:0043229,GO:0005488,GO:0043226,GO:0005634,GO:0044260,GO:0043170,GO:0043227,GO:0043231,GO:0071704,GO:0003674,GO:0044237,GO:0005737,GO:0044238,GO:0008152,GO:0044464,GO:0005623,GO:0043167,GO:0003824,GO:0008219,GO:0016265,GO:0044763,GO:0043169,GO:0046872,GO:0044267,GO:0008150,GO:0009987,GO:0012501,GO:0044699,GO:0005575,GO:0016874,GO:0019538,GO:0043412,GO:0016879,GO:0016881,GO:…	intracellular part,intracellular,intracellular organelle,binding,organelle,nucleus,cellular macromolecule metabolic process,macromolecule metabolic process,membrane-bounded organelle,intracellular membrane-bounded organelle,organic substance metabolic process,molecular_function,cellular metabolic process,cytoplasm,primary metabolic process,metabolic process,cell part,cell,ion binding,catalytic ac…	--	--
ENSRNOT00000092986	ENSRNOG00000062152	Rn60_Y_0001.1	Y:70662-93030	2.86067	4.56485	-0.674216	0.0413	0.781844	Annotated_lncRNA	co_location	ENSRNOG00000053042	LOC103694540	zinc finger Y-chromosomal protein 2 [Source:RGD Symbol;Acc:9203794]	GO:0010467,GO:0071704,GO:1901360,GO:0006725,GO:0090304,GO:0006139,GO:0044238,GO:0046483,GO:0043170,GO:0005488,GO:0016070,GO:0006351,GO:0006807,GO:0032774,GO:0003676,GO:0009059,GO:0034641,GO:0008152,GO:0034645,GO:0097159,GO:0010468,GO:1901576,GO:1901362,GO:0034654,GO:1901363,GO:0060255,GO:0009058,GO:0018130,GO:0019438,GO:0044237,GO:0043169,GO:0044271,GO:0044249,GO:0003677,GO:0051252,GO:0044260,GO:…	gene expression,organic substance metabolic process,organic cyclic compound metabolic process,cellular aromatic compound metabolic process,nucleic acid metabolic process,nucleobase-containing compound metabolic process,primary metabolic process,heterocycle metabolic process,macromolecule metabolic process,binding,RNA metabolic process,transcription, DNA-dependent,nitrogen compound metabolic proce…	--	--
ENSRNOT00000092986	ENSRNOG00000062152	Rn60_Y_0001.1	Y:70662-93030	2.86067	4.56485	-0.674216	0.0413	0.781844	Annotated_lncRNA	co_location	ENSRNOG00000054648	Tspy1	testis specific protein, Y-linked 1 [Source:RGD Symbol;Acc:3912]	GO:0071704,GO:1901360,GO:0006725,GO:0090304,GO:0006139,GO:0044238,GO:0046483,GO:0043170,GO:0005488,GO:0005515,GO:0006807,GO:0065003,GO:0034641,GO:0008152,GO:0043933,GO:0044237,GO:0006325,GO:0051276,GO:0044260,GO:0022607,GO:0005634,GO:0043227,GO:0043231,GO:0005622,GO:0044085,GO:0043229,GO:0007275,GO:0043226,GO:0044424,GO:0034622,GO:0016043,GO:0032502,GO:0071840,GO:0006996,GO:0030154,GO:0048869,GO:…	organic substance metabolic process,organic cyclic compound metabolic process,cellular aromatic compound metabolic process,nucleic acid metabolic process,nucleobase-containing compound metabolic process,primary metabolic process,heterocycle metabolic process,macromolecule metabolic process,binding,protein binding,nitrogen compound metabolic process,macromolecular complex assembly,cellular nitroge…	--	--
ENSRNOT00000080464	ENSRNOG00000059041	AC141169.6	9:69896212-69903782	1.89202	2.26697	-0.260838	0.0184	0.569618	Annotated_lncRNA	co_location	ENSRNOG00000024272	Ino80d	INO80 complex subunit D [Source:RGD Symbol;Acc:1304808]	GO:0044424,GO:0005622,GO:0043229,GO:0043226,GO:0005634,GO:0043227,GO:0043231,GO:0003674,GO:0044464,GO:0005623,GO:0008150,GO:0005575	intracellular part,intracellular,intracellular organelle,organelle,nucleus,membrane-bounded organelle,intracellular membrane-bounded organelle,molecular_function,cell part,cell,biological_process,cellular_component	--	--
ENSRNOT00000080464	ENSRNOG00000059041	AC141169.6	9:69896212-69903782	1.89202	2.26697	-0.260838	0.0184	0.569618	Annotated_lncRNA	co_location	ENSRNOG00000024186	Eef1b2	eukaryotic translation elongation factor 1 beta 2 [Source:RGD Symbol;Acc:1311415]	GO:0005515,GO:0044424,GO:0005622,GO:0010467,GO:0005488,GO:0032991,GO:0034645,GO:0044260,GO:0043170,GO:0009059,GO:0006412,GO:1901700,GO:0071704,GO:0003674,GO:0010033,GO:0043234,GO:0097305,GO:1901576,GO:0044237,GO:0044249,GO:0009058,GO:0005737,GO:0044238,GO:0003676,GO:0008152,GO:0097159,GO:0044444,GO:0044464,GO:0005623,GO:1901363,GO:0005853,GO:0045471,GO:0003746,GO:0042221,GO:0006414,GO:0044267,GO:…	protein binding,intracellular part,intracellular,gene expression,binding,macromolecular complex,cellular macromolecule biosynthetic process,cellular macromolecule metabolic process,macromolecule metabolic process,macromolecule biosynthetic process,translation,response to oxygen-containing compound,organic substance metabolic process,molecular_function,response to organic substance,protein complex…	--	--
ENSRNOT00000080464	ENSRNOG00000059041	AC141169.6	9:69896212-69903782	1.89202	2.26697	-0.260838	0.0184	0.569618	Annotated_lncRNA	co_location	ENSRNOG00000011849	Ndufs1	NADH dehydrogenase (ubiquinone) Fe-S protein 1 [Source:RGD Symbol;Acc:1359670]	GO:0005515,GO:0044424,GO:0005622,GO:0006725,GO:0006139,GO:0046483,GO:1901360,GO:0043229,GO:0005488,GO:0032991,GO:0034641,GO:0043226,GO:0006807,GO:0044446,GO:0043227,GO:0043231,GO:0044422,GO:0031967,GO:0071704,GO:0031975,GO:0003674,GO:0043234,GO:0019866,GO:0044455,GO:0044237,GO:0031974,GO:0005737,GO:0044238,GO:0005743,GO:0007005,GO:0008152,GO:0044444,GO:0031970,GO:0044464,GO:0005623,GO:0005739,GO:…	protein binding,intracellular part,intracellular,cellular aromatic compound metabolic process,nucleobase-containing compound metabolic process,heterocycle metabolic process,organic cyclic compound metabolic process,intracellular organelle,binding,macromolecular complex,cellular nitrogen compound metabolic process,organelle,nitrogen compound metabolic process,intracellular organelle part,membrane-…	rno04932,rno05010,rno05012,rno05016,rno00190,rno01100	Non-alcoholic fatty liver disease (NAFLD),Alzheimer's disease,Parkinson's disease,Huntington's disease,Oxidative phosphorylation,Metabolic pathways
ENSRNOT00000080464	ENSRNOG00000059041	AC141169.6	9:69896212-69903782	1.89202	2.26697	-0.260838	0.0184	0.569618	Annotated_lncRNA	co_location	ENSRNOG00000045532	Gpr1	G protein-coupled receptor 1 [Source:RGD Symbol;Acc:2728]	GO:0005515,GO:0005488,GO:0003674,GO:0044763,GO:0008150,GO:0009987,GO:0044699,GO:0005575,GO:0050794,GO:0050789,GO:0051716,GO:0065007,GO:0050896,GO:0007165,GO:0007154,GO:0016020,GO:0044700,GO:0023052,GO:0044425,GO:0007166,GO:0004871,GO:0060089,GO:0016021,GO:0038023,GO:0031224,GO:0004872,GO:0004888,GO:0007186,GO:0004930	protein binding,binding,molecular_function,single-organism cellular process,biological_process,cellular process,single-organism process,cellular_component,regulation of cellular process,regulation of biological process,cellular response to stimulus,biological regulation,response to stimulus,signal transduction,cell communication,membrane,single organism signaling,signaling,membrane part,cell surf…	--	--
ENSRNOT00000080464	ENSRNOG00000059041	AC141169.6	9:69896212-69903782	1.89202	2.26697	-0.260838	0.0184	0.569618	Annotated_lncRNA	co_expression	ENSRNOG00000016816	Phf2	PHD finger protein 2 [Source:RGD Symbol;Acc:1305228]	GO:0043170,GO:0044260,GO:0044238,GO:0019538,GO:0046872,GO:0043169,GO:0044267,GO:0071704,GO:0043412,GO:0008152,GO:0006464,GO:0036211,GO:0044237,GO:0005634,GO:0033169,GO:0043167,GO:0005622,GO:0048523,GO:0090304,GO:0048519,GO:0010467,GO:0016070,GO:0070076,GO:0044424,GO:0016577,GO:0005488,GO:0006482,GO:0008214,GO:0061187,GO:0061188,GO:0034645,GO:0060255,GO:0006139,GO:0009059,GO:0009058,GO:0044249,GO:…	macromolecule metabolic process,cellular macromolecule metabolic process,primary metabolic process,protein metabolic process,metal ion binding,cation binding,cellular protein metabolic process,organic substance metabolic process,macromolecule modification,metabolic process,cellular protein modification process,protein modification process,cellular metabolic process,nucleus,histone H3-K9 demethyla…	--	--
LNC_000035	XLOC_001986	-	1:198100585-198111811	1.0066	1.28934	-0.357141	0.02155	0.609235	Novel_lncRNA	co_location	ENSRNOG00000019245	Sgf29	SAGA complex associated factor 29 [Source:RGD Symbol;Acc:1310609]	GO:0044249,GO:0009058,GO:1901576,GO:1901362,GO:0005622,GO:0034645,GO:0019438,GO:0009059,GO:0018130,GO:0034654,GO:0006351,GO:0044271,GO:0044237,GO:0032774,GO:0010467,GO:0031326,GO:0009889,GO:0006355,GO:2001141,GO:1901360,GO:0006725,GO:0016070,GO:0044260,GO:2000112,GO:0051252,GO:0006139,GO:0031323,GO:0046483,GO:0080090,GO:0060255,GO:0010556,GO:0090304,GO:0051171,GO:0019219,GO:0010468,GO:0034641,GO:…	cellular biosynthetic process,biosynthetic process,organic substance biosynthetic process,organic cyclic compound biosynthetic process,intracellular,cellular macromolecule biosynthetic process,aromatic compound biosynthetic process,macromolecule biosynthetic process,heterocycle biosynthetic process,nucleobase-containing compound biosynthetic process,transcription, DNA-dependent,cellular nitrogen …	--	--
LNC_000035	XLOC_001986	-	1:198100585-198111811	1.0066	1.28934	-0.357141	0.02155	0.609235	Novel_lncRNA	co_location	ENSRNOG00000019430	Coro1a	coronin 1A [Source:RGD Symbol;Acc:620009]	GO:0005515,GO:0044424,GO:0005622,GO:0043228,GO:0043232,GO:0043229,GO:0005488,GO:0032991,GO:0046983,GO:0043226,GO:0044446,GO:0043227,GO:0043231,GO:0044422,GO:0009719,GO:0003674,GO:0010033,GO:0043234,GO:0006461,GO:0070271,GO:0043320,GO:0005737,GO:0065003,GO:0008092,GO:0005856,GO:1990090,GO:0032271,GO:0061502,GO:0031252,GO:0071822,GO:0006897,GO:0044444,GO:0051129,GO:0003779,GO:0030027,GO:0030154,GO:…	protein binding,intracellular part,intracellular,non-membrane-bounded organelle,intracellular non-membrane-bounded organelle,intracellular organelle,binding,macromolecular complex,protein dimerization activity,organelle,intracellular organelle part,membrane-bounded organelle,intracellular membrane-bounded organelle,organelle part,response to endogenous stimulus,molecular_function,response to orga…	rno04145,rno05152	Phagosome,Tuberculosis
LNC_000035	XLOC_001986	-	1:198100585-198111811	1.0066	1.28934	-0.357141	0.02155	0.609235	Novel_lncRNA	co_location	ENSRNOG00000050922	Nupr1l1	nuclear protein, transcriptional regulator, 1-like 1 [Source:RGD Symbol;Acc:9125019]	--	--	--	--
LNC_000035	XLOC_001986	-	1:198100585-198111811	1.0066	1.28934	-0.357141	0.02155	0.609235	Novel_lncRNA	co_location	ENSRNOG00000019685	Gdpd3	glycerophosphodiester phosphodiesterase domain containing 3 [Source:RGD Symbol;Acc:1308386]	GO:0043226,GO:0043227,GO:0071704,GO:0003674,GO:0044238,GO:0008152,GO:0016787,GO:0042578,GO:0070062,GO:0043230,GO:0065010,GO:0008081,GO:0008889,GO:0004622,GO:0016298,GO:0044710,GO:0004620,GO:0016788,GO:0003824,GO:0031988,GO:0008150,GO:0031982,GO:0005575,GO:0006629,GO:0044421,GO:0052689,GO:0005576,GO:0016020,GO:0044425,GO:0016021,GO:0031224	organelle,membrane-bounded organelle,organic substance metabolic process,molecular_function,primary metabolic process,metabolic process,hydrolase activity,phosphoric ester hydrolase activity,extracellular vesicular exosome,extracellular organelle,extracellular membrane-bounded organelle,phosphoric diester hydrolase activity,glycerophosphodiester phosphodiesterase activity,lysophospholipase activi…	--	--
LNC_000035	XLOC_001986	-	1:198100585-198111811	1.0066	1.28934	-0.357141	0.02155	0.609235	Novel_lncRNA	co_location	ENSRNOG00000019369	Slx1b	SLX1 structure-specific endonuclease subunit homolog B (S. cerevisiae) [Source:RGD Symbol;Acc:1311568]	GO:0005622,GO:0044237,GO:1901360,GO:0006725,GO:0044260,GO:0006139,GO:0046483,GO:0090304,GO:0034641,GO:0043229,GO:0043170,GO:0006807,GO:0044424,GO:0008152,GO:0071704,GO:0043231,GO:0005488,GO:0044238,GO:0005634,GO:0043226,GO:0043227,GO:0046872,GO:0043169,GO:0044446,GO:0044422,GO:0031981,GO:0043233,GO:0044428,GO:0070013,GO:0031974,GO:0044464,GO:0005623,GO:0033554,GO:0009987,GO:0006950,GO:0044454,GO:…	intracellular,cellular metabolic process,organic cyclic compound metabolic process,cellular aromatic compound metabolic process,cellular macromolecule metabolic process,nucleobase-containing compound metabolic process,heterocycle metabolic process,nucleic acid metabolic process,cellular nitrogen compound metabolic process,intracellular organelle,macromolecule metabolic process,nitrogen compound m…	rno03460	Fanconi anemia pathway
LNC_000035	XLOC_001986	-	1:198100585-198111811	1.0066	1.28934	-0.357141	0.02155	0.609235	Novel_lncRNA	co_location	ENSRNOG00000017403	Apobr	apolipoprotein B receptor [Source:RGD Symbol;Acc:1565169]	GO:0071704,GO:0003674,GO:0006898,GO:0044237,GO:0044238,GO:0008152,GO:0006897,GO:0071702,GO:0006810,GO:0051234,GO:0044765,GO:0051179,GO:0030229,GO:0016192,GO:0033036,GO:0044710,GO:0030228,GO:0046486,GO:0044255,GO:0008150,GO:0009987,GO:0044699,GO:0006869,GO:0005575,GO:0006641,GO:0006639,GO:0006638,GO:0010876,GO:0006629,GO:0038024,GO:0016020,GO:0004872	organic substance metabolic process,molecular_function,receptor-mediated endocytosis,cellular metabolic process,primary metabolic process,metabolic process,endocytosis,organic substance transport,transport,establishment of localization,single-organism transport,localization,very-low-density lipoprotein particle receptor activity,vesicle-mediated transport,macromolecule localization,single-organis…	--	--
LNC_000035	XLOC_001986	-	1:198100585-198111811	1.0066	1.28934	-0.357141	0.02155	0.609235	Novel_lncRNA	co_location	ENSRNOG00000019342	Sult1a1	sulfotransferase family 1A member 1 [Source:RGD Symbol;Acc:3767]	GO:0005515,GO:0044424,GO:0005622,GO:0006725,GO:1901360,GO:0005488,GO:0046983,GO:0006807,GO:0014070,GO:0033993,GO:0009719,GO:0071704,GO:0003674,GO:0010033,GO:0048545,GO:0009636,GO:0044237,GO:0005737,GO:0044238,GO:0036094,GO:0018960,GO:0032559,GO:0008152,GO:0097159,GO:0030554,GO:0044444,GO:0032555,GO:0044464,GO:0017085,GO:0032550,GO:0005623,GO:1901363,GO:0017076,GO:0001883,GO:0032549,GO:0001882,GO:…	protein binding,intracellular part,intracellular,cellular aromatic compound metabolic process,organic cyclic compound metabolic process,binding,protein dimerization activity,nitrogen compound metabolic process,response to organic cyclic compound,response to lipid,response to endogenous stimulus,organic substance metabolic process,molecular_function,response to organic substance,response to steroi…	rno05204	Chemical carcinogenesis
LNC_000035	XLOC_001986	-	1:198100585-198111811	1.0066	1.28934	-0.357141	0.02155	0.609235	Novel_lncRNA	co_location	ENSRNOG00000047988	RGD1565363	similar to RIKEN cDNA 1110025L05 [Source:RGD Symbol;Acc:1565363]	--	--	--	--
LNC_000035	XLOC_001986	-	1:198100585-198111811	1.0066	1.28934	-0.357141	0.02155	0.609235	Novel_lncRNA	co_location	ENSRNOG00000019170	Il27	interleukin 27 [Source:RGD Symbol;Acc:1561420]	GO:0005515,GO:0005488,GO:0043170,GO:0009059,GO:0071704,GO:0060255,GO:0003674,GO:1901576,GO:0044237,GO:0044249,GO:0009058,GO:0080090,GO:0044238,GO:0031323,GO:0010556,GO:0008152,GO:0031326,GO:0019222,GO:0030154,GO:0031328,GO:0009889,GO:0009891,GO:0010557,GO:0045523,GO:0048869,GO:0010604,GO:0007275,GO:0002285,GO:0032502,GO:0048522,GO:0031325,GO:0032609,GO:0045625,GO:0009893,GO:0044767,GO:0048518,GO:…	protein binding,binding,macromolecule metabolic process,macromolecule biosynthetic process,organic substance metabolic process,regulation of macromolecule metabolic process,molecular_function,organic substance biosynthetic process,cellular metabolic process,cellular biosynthetic process,biosynthetic process,regulation of primary metabolic process,primary metabolic process,regulation of cellular m…	--	--
LNC_000035	XLOC_001986	-	1:198100585-198111811	1.0066	1.28934	-0.357141	0.02155	0.609235	Novel_lncRNA	co_location	ENSRNOG00000053583	Mapk3	mitogen activated protein kinase 3 [Source:RGD Symbol;Acc:3046]	GO:0005515,GO:0044424,GO:0005622,GO:0010467,GO:0006725,GO:0006139,GO:0090304,GO:0046483,GO:0043228,GO:0043232,GO:1901360,GO:0043229,GO:0005488,GO:0032991,GO:0034641,GO:0043226,GO:0005634,GO:0016070,GO:0044428,GO:0006807,GO:0044446,GO:0034645,GO:0044260,GO:0043170,GO:0009059,GO:0043227,GO:0043231,GO:0014070,GO:0006412,GO:0044422,GO:1901700,GO:0033993,GO:0009719,GO:0031967,GO:0071704,GO:0031975,GO:…	protein binding,intracellular part,intracellular,gene expression,cellular aromatic compound metabolic process,nucleobase-containing compound metabolic process,nucleic acid metabolic process,heterocycle metabolic process,non-membrane-bounded organelle,intracellular non-membrane-bounded organelle,organic cyclic compound metabolic process,intracellular organelle,binding,macromolecular complex,cellul…	rno05034,rno05132,rno05133,rno04611,rno04380,rno04540,rno04022,rno04666,rno05140,rno04724,rno04921,rno04370,rno05203,rno04015,rno04914,rno04668,rno04725,rno04810,rno05010,rno04114,rno04510,rno04320,rno04720,rno04912,rno04024,rno04664,rno04713,rno04620,rno04662,rno04917,rno04010,rno05152,rno04723,rno04660,rno04068,rno04621,rno04910,rno05214,rno04014,rno05205,rno05164,rno04261,rno04726,rno04722,rno…	Alcoholism,Salmonella infection,Pertussis,Platelet activation,Osteoclast differentiation,Gap junction,cGMP-PKG signaling pathway,Fc gamma R-mediated phagocytosis,Leishmaniasis,Glutamatergic synapse,Oxytocin signaling pathway,VEGF signaling pathway,Viral carcinogenesis,Rap1 signaling pathway,Progesterone-mediated oocyte maturation,TNF signaling pathway,Cholinergic synapse,Regulation of actin cytos…
LNC_000610	XLOC_027171	-	2:210287039-210298946	0.836129	1.05032	-0.329035	0.00195	0.176419	Novel_lncRNA	co_location	ENSRNOG00000018290	Alx3	ALX homeobox 3 [Source:RGD Symbol;Acc:1359270]	GO:0044424,GO:0005622,GO:0010467,GO:0006725,GO:0006139,GO:0090304,GO:0046483,GO:1901360,GO:0043229,GO:0005488,GO:0034641,GO:0043226,GO:0005634,GO:0016070,GO:0006807,GO:0034645,GO:0044260,GO:0043170,GO:0009059,GO:0043227,GO:0043231,GO:0071704,GO:0060255,GO:0003674,GO:0006351,GO:0032774,GO:1901576,GO:0044237,GO:0044249,GO:0019219,GO:0009058,GO:0051171,GO:0080090,GO:0044238,GO:0044271,GO:1901362,GO:…	intracellular part,intracellular,gene expression,cellular aromatic compound metabolic process,nucleobase-containing compound metabolic process,nucleic acid metabolic process,heterocycle metabolic process,organic cyclic compound metabolic process,intracellular organelle,binding,cellular nitrogen compound metabolic process,organelle,nucleus,RNA metabolic process,nitrogen compound metabolic process,…	--	--
LNC_000610	XLOC_027171	-	2:210287039-210298946	0.836129	1.05032	-0.329035	0.00195	0.176419	Novel_lncRNA	co_location	ENSRNOG00000050090	Slc6a17	solute carrier family 6 member 17 [Source:RGD Symbol;Acc:1587185]	GO:0044424,GO:0005622,GO:0043229,GO:0043226,GO:0044446,GO:0043227,GO:0043231,GO:0044422,GO:0003674,GO:0005215,GO:0005737,GO:0045202,GO:0022892,GO:0055085,GO:0008324,GO:0015816,GO:0044444,GO:0044464,GO:0071702,GO:0006810,GO:0005623,GO:0022857,GO:0003333,GO:0051234,GO:0022891,GO:0044765,GO:0015803,GO:0015820,GO:0030135,GO:0006865,GO:0015075,GO:0044456,GO:0030136,GO:0051179,GO:0034220,GO:0008021,GO:…	intracellular part,intracellular,intracellular organelle,organelle,intracellular organelle part,membrane-bounded organelle,intracellular membrane-bounded organelle,organelle part,molecular_function,transporter activity,cytoplasm,synapse,substrate-specific transporter activity,transmembrane transport,cation transmembrane transporter activity,glycine transport,cytoplasmic part,cell part,organic sub…	--	--
LNC_000610	XLOC_027171	-	2:210287039-210298946	0.836129	1.05032	-0.329035	0.00195	0.176419	Novel_lncRNA	co_location	ENSRNOG00000060988	Kcnc4	potassium voltage-gated channel subfamily C member 4 [Source:RGD Symbol;Acc:1589169]	GO:0003001,GO:0023061,GO:0032940,GO:0046903,GO:0007267,GO:0051046,GO:0044085,GO:0051239,GO:0032991,GO:0044464,GO:0005623,GO:0060341,GO:0071840,GO:0010646,GO:0023051,GO:0015077,GO:0065003,GO:0022607,GO:0051049,GO:0043933,GO:0007268,GO:0051259,GO:0051260,GO:0051649,GO:0019226,GO:0016043,GO:0045202,GO:0035637,GO:0030424,GO:0022890,GO:0044057,GO:0008076,GO:0033267,GO:0065008,GO:0034705,GO:0071822,GO:…	generation of a signal involved in cell-cell signaling,signal release,secretion by cell,secretion,cell-cell signaling,regulation of secretion,cellular component biogenesis,regulation of multicellular organismal process,macromolecular complex,cell part,cell,regulation of cellular localization,cellular component organization or biogenesis,regulation of cell communication,regulation of signaling,mon…	--	--
LNC_000610	XLOC_027171	-	2:210287039-210298946	0.836129	1.05032	-0.329035	0.00195	0.176419	Novel_lncRNA	co_location	ENSRNOG00000018293	Strip1	striatin interacting protein 1 [Source:RGD Symbol;Acc:1564249]	GO:0005515,GO:0044424,GO:0005622,GO:0043229,GO:0005488,GO:0043226,GO:0005634,GO:0043227,GO:0043231,GO:0003674,GO:0005737,GO:0051128,GO:0044464,GO:0005623,GO:0048869,GO:0022604,GO:0006996,GO:0032502,GO:0070062,GO:0043230,GO:0065010,GO:0007010,GO:0044767,GO:0071840,GO:0030029,GO:0022603,GO:0048856,GO:0030036,GO:0016043,GO:0032989,GO:0000902,GO:0031988,GO:0044763,GO:0008150,GO:0009987,GO:0030866,GO:…	protein binding,intracellular part,intracellular,intracellular organelle,binding,organelle,nucleus,membrane-bounded organelle,intracellular membrane-bounded organelle,molecular_function,cytoplasm,regulation of cellular component organization,cell part,cell,cellular developmental process,regulation of cell morphogenesis,organelle organization,developmental process,extracellular vesicular exosome,e…	--	--
ENSRNOT00000079538	ENSRNOG00000051701	AABR07073453.1	8:119371727-119381600	0.404982	0.568604	-0.489565	0.00655	0.349833	Annotated_lncRNA	co_location	ENSRNOG00000031779	Ltf	lactotransferrin [Source:RGD Symbol;Acc:1305445]	GO:0005515,GO:0044424,GO:0005622,GO:0010467,GO:0006725,GO:0006139,GO:0090304,GO:0046483,GO:1901360,GO:0043229,GO:0005488,GO:0032991,GO:0034641,GO:0043226,GO:0005634,GO:0016070,GO:0006807,GO:0034645,GO:0044260,GO:0043170,GO:0009059,GO:0043227,GO:0043231,GO:1901700,GO:0033993,GO:0071704,GO:0060255,GO:0003674,GO:0010033,GO:0043234,GO:0006351,GO:0032774,GO:1901576,GO:0044237,GO:0044249,GO:0019219,GO:…	protein binding,intracellular part,intracellular,gene expression,cellular aromatic compound metabolic process,nucleobase-containing compound metabolic process,nucleic acid metabolic process,heterocycle metabolic process,organic cyclic compound metabolic process,intracellular organelle,binding,macromolecular complex,cellular nitrogen compound metabolic process,organelle,nucleus,RNA metabolic proce…	--	--
ENSRNOT00000079538	ENSRNOG00000051701	AABR07073453.1	8:119371727-119381600	0.404982	0.568604	-0.489565	0.00655	0.349833	Annotated_lncRNA	co_location	ENSRNOG00000033234	Ccrl2	C-C motif chemokine receptor like 2 [Source:RGD Symbol;Acc:1311811]	GO:0005515,GO:0005488,GO:0003674,GO:0010033,GO:0044464,GO:0005623,GO:0071310,GO:0044459,GO:0070887,GO:0009605,GO:0042221,GO:0034097,GO:0031226,GO:0005887,GO:0044763,GO:0001637,GO:0004950,GO:0048020,GO:0008150,GO:0009987,GO:0040011,GO:0044699,GO:0006935,GO:0042330,GO:0005575,GO:0050794,GO:0004896,GO:0042379,GO:0071345,GO:0005102,GO:0070098,GO:0001664,GO:0050789,GO:0051716,GO:0006950,GO:0006954,GO:…	protein binding,binding,molecular_function,response to organic substance,cell part,cell,cellular response to organic substance,plasma membrane part,cellular response to chemical stimulus,response to external stimulus,response to chemical stimulus,response to cytokine stimulus,intrinsic to plasma membrane,integral to plasma membrane,single-organism cellular process,G-protein coupled chemoattractan…	--	--
ENSRNOT00000079538	ENSRNOG00000051701	AABR07073453.1	8:119371727-119381600	0.404982	0.568604	-0.489565	0.00655	0.349833	Annotated_lncRNA	co_location	ENSRNOG00000021047	Lrrfip2	leucine rich repeat (in FLII) interacting protein 2 [Source:RGD Symbol;Acc:1306234]	GO:0005515,GO:0010467,GO:0006725,GO:0006139,GO:0090304,GO:0046483,GO:1901360,GO:0005488,GO:0034641,GO:0016070,GO:0006807,GO:0034645,GO:0044260,GO:0043170,GO:0009059,GO:0071704,GO:0060255,GO:0003674,GO:0006351,GO:0032774,GO:1901576,GO:0044237,GO:0044249,GO:0019219,GO:0009058,GO:0051171,GO:0080090,GO:0044238,GO:0044271,GO:1901362,GO:2000112,GO:0010468,GO:0019438,GO:0034654,GO:0031323,GO:0010556,GO:…	protein binding,gene expression,cellular aromatic compound metabolic process,nucleobase-containing compound metabolic process,nucleic acid metabolic process,heterocycle metabolic process,organic cyclic compound metabolic process,binding,cellular nitrogen compound metabolic process,RNA metabolic process,nitrogen compound metabolic process,cellular macromolecule biosynthetic process,cellular macrom…	--	--
ENSRNOT00000079538	ENSRNOG00000051701	AABR07073453.1	8:119371727-119381600	0.404982	0.568604	-0.489565	0.00655	0.349833	Annotated_lncRNA	co_location	ENSRNOG00000007803	RGD1565653	similar to transcription elongation factor B (SIII), polypeptide 2 [Source:RGD Symbol;Acc:1565653]	GO:0044424,GO:0005622,GO:0010467,GO:0006725,GO:0006139,GO:0090304,GO:0046483,GO:1901360,GO:0043229,GO:0032991,GO:0034641,GO:0043226,GO:0005634,GO:0016070,GO:0044428,GO:0006807,GO:0044446,GO:0034645,GO:0044260,GO:0043170,GO:0009059,GO:0043227,GO:0043231,GO:0044422,GO:0071704,GO:0043234,GO:0006351,GO:0032774,GO:1901576,GO:0044237,GO:0044249,GO:0009058,GO:0031974,GO:0005737,GO:0044238,GO:0031981,GO:…	intracellular part,intracellular,gene expression,cellular aromatic compound metabolic process,nucleobase-containing compound metabolic process,nucleic acid metabolic process,heterocycle metabolic process,organic cyclic compound metabolic process,intracellular organelle,macromolecular complex,cellular nitrogen compound metabolic process,organelle,nucleus,RNA metabolic process,nuclear part,nitrogen…	--	--
LNC_000964	XLOC_045797	-	8:79632997-79634157	0.254533	0.586328	-1.20386	0.03645	0.747008	Novel_lncRNA	co_location	ENSRNOG00000059622	Pigb	phosphatidylinositol glycan anchor biosynthesis, class B [Source:RGD Symbol;Acc:1307251]	GO:0044424,GO:0005622,GO:0043229,GO:0043226,GO:0044446,GO:0034645,GO:0044260,GO:0043170,GO:0009059,GO:0043227,GO:0043231,GO:0044422,GO:0071704,GO:0003674,GO:1901576,GO:0044237,GO:0044249,GO:0009058,GO:0005737,GO:0044238,GO:0008152,GO:0044444,GO:0044464,GO:0005623,GO:0012505,GO:0006661,GO:0046488,GO:0044710,GO:0046474,GO:0019637,GO:0003824,GO:0006650,GO:0046486,GO:0045017,GO:0008654,GO:0031090,GO:…	intracellular part,intracellular,intracellular organelle,organelle,intracellular organelle part,cellular macromolecule biosynthetic process,cellular macromolecule metabolic process,macromolecule metabolic process,macromolecule biosynthetic process,membrane-bounded organelle,intracellular membrane-bounded organelle,organelle part,organic substance metabolic process,molecular_function,organic subst…	rno00563,rno01100	Glycosylphosphatidylinositol(GPI)-anchor biosynthesis,Metabolic pathways
LNC_000964	XLOC_045797	-	8:79632997-79634157	0.254533	0.586328	-1.20386	0.03645	0.747008	Novel_lncRNA	co_location	ENSRNOG00000051813	Pygo1	pygopus family PHD finger 1 [Source:RGD Symbol;Acc:1594620]	GO:0005515,GO:0044424,GO:0005622,GO:0010467,GO:0006725,GO:0006139,GO:0090304,GO:0046483,GO:1901360,GO:0043229,GO:0005488,GO:0034641,GO:0043226,GO:0005634,GO:0016070,GO:0006807,GO:0034645,GO:0044260,GO:0043170,GO:0009059,GO:0043227,GO:0043231,GO:0071704,GO:0060255,GO:0003674,GO:0006351,GO:0032774,GO:1901576,GO:0044237,GO:0044249,GO:0019219,GO:0009058,GO:0051171,GO:0080090,GO:0044238,GO:0044271,GO:…	protein binding,intracellular part,intracellular,gene expression,cellular aromatic compound metabolic process,nucleobase-containing compound metabolic process,nucleic acid metabolic process,heterocycle metabolic process,organic cyclic compound metabolic process,intracellular organelle,binding,cellular nitrogen compound metabolic process,organelle,nucleus,RNA metabolic process,nitrogen compound me…	--	--
LNC_000964	XLOC_045797	-	8:79632997-79634157	0.254533	0.586328	-1.20386	0.03645	0.747008	Novel_lncRNA	co_location	ENSRNOG00000052499	Rab27a	RAB27A, member RAS oncogene family [Source:RGD Symbol;Acc:620918]	GO:0005515,GO:0044424,GO:0005622,GO:0010467,GO:0043229,GO:0005488,GO:0043226,GO:0044446,GO:0043170,GO:0043227,GO:0043231,GO:0044422,GO:0071704,GO:0060255,GO:0003674,GO:0043320,GO:0016462,GO:0005737,GO:0016818,GO:0016817,GO:0017111,GO:0008092,GO:0010468,GO:0036094,GO:0008152,GO:0006897,GO:0097159,GO:0044444,GO:0043316,GO:0097278,GO:0050764,GO:0019222,GO:0030154,GO:0051128,GO:0032555,GO:0044464,GO:…	protein binding,intracellular part,intracellular,gene expression,intracellular organelle,binding,organelle,intracellular organelle part,macromolecule metabolic process,membrane-bounded organelle,intracellular membrane-bounded organelle,organelle part,organic substance metabolic process,regulation of macromolecule metabolic process,molecular_function,natural killer cell degranulation,pyrophosphata…	--	--
LNC_000964	XLOC_045797	-	8:79632997-79634157	0.254533	0.586328	-1.20386	0.03645	0.747008	Novel_lncRNA	co_location	ENSRNOG00000052869	Ccpg1os	cell cycle progression 1, opposite strand [Source:RGD Symbol;Acc:1594626]	--	--	--	--
LNC_000964	XLOC_045797	-	8:79632997-79634157	0.254533	0.586328	-1.20386	0.03645	0.747008	Novel_lncRNA	co_location	ENSRNOG00000055251	Prtg	protogenin [Source:RGD Symbol;Acc:1307157]	GO:0007275,GO:0032502,GO:0005615,GO:0044699,GO:0044707,GO:0005576,GO:0032501,GO:0044421,GO:0008150,GO:0005575,GO:0031224,GO:0016021,GO:0044425,GO:0016020	multicellular organismal development,developmental process,extracellular space,single-organism process,single-multicellular organism process,extracellular region,multicellular organismal process,extracellular region part,biological_process,cellular_component,intrinsic to membrane,integral to membrane,membrane part,membrane	--	--
LNC_000964	XLOC_045797	-	8:79632997-79634157	0.254533	0.586328	-1.20386	0.03645	0.747008	Novel_lncRNA	co_location	ENSRNOG00000056654	Dyx1c1	dyslexia susceptibility 1 candidate 1 [Source:RGD Symbol;Acc:1549760]	GO:0005515,GO:0044424,GO:0005622,GO:0043228,GO:0043232,GO:0043229,GO:0005488,GO:0043226,GO:0005634,GO:0044446,GO:0044260,GO:0043170,GO:0043227,GO:0043231,GO:0044422,GO:0071704,GO:0060255,GO:0003674,GO:0006461,GO:0070271,GO:0015630,GO:0044237,GO:0005737,GO:0080090,GO:0044238,GO:0065003,GO:0005856,GO:0031323,GO:0071822,GO:0008152,GO:0005815,GO:0019222,GO:0030154,GO:0044085,GO:0044464,GO:0005623,GO:…	protein binding,intracellular part,intracellular,non-membrane-bounded organelle,intracellular non-membrane-bounded organelle,intracellular organelle,binding,organelle,nucleus,intracellular organelle part,cellular macromolecule metabolic process,macromolecule metabolic process,membrane-bounded organelle,intracellular membrane-bounded organelle,organelle part,organic substance metabolic process,reg…	--	--
LNC_000964	XLOC_045797	-	8:79632997-79634157	0.254533	0.586328	-1.20386	0.03645	0.747008	Novel_lncRNA	co_location	ENSRNOG00000053428	Ccpg1	cell cycle progression 1 [Source:RGD Symbol;Acc:1311261]	GO:0005515,GO:0010467,GO:0006725,GO:0006139,GO:0090304,GO:0046483,GO:1901360,GO:0005488,GO:0034641,GO:0016070,GO:0006807,GO:0034645,GO:0044260,GO:0043170,GO:0009059,GO:0071704,GO:0060255,GO:0003674,GO:0006351,GO:0032774,GO:1901576,GO:0044237,GO:0044249,GO:0019219,GO:0009058,GO:0051171,GO:0080090,GO:0044238,GO:0044271,GO:1901362,GO:2000112,GO:0010468,GO:0019438,GO:0034654,GO:0031323,GO:0010556,GO:…	protein binding,gene expression,cellular aromatic compound metabolic process,nucleobase-containing compound metabolic process,nucleic acid metabolic process,heterocycle metabolic process,organic cyclic compound metabolic process,binding,cellular nitrogen compound metabolic process,RNA metabolic process,nitrogen compound metabolic process,cellular macromolecule biosynthetic process,cellular macrom…	--	--
LNC_000826	XLOC_039985	-	6:93534563-93538079	0.389962	0.623763	-0.677664	0.0156	0.531473	Novel_lncRNA	co_location	ENSRNOG00000008222	Timm9	translocase of inner mitochondrial membrane 9 [Source:RGD Symbol;Acc:621656]	GO:0005622,GO:0044424,GO:0005488,GO:0043229,GO:0043231,GO:0005515,GO:0043226,GO:0043169,GO:0043227,GO:0046872,GO:0031974,GO:0044446,GO:0044422,GO:0044464,GO:0005623,GO:0043167,GO:0005737,GO:0042721,GO:0045039,GO:0031966,GO:0005740,GO:0046983,GO:0071840,GO:0072321,GO:0005743,GO:0044429,GO:0016043,GO:0007006,GO:0019866,GO:0007007,GO:0042802,GO:0042803,GO:0044444,GO:0072655,GO:0031967,GO:0005739,GO:…	intracellular,intracellular part,binding,intracellular organelle,intracellular membrane-bounded organelle,protein binding,organelle,cation binding,membrane-bounded organelle,metal ion binding,membrane-enclosed lumen,intracellular organelle part,organelle part,cell part,cell,ion binding,cytoplasm,mitochondrial inner membrane protein insertion complex,protein import into mitochondrial inner membran…	--	--
LNC_000826	XLOC_039985	-	6:93534563-93538079	0.389962	0.623763	-0.677664	0.0156	0.531473	Novel_lncRNA	co_location	ENSRNOG00000007851	Psma3	proteasome subunit alpha 3 [Source:RGD Symbol;Acc:61844]	GO:0005515,GO:0044424,GO:0005622,GO:0043229,GO:0005488,GO:0032991,GO:0043226,GO:0005634,GO:0044260,GO:0043170,GO:0043227,GO:0043231,GO:0071704,GO:0003674,GO:0043234,GO:0044237,GO:0005737,GO:0044238,GO:0019773,GO:0008152,GO:0019222,GO:0044464,GO:0005623,GO:0016787,GO:0005839,GO:0004298,GO:0070003,GO:0070062,GO:0043230,GO:0065010,GO:0000502,GO:0003824,GO:0031988,GO:0044267,GO:0008150,GO:0009987,GO:…	protein binding,intracellular part,intracellular,intracellular organelle,binding,macromolecular complex,organelle,nucleus,cellular macromolecule metabolic process,macromolecule metabolic process,membrane-bounded organelle,intracellular membrane-bounded organelle,organic substance metabolic process,molecular_function,protein complex,cellular metabolic process,cytoplasm,primary metabolic process,pr…	rno03050	Proteasome
LNC_000826	XLOC_039985	-	6:93534563-93538079	0.389962	0.623763	-0.677664	0.0156	0.531473	Novel_lncRNA	co_location	ENSRNOG00000026239	Arid4a	AT-rich interaction domain 4A [Source:RGD Symbol;Acc:1307442]	GO:0044424,GO:0005622,GO:0010467,GO:0006725,GO:0006139,GO:0090304,GO:0046483,GO:1901360,GO:0043229,GO:0005488,GO:0032991,GO:0034641,GO:0043226,GO:0005634,GO:0016070,GO:0044428,GO:0006807,GO:0044446,GO:0034645,GO:0044260,GO:0043170,GO:0009059,GO:0043227,GO:0043231,GO:0044422,GO:0071704,GO:0060255,GO:0003674,GO:0043234,GO:0006351,GO:0032774,GO:1901576,GO:0044237,GO:0044249,GO:0019219,GO:0009058,GO:…	intracellular part,intracellular,gene expression,cellular aromatic compound metabolic process,nucleobase-containing compound metabolic process,nucleic acid metabolic process,heterocycle metabolic process,organic cyclic compound metabolic process,intracellular organelle,binding,macromolecular complex,cellular nitrogen compound metabolic process,organelle,nucleus,RNA metabolic process,nuclear part,…	--	--
LNC_000826	XLOC_039985	-	6:93534563-93538079	0.389962	0.623763	-0.677664	0.0156	0.531473	Novel_lncRNA	co_location	ENSRNOG00000054663	Tomm20l	translocase of outer mitochondrial membrane 20 homolog (yeast)-like [Source:MGI Symbol;Acc:MGI:1922516]	GO:0044424,GO:0005622,GO:0043229,GO:0032991,GO:0043226,GO:0044446,GO:0043227,GO:0043231,GO:0044422,GO:0031967,GO:0031975,GO:0043234,GO:0044455,GO:0005737,GO:0005742,GO:0044444,GO:0044464,GO:0071702,GO:0006810,GO:0005623,GO:0051234,GO:0044765,GO:0005739,GO:0006605,GO:0031966,GO:0051179,GO:0005740,GO:0045184,GO:0015031,GO:0046907,GO:0033036,GO:0044429,GO:0051649,GO:0051641,GO:0008104,GO:0006886,GO:…	intracellular part,intracellular,intracellular organelle,macromolecular complex,organelle,intracellular organelle part,membrane-bounded organelle,intracellular membrane-bounded organelle,organelle part,organelle envelope,envelope,protein complex,mitochondrial membrane part,cytoplasm,mitochondrial outer membrane translocase complex,cytoplasmic part,cell part,organic substance transport,transport,c…	--	--
LNC_000826	XLOC_039985	-	6:93534563-93538079	0.389962	0.623763	-0.677664	0.0156	0.531473	Novel_lncRNA	co_location	ENSRNOG00000008244	LOC690035	similar to Protein KIAA0586 [Source:RGD Symbol;Acc:1585176]	GO:0005515,GO:0044424,GO:0005622,GO:0043228,GO:0043232,GO:0043229,GO:0005488,GO:0043226,GO:0044446,GO:0043227,GO:0043231,GO:0044422,GO:0003674,GO:0015630,GO:0005856,GO:0005815,GO:0044085,GO:0044464,GO:0005623,GO:0044430,GO:0051234,GO:0042995,GO:0048869,GO:0022607,GO:0051179,GO:0005929,GO:0005932,GO:0036064,GO:0006996,GO:0045184,GO:0032502,GO:0044441,GO:0005813,GO:0031514,GO:0030031,GO:0060271,GO:…	protein binding,intracellular part,intracellular,non-membrane-bounded organelle,intracellular non-membrane-bounded organelle,intracellular organelle,binding,organelle,intracellular organelle part,membrane-bounded organelle,intracellular membrane-bounded organelle,organelle part,molecular_function,microtubule cytoskeleton,cytoskeleton,microtubule organizing center,cellular component biogenesis,cel…	--	--
LNC_000509	XLOC_023199	-	19:19315507-19323756	1.46268	1.91547	-0.389082	0.0043	0.276985	Novel_lncRNA	co_location	ENSRNOG00000014202	Snx20	sorting nexin 20 [Source:RGD Symbol;Acc:1307787]	GO:0033036,GO:0005488,GO:0005515,GO:0008104,GO:0071702,GO:0045184,GO:0015031,GO:0051179,GO:0005634,GO:0043227,GO:0043231,GO:0005622,GO:0043167,GO:0051234,GO:0006810,GO:0043229,GO:0043226,GO:0044424,GO:0044446,GO:0044422,GO:0003674,GO:0031090,GO:0044464,GO:0005623,GO:0005769,GO:0005768,GO:0008150,GO:0044444,GO:0010008,GO:0032266,GO:0044440,GO:0043168,GO:0005737,GO:0031901,GO:0005546,GO:0005886,GO:…	macromolecule localization,binding,protein binding,protein localization,organic substance transport,establishment of protein localization,protein transport,localization,nucleus,membrane-bounded organelle,intracellular membrane-bounded organelle,intracellular,ion binding,establishment of localization,transport,intracellular organelle,organelle,intracellular part,intracellular organelle part,organe…	--	--
LNC_000509	XLOC_023199	-	19:19315507-19323756	1.46268	1.91547	-0.389082	0.0043	0.276985	Novel_lncRNA	co_location	ENSRNOG00000014124	Nod2	nucleotide-binding oligomerization domain containing 2 [Source:RGD Symbol;Acc:1306368]	GO:0010467,GO:0070201,GO:0071704,GO:0051223,GO:0060341,GO:0033036,GO:1901360,GO:0006725,GO:0090304,GO:0006139,GO:0044238,GO:0051049,GO:0032991,GO:0046483,GO:0043170,GO:0032880,GO:0005488,GO:0005515,GO:0016070,GO:0008104,GO:0006351,GO:0006807,GO:0032774,GO:0009059,GO:0051050,GO:0051222,GO:0034641,GO:0008152,GO:0034645,GO:0071702,GO:0097159,GO:0045184,GO:0010468,GO:1901576,GO:1901362,GO:0015031,GO:…	gene expression,regulation of establishment of protein localization,organic substance metabolic process,regulation of protein transport,regulation of cellular localization,macromolecule localization,organic cyclic compound metabolic process,cellular aromatic compound metabolic process,nucleic acid metabolic process,nucleobase-containing compound metabolic process,primary metabolic process,regulat…	rno04621,rno04668,rno05152,rno05321	NOD-like receptor signaling pathway,TNF signaling pathway,Tuberculosis,Inflammatory bowel disease (IBD)
LNC_000509	XLOC_023199	-	19:19315507-19323756	1.46268	1.91547	-0.389082	0.0043	0.276985	Novel_lncRNA	co_location	ENSRNOG00000014048	Cyld	CYLD lysine 63 deubiquitinase [Source:RGD Symbol;Acc:1308346]	GO:0010467,GO:0070201,GO:0071704,GO:0051223,GO:0060341,GO:0033036,GO:1901360,GO:0006725,GO:0090304,GO:0006139,GO:0044238,GO:0051049,GO:0032991,GO:0046483,GO:0043170,GO:0032880,GO:0005488,GO:0005515,GO:0016070,GO:0008104,GO:0006351,GO:0032386,GO:0006807,GO:0032774,GO:0009059,GO:0034641,GO:0008152,GO:0034645,GO:0071702,GO:0045184,GO:0010468,GO:1901576,GO:1901362,GO:0015031,GO:0034654,GO:0051641,GO:…	gene expression,regulation of establishment of protein localization,organic substance metabolic process,regulation of protein transport,regulation of cellular localization,macromolecule localization,organic cyclic compound metabolic process,cellular aromatic compound metabolic process,nucleic acid metabolic process,nucleobase-containing compound metabolic process,primary metabolic process,regulat…	rno04622,rno04380	RIG-I-like receptor signaling pathway,Osteoclast differentiation
LNC_000506	XLOC_023086	-	19:10299483-10309800	0.518502	0.875022	-0.754971	0.0339	0.727315	Novel_lncRNA	co_location	ENSRNOG00000014626	Katnb1	katanin regulatory subunit B1 [Source:RGD Symbol;Acc:1311256]	GO:0005622,GO:0044424,GO:0043229,GO:0043231,GO:0043226,GO:0043227,GO:0005737,GO:0044446,GO:0005488,GO:0044422,GO:0044444,GO:0007275,GO:0005634,GO:0032502,GO:0008219,GO:0016265,GO:2000026,GO:0050793,GO:0048731,GO:0048522,GO:0048856,GO:0048518,GO:0046982,GO:0010941,GO:0048869,GO:0051239,GO:0030154,GO:0010942,GO:0044767,GO:0048523,GO:0032991,GO:0045595,GO:0044464,GO:0005623,GO:0048519,GO:0071840,GO:…	intracellular,intracellular part,intracellular organelle,intracellular membrane-bounded organelle,organelle,membrane-bounded organelle,cytoplasm,intracellular organelle part,binding,organelle part,cytoplasmic part,multicellular organismal development,nucleus,developmental process,cell death,death,regulation of multicellular organismal development,regulation of developmental process,system develop…	--	--
LNC_000506	XLOC_023086	-	19:10299483-10309800	0.518502	0.875022	-0.754971	0.0339	0.727315	Novel_lncRNA	co_location	ENSRNOG00000014087	Kifc3	kinesin family member C3 [Source:RGD Symbol;Acc:1307693]	GO:0032991,GO:0005515,GO:0097159,GO:1901363,GO:0034331,GO:0044446,GO:0043234,GO:0005815,GO:0044422,GO:0005488,GO:0008569,GO:0043954,GO:0016887,GO:0043228,GO:0043232,GO:0005813,GO:0045216,GO:0045218,GO:0034330,GO:0016462,GO:0016818,GO:0005874,GO:0016817,GO:0045217,GO:0008017,GO:0043167,GO:0006996,GO:0017111,GO:0015630,GO:0005875,GO:0005915,GO:0008092,GO:0003774,GO:0007030,GO:0006928,GO:0090136,GO:…	macromolecular complex,protein binding,organic cyclic compound binding,heterocyclic compound binding,cell junction maintenance,intracellular organelle part,protein complex,microtubule organizing center,organelle part,binding,minus-end-directed microtubule motor activity,cellular component maintenance,ATPase activity,non-membrane-bounded organelle,intracellular non-membrane-bounded organelle,centr…	--	--
LNC_000506	XLOC_023086	-	19:10299483-10309800	0.518502	0.875022	-0.754971	0.0339	0.727315	Novel_lncRNA	co_location	ENSRNOG00000013465	Tepp	testis, prostate and placenta expressed [Source:RGD Symbol;Acc:735198]	GO:0000003,GO:0019953,GO:0008150	reproduction,sexual reproduction,biological_process	--	--
LNC_000506	XLOC_023086	-	19:10299483-10309800	0.518502	0.875022	-0.754971	0.0339	0.727315	Novel_lncRNA	co_location	ENSRNOG00000025860	Drc7	dynein regulatory complex subunit 7 [Source:RGD Symbol;Acc:1565601]	GO:0005515,GO:0005488,GO:0005622,GO:0044464,GO:0003674,GO:0005623,GO:0044424,GO:0005575,GO:0005737	protein binding,binding,intracellular,cell part,molecular_function,cell,intracellular part,cellular_component,cytoplasm	--	--
LNC_000506	XLOC_023086	-	19:10299483-10309800	0.518502	0.875022	-0.754971	0.0339	0.727315	Novel_lncRNA	co_location	ENSRNOG00000031773	Cngb1	cyclic nucleotide gated channel beta 1 [Source:RGD Symbol;Acc:621809]	GO:0051291,GO:0032991,GO:0005515,GO:0051259,GO:0097159,GO:1901363,GO:0006461,GO:0070271,GO:0071822,GO:0031513,GO:0005261,GO:0015276,GO:0022834,GO:0043234,GO:0022836,GO:0022839,GO:0008324,GO:0065003,GO:0072372,GO:0030553,GO:0005488,GO:0044459,GO:0030154,GO:0043933,GO:0034220,GO:0048869,GO:0005216,GO:0022838,GO:0031226,GO:0005215,GO:0022607,GO:0017071,GO:0022892,GO:0048468,GO:0030001,GO:0015267,GO:…	protein heterooligomerization,macromolecular complex,protein binding,protein oligomerization,organic cyclic compound binding,heterocyclic compound binding,protein complex assembly,protein complex biogenesis,protein complex subunit organization,nonmotile primary cilium,cation channel activity,ligand-gated ion channel activity,ligand-gated channel activity,protein complex,gated channel activity,ion…	rno04022,rno04024,rno04744,rno04740	cGMP-PKG signaling pathway,cAMP signaling pathway,Phototransduction,Olfactory transduction
LNC_000506	XLOC_023086	-	19:10299483-10309800	0.518502	0.875022	-0.754971	0.0339	0.727315	Novel_lncRNA	co_location	ENSRNOG00000014896	Adgrg3	adhesion G protein-coupled receptor G3 [Source:RGD Symbol;Acc:1305674]	GO:0006351,GO:0032774,GO:0010467,GO:0016070,GO:0090304,GO:1901223,GO:1901362,GO:0009059,GO:0034654,GO:0034645,GO:0060255,GO:0010468,GO:0006725,GO:0018130,GO:0019438,GO:0010556,GO:0006139,GO:0046483,GO:0051252,GO:1901360,GO:0044271,GO:2000112,GO:0009889,GO:0031326,GO:0006355,GO:2001141,GO:0030154,GO:0080090,GO:0048869,GO:1901576,GO:0001775,GO:0019222,GO:0044249,GO:0031323,GO:0034641,GO:0044260,GO:…	transcription, DNA-dependent,RNA biosynthetic process,gene expression,RNA metabolic process,nucleic acid metabolic process,negative regulation of NIK/NF-kappaB cascade,organic cyclic compound biosynthetic process,macromolecule biosynthetic process,nucleobase-containing compound biosynthetic process,cellular macromolecule biosynthetic process,regulation of macromolecule metabolic process,regulatio…	--	--
LNC_000480	XLOC_021530	-	18:70983490-70986044	0.558307	0.786961	-0.495232	0.0264	0.658065	Novel_lncRNA	co_location	ENSRNOG00000018694	Lipg	lipase G, endothelial type [Source:RGD Symbol;Acc:1310740]	GO:0071704,GO:0033036,GO:0044238,GO:0051049,GO:0043170,GO:0005488,GO:0051050,GO:0008152,GO:0071702,GO:0043933,GO:0060255,GO:0044237,GO:0032879,GO:0044765,GO:0051179,GO:0043227,GO:0043231,GO:0005622,GO:0043167,GO:0051234,GO:0006810,GO:0043229,GO:0019222,GO:0043226,GO:0044424,GO:0080090,GO:0050746,GO:0016043,GO:0071840,GO:0048518,GO:0031323,GO:0010983,GO:0055081,GO:0003674,GO:0010986,GO:0010982,GO:…	organic substance metabolic process,macromolecule localization,primary metabolic process,regulation of transport,macromolecule metabolic process,binding,positive regulation of transport,metabolic process,organic substance transport,macromolecular complex subunit organization,regulation of macromolecule metabolic process,cellular metabolic process,regulation of localization,single-organism transpo…	rno00561,rno01100	Glycerolipid metabolism,Metabolic pathways
LNC_000480	XLOC_021530	-	18:70983490-70986044	0.558307	0.786961	-0.495232	0.0264	0.658065	Novel_lncRNA	co_location	ENSRNOG00000018676	RGD1562987	similar to cDNA sequence BC031181 [Source:RGD Symbol;Acc:1562987]	GO:0048518,GO:0003674,GO:0048522,GO:0009987,GO:0010740,GO:0007243,GO:0010627,GO:0043122,GO:0050789,GO:0007249,GO:0050794,GO:0035556,GO:0008150,GO:0023051,GO:0065007,GO:0044699,GO:0043123,GO:0010646,GO:0009967,GO:0009966,GO:0023056,GO:0048584,GO:0010647,GO:0044763,GO:0048583,GO:0051716,GO:0007165,GO:0044700,GO:0023052,GO:0007154,GO:0050896,GO:0004871,GO:0060089	positive regulation of biological process,molecular_function,positive regulation of cellular process,cellular process,positive regulation of intracellular protein kinase cascade,intracellular protein kinase cascade,regulation of intracellular protein kinase cascade,regulation of I-kappaB kinase/NF-kappaB cascade,regulation of biological process,I-kappaB kinase/NF-kappaB cascade,regulation of cell…	--	--
LNC_000480	XLOC_021530	-	18:70983490-70986044	0.558307	0.786961	-0.495232	0.0264	0.658065	Novel_lncRNA	co_location	ENSRNOG00000018680	Rpl17	ribosomal protein L17 [Source:RGD Symbol;Acc:1303019]	GO:0010467,GO:0071704,GO:0044238,GO:0032991,GO:0043170,GO:0009059,GO:0008152,GO:0034645,GO:1901576,GO:0009058,GO:0044237,GO:0044249,GO:0044260,GO:0005622,GO:0043229,GO:0043226,GO:0044424,GO:0044446,GO:0044422,GO:0003674,GO:0043228,GO:0043232,GO:0030529,GO:0009987,GO:0003735,GO:0044464,GO:0005623,GO:0006412,GO:0005840,GO:0005198,GO:0008150,GO:0044444,GO:0044391,GO:0005737,GO:0019538,GO:0005575,GO:…	gene expression,organic substance metabolic process,primary metabolic process,macromolecular complex,macromolecule metabolic process,macromolecule biosynthetic process,metabolic process,cellular macromolecule biosynthetic process,organic substance biosynthetic process,biosynthetic process,cellular metabolic process,cellular biosynthetic process,cellular macromolecule metabolic process,intracellul…	rno03010	Ribosome
LNC_000480	XLOC_021530	-	18:70983490-70986044	0.558307	0.786961	-0.495232	0.0264	0.658065	Novel_lncRNA	co_location	ENSRNOG00000018425	Dym	dymeclin [Source:RGD Symbol;Acc:1309111]	GO:0005488,GO:0005515,GO:0043227,GO:0043231,GO:0005622,GO:0043229,GO:0007275,GO:0043226,GO:0044424,GO:0007030,GO:0016043,GO:0032502,GO:0071840,GO:0006996,GO:0003674,GO:0048856,GO:0044767,GO:0048731,GO:0019899,GO:0009987,GO:0060348,GO:0044464,GO:0005623,GO:0001501,GO:0008150,GO:0044444,GO:0044699,GO:0032501,GO:0044707,GO:0005737,GO:0044763,GO:0005794,GO:0005575	binding,protein binding,membrane-bounded organelle,intracellular membrane-bounded organelle,intracellular,intracellular organelle,multicellular organismal development,organelle,intracellular part,Golgi organization,cellular component organization,developmental process,cellular component organization or biogenesis,organelle organization,molecular_function,anatomical structure development,single-or…	--	--
LNC_001067	XLOC_051624	-	X:18178981-18187601	0.740066	0.443062	0.740145	0.0229	0.628403	Novel_lncRNA	co_location	ENSRNOG00000030868	LOC367746	similar to Spindlin-like protein 2 (SPIN-2) [Source:RGD Symbol;Acc:1584901]	GO:0048609,GO:0000003,GO:0032504,GO:0022414,GO:0019953,GO:0044702,GO:0007276,GO:0008150,GO:0044699,GO:0032501	multicellular organismal reproductive process,reproduction,multicellular organism reproduction,reproductive process,sexual reproduction,single organism reproductive process,gamete generation,biological_process,single-organism process,multicellular organismal process	--	--
LNC_001067	XLOC_051624	-	X:18178981-18187601	0.740066	0.443062	0.740145	0.0229	0.628403	Novel_lncRNA	co_location	ENSRNOG00000015005	RGD1565862	similar to Spindlin-like protein 2 (SPIN-2) [Source:RGD Symbol;Acc:1565862]	GO:0048609,GO:0000003,GO:0032504,GO:0022414,GO:0019953,GO:0044702,GO:0007276,GO:0008150,GO:0044699,GO:0032501	multicellular organismal reproductive process,reproduction,multicellular organism reproduction,reproductive process,sexual reproduction,single organism reproductive process,gamete generation,biological_process,single-organism process,multicellular organismal process	--	--
LNC_000334	XLOC_013463	-	13:35669357-35670668	0.788383	1.27061	-0.688547	0.0205	0.596336	Novel_lncRNA	co_location	ENSRNOG00000002538	Epb4.1l5	erythrocyte membrane protein band 4.1-like 5 [Source:RGD Symbol;Acc:1311366]	GO:0005515,GO:0044424,GO:0005622,GO:0010467,GO:0043228,GO:0043232,GO:0043229,GO:0005488,GO:0043226,GO:0005634,GO:0043170,GO:0043227,GO:0043231,GO:0009719,GO:0071704,GO:0007509,GO:0060255,GO:0003674,GO:0010033,GO:0005737,GO:0008092,GO:0005856,GO:0001839,GO:0010468,GO:0032587,GO:0031252,GO:0008152,GO:0005925,GO:0019222,GO:0030154,GO:0051128,GO:0044085,GO:0005924,GO:0044464,GO:0001840,GO:0005623,GO:…	protein binding,intracellular part,intracellular,gene expression,non-membrane-bounded organelle,intracellular non-membrane-bounded organelle,intracellular organelle,binding,organelle,nucleus,macromolecule metabolic process,membrane-bounded organelle,intracellular membrane-bounded organelle,response to endogenous stimulus,organic substance metabolic process,mesoderm migration involved in gastrulat…	--	--
LNC_000334	XLOC_013463	-	13:35669357-35670668	0.788383	1.27061	-0.688547	0.0205	0.596336	Novel_lncRNA	co_location	ENSRNOG00000002625	Ptpn4	protein tyrosine phosphatase, non-receptor type 4 [Source:RGD Symbol;Acc:620712]	GO:0005515,GO:0044424,GO:0005622,GO:0043228,GO:0043232,GO:0043229,GO:0005488,GO:0043226,GO:0003674,GO:0005737,GO:0008092,GO:0005856,GO:0044464,GO:0005623,GO:0016787,GO:0044459,GO:0042578,GO:0004726,GO:0004725,GO:0016791,GO:0004721,GO:0009898,GO:0016788,GO:0003824,GO:0005575,GO:0016020,GO:0071944,GO:0005886,GO:0044425	protein binding,intracellular part,intracellular,non-membrane-bounded organelle,intracellular non-membrane-bounded organelle,intracellular organelle,binding,organelle,molecular_function,cytoplasm,cytoskeletal protein binding,cytoskeleton,cell part,cell,hydrolase activity,plasma membrane part,phosphoric ester hydrolase activity,non-membrane spanning protein tyrosine phosphatase activity,protein ty…	--	--
LNC_000238	XLOC_010515	-	11:29882233-29892192	0.832508	1.16103	-0.479868	5e-05	0.011183	Novel_lncRNA	co_location	ENSRNOG00000021569	Tiam1	T-cell lymphoma invasion and metastasis 1 [Source:RGD Symbol;Acc:1307455]	GO:0005515,GO:0044424,GO:0005622,GO:0043228,GO:0043232,GO:0043229,GO:0005488,GO:0032991,GO:0043226,GO:0005634,GO:0044446,GO:0044260,GO:0043170,GO:0043227,GO:0043231,GO:0014070,GO:0044422,GO:1901700,GO:0009719,GO:0071704,GO:0060255,GO:0003674,GO:0010033,GO:0043234,GO:0015630,GO:0043279,GO:0005874,GO:0044237,GO:0005737,GO:0045202,GO:0080090,GO:0044238,GO:0008092,GO:0005856,GO:1901701,GO:0032587,GO:…	protein binding,intracellular part,intracellular,non-membrane-bounded organelle,intracellular non-membrane-bounded organelle,intracellular organelle,binding,macromolecular complex,organelle,nucleus,intracellular organelle part,cellular macromolecule metabolic process,macromolecule metabolic process,membrane-bounded organelle,intracellular membrane-bounded organelle,response to organic cyclic comp…	rno04015,rno04810,rno04024,rno04014,rno05205,rno04062	Rap1 signaling pathway,Regulation of actin cytoskeleton,cAMP signaling pathway,Ras signaling pathway,Proteoglycans in cancer,Chemokine signaling pathway
LNC_000582	XLOC_026282	-	2:113652347-113849403	0.832034	0.651746	0.352332	0.00105	0.117908	Novel_lncRNA	co_location	ENSRNOG00000012608	Tmem212	transmembrane protein 212 [Source:RGD Symbol;Acc:1563109]	GO:0005575,GO:0016020,GO:0044425,GO:0016021,GO:0031224	cellular_component,membrane,membrane part,integral to membrane,intrinsic to membrane	--	--
LNC_000582	XLOC_026282	-	2:113652347-113849403	0.832034	0.651746	0.352332	0.00105	0.117908	Novel_lncRNA	co_location	ENSRNOG00000028156	Pld1	phospholipase D1 [Source:RGD Symbol;Acc:3349]	GO:0005515,GO:0044424,GO:0005622,GO:0043229,GO:0005488,GO:0043226,GO:0044446,GO:0043227,GO:0043231,GO:0044422,GO:0071704,GO:0003674,GO:1901576,GO:0044237,GO:0044249,GO:0009058,GO:0005737,GO:0044238,GO:0008152,GO:0006897,GO:0044444,GO:0050764,GO:0051128,GO:0044085,GO:0044464,GO:0006810,GO:0005623,GO:0044087,GO:0051234,GO:0044765,GO:0030100,GO:0043168,GO:0022607,GO:0051179,GO:0016787,GO:0006909,GO:…	protein binding,intracellular part,intracellular,intracellular organelle,binding,organelle,intracellular organelle part,membrane-bounded organelle,intracellular membrane-bounded organelle,organelle part,organic substance metabolic process,molecular_function,organic substance biosynthetic process,cellular metabolic process,cellular biosynthetic process,biosynthetic process,cytoplasm,primary metabo…	rno04666,rno04724,rno04912,rno04024,rno04014,rno05212,rno00565,rno00564,rno04144,rno01100	Fc gamma R-mediated phagocytosis,Glutamatergic synapse,GnRH signaling pathway,cAMP signaling pathway,Ras signaling pathway,Pancreatic cancer,Ether lipid metabolism,Glycerophospholipid metabolism,Endocytosis,Metabolic pathways
LNC_000889	XLOC_042448	-	7:51515981-51519632	0.406207	0.728161	-0.84204	0.0005	0.0708061	Novel_lncRNA	co_location	ENSRNOG00000004925	Ppp1r12a	protein phosphatase 1, regulatory subunit 12A [Source:RGD Symbol;Acc:620013]	GO:0005515,GO:0044424,GO:0005622,GO:0010467,GO:0006725,GO:0006139,GO:0090304,GO:0046483,GO:0043228,GO:0043232,GO:1901360,GO:0043229,GO:0005488,GO:0032991,GO:0034641,GO:0043226,GO:0016070,GO:0006807,GO:0044446,GO:0034645,GO:0044260,GO:0043170,GO:0009059,GO:0044422,GO:0071704,GO:0060255,GO:0003674,GO:0043234,GO:0006351,GO:0015630,GO:0032774,GO:1901576,GO:0044427,GO:0044237,GO:0044249,GO:0019219,GO:…	protein binding,intracellular part,intracellular,gene expression,cellular aromatic compound metabolic process,nucleobase-containing compound metabolic process,nucleic acid metabolic process,heterocycle metabolic process,non-membrane-bounded organelle,intracellular non-membrane-bounded organelle,organic cyclic compound metabolic process,intracellular organelle,binding,macromolecular complex,cellul…	rno04611,rno04022,rno04921,rno04810,rno04510,rno04024,rno05205,rno04270	Platelet activation,cGMP-PKG signaling pathway,Oxytocin signaling pathway,Regulation of actin cytoskeleton,Focal adhesion,cAMP signaling pathway,Proteoglycans in cancer,Vascular smooth muscle contraction
LNC_000889	XLOC_042448	-	7:51515981-51519632	0.406207	0.728161	-0.84204	0.0005	0.0708061	Novel_lncRNA	co_expression	ENSRNOG00000009046	Phf13	PHD finger protein 13 [Source:RGD Symbol;Acc:1308145]	GO:0005622,GO:0044237,GO:1901360,GO:0006725,GO:0044260,GO:0006139,GO:0046483,GO:0090304,GO:0034641,GO:0043229,GO:0043170,GO:0006807,GO:0044424,GO:0008152,GO:0071704,GO:0043231,GO:0005488,GO:0044238,GO:0005634,GO:0043226,GO:0043227,GO:0046872,GO:0043169,GO:0044464,GO:0005623,GO:0003682,GO:0009987,GO:0071840,GO:0043167,GO:0003674,GO:0007049,GO:0016043,GO:0008150,GO:0008270,GO:0046914,GO:0071103,GO:…	intracellular,cellular metabolic process,organic cyclic compound metabolic process,cellular aromatic compound metabolic process,cellular macromolecule metabolic process,nucleobase-containing compound metabolic process,heterocycle metabolic process,nucleic acid metabolic process,cellular nitrogen compound metabolic process,intracellular organelle,macromolecule metabolic process,nitrogen compound m…	--	--
LNC_000623	XLOC_027891	-	20:20622482-20627056	1.13126	0.815601	0.471997	0.0438	0.795314	Novel_lncRNA	co_location	ENSRNOG00000000633	Rhobtb1	Rho-related BTB domain containing 1 [Source:RGD Symbol;Acc:1306871]	GO:0005622,GO:1901363,GO:0097159,GO:0005488,GO:0005515,GO:0044464,GO:0005623,GO:0009987,GO:0035556,GO:0043167,GO:0003674,GO:0050794,GO:0008150,GO:0050789,GO:0065007,GO:0007264,GO:0044699,GO:0005575,GO:0044763,GO:0000166,GO:1901265,GO:0036094,GO:0032561,GO:0019001,GO:0005525,GO:0032553,GO:0032555,GO:0035639,GO:0017076,GO:0032550,GO:0001883,GO:0032549,GO:0001882,GO:0051716,GO:0043168,GO:0050896,GO:…	intracellular,heterocyclic compound binding,organic cyclic compound binding,binding,protein binding,cell part,cell,cellular process,intracellular signal transduction,ion binding,molecular_function,regulation of cellular process,biological_process,regulation of biological process,biological regulation,small GTPase mediated signal transduction,single-organism process,cellular_component,single-organ…	rno04120	Ubiquitin mediated proteolysis
LNC_000623	XLOC_027891	-	20:20622482-20627056	1.13126	0.815601	0.471997	0.0438	0.795314	Novel_lncRNA	co_location	ENSRNOG00000000632	Cdk1	cyclin-dependent kinase 1 [Source:RGD Symbol;Acc:2319]	GO:0032991,GO:0005515,GO:0097159,GO:1901363,GO:0006461,GO:0070271,GO:0010467,GO:0071822,GO:0090304,GO:0009059,GO:0044446,GO:0032386,GO:0044427,GO:0043234,GO:0034645,GO:0060255,GO:0010468,GO:0005815,GO:0005694,GO:0006725,GO:0010556,GO:0006139,GO:0010035,GO:0044422,GO:0046483,GO:1901360,GO:0065003,GO:0044454,GO:2000112,GO:0055015,GO:0000077,GO:0009889,GO:0005488,GO:0048313,GO:0010557,GO:0031326,GO:…	macromolecular complex,protein binding,organic cyclic compound binding,heterocyclic compound binding,protein complex assembly,protein complex biogenesis,gene expression,protein complex subunit organization,nucleic acid metabolic process,macromolecule biosynthetic process,intracellular organelle part,regulation of intracellular transport,chromosomal part,protein complex,cellular macromolecule bios…	rno05203,rno04114,rno04914,rno05169,rno04110,rno04540,rno05168,rno04115	Viral carcinogenesis,Oocyte meiosis,Progesterone-mediated oocyte maturation,Epstein-Barr virus infection,Cell cycle,Gap junction,Herpes simplex infection,p53 signaling pathway
LNC_000626	XLOC_028101	-	20:49301704-49312472	0.891885	1.09916	-0.301476	0.0078	0.384244	Novel_lncRNA	co_location	ENSRNOG00000000322	Atg5	autophagy related 5 [Source:RGD Symbol;Acc:1359580]	GO:0005515,GO:0044424,GO:0005622,GO:0043229,GO:0005488,GO:0043226,GO:0044446,GO:0044260,GO:0043170,GO:0043227,GO:0043231,GO:0044422,GO:0031967,GO:0071704,GO:0031975,GO:0060255,GO:0003674,GO:0044455,GO:0044237,GO:0005737,GO:0080090,GO:0044238,GO:0009991,GO:0031667,GO:0031323,GO:0008152,GO:0006897,GO:0044444,GO:0050764,GO:0051129,GO:0019222,GO:0030154,GO:0051128,GO:0044085,GO:0019883,GO:0044464,GO:…	protein binding,intracellular part,intracellular,intracellular organelle,binding,organelle,intracellular organelle part,cellular macromolecule metabolic process,macromolecule metabolic process,membrane-bounded organelle,intracellular membrane-bounded organelle,organelle part,organelle envelope,organic substance metabolic process,envelope,regulation of macromolecule metabolic process,molecular_fun…	rno04140,rno04622	Regulation of autophagy,RIG-I-like receptor signaling pathway
ENSRNOT00000090466	ENSRNOG00000060882	AABR07036010.3	12:30502005-30510053	2.14117	1.26094	0.7639	0.0194	0.580849	Annotated_lncRNA	co_location	ENSRNOG00000000926	Mrps17	mitochondrial ribosomal protein S17 [Source:RGD Symbol;Acc:1307650]	GO:0044424,GO:0005622,GO:0010467,GO:0043228,GO:0043232,GO:0043229,GO:0032991,GO:0043226,GO:0044446,GO:0034645,GO:0044260,GO:0043170,GO:0009059,GO:0043227,GO:0043231,GO:0006412,GO:0044422,GO:0071704,GO:0003674,GO:1901576,GO:0044237,GO:0044249,GO:0009058,GO:0031974,GO:0005737,GO:0044238,GO:0070013,GO:0007005,GO:0043233,GO:0008152,GO:0044444,GO:0032543,GO:0030529,GO:0044464,GO:0005623,GO:0005739,GO:…	intracellular part,intracellular,gene expression,non-membrane-bounded organelle,intracellular non-membrane-bounded organelle,intracellular organelle,macromolecular complex,organelle,intracellular organelle part,cellular macromolecule biosynthetic process,cellular macromolecule metabolic process,macromolecule metabolic process,macromolecule biosynthetic process,membrane-bounded organelle,intracell…	rno03010	Ribosome
ENSRNOT00000090466	ENSRNOG00000060882	AABR07036010.3	12:30502005-30510053	2.14117	1.26094	0.7639	0.0194	0.580849	Annotated_lncRNA	co_location	ENSRNOG00000000925	Psph	phosphoserine phosphatase [Source:RGD Symbol;Acc:1308764]	GO:0005515,GO:0044424,GO:0005622,GO:0005488,GO:0046983,GO:0006807,GO:0014070,GO:1901700,GO:0033993,GO:0009719,GO:0071704,GO:0003674,GO:0010033,GO:0097305,GO:0048545,GO:1901576,GO:0044237,GO:0044249,GO:0009058,GO:0005737,GO:0044238,GO:1901654,GO:0009991,GO:0031667,GO:0008152,GO:0044464,GO:0005623,GO:0042995,GO:0042803,GO:0004647,GO:0042802,GO:0016787,GO:0009725,GO:0006564,GO:0043005,GO:0042578,GO:…	protein binding,intracellular part,intracellular,binding,protein dimerization activity,nitrogen compound metabolic process,response to organic cyclic compound,response to oxygen-containing compound,response to lipid,response to endogenous stimulus,organic substance metabolic process,molecular_function,response to organic substance,response to alcohol,response to steroid hormone stimulus,organic s…	rno01230,rno00260,rno01200,rno01100	Biosynthesis of amino acids,Glycine, serine and threonine metabolism,Carbon metabolism,Metabolic pathways
ENSRNOT00000090466	ENSRNOG00000060882	AABR07036010.3	12:30502005-30510053	2.14117	1.26094	0.7639	0.0194	0.580849	Annotated_lncRNA	co_location	ENSRNOG00000000923	Cct6a	chaperonin containing TCP1 subunit 6A [Source:RGD Symbol;Acc:1304763]	GO:0005515,GO:0044424,GO:0005622,GO:0010467,GO:0006725,GO:0006139,GO:0090304,GO:0046483,GO:0043228,GO:0043232,GO:1901360,GO:0043229,GO:0005488,GO:0032991,GO:0034641,GO:0043226,GO:0006807,GO:0044446,GO:0034645,GO:0044260,GO:0043170,GO:0009059,GO:0043227,GO:0044422,GO:0071704,GO:0060255,GO:0003674,GO:0043234,GO:0015630,GO:1901576,GO:0005874,GO:0044237,GO:0044249,GO:0019219,GO:0009058,GO:0051171,GO:…	protein binding,intracellular part,intracellular,gene expression,cellular aromatic compound metabolic process,nucleobase-containing compound metabolic process,nucleic acid metabolic process,heterocycle metabolic process,non-membrane-bounded organelle,intracellular non-membrane-bounded organelle,organic cyclic compound metabolic process,intracellular organelle,binding,macromolecular complex,cellul…	--	--
ENSRNOT00000090466	ENSRNOG00000060882	AABR07036010.3	12:30502005-30510053	2.14117	1.26094	0.7639	0.0194	0.580849	Annotated_lncRNA	co_location	ENSRNOG00000000922	Sumf2	sulfatase modifying factor 2 [Source:RGD Symbol;Acc:1563253]	GO:0005515,GO:0044424,GO:0005622,GO:0043229,GO:0005488,GO:0046983,GO:0043226,GO:0043227,GO:0043231,GO:0003674,GO:0005737,GO:0044444,GO:0044464,GO:0005623,GO:0042803,GO:0042802,GO:0005783,GO:0005575	protein binding,intracellular part,intracellular,intracellular organelle,binding,protein dimerization activity,organelle,membrane-bounded organelle,intracellular membrane-bounded organelle,molecular_function,cytoplasm,cytoplasmic part,cell part,cell,protein homodimerization activity,identical protein binding,endoplasmic reticulum,cellular_component	--	--
ENSRNOT00000090466	ENSRNOG00000060882	AABR07036010.3	12:30502005-30510053	2.14117	1.26094	0.7639	0.0194	0.580849	Annotated_lncRNA	co_location	ENSRNOG00000000920	Phkg1	phosphorylase kinase, gamma 1 [Source:RGD Symbol;Acc:3325]	GO:0005515,GO:0044424,GO:0005622,GO:0005488,GO:0032991,GO:0034645,GO:0044260,GO:0043170,GO:0009059,GO:0050321,GO:0071704,GO:0003674,GO:0043234,GO:1901576,GO:0044237,GO:0044249,GO:0009058,GO:0005737,GO:0044238,GO:0036094,GO:0032559,GO:0008152,GO:0097159,GO:0030554,GO:0044444,GO:0032555,GO:0044464,GO:0032550,GO:0005623,GO:1901363,GO:0017076,GO:0001883,GO:0032549,GO:0001882,GO:0032553,GO:0005524,GO:…	protein binding,intracellular part,intracellular,binding,macromolecular complex,cellular macromolecule biosynthetic process,cellular macromolecule metabolic process,macromolecule metabolic process,macromolecule biosynthetic process,tau-protein kinase activity,organic substance metabolic process,molecular_function,protein complex,organic substance biosynthetic process,cellular metabolic process,ce…	rno04020,rno04910	Calcium signaling pathway,Insulin signaling pathway
ENSRNOT00000090466	ENSRNOG00000060882	AABR07036010.3	12:30502005-30510053	2.14117	1.26094	0.7639	0.0194	0.580849	Annotated_lncRNA	co_location	ENSRNOG00000053790	AABR07036007.1	--	GO:0005575,GO:0031224,GO:0016021,GO:0044425,GO:0016020	cellular_component,intrinsic to membrane,integral to membrane,membrane part,membrane	--	--
ENSRNOT00000090466	ENSRNOG00000060882	AABR07036010.3	12:30502005-30510053	2.14117	1.26094	0.7639	0.0194	0.580849	Annotated_lncRNA	co_location	ENSRNOG00000038495	Sept14	septin 14 [Source:RGD Symbol;Acc:1596186]	GO:0005515,GO:0005488,GO:0003674,GO:0036094,GO:0097159,GO:0032555,GO:0032550,GO:1901363,GO:0017076,GO:0001883,GO:0032549,GO:0001882,GO:0032553,GO:0035639,GO:0043168,GO:0000166,GO:1901265,GO:0043167,GO:0032561,GO:0019001,GO:0005525	protein binding,binding,molecular_function,small molecule binding,organic cyclic compound binding,purine ribonucleotide binding,purine ribonucleoside binding,heterocyclic compound binding,purine nucleotide binding,purine nucleoside binding,ribonucleoside binding,nucleoside binding,ribonucleotide binding,purine ribonucleoside triphosphate binding,anion binding,nucleotide binding,nucleoside phospha…	--	--
ENSRNOT00000090466	ENSRNOG00000060882	AABR07036010.3	12:30502005-30510053	2.14117	1.26094	0.7639	0.0194	0.580849	Annotated_lncRNA	co_location	ENSRNOG00000023919	Gbas	glioblastoma amplified sequence [Source:RGD Symbol;Acc:1566421]	GO:0005515,GO:0044424,GO:0005622,GO:0006725,GO:0006139,GO:0046483,GO:1901360,GO:0043229,GO:0005488,GO:0034641,GO:0043226,GO:0006807,GO:0043227,GO:0043231,GO:0071704,GO:0003674,GO:1901576,GO:0044237,GO:0044249,GO:0009058,GO:0005737,GO:0044238,GO:0044271,GO:1901362,GO:0019438,GO:0034654,GO:0018130,GO:0008152,GO:0044444,GO:0019222,GO:0044464,GO:0005623,GO:2000983,GO:2000984,GO:0005739,GO:0009141,GO:…	protein binding,intracellular part,intracellular,cellular aromatic compound metabolic process,nucleobase-containing compound metabolic process,heterocycle metabolic process,organic cyclic compound metabolic process,intracellular organelle,binding,cellular nitrogen compound metabolic process,organelle,nitrogen compound metabolic process,membrane-bounded organelle,intracellular membrane-bounded org…	--	--
LNC_000980	XLOC_046560	-	8:26356346-26378420	0.375293	0.475046	-0.340051	0.03835	0.759009	Novel_lncRNA	co_location	ENSRNOG00000055222	AC094212.1	triosephosphate isomerase [Source:RefSeq peptide;Acc:NP_001028244]	GO:0071704,GO:1901360,GO:0006725,GO:0006139,GO:0044238,GO:0046483,GO:0006807,GO:0034641,GO:0008152,GO:1901576,GO:0009058,GO:0044237,GO:0006091,GO:0003674,GO:0004807,GO:0009987,GO:0044710,GO:0016861,GO:0016051,GO:0006098,GO:0006094,GO:0006740,GO:0019319,GO:0019318,GO:0008150,GO:0046364,GO:0006096,GO:0055114,GO:0005996,GO:1901575,GO:0006007,GO:0019320,GO:0006006,GO:0006739,GO:0046365,GO:0016853,GO:…	organic substance metabolic process,organic cyclic compound metabolic process,cellular aromatic compound metabolic process,nucleobase-containing compound metabolic process,primary metabolic process,heterocycle metabolic process,nitrogen compound metabolic process,cellular nitrogen compound metabolic process,metabolic process,organic substance biosynthetic process,biosynthetic process,cellular met…	rno00051,rno01200,rno01230,rno00562,rno00010,rno01100	Fructose and mannose metabolism,Carbon metabolism,Biosynthesis of amino acids,Inositol phosphate metabolism,Glycolysis / Gluconeogenesis,Metabolic pathways
LNC_000980	XLOC_046560	-	8:26356346-26378420	0.375293	0.475046	-0.340051	0.03835	0.759009	Novel_lncRNA	co_location	ENSRNOG00000006545	Sept7	septin 7 [Source:RGD Symbol;Acc:620469]	GO:0032991,GO:0005488,GO:0097159,GO:1901363,GO:0043234,GO:0005622,GO:0043167,GO:0043229,GO:0043226,GO:0044424,GO:0044446,GO:0044422,GO:0003674,GO:0005938,GO:0043228,GO:0043232,GO:0031105,GO:0044448,GO:0032156,GO:0036094,GO:0000166,GO:1901265,GO:0044464,GO:0044430,GO:0005623,GO:0032561,GO:0019001,GO:0005856,GO:0044444,GO:0032555,GO:0017076,GO:0032553,GO:0032550,GO:0001883,GO:0032549,GO:0001882,GO:…	macromolecular complex,binding,organic cyclic compound binding,heterocyclic compound binding,protein complex,intracellular,ion binding,intracellular organelle,organelle,intracellular part,intracellular organelle part,organelle part,molecular_function,cell cortex,non-membrane-bounded organelle,intracellular non-membrane-bounded organelle,septin complex,cell cortex part,septin cytoskeleton,small mo…	--	--
LNC_000980	XLOC_046560	-	8:26356346-26378420	0.375293	0.475046	-0.340051	0.03835	0.759009	Novel_lncRNA	co_location	ENSRNOG00000029995	Herpud2	HERPUD family member 2 [Source:RGD Symbol;Acc:1307343]	GO:0010033,GO:0007276,GO:0019953,GO:0007283,GO:0048232,GO:0008150,GO:0006986,GO:0044699,GO:0035966,GO:0048609,GO:0032504,GO:0042221,GO:0032501,GO:0044702,GO:0022414,GO:0006950,GO:0000003,GO:0005575,GO:0044425,GO:0016020,GO:0050896,GO:0016021,GO:0031224	response to organic substance,gamete generation,sexual reproduction,spermatogenesis,male gamete generation,biological_process,response to unfolded protein,single-organism process,response to topologically incorrect protein,multicellular organismal reproductive process,multicellular organism reproduction,response to chemical stimulus,multicellular organismal process,single organism reproductive pr…	--	--
LNC_000038	XLOC_002017	-	1:199193333-199195185	1.52444	1.01756	0.583167	0.01405	0.508363	Novel_lncRNA	co_location	ENSRNOG00000018986	Fbxl19	F-box and leucine-rich repeat protein 19 [Source:RGD Symbol;Acc:1310989]	GO:0046872,GO:0043169,GO:0005488,GO:0044237,GO:0003676,GO:0071704,GO:0044238,GO:0043167,GO:0044260,GO:0005515,GO:0043170,GO:0097159,GO:1901363,GO:0009987,GO:0003677,GO:0008152,GO:0005622,GO:0046914,GO:0044267,GO:0008270,GO:0044424,GO:0044257,GO:0044248,GO:0043632,GO:0009056,GO:0019538,GO:1901575,GO:0006511,GO:0044265,GO:0019941,GO:0051603,GO:0003674,GO:0000151,GO:0030163,GO:0043161,GO:0010498,GO:…	metal ion binding,cation binding,binding,cellular metabolic process,nucleic acid binding,organic substance metabolic process,primary metabolic process,ion binding,cellular macromolecule metabolic process,protein binding,macromolecule metabolic process,organic cyclic compound binding,heterocyclic compound binding,cellular process,DNA binding,metabolic process,intracellular,transition metal ion bin…	--	--
LNC_000038	XLOC_002017	-	1:199193333-199195185	1.52444	1.01756	0.583167	0.01405	0.508363	Novel_lncRNA	co_location	ENSRNOG00000018962	Ctf1	cardiotrophin 1 [Source:RGD Symbol;Acc:2442]	GO:0080090,GO:0031323,GO:0060255,GO:0005488,GO:0023051,GO:0010646,GO:0019222,GO:0044237,GO:0071704,GO:0044238,GO:0048518,GO:0044260,GO:0030154,GO:0005515,GO:0009966,GO:0035556,GO:0043170,GO:0048869,GO:0032502,GO:0007167,GO:0007275,GO:0009987,GO:0048856,GO:0009893,GO:0048522,GO:0048583,GO:0006793,GO:0044767,GO:0043412,GO:0048731,GO:0006796,GO:0048468,GO:0007243,GO:0044763,GO:0031325,GO:0048666,GO:…	regulation of primary metabolic process,regulation of cellular metabolic process,regulation of macromolecule metabolic process,binding,regulation of signaling,regulation of cell communication,regulation of metabolic process,cellular metabolic process,organic substance metabolic process,primary metabolic process,positive regulation of biological process,cellular macromolecule metabolic process,cel…	rno04630,rno04060	Jak-STAT signaling pathway,Cytokine-cytokine receptor interaction
LNC_000038	XLOC_002017	-	1:199193333-199195185	1.52444	1.01756	0.583167	0.01405	0.508363	Novel_lncRNA	co_location	ENSRNOG00000018916	Bcl7c	B-cell CLL/lymphoma 7C [Source:RGD Symbol;Acc:1308439]	--	--	--	--
LNC_000038	XLOC_002017	-	1:199193333-199195185	1.52444	1.01756	0.583167	0.01405	0.508363	Novel_lncRNA	co_location	ENSRNOG00000039730	Orai3	ORAI calcium release-activated calcium modulator 3 [Source:RGD Symbol;Acc:1306538]	GO:0005488,GO:0005515,GO:0002115,GO:0030001,GO:0044699,GO:0003674,GO:0044765,GO:0006812,GO:0006811,GO:0006816,GO:0070838,GO:0072511,GO:0008150,GO:0005575,GO:0051234,GO:0051179,GO:0006810,GO:0031224,GO:0016021,GO:0016020,GO:0044425	binding,protein binding,store-operated calcium entry,metal ion transport,single-organism process,molecular_function,single-organism transport,cation transport,ion transport,calcium ion transport,divalent metal ion transport,divalent inorganic cation transport,biological_process,cellular_component,establishment of localization,localization,transport,intrinsic to membrane,integral to membrane,membr…	rno04020	Calcium signaling pathway
LNC_000038	XLOC_002017	-	1:199193333-199195185	1.52444	1.01756	0.583167	0.01405	0.508363	Novel_lncRNA	co_location	ENSRNOG00000019080	Hsd3b7	hydroxy-delta-5-steroid dehydrogenase, 3 beta- and steroid delta-isomerase 7 [Source:RGD Symbol;Acc:628727]	GO:0005515,GO:1901362,GO:0047016,GO:1901360,GO:0005488,GO:1901576,GO:0009058,GO:0071704,GO:0044238,GO:0003854,GO:0008152,GO:0035754,GO:0051179,GO:0048870,GO:0051674,GO:0006928,GO:0016477,GO:0040011,GO:0072676,GO:0006694,GO:0050900,GO:0003674,GO:0044763,GO:0033764,GO:0008150,GO:0002376,GO:0016229,GO:0044699,GO:0055114,GO:0009987,GO:0008202,GO:0051716,GO:0016853,GO:0048247,GO:0006629,GO:0050896,GO:…	protein binding,organic cyclic compound biosynthetic process,cholest-5-ene-3-beta,7-alpha-diol 3-beta-dehydrogenase activity,organic cyclic compound metabolic process,binding,organic substance biosynthetic process,biosynthetic process,organic substance metabolic process,primary metabolic process,3-beta-hydroxy-delta5-steroid dehydrogenase activity,metabolic process,B cell chemotaxis,localization,…	rno00120,rno01100	Primary bile acid biosynthesis,Metabolic pathways
LNC_000038	XLOC_002017	-	1:199193333-199195185	1.52444	1.01756	0.583167	0.01405	0.508363	Novel_lncRNA	co_location	ENSRNOG00000055028	Setd1a	SET domain containing 1A [Source:RGD Symbol;Acc:1311624]	GO:0003676,GO:0032991,GO:0005515,GO:0097159,GO:1901363,GO:0005719,GO:0044446,GO:0044427,GO:0043234,GO:0005694,GO:0044422,GO:0000791,GO:0044454,GO:0048188,GO:0005488,GO:0000790,GO:0048863,GO:0008013,GO:0000785,GO:0030154,GO:0000228,GO:0035097,GO:0048869,GO:0018024,GO:0043228,GO:0043232,GO:0042800,GO:0043414,GO:0048518,GO:0044428,GO:0031981,GO:0048468,GO:0048522,GO:0016278,GO:0016279,GO:0032259,GO:…	nucleic acid binding,macromolecular complex,protein binding,organic cyclic compound binding,heterocyclic compound binding,nuclear euchromatin,intracellular organelle part,chromosomal part,protein complex,chromosome,organelle part,euchromatin,nuclear chromosome part,Set1C/COMPASS complex,binding,nuclear chromatin,stem cell differentiation,beta-catenin binding,chromatin,cell differentiation,nuclear…	rno00310	Lysine degradation
LNC_000038	XLOC_002017	-	1:199193333-199195185	1.52444	1.01756	0.583167	0.01405	0.508363	Novel_lncRNA	co_location	ENSRNOG00000030907	Ctf2	cardiotrophin 2 [Source:RGD Symbol;Acc:1308254]	GO:0005146,GO:0005515,GO:0005488,GO:0048518,GO:0048522,GO:0005127,GO:0050794,GO:0008284,GO:0050789,GO:0003674,GO:0044763,GO:0008150,GO:0042127,GO:0065007,GO:0044699,GO:0009987,GO:0051716,GO:0050896,GO:0008283,GO:0007165,GO:0044700,GO:0023052,GO:0005126,GO:0007154,GO:0005575,GO:0005125,GO:0007166,GO:0005102,GO:0005576	leukemia inhibitory factor receptor binding,protein binding,binding,positive regulation of biological process,positive regulation of cellular process,ciliary neurotrophic factor receptor binding,regulation of cellular process,positive regulation of cell proliferation,regulation of biological process,molecular_function,single-organism cellular process,biological_process,regulation of cell prolifer…	--	--
LNC_000038	XLOC_002017	-	1:199193333-199195185	1.52444	1.01756	0.583167	0.01405	0.508363	Novel_lncRNA	co_location	ENSRNOG00000019193	Stx1b	syntaxin 1B [Source:RGD Symbol;Acc:3784]	GO:0005622,GO:0060255,GO:0019222,GO:0044424,GO:0005488,GO:0043229,GO:0043231,GO:0010468,GO:0043170,GO:0005515,GO:0010467,GO:0043226,GO:0043227,GO:0008152,GO:0071704,GO:0051239,GO:0048522,GO:0048518,GO:0044464,GO:0005623,GO:0023051,GO:0010646,GO:0019899,GO:0005737,GO:0019900,GO:0065003,GO:0019904,GO:0019901,GO:0034622,GO:0050789,GO:0043933,GO:0044085,GO:0050794,GO:0071840,GO:0022607,GO:0065007,GO:…	intracellular,regulation of macromolecule metabolic process,regulation of metabolic process,intracellular part,binding,intracellular organelle,intracellular membrane-bounded organelle,regulation of gene expression,macromolecule metabolic process,protein binding,gene expression,organelle,membrane-bounded organelle,metabolic process,organic substance metabolic process,regulation of multicellular or…	rno04130,rno04721	SNARE interactions in vesicular transport,Synaptic vesicle cycle
LNC_000038	XLOC_002017	-	1:199193333-199195185	1.52444	1.01756	0.583167	0.01405	0.508363	Novel_lncRNA	co_location	ENSRNOG00000019302	Stx4	syntaxin 4 [Source:RGD Symbol;Acc:621019]	GO:0032991,GO:0005515,GO:0006461,GO:0070271,GO:0071822,GO:0043234,GO:0043299,GO:0065003,GO:0005488,GO:0044459,GO:0002886,GO:0045055,GO:0002366,GO:0060341,GO:0002263,GO:0043933,GO:0048305,GO:0043309,GO:0043311,GO:0016230,GO:0048518,GO:0022607,GO:0001775,GO:0019222,GO:0048522,GO:0071322,GO:0051049,GO:0043005,GO:0002278,GO:0002447,GO:0043307,GO:0043308,GO:0046907,GO:0070201,GO:0000322,GO:0051223,GO:…	macromolecular complex,protein binding,protein complex assembly,protein complex biogenesis,protein complex subunit organization,protein complex,leukocyte degranulation,macromolecular complex assembly,binding,plasma membrane part,regulation of myeloid leukocyte mediated immunity,regulated secretory pathway,leukocyte activation involved in immune response,regulation of cellular localization,cell ac…	rno04962,rno04130	Vasopressin-regulated water reabsorption,SNARE interactions in vesicular transport
ENSRNOT00000090950	ENSRNOG00000061256	AABR07006888.1	1:262847719-262854734	0.652034	0.873589	-0.422008	0.00715	0.368105	Annotated_lncRNA	co_location	ENSRNOG00000051734	RGD1564887	similar to 9130011E15Rik protein [Source:RGD Symbol;Acc:1564887]	--	--	--	--
ENSRNOT00000090950	ENSRNOG00000061256	AABR07006888.1	1:262847719-262854734	0.652034	0.873589	-0.422008	0.00715	0.368105	Annotated_lncRNA	co_location	ENSRNOG00000018018	LOC100911951	Kv channel-interacting protein 2-like [Source:RGD Symbol;Acc:6489795]	GO:0005515,GO:0005488,GO:0032991,GO:0003674,GO:0043234,GO:0006461,GO:0070271,GO:0005215,GO:0065003,GO:0051291,GO:0022892,GO:0022836,GO:0022839,GO:0051259,GO:0055085,GO:0008324,GO:0071822,GO:0030154,GO:0044085,GO:0044464,GO:0005261,GO:0006810,GO:0005623,GO:0022857,GO:0051234,GO:0042995,GO:0022891,GO:0044765,GO:0043933,GO:0048869,GO:0015267,GO:0022803,GO:0015075,GO:0005216,GO:0022607,GO:0051179,GO:…	protein binding,binding,macromolecular complex,molecular_function,protein complex,protein complex assembly,protein complex biogenesis,transporter activity,macromolecular complex assembly,protein heterooligomerization,substrate-specific transporter activity,gated channel activity,ion gated channel activity,protein oligomerization,transmembrane transport,cation transmembrane transporter activity,pr…	--	--
