# Supplementary material for: Differentially expressed long noncoding RNAs and mRNAs in PC12 cells under lysophosphatidylcholine stimulation
Source: Sci Rep. 2022 Nov 11;12:19333. doi: 10.1038/s41598-022-21676-5 (PMC9652419; doi:10.1038/s41598-022-21676-5)
Supplement: Supplementary file 5 — Supplementary Information 5. [file 41598_2022_21676_MOESM5_ESM.xls]

transcript_id	gene_id	gene_name	gene_location	NGF_LPC_FPKM	Control_FPKM	log2(foldchange)	pvalue	qvalue	Gene_description	GO_id	GO_description	KO_id	KO_pathway
ENSRNOT00000083776	ENSRNOG00000004740	Mmadhc	3:35783622-35801614	48.4756	36.4609	0.41091	0.0011	0.122132	methylmalonic aciduria and homocystinuria, cblD type [Source:RGD Symbol;Acc:1303272]	GO:0044249,GO:0009058,GO:0005622,GO:0044237,GO:1901360,GO:0006725,GO:0046483,GO:0043229,GO:0006807,GO:0044424,GO:0008152,GO:0071704,GO:0043231,GO:0005488,GO:0043226,GO:0005515,GO:0043227,GO:0044464,GO:0005623,GO:0005737,GO:0009987,GO:0003674,GO:0044444,GO:0005739,GO:0009235,GO:0044710,GO:0008150,GO:0033013,GO:1901564,GO:0044281,GO:0006767,GO:0051186,GO:0006732,GO:0006766,GO:0005575,GO:0051188,GO:…	cellular biosynthetic process,biosynthetic process,intracellular,cellular metabolic process,organic cyclic compound metabolic process,cellular aromatic compound metabolic process,heterocycle metabolic process,intracellular organelle,nitrogen compound metabolic process,intracellular part,metabolic process,organic substance metabolic process,intracellular membrane-bounded organelle,binding,organell…	--	--
ENSRNOT00000007927	ENSRNOG00000005576	Rpia	4:98568027-98593664	18.7386	15.9905	0.228798	0.00925	0.416346	ribose 5-phosphate isomerase A [Source:RGD Symbol;Acc:1311377]	GO:0005622,GO:0044237,GO:1901360,GO:0006725,GO:0006139,GO:0046483,GO:0034641,GO:0043229,GO:0006807,GO:0044424,GO:0008152,GO:0071704,GO:0043231,GO:0005488,GO:0044238,GO:0043226,GO:0005515,GO:0043227,GO:0044464,GO:0006796,GO:0005623,GO:0006793,GO:0006006,GO:0009987,GO:0019318,GO:0003674,GO:0005996,GO:0044724,GO:0016052,GO:0044723,GO:0019637,GO:0004751,GO:0044710,GO:0009117,GO:0006098,GO:0019693,GO:…	intracellular,cellular metabolic process,organic cyclic compound metabolic process,cellular aromatic compound metabolic process,nucleobase-containing compound metabolic process,heterocycle metabolic process,cellular nitrogen compound metabolic process,intracellular organelle,nitrogen compound metabolic process,intracellular part,metabolic process,organic substance metabolic process,intracellular …	rno01230,rno01200,rno01100,rno00030	Biosynthesis of amino acids,Carbon metabolism,Metabolic pathways,Pentose phosphate pathway
ENSRNOT00000084924	ENSRNOG00000051372	Mycn	6:38222554-38228379	11.6257	9.04341	0.362377	0.0001	0.0200508	v-myc avian myelocytomatosis viral oncogene neuroblastoma derived homolog [Source:RGD Symbol;Acc:1584995]	GO:0044249,GO:0009058,GO:1901576,GO:1901362,GO:0005622,GO:0034645,GO:0019438,GO:0009059,GO:0018130,GO:0034654,GO:0006351,GO:0044271,GO:0044237,GO:0032774,GO:0010467,GO:0031326,GO:0009889,GO:0006355,GO:2001141,GO:1901360,GO:0006725,GO:0016070,GO:0044260,GO:2000112,GO:0051252,GO:0006139,GO:0031323,GO:0046483,GO:0080090,GO:0060255,GO:0010556,GO:0090304,GO:0051171,GO:0019219,GO:0010468,GO:0001071,GO:…	cellular biosynthetic process,biosynthetic process,organic substance biosynthetic process,organic cyclic compound biosynthetic process,intracellular,cellular macromolecule biosynthetic process,aromatic compound biosynthetic process,macromolecule biosynthetic process,heterocycle biosynthetic process,nucleobase-containing compound biosynthetic process,transcription, DNA-dependent,cellular nitrogen …	rno05202	Transcriptional misregulation in cancer
ENSRNOT00000027073	ENSRNOG00000019974	Uba52	16:20668970-20671127	1241.61	1434.6	-0.208434	0.0093	0.416867	ubiquitin A-52 residue ribosomal protein fusion product 1 [Source:RGD Symbol;Acc:68344]	GO:0044249,GO:0009058,GO:1901576,GO:0005622,GO:0034645,GO:0009059,GO:0044237,GO:0010467,GO:0044260,GO:0043229,GO:0043170,GO:0044424,GO:0008152,GO:0071704,GO:0043231,GO:0005488,GO:0044238,GO:0005634,GO:0043226,GO:0005515,GO:0043227,GO:0044446,GO:0044422,GO:0044464,GO:0005623,GO:0005737,GO:0009987,GO:0006950,GO:0044267,GO:0003674,GO:0044444,GO:0005829,GO:0044445,GO:0022626,GO:0048583,GO:0005840,GO:…	cellular biosynthetic process,biosynthetic process,organic substance biosynthetic process,intracellular,cellular macromolecule biosynthetic process,macromolecule biosynthetic process,cellular metabolic process,gene expression,cellular macromolecule metabolic process,intracellular organelle,macromolecule metabolic process,intracellular part,metabolic process,organic substance metabolic process,int…	rno03010	Ribosome
ENSRNOT00000032796	ENSRNOG00000023863	Gpr139	1:188854370-188895223	2.15814	2.94072	-0.446385	0.02115	0.604385	G protein-coupled receptor 139 [Source:RGD Symbol;Acc:1311729]	GO:0005488,GO:0005515,GO:0044464,GO:0046983,GO:0005623,GO:0009987,GO:0003674,GO:0050794,GO:0008150,GO:0050789,GO:0065007,GO:0044699,GO:0005575,GO:0044763,GO:0001653,GO:0030594,GO:0007200,GO:0008188,GO:0008528,GO:0051716,GO:0050896,GO:0007154,GO:0044700,GO:0023052,GO:0007165,GO:0005886,GO:0071944,GO:0007166,GO:0016020,GO:0004888,GO:0004930,GO:0007186,GO:0038023,GO:0004871,GO:0060089,GO:0004872,GO:…	binding,protein binding,cell part,protein dimerization activity,cell,cellular process,molecular_function,regulation of cellular process,biological_process,regulation of biological process,biological regulation,single-organism process,cellular_component,single-organism cellular process,peptide receptor activity,neurotransmitter receptor activity,phospholipase C-activating G-protein coupled recepto…	--	--
ENSRNOT00000068156	ENSRNOG00000008659	Arhgap21	17:87725866-87826421	20.7576	23.5419	-0.181587	0.024	0.634511	Rho GTPase activating protein 21 [Source:RGD Symbol;Acc:1311028]	GO:0005622,GO:0044237,GO:1901360,GO:0006725,GO:0006139,GO:0031323,GO:0046483,GO:0080090,GO:0051171,GO:0019219,GO:0034641,GO:0043229,GO:0019222,GO:0006807,GO:0044424,GO:0008152,GO:0071704,GO:0043231,GO:0005488,GO:0044238,GO:0043226,GO:0005515,GO:0043227,GO:0044464,GO:0006796,GO:0005623,GO:0006793,GO:0005737,GO:0009987,GO:0071840,GO:0003674,GO:0044444,GO:0016043,GO:0065009,GO:0050794,GO:0019637,GO:…	intracellular,cellular metabolic process,organic cyclic compound metabolic process,cellular aromatic compound metabolic process,nucleobase-containing compound metabolic process,regulation of cellular metabolic process,heterocycle metabolic process,regulation of primary metabolic process,regulation of nitrogen compound metabolic process,regulation of nucleobase-containing compound metabolic proces…	--	--
ENSRNOT00000044177	ENSRNOG00000001616	Senp7	11:46880927-47027667	4.13109	5.12984	-0.312392	0.0004	0.0596836	SUMO1/sentrin specific peptidase 7 [Source:RGD Symbol;Acc:1305510]	GO:0005622,GO:0043229,GO:0043170,GO:0044424,GO:0008152,GO:0071704,GO:0043231,GO:0005488,GO:0044238,GO:0005634,GO:0043226,GO:0005515,GO:0043227,GO:0044464,GO:0005623,GO:0003674,GO:0019538,GO:0008150,GO:0005575,GO:0008234,GO:0003824,GO:0006508,GO:0070011,GO:0008233,GO:0016787	intracellular,intracellular organelle,macromolecule metabolic process,intracellular part,metabolic process,organic substance metabolic process,intracellular membrane-bounded organelle,binding,primary metabolic process,nucleus,organelle,protein binding,membrane-bounded organelle,cell part,cell,molecular_function,protein metabolic process,biological_process,cellular_component,cysteine-type peptidas…	--	--
ENSRNOT00000092039	ENSRNOG00000001360	Stag3	12:19599833-19630780	6.62144	7.71885	-0.221241	0.01005	0.435721	stromal antigen 3 [Source:RGD Symbol;Acc:621333]	GO:0005622,GO:0043229,GO:0044424,GO:0043231,GO:0005488,GO:0005634,GO:0043226,GO:0005515,GO:0043227,GO:0044446,GO:0044422,GO:0031981,GO:0043233,GO:0044428,GO:0070013,GO:0031974,GO:0044464,GO:0005623,GO:0009987,GO:0044454,GO:0000228,GO:0071840,GO:0003674,GO:0007049,GO:0016043,GO:0005694,GO:0043228,GO:0043232,GO:0044427,GO:0008150,GO:0000802,GO:0032991,GO:0043073,GO:0006996,GO:0000798,GO:0034991,GO:…	intracellular,intracellular organelle,intracellular part,intracellular membrane-bounded organelle,binding,nucleus,organelle,protein binding,membrane-bounded organelle,intracellular organelle part,organelle part,nuclear lumen,organelle lumen,nuclear part,intracellular organelle lumen,membrane-enclosed lumen,cell part,cell,cellular process,nuclear chromosome part,nuclear chromosome,cellular compone…	rno04114	Oocyte meiosis
ENSRNOT00000016111	ENSRNOG00000012017	Otulin	2:80269586-80293181	14.7239	12.2861	0.261133	0.02655	0.659645	OTU deubiquitinase with linear linkage specificity [Source:RGD Symbol;Acc:2324500]	GO:0044249,GO:0009058,GO:1901576,GO:1901362,GO:0005622,GO:0034645,GO:0019438,GO:0009059,GO:0018130,GO:0034654,GO:0006351,GO:0044271,GO:0044237,GO:0032774,GO:0010467,GO:0031326,GO:0009889,GO:0006355,GO:2001141,GO:1901360,GO:0006725,GO:0016070,GO:0044260,GO:2000112,GO:0051252,GO:0006139,GO:0031323,GO:0046483,GO:0080090,GO:0060255,GO:0010556,GO:0090304,GO:0051171,GO:0019219,GO:0010468,GO:0034641,GO:…	cellular biosynthetic process,biosynthetic process,organic substance biosynthetic process,organic cyclic compound biosynthetic process,intracellular,cellular macromolecule biosynthetic process,aromatic compound biosynthetic process,macromolecule biosynthetic process,heterocycle biosynthetic process,nucleobase-containing compound biosynthetic process,transcription, DNA-dependent,cellular nitrogen …	--	--
ENSRNOT00000012328	ENSRNOG00000009222	Epha2	5:159845773-159874206	4.48183	3.32341	0.431424	5e-05	0.011183	Eph receptor A2 [Source:RGD Symbol;Acc:1307204]	GO:1901363,GO:0097159,GO:0005488,GO:0005515,GO:0048523,GO:0048519,GO:0032502,GO:0048518,GO:0008219,GO:0016265,GO:0006915,GO:0012501,GO:0007275,GO:0001503,GO:0097193,GO:0044464,GO:0048732,GO:0005623,GO:0097190,GO:0009887,GO:0010033,GO:0070887,GO:0048856,GO:0009888,GO:0048568,GO:0048731,GO:0048562,GO:0036342,GO:0051239,GO:0048598,GO:0044767,GO:0009605,GO:0009653,GO:0033554,GO:0002040,GO:0008630,GO:…	heterocyclic compound binding,organic cyclic compound binding,binding,protein binding,negative regulation of cellular process,negative regulation of biological process,developmental process,positive regulation of biological process,cell death,death,apoptotic process,programmed cell death,multicellular organismal development,ossification,intrinsic apoptotic signaling pathway,cell part,gland develo…	rno04360,rno04151,rno04014,rno04015	Axon guidance,PI3K-Akt signaling pathway,Ras signaling pathway,Rap1 signaling pathway
ENSRNOT00000004143	ENSRNOG00000046405	Hic1	10:62007149-62009582	1.3494	1.03377	0.384399	0.02355	0.631386	hypermethylated in cancer 1 [Source:RGD Symbol;Acc:1307527]	GO:0044249,GO:0009058,GO:1901576,GO:1901362,GO:0005622,GO:0034645,GO:0019438,GO:0009059,GO:0018130,GO:0034654,GO:0006351,GO:0003676,GO:0044271,GO:0044237,GO:0032774,GO:0010467,GO:0031326,GO:0009889,GO:0006355,GO:2001141,GO:1901360,GO:0006725,GO:0016070,GO:0044260,GO:2000112,GO:0051252,GO:0006139,GO:0031323,GO:0046483,GO:0080090,GO:0060255,GO:0010556,GO:0090304,GO:0051171,GO:0019219,GO:0010468,GO:…	cellular biosynthetic process,biosynthetic process,organic substance biosynthetic process,organic cyclic compound biosynthetic process,intracellular,cellular macromolecule biosynthetic process,aromatic compound biosynthetic process,macromolecule biosynthetic process,heterocycle biosynthetic process,nucleobase-containing compound biosynthetic process,transcription, DNA-dependent,nucleic acid bindi…	--	--
ENSRNOT00000004147	ENSRNOG00000046276	Myh3	10:53621374-53645194	0.714917	0.903321	-0.337462	0.01095	0.454226	myosin, heavy chain 3, skeletal muscle, embryonic [Source:RGD Symbol;Acc:3138]	GO:0005622,GO:0044237,GO:1901360,GO:0006725,GO:0006139,GO:0046483,GO:0034641,GO:0043229,GO:1901363,GO:0097159,GO:0006807,GO:0044424,GO:0008152,GO:0071704,GO:0005488,GO:0044238,GO:0043226,GO:0005515,GO:0043227,GO:0044446,GO:0044422,GO:0044464,GO:0006796,GO:0005623,GO:0006793,GO:0005737,GO:0009987,GO:0043167,GO:0003674,GO:0044444,GO:0019637,GO:0051015,GO:0044710,GO:0009117,GO:0043228,GO:0043232,GO:…	intracellular,cellular metabolic process,organic cyclic compound metabolic process,cellular aromatic compound metabolic process,nucleobase-containing compound metabolic process,heterocycle metabolic process,cellular nitrogen compound metabolic process,intracellular organelle,heterocyclic compound binding,organic cyclic compound binding,nitrogen compound metabolic process,intracellular part,metabo…	rno04530	Tight junction
ENSRNOT00000086336	ENSRNOG00000008857	Adamts10	7:18409146-18439012	3.24937	3.82386	-0.234869	0.0258	0.654634	ADAM metallopeptidase with thrombospondin type 1 motif, 10 [Source:RGD Symbol;Acc:1598320]	GO:0043170,GO:0008152,GO:0071704,GO:0005488,GO:0044238,GO:0046872,GO:0043169,GO:0043167,GO:0003674,GO:0019538,GO:0008150,GO:0008270,GO:0046914,GO:0005575,GO:0004222,GO:0003824,GO:0006508,GO:0008237,GO:0005578,GO:0031012,GO:0004175,GO:0070011,GO:0008233,GO:0016787,GO:0044421,GO:0005576	macromolecule metabolic process,metabolic process,organic substance metabolic process,binding,primary metabolic process,metal ion binding,cation binding,ion binding,molecular_function,protein metabolic process,biological_process,zinc ion binding,transition metal ion binding,cellular_component,metalloendopeptidase activity,catalytic activity,proteolysis,metallopeptidase activity,proteinaceous extr…	--	--
ENSRNOT00000091751	ENSRNOG00000022852	Snx22	8:71725770-71728685	0.505398	0.979447	-0.954548	0.0367	0.748877	sorting nexin 22 [Source:RGD Symbol;Acc:1305042]	GO:0005488,GO:0043167,GO:0003674,GO:0035091,GO:0005543,GO:0043168,GO:0008289	binding,ion binding,molecular_function,phosphatidylinositol binding,phospholipid binding,anion binding,lipid binding	--	--
ENSRNOT00000041808	ENSRNOG00000001416	Vgf	12:22677606-22680630	33.8282	24.9517	0.439089	5e-05	0.011183	VGF nerve growth factor inducible [Source:RGD Symbol;Acc:69399]	GO:0005488,GO:0005515,GO:0003674,GO:0005184,GO:0005102,GO:0005179	binding,protein binding,molecular_function,neuropeptide hormone activity,receptor binding,hormone activity	--	--
ENSRNOT00000066190	ENSRNOG00000043419	Hist3h2ba	10:45289740-45290370	140.94	162.742	-0.207504	0.0149	0.522391	histone cluster 3, H2ba [Source:RGD Symbol;Acc:1307520]	GO:0005622,GO:0003676,GO:0044237,GO:1901360,GO:0006725,GO:0044260,GO:0006139,GO:0046483,GO:0090304,GO:0034641,GO:0043229,GO:1901363,GO:0097159,GO:0043170,GO:0006807,GO:0044424,GO:0008152,GO:0071704,GO:0043231,GO:0005488,GO:0044238,GO:0005634,GO:0003677,GO:0043226,GO:0005515,GO:0043227,GO:0044446,GO:0046982,GO:0044422,GO:0031981,GO:0043233,GO:0044428,GO:0070013,GO:0031974,GO:0044464,GO:0046983,GO:…	intracellular,nucleic acid binding,cellular metabolic process,organic cyclic compound metabolic process,cellular aromatic compound metabolic process,cellular macromolecule metabolic process,nucleobase-containing compound metabolic process,heterocycle metabolic process,nucleic acid metabolic process,cellular nitrogen compound metabolic process,intracellular organelle,heterocyclic compound binding,…	rno05203,rno05034,rno05322	Viral carcinogenesis,Alcoholism,Systemic lupus erythematosus
ENSRNOT00000067574	ENSRNOG00000047967	Arhgef19	5:159755534-159773699	1.90623	1.53932	0.308427	0.0144	0.514167	Rho guanine nucleotide exchange factor 19 [Source:RGD Symbol;Acc:1304766]	GO:0044237,GO:1901360,GO:0006725,GO:0006139,GO:0031323,GO:0046483,GO:0080090,GO:0051171,GO:0019219,GO:0034641,GO:0019222,GO:0006807,GO:0008152,GO:0071704,GO:0005488,GO:0044238,GO:0005515,GO:0006796,GO:0006793,GO:0009987,GO:0035556,GO:0006950,GO:0071840,GO:0003674,GO:0048583,GO:0016043,GO:0010646,GO:0023051,GO:0065009,GO:0050794,GO:0019637,GO:0019220,GO:0051174,GO:0044710,GO:0009117,GO:0009966,GO:…	cellular metabolic process,organic cyclic compound metabolic process,cellular aromatic compound metabolic process,nucleobase-containing compound metabolic process,regulation of cellular metabolic process,heterocycle metabolic process,regulation of primary metabolic process,regulation of nitrogen compound metabolic process,regulation of nucleobase-containing compound metabolic process,cellular nit…	--	--
ENSRNOT00000030914	ENSRNOG00000025167	Sema4b	1:141986144-142014398	8.93273	7.93516	0.170841	0.0466	0.811516	semaphorin 4B [Source:RGD Symbol;Acc:1307872]	GO:0005488,GO:0005515,GO:0048523,GO:0048519,GO:0032502,GO:0048518,GO:0048522,GO:0007275,GO:0044464,GO:0005623,GO:0048856,GO:0009888,GO:0048731,GO:0051239,GO:0044767,GO:0009605,GO:0009653,GO:0009987,GO:0030154,GO:0048869,GO:0048513,GO:0007399,GO:0048843,GO:0050793,GO:0007610,GO:0071840,GO:2000026,GO:0030215,GO:0003674,GO:0022603,GO:0045499,GO:0050919,GO:0048841,GO:0030182,GO:0048583,GO:0050768,GO:…	binding,protein binding,negative regulation of cellular process,negative regulation of biological process,developmental process,positive regulation of biological process,positive regulation of cellular process,multicellular organismal development,cell part,cell,anatomical structure development,tissue development,system development,regulation of multicellular organismal process,single-organism dev…	rno04360	Axon guidance
ENSRNOT00000047921	ENSRNOG00000033835	Dnm1	3:11338082-11382043	11.3431	5.82608	0.961221	0.0476	0.818031	dynamin 1 [Source:RGD Symbol;Acc:71096]	GO:0005622,GO:0044237,GO:0044260,GO:0043229,GO:1901363,GO:0097159,GO:0043170,GO:0044424,GO:0008152,GO:0071704,GO:0043231,GO:0005488,GO:0043226,GO:0005515,GO:0043227,GO:0048523,GO:0048519,GO:0044446,GO:0044422,GO:0044464,GO:0046983,GO:0005623,GO:0005737,GO:0009987,GO:0007610,GO:0044708,GO:0071840,GO:0019899,GO:0043167,GO:0003674,GO:0044444,GO:0044085,GO:0043005,GO:0048583,GO:0016043,GO:0010646,GO:…	intracellular,cellular metabolic process,cellular macromolecule metabolic process,intracellular organelle,heterocyclic compound binding,organic cyclic compound binding,macromolecule metabolic process,intracellular part,metabolic process,organic substance metabolic process,intracellular membrane-bounded organelle,binding,organelle,protein binding,membrane-bounded organelle,negative regulation of c…	rno04961,rno05100,rno04144,rno04721	Endocrine and other factor-regulated calcium reabsorption,Bacterial invasion of epithelial cells,Endocytosis,Synaptic vesicle cycle
ENSRNOT00000036178	ENSRNOG00000027392	Ccdc187	3:3724655-3747440	2.92329	3.4747	-0.249297	0.0233	0.630134	coiled-coil domain containing 187 [Source:RGD Symbol;Acc:1565512]	GO:0005622,GO:0043229,GO:0044424,GO:0005488,GO:0043226,GO:0005515,GO:0044446,GO:0044422,GO:0044464,GO:0005623,GO:0009987,GO:0071840,GO:0003674,GO:0016043,GO:0043228,GO:0043232,GO:0008150,GO:0005813,GO:0065007,GO:0006996,GO:0005815,GO:0034453,GO:0044699,GO:0005856,GO:0005575,GO:0044763,GO:0007010,GO:0051235,GO:0070727,GO:0065008,GO:0034613,GO:0045185,GO:0008092,GO:0051651,GO:0044430,GO:0008104,GO:…	intracellular,intracellular organelle,intracellular part,binding,organelle,protein binding,intracellular organelle part,organelle part,cell part,cell,cellular process,cellular component organization or biogenesis,molecular_function,cellular component organization,non-membrane-bounded organelle,intracellular non-membrane-bounded organelle,biological_process,centrosome,biological regulation,organel…	--	--
ENSRNOT00000008680	ENSRNOG00000006608	Tmem70	5:2019851-2037038	6.46101	5.57948	0.211631	0.0486	0.821704	transmembrane protein 70 [Source:RGD Symbol;Acc:1566224]	GO:0005622,GO:0043229,GO:0044424,GO:0043231,GO:0005634,GO:0043226,GO:0043227,GO:0044446,GO:0044422,GO:0031981,GO:0043233,GO:0044428,GO:0070013,GO:0031974,GO:0044464,GO:0005623,GO:0005737,GO:0009987,GO:0005654,GO:0071840,GO:0031966,GO:0005740,GO:0044444,GO:0005739,GO:0044085,GO:0044429,GO:0016043,GO:0044455,GO:0031967,GO:0031975,GO:0022607,GO:0007005,GO:0043933,GO:0008150,GO:0065003,GO:0033615,GO:…	intracellular,intracellular organelle,intracellular part,intracellular membrane-bounded organelle,nucleus,organelle,membrane-bounded organelle,intracellular organelle part,organelle part,nuclear lumen,organelle lumen,nuclear part,intracellular organelle lumen,membrane-enclosed lumen,cell part,cell,cytoplasm,cellular process,nucleoplasm,cellular component organization or biogenesis,mitochondrial m…	--	--
ENSRNOT00000014436	ENSRNOG00000010859	Zyg11b	5:127847128-127878792	12.3174	14.0806	-0.193011	0.02505	0.647438	zyg-11 family member B, cell cycle regulator [Source:RGD Symbol;Acc:1307814]	GO:0005622,GO:0044237,GO:0044260,GO:0031323,GO:0080090,GO:0060255,GO:0019222,GO:0043170,GO:0044424,GO:0008152,GO:0071704,GO:0044238,GO:0044464,GO:0005623,GO:0009987,GO:0043412,GO:0044267,GO:0006464,GO:0036211,GO:0003674,GO:0019787,GO:0016881,GO:0004842,GO:0032446,GO:0065009,GO:0050794,GO:0070647,GO:0019538,GO:0016879,GO:0016874,GO:0016567,GO:0008150,GO:0032268,GO:0050789,GO:0031462,GO:0031399,GO:…	intracellular,cellular metabolic process,cellular macromolecule metabolic process,regulation of cellular metabolic process,regulation of primary metabolic process,regulation of macromolecule metabolic process,regulation of metabolic process,macromolecule metabolic process,intracellular part,metabolic process,organic substance metabolic process,primary metabolic process,cell part,cell,cellular pro…	--	--
ENSRNOT00000007519	ENSRNOG00000005619	RGD1310262	19:25132093-25134055	5.19017	3.79235	0.452687	0.00355	0.249732	hypothetical LOC304650 [Source:RGD Symbol;Acc:1310262]	--	--	--	--
ENSRNOT00000043704	ENSRNOG00000033473	Rpl36	9:10441258-10441834	2283.68	2859.49	-0.324399	5e-05	0.011183	ribosomal protein L36 [Source:RGD Symbol;Acc:62085]	GO:0044249,GO:0009058,GO:1901576,GO:0005622,GO:0034645,GO:0009059,GO:0044237,GO:0010467,GO:0044260,GO:0043229,GO:0043170,GO:0044424,GO:0008152,GO:0071704,GO:0044238,GO:0043226,GO:0044464,GO:0005623,GO:0005737,GO:0009987,GO:0044267,GO:0003674,GO:0044444,GO:0005840,GO:0003735,GO:0019538,GO:0030529,GO:0006412,GO:0043228,GO:0043232,GO:0008150,GO:0032991,GO:0005198,GO:0005575	cellular biosynthetic process,biosynthetic process,organic substance biosynthetic process,intracellular,cellular macromolecule biosynthetic process,macromolecule biosynthetic process,cellular metabolic process,gene expression,cellular macromolecule metabolic process,intracellular organelle,macromolecule metabolic process,intracellular part,metabolic process,organic substance metabolic process,pri…	rno03010	Ribosome
ENSRNOT00000073186	ENSRNOG00000045948	Arl10	17:10568958-10575203	14.01	9.86134	0.506604	5e-05	0.011183	ADP-ribosylation factor like GTPase 10 [Source:RGD Symbol;Acc:1303298]	GO:0005622,GO:1901363,GO:0097159,GO:0005488,GO:0044464,GO:0005623,GO:0009987,GO:0035556,GO:0043167,GO:0003674,GO:0050794,GO:0008150,GO:0050789,GO:0065007,GO:0007264,GO:0044699,GO:0005575,GO:0044763,GO:0000166,GO:1901265,GO:0036094,GO:0032561,GO:0019001,GO:0005525,GO:0032553,GO:0032555,GO:0035639,GO:0017076,GO:0032550,GO:0001883,GO:0032549,GO:0001882,GO:0051716,GO:0043168,GO:0050896,GO:0007154,GO:…	intracellular,heterocyclic compound binding,organic cyclic compound binding,binding,cell part,cell,cellular process,intracellular signal transduction,ion binding,molecular_function,regulation of cellular process,biological_process,regulation of biological process,biological regulation,small GTPase mediated signal transduction,single-organism process,cellular_component,single-organism cellular pro…	--	--
ENSRNOT00000068340	ENSRNOG00000019677	Arid3b	8:62569527-62616828	4.76117	3.38266	0.493156	5e-05	0.011183	AT-rich interaction domain 3B [Source:RGD Symbol;Acc:1306335]	GO:0044249,GO:0009058,GO:1901576,GO:1901362,GO:0005622,GO:0034645,GO:0019438,GO:0009059,GO:0018130,GO:0034654,GO:0006351,GO:0003676,GO:0044271,GO:0044237,GO:0032774,GO:0010467,GO:0031326,GO:0009889,GO:0006355,GO:2001141,GO:1901360,GO:0006725,GO:0016070,GO:0044260,GO:2000112,GO:0051252,GO:0006139,GO:0031323,GO:0046483,GO:0080090,GO:0060255,GO:0010556,GO:0090304,GO:0051171,GO:0019219,GO:0010468,GO:…	cellular biosynthetic process,biosynthetic process,organic substance biosynthetic process,organic cyclic compound biosynthetic process,intracellular,cellular macromolecule biosynthetic process,aromatic compound biosynthetic process,macromolecule biosynthetic process,heterocycle biosynthetic process,nucleobase-containing compound biosynthetic process,transcription, DNA-dependent,nucleic acid bindi…	--	--
ENSRNOT00000048738	ENSRNOG00000003075	Tmem39a	11:64723185-64752544	18.064	16.1267	0.163668	0.04725	0.817325	transmembrane protein 39a [Source:RGD Symbol;Acc:1306421]	GO:0006950,GO:0048583,GO:0008150,GO:0050789,GO:0080134,GO:0065007,GO:0051607,GO:0002252,GO:0002376,GO:0043900,GO:0005575,GO:0002230,GO:0002682,GO:0050691,GO:0050688,GO:0051707,GO:0009607,GO:0051704,GO:0006952,GO:0002697,GO:0009615,GO:0002831,GO:0031347,GO:0050896,GO:0016020,GO:0044425,GO:0031224,GO:0016021	response to stress,regulation of response to stimulus,biological_process,regulation of biological process,regulation of response to stress,biological regulation,defense response to virus,immune effector process,immune system process,regulation of multi-organism process,cellular_component,positive regulation of defense response to virus by host,regulation of immune system process,regulation of def…	--	--
ENSRNOT00000080082	ENSRNOG00000000130	Dnajb5	5:58393232-58401870	2.13822	1.22556	0.802964	0.0148	0.521074	DnaJ heat shock protein family (Hsp40) member B5 [Source:RGD Symbol;Acc:1307453]	GO:0044249,GO:0009058,GO:1901576,GO:1901362,GO:0005622,GO:0034645,GO:0019438,GO:0009059,GO:0018130,GO:0034654,GO:0006351,GO:0044271,GO:0044237,GO:0032774,GO:0010467,GO:0031326,GO:0009889,GO:0006355,GO:2001141,GO:1901360,GO:0006725,GO:0016070,GO:0044260,GO:2000112,GO:0051252,GO:0006139,GO:0031323,GO:0046483,GO:0080090,GO:0060255,GO:0010556,GO:0090304,GO:0051171,GO:0019219,GO:0010468,GO:0034641,GO:…	cellular biosynthetic process,biosynthetic process,organic substance biosynthetic process,organic cyclic compound biosynthetic process,intracellular,cellular macromolecule biosynthetic process,aromatic compound biosynthetic process,macromolecule biosynthetic process,heterocycle biosynthetic process,nucleobase-containing compound biosynthetic process,transcription, DNA-dependent,cellular nitrogen …	--	--
ENSRNOT00000081359	ENSRNOG00000037753	Slc10a2	16:90324360-90345865	0.538471	1.00854	-0.905326	0.01075	0.449887	solute carrier family 10 member 2 [Source:RGD Symbol;Acc:3682]	GO:0044464,GO:0005623,GO:0015718,GO:0008028,GO:0003674,GO:0015077,GO:0015849,GO:0046942,GO:0008508,GO:0015370,GO:0015293,GO:0015081,GO:0015711,GO:0022890,GO:0008324,GO:0008150,GO:0005343,GO:0015125,GO:0046943,GO:0042995,GO:0016324,GO:0005342,GO:0071702,GO:0015294,GO:0045177,GO:0008514,GO:0015291,GO:0015721,GO:0046873,GO:0006811,GO:0015075,GO:0005902,GO:0006820,GO:0022891,GO:0044699,GO:0022857,GO:…	cell part,cell,monocarboxylic acid transport,monocarboxylic acid transmembrane transporter activity,molecular_function,monovalent inorganic cation transmembrane transporter activity,organic acid transport,carboxylic acid transport,bile acid:sodium symporter activity,solute:sodium symporter activity,symporter activity,sodium ion transmembrane transporter activity,organic anion transport,inorganic …	rno04976	Bile secretion
ENSRNOT00000024197	ENSRNOG00000017953	Gfod2	19:37682733-37725623	7.58	6.49668	0.222496	0.0254	0.650901	glucose-fructose oxidoreductase domain containing 2 [Source:RGD Symbol;Acc:1311198]	GO:0008152,GO:0009987,GO:0071840,GO:0003674,GO:0016043,GO:0044710,GO:0008150,GO:0030198,GO:0043062,GO:0055114,GO:0016491,GO:0044699,GO:0005575,GO:0044763,GO:0003824,GO:0005578,GO:0031012,GO:0044421,GO:0005576	metabolic process,cellular process,cellular component organization or biogenesis,molecular_function,cellular component organization,single-organism metabolic process,biological_process,extracellular matrix organization,extracellular structure organization,oxidation-reduction process,oxidoreductase activity,single-organism process,cellular_component,single-organism cellular process,catalytic activ…	--	--
ENSRNOT00000085132	ENSRNOG00000008316	Vps39	3:112087676-112125318	3.97879	6.01427	-0.596058	0.0469	0.814518	VPS39 HOPS complex subunit [Source:RGD Symbol;Acc:1304858]	GO:0005622,GO:0044237,GO:0043229,GO:0044424,GO:0008152,GO:0043231,GO:0005488,GO:0043226,GO:0005515,GO:0043227,GO:0044446,GO:0044422,GO:0044464,GO:0005623,GO:0005737,GO:0009987,GO:0071840,GO:0003674,GO:0044444,GO:0016043,GO:0006914,GO:0008150,GO:0032991,GO:0031090,GO:0031902,GO:0005770,GO:0071702,GO:0006996,GO:0034058,GO:0045184,GO:0044248,GO:0030119,GO:0006886,GO:0044699,GO:0015031,GO:0005575,GO:…	intracellular,cellular metabolic process,intracellular organelle,intracellular part,metabolic process,intracellular membrane-bounded organelle,binding,organelle,protein binding,membrane-bounded organelle,intracellular organelle part,organelle part,cell part,cell,cytoplasm,cellular process,cellular component organization or biogenesis,molecular_function,cytoplasmic part,cellular component organiza…	--	--
ENSRNOT00000001499	ENSRNOG00000001135	Wsb2	12:44942442-44962656	94.71	83.7613	0.177233	0.03075	0.702233	WD repeat and SOCS box-containing 2 [Source:RGD Symbol;Acc:1359599]	GO:0005622,GO:0044237,GO:0044260,GO:0043170,GO:0008152,GO:0071704,GO:0044238,GO:0044464,GO:0005623,GO:0009987,GO:0035556,GO:0043412,GO:0044267,GO:0006464,GO:0036211,GO:0032446,GO:0050794,GO:0070647,GO:0019538,GO:0016567,GO:0008150,GO:0050789,GO:0065007,GO:0044699,GO:0005575,GO:0044763,GO:0051716,GO:0050896,GO:0007154,GO:0044700,GO:0023052,GO:0007165	intracellular,cellular metabolic process,cellular macromolecule metabolic process,macromolecule metabolic process,metabolic process,organic substance metabolic process,primary metabolic process,cell part,cell,cellular process,intracellular signal transduction,macromolecule modification,cellular protein metabolic process,cellular protein modification process,protein modification process,protein mo…	--	--
ENSRNOT00000001146	ENSRNOG00000000858	Sapcd1	20:5018263-5020150	2.05523	2.86952	-0.481504	0.01965	0.583822	suppressor APC domain containing 1 [Source:RGD Symbol;Acc:1359359]	--	--	--	--
ENSRNOT00000090671	ENSRNOG00000057227	LOC100363372	X:1031034-1076850	1.37287	1.72721	-0.331246	0.00345	0.245402	zinc finger protein 81 (HFZ20)-like [Source:RGD Symbol;Acc:2323171]	GO:0044249,GO:0009058,GO:1901576,GO:1901362,GO:0005622,GO:0034645,GO:0019438,GO:0009059,GO:0018130,GO:0034654,GO:0006351,GO:0003676,GO:0044271,GO:0044237,GO:0032774,GO:0010467,GO:0031326,GO:0009889,GO:0006355,GO:2001141,GO:1901360,GO:0006725,GO:0016070,GO:0044260,GO:2000112,GO:0051252,GO:0006139,GO:0031323,GO:0046483,GO:0080090,GO:0060255,GO:0010556,GO:0090304,GO:0051171,GO:0019219,GO:0010468,GO:…	cellular biosynthetic process,biosynthetic process,organic substance biosynthetic process,organic cyclic compound biosynthetic process,intracellular,cellular macromolecule biosynthetic process,aromatic compound biosynthetic process,macromolecule biosynthetic process,heterocycle biosynthetic process,nucleobase-containing compound biosynthetic process,transcription, DNA-dependent,nucleic acid bindi…	--	--
ENSRNOT00000018511	ENSRNOG00000013851	Spry4	18:32594957-32609864	2.81678	1.10818	1.34585	5e-05	0.011183	sprouty RTK signaling antagonist 4 [Source:RGD Symbol;Acc:1305324]	GO:0044237,GO:0044260,GO:0031323,GO:0080090,GO:0060255,GO:0019222,GO:0043170,GO:0008152,GO:0071704,GO:0005488,GO:0044238,GO:0005515,GO:0048523,GO:0048519,GO:0031324,GO:0009892,GO:0010605,GO:0032502,GO:0007275,GO:0006796,GO:0006793,GO:0016310,GO:0009987,GO:0035556,GO:0043412,GO:0044267,GO:0006464,GO:0036211,GO:0003674,GO:0006468,GO:0033673,GO:0051348,GO:0048583,GO:0071900,GO:0043407,GO:0010646,GO:…	cellular metabolic process,cellular macromolecule metabolic process,regulation of cellular metabolic process,regulation of primary metabolic process,regulation of macromolecule metabolic process,regulation of metabolic process,macromolecule metabolic process,metabolic process,organic substance metabolic process,binding,primary metabolic process,protein binding,negative regulation of cellular proc…	rno04630	Jak-STAT signaling pathway
ENSRNOT00000085684	ENSRNOG00000056458	Cep290	7:40217268-40316532	3.15994	3.95883	-0.325177	0.02945	0.688786	centrosomal protein 290 [Source:RGD Symbol;Acc:1311640]	GO:0044249,GO:0009058,GO:1901576,GO:1901362,GO:0005622,GO:0034645,GO:0019438,GO:0009059,GO:0018130,GO:0034654,GO:0006351,GO:0044271,GO:0044237,GO:0032774,GO:0010467,GO:0031326,GO:0009889,GO:0006355,GO:2001141,GO:1901360,GO:0006725,GO:0016070,GO:0044260,GO:2000112,GO:0051252,GO:0006139,GO:0031323,GO:0046483,GO:0080090,GO:0060255,GO:0010556,GO:0090304,GO:0051171,GO:0019219,GO:0010468,GO:0034641,GO:…	cellular biosynthetic process,biosynthetic process,organic substance biosynthetic process,organic cyclic compound biosynthetic process,intracellular,cellular macromolecule biosynthetic process,aromatic compound biosynthetic process,macromolecule biosynthetic process,heterocycle biosynthetic process,nucleobase-containing compound biosynthetic process,transcription, DNA-dependent,cellular nitrogen …	--	--
ENSRNOT00000004516	ENSRNOG00000003367	Tmem220	10:53570988-53579321	2.71408	1.56887	0.790733	0.04145	0.782226	transmembrane protein 220 [Source:RGD Symbol;Acc:1309576]	GO:0005575,GO:0016020,GO:0044425,GO:0031224,GO:0016021	cellular_component,membrane,membrane part,intrinsic to membrane,integral to membrane	--	--
ENSRNOT00000005648	ENSRNOG00000004268	Zfp386	6:143901279-143917575	13.9306	16.5683	-0.250171	0.01905	0.577059	zinc finger protein 386 (Kruppel-like) [Source:RGD Symbol;Acc:2985]	GO:0044249,GO:0009058,GO:1901576,GO:1901362,GO:0005622,GO:0034645,GO:0019438,GO:0009059,GO:0018130,GO:0034654,GO:0006351,GO:0003676,GO:0044271,GO:0044237,GO:0032774,GO:0010467,GO:0031326,GO:0009889,GO:0006355,GO:2001141,GO:1901360,GO:0006725,GO:0016070,GO:0044260,GO:2000112,GO:0051252,GO:0006139,GO:0031323,GO:0046483,GO:0080090,GO:0060255,GO:0010556,GO:0090304,GO:0051171,GO:0019219,GO:0010468,GO:…	cellular biosynthetic process,biosynthetic process,organic substance biosynthetic process,organic cyclic compound biosynthetic process,intracellular,cellular macromolecule biosynthetic process,aromatic compound biosynthetic process,macromolecule biosynthetic process,heterocycle biosynthetic process,nucleobase-containing compound biosynthetic process,transcription, DNA-dependent,nucleic acid bindi…	--	--
ENSRNOT00000010529	ENSRNOG00000007850	Mok	6:135228802-135259603	0.678656	0.996554	-0.554268	0.03125	0.705583	MOK protein kinase [Source:RGD Symbol;Acc:1309274]	GO:0005622,GO:0044237,GO:0044260,GO:0043229,GO:1901363,GO:0097159,GO:0043170,GO:0044424,GO:0008152,GO:0071704,GO:0043231,GO:0005488,GO:0044238,GO:0005634,GO:0043226,GO:0043227,GO:0044464,GO:0006796,GO:0005623,GO:0006793,GO:0016310,GO:0009987,GO:0043412,GO:0044267,GO:0006464,GO:0036211,GO:0043167,GO:0003674,GO:0006468,GO:0004672,GO:0016301,GO:0016773,GO:0019538,GO:0016772,GO:0016740,GO:0008150,GO:…	intracellular,cellular metabolic process,cellular macromolecule metabolic process,intracellular organelle,heterocyclic compound binding,organic cyclic compound binding,macromolecule metabolic process,intracellular part,metabolic process,organic substance metabolic process,intracellular membrane-bounded organelle,binding,primary metabolic process,nucleus,organelle,membrane-bounded organelle,cell p…	--	--
ENSRNOT00000010383	ENSRNOG00000007663	LOC100911372	5:105209845-105212173	138.516	171.33	-0.306724	0.0003	0.0479271	40S ribosomal protein S6-like [Source:RGD Symbol;Acc:6493116]	GO:0044249,GO:0009058,GO:1901576,GO:0005622,GO:0034645,GO:0009059,GO:0044237,GO:0010467,GO:0044260,GO:0043229,GO:0043170,GO:0044424,GO:0008152,GO:0071704,GO:0044238,GO:0043226,GO:0044464,GO:0005623,GO:0005737,GO:0009987,GO:0044267,GO:0003674,GO:0044444,GO:0005840,GO:0003735,GO:0019538,GO:0030529,GO:0006412,GO:0043228,GO:0043232,GO:0008150,GO:0032991,GO:0005198,GO:0005575	cellular biosynthetic process,biosynthetic process,organic substance biosynthetic process,intracellular,cellular macromolecule biosynthetic process,macromolecule biosynthetic process,cellular metabolic process,gene expression,cellular macromolecule metabolic process,intracellular organelle,macromolecule metabolic process,intracellular part,metabolic process,organic substance metabolic process,pri…	rno03010,rno04066,rno04151,rno04150,rno04910,rno05205	Ribosome,HIF-1 signaling pathway,PI3K-Akt signaling pathway,mTOR signaling pathway,Insulin signaling pathway,Proteoglycans in cancer
ENSRNOT00000013878	ENSRNOG00000010428	Bahd1	3:110723480-110732060	18.2216	16.1833	0.17114	0.0389	0.763881	bromo adjacent homology domain containing 1 [Source:RGD Symbol;Acc:1563127]	GO:0044249,GO:0009058,GO:1901576,GO:1901362,GO:0005622,GO:0034645,GO:0019438,GO:0009059,GO:0018130,GO:0034654,GO:0006351,GO:0003676,GO:0044271,GO:0044237,GO:0032774,GO:0010467,GO:0031326,GO:0009889,GO:0006355,GO:2001141,GO:1901360,GO:0006725,GO:0016070,GO:0044260,GO:2000112,GO:0051252,GO:0006139,GO:0031323,GO:0046483,GO:0080090,GO:0060255,GO:0010556,GO:0090304,GO:0051171,GO:0019219,GO:0010468,GO:…	cellular biosynthetic process,biosynthetic process,organic substance biosynthetic process,organic cyclic compound biosynthetic process,intracellular,cellular macromolecule biosynthetic process,aromatic compound biosynthetic process,macromolecule biosynthetic process,heterocycle biosynthetic process,nucleobase-containing compound biosynthetic process,transcription, DNA-dependent,nucleic acid bindi…	--	--
ENSRNOT00000045984	ENSRNOG00000033076	Thnsl1	17:88095829-88102262	2.52751	2.04525	0.305438	0.01735	0.556488	threonine synthase-like 1 [Source:RGD Symbol;Acc:1564213]	GO:0005622,GO:0043229,GO:0044424,GO:0043231,GO:0005488,GO:0005634,GO:0043226,GO:0043227,GO:0044446,GO:0044422,GO:0031981,GO:0043233,GO:0044428,GO:0070013,GO:0031974,GO:0044464,GO:0005623,GO:0005737,GO:0005654,GO:0043167,GO:0003674,GO:0044444,GO:0005739,GO:0008150,GO:0048037,GO:0030170,GO:0005575,GO:0043168	intracellular,intracellular organelle,intracellular part,intracellular membrane-bounded organelle,binding,nucleus,organelle,membrane-bounded organelle,intracellular organelle part,organelle part,nuclear lumen,organelle lumen,nuclear part,intracellular organelle lumen,membrane-enclosed lumen,cell part,cell,cytoplasm,nucleoplasm,ion binding,molecular_function,cytoplasmic part,mitochondrion,biologic…	--	--
ENSRNOT00000042661	ENSRNOG00000030747	LOC690468	2:199479006-199479309	3844.61	4706.78	-0.291901	0.00035	0.054006	similar to 60S ribosomal protein L38 [Source:RGD Symbol;Acc:1596041]	GO:0044249,GO:0009058,GO:1901576,GO:0005622,GO:0034645,GO:0009059,GO:0003676,GO:0044237,GO:0010467,GO:0044260,GO:0043229,GO:1901363,GO:0097159,GO:0043170,GO:0044424,GO:0008152,GO:0071704,GO:0005488,GO:0044238,GO:0043226,GO:0044446,GO:0044422,GO:0044464,GO:0005623,GO:0005737,GO:0009987,GO:0044267,GO:0071840,GO:0003674,GO:0044444,GO:0005829,GO:0044445,GO:0022626,GO:0044085,GO:0016043,GO:0005840,GO:…	cellular biosynthetic process,biosynthetic process,organic substance biosynthetic process,intracellular,cellular macromolecule biosynthetic process,macromolecule biosynthetic process,nucleic acid binding,cellular metabolic process,gene expression,cellular macromolecule metabolic process,intracellular organelle,heterocyclic compound binding,organic cyclic compound binding,macromolecule metabolic p…	rno03010	Ribosome
ENSRNOT00000077308	ENSRNOG00000061153	Hrh3	3:175473077-175479395	1.00139	0.657307	0.607361	0.01165	0.471542	histamine receptor H3 [Source:RGD Symbol;Acc:620630]	GO:0009987,GO:0003674,GO:0050794,GO:0001505,GO:0007267,GO:0007268,GO:0008150,GO:0050789,GO:0019226,GO:0035637,GO:0004969,GO:0065007,GO:0044699,GO:0005575,GO:0044763,GO:0065008,GO:0008227,GO:0044707,GO:0032501,GO:0051716,GO:0050896,GO:0007154,GO:0044700,GO:0023052,GO:0007165,GO:0003008,GO:0050877,GO:0007166,GO:0016020,GO:0004888,GO:0004930,GO:0007186,GO:0038023,GO:0004871,GO:0060089,GO:0004872,GO:…	cellular process,molecular_function,regulation of cellular process,regulation of neurotransmitter levels,cell-cell signaling,synaptic transmission,biological_process,regulation of biological process,transmission of nerve impulse,multicellular organismal signaling,histamine receptor activity,biological regulation,single-organism process,cellular_component,single-organism cellular process,regulatio…	rno04080	Neuroactive ligand-receptor interaction
ENSRNOT00000033047	ENSRNOG00000025997	Mrrf	3:15463952-15520618	5.60511	6.44118	-0.200582	0.02495	0.64624	mitochondrial ribosome recycling factor [Source:RGD Symbol;Acc:1305897]	GO:0044249,GO:0009058,GO:1901576,GO:0005622,GO:0034645,GO:0009059,GO:0044237,GO:0010467,GO:0044260,GO:0043229,GO:0043170,GO:0044424,GO:0008152,GO:0071704,GO:0043231,GO:0005488,GO:0044238,GO:0043226,GO:0043227,GO:0044464,GO:0005623,GO:0005737,GO:0009987,GO:0044267,GO:0071840,GO:0003674,GO:0043023,GO:0044444,GO:0005739,GO:0016043,GO:0019538,GO:0006412,GO:0007005,GO:0043933,GO:0008150,GO:0071822,GO:…	cellular biosynthetic process,biosynthetic process,organic substance biosynthetic process,intracellular,cellular macromolecule biosynthetic process,macromolecule biosynthetic process,cellular metabolic process,gene expression,cellular macromolecule metabolic process,intracellular organelle,macromolecule metabolic process,intracellular part,metabolic process,organic substance metabolic process,int…	--	--
ENSRNOT00000078304	ENSRNOG00000053456	Lage3	X:156355375-156356799	56.834	66.3953	-0.224327	0.00875	0.405449	L antigen family, member 3 [Source:RGD Symbol;Acc:1562476]	GO:0005488,GO:0005515,GO:0003674	binding,protein binding,molecular_function	--	--
ENSRNOT00000018935	ENSRNOG00000014035	Arhgef4	9:41295908-41302501	6.05182	4.7015	0.364247	0.00295	0.225512	Rho guanine nucleotide exchange factor 4 [Source:RGD Symbol;Acc:1586179]	GO:0005622,GO:0005488,GO:0005515,GO:0044464,GO:0005623,GO:0009987,GO:0035556,GO:0071840,GO:0003674,GO:0044085,GO:0048583,GO:0019904,GO:0016043,GO:0010646,GO:0023051,GO:0050794,GO:0030030,GO:0022607,GO:0009966,GO:0008150,GO:0050789,GO:0030676,GO:0065007,GO:0046847,GO:0030032,GO:0007264,GO:0044699,GO:0005089,GO:0005575,GO:0044763,GO:0007265,GO:0030031,GO:0035023,GO:0007266,GO:0005088,GO:0046578,GO:…	intracellular,binding,protein binding,cell part,cell,cellular process,intracellular signal transduction,cellular component organization or biogenesis,molecular_function,cellular component biogenesis,regulation of response to stimulus,protein domain specific binding,cellular component organization,regulation of cell communication,regulation of signaling,regulation of cellular process,cell projecti…	rno04810	Regulation of actin cytoskeleton
ENSRNOT00000020523	ENSRNOG00000042777	Zfp28	1:71167155-71173216	4.78707	4.07678	0.231711	0.0306	0.701317	zinc finger protein 28 [Source:RGD Symbol;Acc:7679103]	GO:0044249,GO:0009058,GO:1901576,GO:1901362,GO:0005622,GO:0034645,GO:0019438,GO:0009059,GO:0018130,GO:0034654,GO:0006351,GO:0003676,GO:0044271,GO:0044237,GO:0032774,GO:0010467,GO:0031326,GO:0009889,GO:0006355,GO:2001141,GO:1901360,GO:0006725,GO:0016070,GO:0044260,GO:2000112,GO:0051252,GO:0006139,GO:0031323,GO:0046483,GO:0080090,GO:0060255,GO:0010556,GO:0090304,GO:0051171,GO:0019219,GO:0010468,GO:…	cellular biosynthetic process,biosynthetic process,organic substance biosynthetic process,organic cyclic compound biosynthetic process,intracellular,cellular macromolecule biosynthetic process,aromatic compound biosynthetic process,macromolecule biosynthetic process,heterocycle biosynthetic process,nucleobase-containing compound biosynthetic process,transcription, DNA-dependent,nucleic acid bindi…	--	--
ENSRNOT00000020524	ENSRNOG00000015283	Nt5c1a	5:140888972-140904207	1.34108	0.931273	0.526121	0.03105	0.70375	5'-nucleotidase, cytosolic IA [Source:RGD Symbol;Acc:1310908]	GO:0005622,GO:0044237,GO:1901360,GO:0006725,GO:0006139,GO:0046483,GO:0034641,GO:1901363,GO:0097159,GO:0006807,GO:0044424,GO:0008152,GO:0071704,GO:0005488,GO:0044238,GO:0046872,GO:0043169,GO:0044464,GO:0006796,GO:0005623,GO:0006793,GO:0005737,GO:0009987,GO:0043167,GO:0003674,GO:0044444,GO:0005829,GO:0009128,GO:0019637,GO:0009125,GO:0044710,GO:0009117,GO:0006753,GO:0009123,GO:0072521,GO:0008150,GO:…	intracellular,cellular metabolic process,organic cyclic compound metabolic process,cellular aromatic compound metabolic process,nucleobase-containing compound metabolic process,heterocycle metabolic process,cellular nitrogen compound metabolic process,heterocyclic compound binding,organic cyclic compound binding,nitrogen compound metabolic process,intracellular part,metabolic process,organic subs…	rno01100,rno00240,rno00230,rno00760	Metabolic pathways,Pyrimidine metabolism,Purine metabolism,Nicotinate and nicotinamide metabolism
ENSRNOT00000025081	ENSRNOG00000019219	Vamp1	4:157726940-157733643	2.36141	4.41827	-0.903835	5e-05	0.011183	vesicle-associated membrane protein 1 [Source:RGD Symbol;Acc:3948]	GO:0005622,GO:0043229,GO:0044424,GO:0043231,GO:0005488,GO:0043226,GO:0005515,GO:0043227,GO:0044446,GO:0044422,GO:0044464,GO:0005623,GO:0005737,GO:0009987,GO:0071840,GO:0031966,GO:0003674,GO:0005740,GO:0044444,GO:0005739,GO:0044085,GO:0043005,GO:0044429,GO:0016043,GO:0008021,GO:0097458,GO:0000149,GO:0031201,GO:0030136,GO:0035579,GO:0031967,GO:0031975,GO:0022607,GO:0043933,GO:0008150,GO:0030665,GO:…	intracellular,intracellular organelle,intracellular part,intracellular membrane-bounded organelle,binding,organelle,protein binding,membrane-bounded organelle,intracellular organelle part,organelle part,cell part,cell,cytoplasm,cellular process,cellular component organization or biogenesis,mitochondrial membrane,molecular_function,mitochondrial envelope,cytoplasmic part,mitochondrion,cellular com…	rno04130	SNARE interactions in vesicular transport
ENSRNOT00000089889	ENSRNOG00000017072	Slc16a14	9:92503596-92530938	1.22083	0.86719	0.493447	0.00055	0.0754251	solute carrier family 16, member 14 [Source:RGD Symbol;Acc:1309675]	GO:0009987,GO:0015718,GO:0008028,GO:0003674,GO:0015849,GO:0046942,GO:0015711,GO:0008150,GO:0046943,GO:0005342,GO:0071702,GO:0008514,GO:0006811,GO:0015075,GO:0006820,GO:0022891,GO:0044699,GO:0022857,GO:0005575,GO:0044765,GO:0044763,GO:0022892,GO:0055085,GO:0006810,GO:0051179,GO:0051234,GO:0005215,GO:0008509,GO:0016020,GO:0044425,GO:0031224,GO:0016021	cellular process,monocarboxylic acid transport,monocarboxylic acid transmembrane transporter activity,molecular_function,organic acid transport,carboxylic acid transport,organic anion transport,biological_process,carboxylic acid transmembrane transporter activity,organic acid transmembrane transporter activity,organic substance transport,organic anion transmembrane transporter activity,ion transp…	--	--
ENSRNOT00000001579	ENSRNOG00000001189	Sik1	20:10668410-10680283	12.7976	10.5674	0.27625	0.00145	0.147412	salt-inducible kinase 1 [Source:RGD Symbol;Acc:69407]	GO:0044249,GO:0009058,GO:1901576,GO:1901362,GO:0005622,GO:0034645,GO:0019438,GO:0009059,GO:0018130,GO:0034654,GO:0006351,GO:0044271,GO:0044237,GO:0032774,GO:0010467,GO:0031326,GO:0009889,GO:0006355,GO:2001141,GO:1901360,GO:0006725,GO:0016070,GO:0044260,GO:2000112,GO:0051252,GO:0006139,GO:0031323,GO:0046483,GO:0080090,GO:0060255,GO:0010556,GO:0090304,GO:0051171,GO:0019219,GO:0010468,GO:0034641,GO:…	cellular biosynthetic process,biosynthetic process,organic substance biosynthetic process,organic cyclic compound biosynthetic process,intracellular,cellular macromolecule biosynthetic process,aromatic compound biosynthetic process,macromolecule biosynthetic process,heterocycle biosynthetic process,nucleobase-containing compound biosynthetic process,transcription, DNA-dependent,cellular nitrogen …	--	--
ENSRNOT00000046519	ENSRNOG00000034180	Rpl37	10:64222275-64341109	1668.36	1923.24	-0.205113	0.03145	0.707935	ribosomal protein L37 [Source:RGD Symbol;Acc:621204]	GO:0044249,GO:0009058,GO:1901576,GO:0005622,GO:0034645,GO:0009059,GO:0003676,GO:0044237,GO:0010467,GO:0044260,GO:0043229,GO:1901363,GO:0097159,GO:0043170,GO:0044424,GO:0008152,GO:0071704,GO:0005488,GO:0044238,GO:0043226,GO:0005515,GO:0046872,GO:0043169,GO:0044446,GO:0044422,GO:0044464,GO:0005623,GO:0005737,GO:0009987,GO:0044267,GO:0043167,GO:0003674,GO:0044444,GO:0005829,GO:0044445,GO:0022626,GO:…	cellular biosynthetic process,biosynthetic process,organic substance biosynthetic process,intracellular,cellular macromolecule biosynthetic process,macromolecule biosynthetic process,nucleic acid binding,cellular metabolic process,gene expression,cellular macromolecule metabolic process,intracellular organelle,heterocyclic compound binding,organic cyclic compound binding,macromolecule metabolic p…	rno03010	Ribosome
ENSRNOT00000001844	ENSRNOG00000001368	Rph3a	12:41073823-41148490	1.84781	2.46062	-0.413206	0.0013	0.137043	rabphilin 3A [Source:RGD Symbol;Acc:620073]	GO:0005622,GO:0005488,GO:0005515,GO:0046872,GO:0043169,GO:0044464,GO:0005623,GO:0009987,GO:0019899,GO:0043167,GO:0003674,GO:0017137,GO:0008150,GO:0031267,GO:0071702,GO:0017016,GO:0051020,GO:0045184,GO:0006886,GO:0044699,GO:0015031,GO:0005575,GO:0044763,GO:0051649,GO:0070727,GO:0034613,GO:0008104,GO:0051641,GO:0033036,GO:0006810,GO:0051179,GO:0051234,GO:0046907,GO:0016020	intracellular,binding,protein binding,metal ion binding,cation binding,cell part,cell,cellular process,enzyme binding,ion binding,molecular_function,Rab GTPase binding,biological_process,small GTPase binding,organic substance transport,Ras GTPase binding,GTPase binding,establishment of protein localization,intracellular protein transport,single-organism process,protein transport,cellular_componen…	--	--
ENSRNOT00000016883	ENSRNOG00000012458	Cyp2e1	1:213511873-213535542	1.16212	1.58445	-0.447227	0.03925	0.766729	cytochrome P450, family 2, subfamily e, polypeptide 1 [Source:RGD Symbol;Acc:2475]	GO:0005622,GO:0044237,GO:1901360,GO:0046483,GO:0043229,GO:1901363,GO:0097159,GO:0044424,GO:0008152,GO:0071704,GO:0043231,GO:0005488,GO:0044238,GO:0043226,GO:0005515,GO:0043227,GO:1901698,GO:0046872,GO:0043169,GO:0097305,GO:0010243,GO:1901700,GO:0044446,GO:0006979,GO:0000302,GO:0044422,GO:0009719,GO:0044464,GO:0010035,GO:0005623,GO:0010033,GO:0070887,GO:0005737,GO:0009987,GO:0006950,GO:0019899,GO:…	intracellular,cellular metabolic process,organic cyclic compound metabolic process,heterocycle metabolic process,intracellular organelle,heterocyclic compound binding,organic cyclic compound binding,intracellular part,metabolic process,organic substance metabolic process,intracellular membrane-bounded organelle,binding,primary metabolic process,organelle,protein binding,membrane-bounded organelle…	rno04932,rno01100,rno00980,rno00590,rno05204,rno00591,rno00982,rno00140	Non-alcoholic fatty liver disease (NAFLD),Metabolic pathways,Metabolism of xenobiotics by cytochrome P450,Arachidonic acid metabolism,Chemical carcinogenesis,Linoleic acid metabolism,Drug metabolism - cytochrome P450,Steroid hormone biosynthesis
ENSRNOT00000001263	ENSRNOG00000000955	Lnx2	12:9728485-9793428	10.9599	9.70682	0.175157	0.0454	0.806868	ligand of numb-protein X 2 [Source:RGD Symbol;Acc:1308222]	GO:0005488,GO:0005515,GO:0046872,GO:0043169,GO:0071840,GO:0043167,GO:0003674,GO:0044085,GO:0019904,GO:0016043,GO:0022607,GO:0051260,GO:0043933,GO:0008150,GO:0065003,GO:0051259,GO:0008270,GO:0046914,GO:0071822,GO:0030165,GO:0006461,GO:0070271	binding,protein binding,metal ion binding,cation binding,cellular component organization or biogenesis,ion binding,molecular_function,cellular component biogenesis,protein domain specific binding,cellular component organization,cellular component assembly,protein homooligomerization,macromolecular complex subunit organization,biological_process,macromolecular complex assembly,protein oligomerizat…	--	--
ENSRNOT00000072179	ENSRNOG00000049070	Rack1	12:35905357-35906382	1.40167	0	inf	5e-05	0.011183	receptor for activated C kinase 1 [Source:RGD Symbol;Acc:69229]	GO:0044249,GO:0009058,GO:1901576,GO:0005622,GO:0034645,GO:0009059,GO:0044237,GO:0010467,GO:0031326,GO:0009889,GO:1901360,GO:0006725,GO:0044260,GO:2000112,GO:0006139,GO:0031323,GO:0046483,GO:0080090,GO:0060255,GO:0010556,GO:0051171,GO:0019219,GO:0010468,GO:0034641,GO:0043229,GO:0019222,GO:0043170,GO:0006807,GO:0044424,GO:0008152,GO:0071704,GO:0043231,GO:0005488,GO:0044238,GO:0005634,GO:0043226,GO:…	cellular biosynthetic process,biosynthetic process,organic substance biosynthetic process,intracellular,cellular macromolecule biosynthetic process,macromolecule biosynthetic process,cellular metabolic process,gene expression,regulation of cellular biosynthetic process,regulation of biosynthetic process,organic cyclic compound metabolic process,cellular aromatic compound metabolic process,cellula…	rno05162	Measles
ENSRNOT00000075185	ENSRNOG00000048125	Nlrp1b	10:57836930-57837602	1.1829	0.55188	1.09991	0.0481	0.819998	NLR family, pyrin domain containing 1B [Source:RGD Symbol;Acc:1593294]	--	--	rno04621	NOD-like receptor signaling pathway
ENSRNOT00000074586	ENSRNOG00000050869	Cebpd	11:89008007-89009146	5.72737	3.83742	0.577738	5e-05	0.011183	CCAAT/enhancer binding protein delta [Source:RGD Symbol;Acc:2328]	GO:0044249,GO:0009058,GO:1901576,GO:1901362,GO:0005622,GO:0034645,GO:0019438,GO:0009059,GO:0018130,GO:0034654,GO:0006351,GO:0003676,GO:0044271,GO:0044237,GO:0032774,GO:0010467,GO:0031326,GO:0009889,GO:0006355,GO:2001141,GO:1901360,GO:0006725,GO:0016070,GO:0044260,GO:2000112,GO:0051252,GO:0006139,GO:0031323,GO:0046483,GO:0080090,GO:0060255,GO:0010556,GO:0090304,GO:0051171,GO:0019219,GO:0010468,GO:…	cellular biosynthetic process,biosynthetic process,organic substance biosynthetic process,organic cyclic compound biosynthetic process,intracellular,cellular macromolecule biosynthetic process,aromatic compound biosynthetic process,macromolecule biosynthetic process,heterocycle biosynthetic process,nucleobase-containing compound biosynthetic process,transcription, DNA-dependent,nucleic acid bindi…	--	--
ENSRNOT00000028458	ENSRNOG00000020955	Myl3	8:119030874-119036996	1.04226	0.4783	1.12372	0.0243	0.638861	myosin light chain 3 [Source:RGD Symbol;Acc:3142]	GO:0005622,GO:0043229,GO:0044424,GO:0005488,GO:0043226,GO:0005515,GO:0046872,GO:0043169,GO:0032502,GO:0044446,GO:0044422,GO:0007275,GO:0044464,GO:0005623,GO:0009887,GO:0048856,GO:0009888,GO:0048731,GO:0051239,GO:0044767,GO:0005737,GO:0009653,GO:0048513,GO:0043167,GO:0003674,GO:0044444,GO:0048729,GO:0072358,GO:0072359,GO:0003206,GO:0061061,GO:0007519,GO:0060538,GO:0003785,GO:0014706,GO:0043228,GO:…	intracellular,intracellular organelle,intracellular part,binding,organelle,protein binding,metal ion binding,cation binding,developmental process,intracellular organelle part,organelle part,multicellular organismal development,cell part,cell,organ morphogenesis,anatomical structure development,tissue development,system development,regulation of multicellular organismal process,single-organism dev…	rno04260,rno04261,rno05410,rno05414	Cardiac muscle contraction,Adrenergic signaling in cardiomyocytes,Hypertrophic cardiomyopathy (HCM),Dilated cardiomyopathy
ENSRNOT00000083434	ENSRNOG00000053706	Lonrf1	16:59564418-59593852	9.05701	6.81757	0.409776	5e-05	0.011183	LON peptidase N-terminal domain and ring finger 1 [Source:RGD Symbol;Acc:1562583]	GO:0043170,GO:0008152,GO:0071704,GO:0005488,GO:0044238,GO:0005515,GO:0046872,GO:0043169,GO:0043167,GO:0003674,GO:0019787,GO:0016881,GO:0004842,GO:0019538,GO:0016879,GO:0016874,GO:0008150,GO:0008270,GO:0046914,GO:0004176,GO:0003824,GO:0006508,GO:0042623,GO:0016887,GO:0070011,GO:0008233,GO:0016818,GO:0016817,GO:0016462,GO:0017111,GO:0016787	macromolecule metabolic process,metabolic process,organic substance metabolic process,binding,primary metabolic process,protein binding,metal ion binding,cation binding,ion binding,molecular_function,small conjugating protein ligase activity,acid-amino acid ligase activity,ubiquitin-protein ligase activity,protein metabolic process,ligase activity, forming carbon-nitrogen bonds,ligase activity,bi…	--	--
ENSRNOT00000083433	ENSRNOG00000053811	Arg2	6:102311115-102338520	7.56348	6.2634	0.272106	0.01285	0.492371	arginase 2 [Source:RGD Symbol;Acc:2151]	GO:0044249,GO:0009058,GO:1901576,GO:0005622,GO:0044271,GO:0044237,GO:0034641,GO:0043229,GO:0006807,GO:0044424,GO:0008152,GO:0071704,GO:0043231,GO:0005488,GO:0044238,GO:0043226,GO:0043227,GO:0046872,GO:0043169,GO:0032502,GO:0007275,GO:0044464,GO:0005623,GO:0048856,GO:0048731,GO:0005737,GO:0009987,GO:0043167,GO:0003674,GO:0044444,GO:0005739,GO:0035295,GO:0071941,GO:1901566,GO:0000050,GO:0044710,GO:…	cellular biosynthetic process,biosynthetic process,organic substance biosynthetic process,intracellular,cellular nitrogen compound biosynthetic process,cellular metabolic process,cellular nitrogen compound metabolic process,intracellular organelle,nitrogen compound metabolic process,intracellular part,metabolic process,organic substance metabolic process,intracellular membrane-bounded organelle,b…	rno01230,rno01100,rno05146,rno00330	Biosynthesis of amino acids,Metabolic pathways,Amoebiasis,Arginine and proline metabolism
ENSRNOT00000078925	ENSRNOG00000022533	Micall2	12:16988135-17016791	1.70511	1.21423	0.489822	0.0004	0.0596836	MICAL-like 2 [Source:RGD Symbol;Acc:1307875]	GO:0005622,GO:0043229,GO:0044424,GO:0043231,GO:0005488,GO:0043226,GO:0005515,GO:0043227,GO:0046872,GO:0043169,GO:0032502,GO:0044446,GO:0044422,GO:0007275,GO:0044464,GO:0005623,GO:0048856,GO:0048731,GO:0044767,GO:0005737,GO:0009653,GO:0009987,GO:0030154,GO:0048869,GO:0007399,GO:0031005,GO:0071840,GO:0019899,GO:0043167,GO:0003674,GO:0044444,GO:0005829,GO:0044085,GO:0043005,GO:0030182,GO:0016043,GO:…	intracellular,intracellular organelle,intracellular part,intracellular membrane-bounded organelle,binding,organelle,protein binding,membrane-bounded organelle,metal ion binding,cation binding,developmental process,intracellular organelle part,organelle part,multicellular organismal development,cell part,cell,anatomical structure development,system development,single-organism developmental process…	--	--
ENSRNOT00000087536	ENSRNOG00000008885	Chst11	7:26645421-26859716	1.07311	2.32536	-1.11565	0.04275	0.790521	carbohydrate (chondroitin 4) sulfotransferase 11 [Source:RGD Symbol;Acc:1308400]	GO:0044249,GO:0009058,GO:1901576,GO:0005622,GO:0034645,GO:0009059,GO:0044237,GO:0044260,GO:0043229,GO:0043170,GO:0006807,GO:0044424,GO:0008152,GO:0071704,GO:0043231,GO:0044238,GO:0043226,GO:0043227,GO:0048523,GO:0048519,GO:0032502,GO:0010941,GO:0008219,GO:0016265,GO:0042981,GO:0006915,GO:0043067,GO:0044446,GO:0012501,GO:0044422,GO:0007275,GO:0009719,GO:0044464,GO:0005623,GO:0009887,GO:0010033,GO:…	cellular biosynthetic process,biosynthetic process,organic substance biosynthetic process,intracellular,cellular macromolecule biosynthetic process,macromolecule biosynthetic process,cellular metabolic process,cellular macromolecule metabolic process,intracellular organelle,macromolecule metabolic process,nitrogen compound metabolic process,intracellular part,metabolic process,organic substance m…	rno00532	Glycosaminoglycan biosynthesis - chondroitin sulfate / dermatan sulfate
ENSRNOT00000073346	ENSRNOG00000017164	Afap1l2	1:277730759-277827269	3.73464	4.52605	-0.277282	0.0237	0.632282	actin filament associated protein 1-like 2 [Source:RGD Symbol;Acc:1310668]	GO:0044249,GO:0009058,GO:1901576,GO:1901362,GO:0005622,GO:0034645,GO:0019438,GO:0009059,GO:0018130,GO:0034654,GO:0006351,GO:0044271,GO:0044237,GO:0032774,GO:0010467,GO:0031326,GO:0009889,GO:0006355,GO:2001141,GO:1901360,GO:0006725,GO:0016070,GO:0044260,GO:2000112,GO:0051252,GO:0006139,GO:0031323,GO:0046483,GO:0080090,GO:0060255,GO:0010556,GO:0090304,GO:0051171,GO:0019219,GO:0010468,GO:0034641,GO:…	cellular biosynthetic process,biosynthetic process,organic substance biosynthetic process,organic cyclic compound biosynthetic process,intracellular,cellular macromolecule biosynthetic process,aromatic compound biosynthetic process,macromolecule biosynthetic process,heterocycle biosynthetic process,nucleobase-containing compound biosynthetic process,transcription, DNA-dependent,cellular nitrogen …	--	--
ENSRNOT00000027135	ENSRNOG00000019985	Asic4	9:82647070-82668920	1.8747	2.3294	-0.313298	0.01585	0.53595	acid sensing ion channel 4 [Source:RGD Symbol;Acc:621068]	GO:0009987,GO:0003674,GO:0015077,GO:0015081,GO:0022890,GO:0008324,GO:0008150,GO:0006812,GO:0046873,GO:0005272,GO:0006811,GO:0015075,GO:0015672,GO:0006814,GO:0022891,GO:0035725,GO:0044699,GO:0030001,GO:0022857,GO:0005575,GO:0044765,GO:0044763,GO:0005261,GO:0022892,GO:0034220,GO:0055085,GO:0006810,GO:0051179,GO:0051234,GO:0005215,GO:0005216,GO:0015267,GO:0022803,GO:0022838,GO:0016020,GO:0044425,GO:…	cellular process,molecular_function,monovalent inorganic cation transmembrane transporter activity,sodium ion transmembrane transporter activity,inorganic cation transmembrane transporter activity,cation transmembrane transporter activity,biological_process,cation transport,metal ion transmembrane transporter activity,sodium channel activity,ion transport,ion transmembrane transporter activity,mo…	rno04750	Inflammatory mediator regulation of TRP channels
ENSRNOT00000027682	ENSRNOG00000020410	Th	1:216073030-216080287	28.9613	33.3117	-0.201906	0.021	0.60232	tyrosine hydroxylase [Source:RGD Symbol;Acc:3853]	GO:0044249,GO:0009058,GO:1901576,GO:1901362,GO:0005622,GO:0019438,GO:0044237,GO:1901360,GO:0006725,GO:0046483,GO:0034641,GO:0043229,GO:1901363,GO:0097159,GO:0006807,GO:0044424,GO:0008152,GO:0071704,GO:0043231,GO:0005488,GO:0044238,GO:0005634,GO:0043226,GO:0005515,GO:0043227,GO:1901698,GO:0048511,GO:0046872,GO:0043169,GO:0097305,GO:0032502,GO:0014070,GO:0010243,GO:0007623,GO:0009628,GO:1901700,GO:…	cellular biosynthetic process,biosynthetic process,organic substance biosynthetic process,organic cyclic compound biosynthetic process,intracellular,aromatic compound biosynthetic process,cellular metabolic process,organic cyclic compound metabolic process,cellular aromatic compound metabolic process,heterocycle metabolic process,cellular nitrogen compound metabolic process,intracellular organell…	rno05012,rno05031,rno05034,rno01100,rno05030,rno00350,rno04728,rno04917	Parkinson's disease,Amphetamine addiction,Alcoholism,Metabolic pathways,Cocaine addiction,Tyrosine metabolism,Dopaminergic synapse,Prolactin signaling pathway
ENSRNOT00000027684	ENSRNOG00000020426	Erf	1:82112448-82120902	11.3624	8.85499	0.359706	5e-05	0.011183	Ets2 repressor factor [Source:RGD Symbol;Acc:1311991]	GO:0044249,GO:0009058,GO:1901576,GO:1901362,GO:0005622,GO:0034645,GO:0019438,GO:0009059,GO:0018130,GO:0034654,GO:0006351,GO:0003676,GO:0044271,GO:0044237,GO:0032774,GO:0010467,GO:0031326,GO:0009889,GO:0006355,GO:2001141,GO:1901360,GO:0006725,GO:0016070,GO:0044260,GO:2000112,GO:0051252,GO:0006139,GO:0031323,GO:0046483,GO:0080090,GO:0060255,GO:0010556,GO:0090304,GO:0051171,GO:0019219,GO:0010468,GO:…	cellular biosynthetic process,biosynthetic process,organic substance biosynthetic process,organic cyclic compound biosynthetic process,intracellular,cellular macromolecule biosynthetic process,aromatic compound biosynthetic process,macromolecule biosynthetic process,heterocycle biosynthetic process,nucleobase-containing compound biosynthetic process,transcription, DNA-dependent,nucleic acid bindi…	--	--
ENSRNOT00000045749	ENSRNOG00000032398	RGD1562136	9:111327401-111347430	12.7543	10.0893	0.338153	5e-05	0.011183	similar to D1Ertd622e protein [Source:RGD Symbol;Acc:1562136]	GO:0005622,GO:0043229,GO:0044424,GO:0043231,GO:0005488,GO:0043226,GO:0005515,GO:0043227,GO:0048523,GO:0048519,GO:0044446,GO:0044422,GO:0044464,GO:0005623,GO:0051239,GO:0005737,GO:0009605,GO:0009987,GO:0006950,GO:0003674,GO:0048583,GO:0035869,GO:0050794,GO:0051241,GO:0001818,GO:0032101,GO:0040013,GO:0032879,GO:0008150,GO:0050789,GO:0080134,GO:0001817,GO:0042995,GO:0001816,GO:0040012,GO:0072372,GO:…	intracellular,intracellular organelle,intracellular part,intracellular membrane-bounded organelle,binding,organelle,protein binding,membrane-bounded organelle,negative regulation of cellular process,negative regulation of biological process,intracellular organelle part,organelle part,cell part,cell,regulation of multicellular organismal process,cytoplasm,response to external stimulus,cellular pro…	--	--
ENSRNOT00000022194	ENSRNOG00000033772	Serpinb9	17:32650440-32661865	6.80515	7.93837	-0.222216	0.03165	0.709346	serpin family B member 9 [Source:RGD Symbol;Acc:1549730]	GO:0005622,GO:0019222,GO:0044424,GO:0008152,GO:0005488,GO:0005515,GO:0048523,GO:0048519,GO:0010941,GO:0008219,GO:0016265,GO:0042981,GO:0006915,GO:0043067,GO:0012501,GO:0044464,GO:0005623,GO:0060548,GO:0043066,GO:0005737,GO:0009987,GO:0043069,GO:0006950,GO:0003674,GO:0065009,GO:0050794,GO:0097285,GO:0044092,GO:0070229,GO:0070233,GO:0008150,GO:0050789,GO:0043086,GO:0070231,GO:0070232,GO:0052548,GO:…	intracellular,regulation of metabolic process,intracellular part,metabolic process,binding,protein binding,negative regulation of cellular process,negative regulation of biological process,regulation of cell death,cell death,death,regulation of apoptotic process,apoptotic process,regulation of programmed cell death,programmed cell death,cell part,cell,negative regulation of cell death,negative re…	rno05146	Amoebiasis
ENSRNOT00000022190	ENSRNOG00000016378	Map3k8	17:56109548-56129919	0.385512	0.596567	-0.629908	0.0107	0.44814	mitogen-activated protein kinase kinase kinase 8 [Source:RGD Symbol;Acc:620969]	GO:0005622,GO:0044237,GO:0044260,GO:1901363,GO:0097159,GO:0043170,GO:0044424,GO:0008152,GO:0071704,GO:0005488,GO:0044238,GO:0005515,GO:0044464,GO:0006796,GO:0005623,GO:0006793,GO:0005737,GO:0016310,GO:0009987,GO:0043412,GO:0044267,GO:0006464,GO:0036211,GO:0043167,GO:0003674,GO:0006468,GO:0004672,GO:0016301,GO:0016773,GO:0019538,GO:0016772,GO:0016740,GO:0008150,GO:0005575,GO:0032559,GO:0003824,GO:…	intracellular,cellular metabolic process,cellular macromolecule metabolic process,heterocyclic compound binding,organic cyclic compound binding,macromolecule metabolic process,intracellular part,metabolic process,organic substance metabolic process,binding,primary metabolic process,protein binding,cell part,phosphate-containing compound metabolic process,cell,phosphorus metabolic process,cytoplas…	rno04010,rno04668,rno04620,rno04660	MAPK signaling pathway,TNF signaling pathway,Toll-like receptor signaling pathway,T cell receptor signaling pathway
ENSRNOT00000039842	ENSRNOG00000028743	Gal3st3	1:220668543-220678299	2.44162	1.98998	0.295084	0.03335	0.723384	galactose-3-O-sulfotransferase 3 [Source:RGD Symbol;Acc:1564991]	GO:0044249,GO:0009058,GO:1901576,GO:0005622,GO:0044237,GO:0043229,GO:0044424,GO:0008152,GO:0071704,GO:0043231,GO:0044238,GO:0043226,GO:0043227,GO:0044464,GO:0005623,GO:0005737,GO:0009987,GO:0003674,GO:0044444,GO:0006643,GO:0046467,GO:0006629,GO:0044255,GO:0008610,GO:0044710,GO:1901137,GO:0006664,GO:0016740,GO:0009247,GO:0008150,GO:1901135,GO:0001733,GO:0050694,GO:0016782,GO:0005575,GO:0005794,GO:…	cellular biosynthetic process,biosynthetic process,organic substance biosynthetic process,intracellular,cellular metabolic process,intracellular organelle,intracellular part,metabolic process,organic substance metabolic process,intracellular membrane-bounded organelle,primary metabolic process,organelle,membrane-bounded organelle,cell part,cell,cytoplasm,cellular process,molecular_function,cytopl…	--	--
ENSRNOT00000081885	ENSRNOG00000056915	Ptprq	7:49763656-50034932	1.10257	1.3606	-0.303371	0.00635	0.343378	protein tyrosine phosphatase, receptor type, Q [Source:RGD Symbol;Acc:620779]	GO:0005622,GO:0044237,GO:0044260,GO:0043229,GO:0043170,GO:0044424,GO:0008152,GO:0071704,GO:0044238,GO:0043226,GO:0032502,GO:0009628,GO:0007275,GO:0044464,GO:0006796,GO:0005623,GO:0006793,GO:0009887,GO:0048856,GO:0009888,GO:0048568,GO:0048731,GO:0048562,GO:0048598,GO:0044767,GO:0009605,GO:0009653,GO:0009987,GO:0030154,GO:0048869,GO:0048513,GO:0007423,GO:0043412,GO:0044267,GO:0043583,GO:0007399,GO:…	intracellular,cellular metabolic process,cellular macromolecule metabolic process,intracellular organelle,macromolecule metabolic process,intracellular part,metabolic process,organic substance metabolic process,primary metabolic process,organelle,developmental process,response to abiotic stimulus,multicellular organismal development,cell part,phosphate-containing compound metabolic process,cell,p…	--	--
ENSRNOT00000050716	ENSRNOG00000030180	Lrrc10b	1:226500691-226501920	3.27636	2.4222	0.435776	0.0096	0.423317	leucine rich repeat containing 10B [Source:RGD Symbol;Acc:1564983]	--	--	--	--
ENSRNOT00000043788	ENSRNOG00000015560	Emsy	1:163545325-163611299	14.4641	17.0949	-0.241085	0.0057	0.323891	EMSY BRCA2-interacting transcriptional repressor [Source:RGD Symbol;Acc:1310712]	GO:0005622,GO:0043229,GO:0044424,GO:0043231,GO:0005488,GO:0005634,GO:0043226,GO:0005515,GO:0043227,GO:0044446,GO:0044422,GO:0031981,GO:0043233,GO:0044428,GO:0070013,GO:0031974,GO:0044464,GO:0046983,GO:0005623,GO:0005654,GO:0003674,GO:0042803,GO:0042802,GO:0005575	intracellular,intracellular organelle,intracellular part,intracellular membrane-bounded organelle,binding,nucleus,organelle,protein binding,membrane-bounded organelle,intracellular organelle part,organelle part,nuclear lumen,organelle lumen,nuclear part,intracellular organelle lumen,membrane-enclosed lumen,cell part,protein dimerization activity,cell,nucleoplasm,molecular_function,protein homodim…	--	--
ENSRNOT00000046490	ENSRNOG00000010756	Tp53	10:56187019-56198449	55.4521	62.5056	-0.172743	0.044	0.796545	tumor protein p53 [Source:RGD Symbol;Acc:3889]	GO:0044249,GO:0009058,GO:1901576,GO:1901362,GO:0005622,GO:0034645,GO:0019438,GO:0009059,GO:0018130,GO:0034654,GO:0006351,GO:0003676,GO:0044271,GO:0044237,GO:0032774,GO:0010467,GO:0031326,GO:0009889,GO:0006355,GO:2001141,GO:1901360,GO:0006725,GO:0016070,GO:0044260,GO:2000112,GO:0051252,GO:0006139,GO:0031323,GO:0046483,GO:0080090,GO:0060255,GO:0010556,GO:0090304,GO:0051171,GO:0019219,GO:0010468,GO:…	cellular biosynthetic process,biosynthetic process,organic substance biosynthetic process,organic cyclic compound biosynthetic process,intracellular,cellular macromolecule biosynthetic process,aromatic compound biosynthetic process,macromolecule biosynthetic process,heterocycle biosynthetic process,nucleobase-containing compound biosynthetic process,transcription, DNA-dependent,nucleic acid bindi…	rno05206,rno05222,rno05161,rno05202,rno05203,rno04010,rno05215,rno05200,rno04115,rno05016,rno05212,rno04210,rno05166,rno05220,rno05219,rno05214,rno04151,rno04722,rno04310,rno04110,rno05210,rno05162,rno05217,rno05223,rno05014,rno05160,rno05216,rno05168,rno05213,rno05218,rno04919,rno05205,rno05169	MicroRNAs in cancer,Small cell lung cancer,Hepatitis B,Transcriptional misregulation in cancer,Viral carcinogenesis,MAPK signaling pathway,Prostate cancer,Pathways in cancer,p53 signaling pathway,Huntington's disease,Pancreatic cancer,Apoptosis,HTLV-I infection,Chronic myeloid leukemia,Bladder cancer,Glioma,PI3K-Akt signaling pathway,Neurotrophin signaling pathway,Wnt signaling pathway,Cell cycle…
ENSRNOT00000080206	ENSRNOG00000053535	AABR07058124.2	7:101146819-101147215	0.716988	2.07059	-1.53002	0.0453	0.806221	--	--	--	--	--
ENSRNOT00000005372	ENSRNOG00000004099	R3hdm1	13:44812566-44950762	29.1289	33.2878	-0.192545	0.01635	0.543539	R3H domain containing 1 [Source:RGD Symbol;Acc:1307497]	--	--	--	--
ENSRNOT00000091562	ENSRNOG00000009849	Eef1akmt1	15:37813114-37831031	3.66484	4.82008	-0.395305	0.04295	0.791271	eukaryotic translation elongation factor 1 alpha lysine methyltransferase 1 [Source:RGD Symbol;Acc:1306762]	GO:0005622,GO:0003676,GO:0044237,GO:0044260,GO:1901363,GO:0097159,GO:0043170,GO:0044424,GO:0008152,GO:0071704,GO:0005488,GO:0044238,GO:0043226,GO:0043227,GO:0044464,GO:0005623,GO:0005737,GO:0009987,GO:0043412,GO:0044267,GO:0006464,GO:0036211,GO:0018022,GO:0003674,GO:0016278,GO:0016279,GO:0008276,GO:0019538,GO:0006479,GO:0008213,GO:0016740,GO:0008150,GO:0008170,GO:0016741,GO:0008168,GO:0018205,GO:…	intracellular,nucleic acid binding,cellular metabolic process,cellular macromolecule metabolic process,heterocyclic compound binding,organic cyclic compound binding,macromolecule metabolic process,intracellular part,metabolic process,organic substance metabolic process,binding,primary metabolic process,organelle,membrane-bounded organelle,cell part,cell,cytoplasm,cellular process,macromolecule mo…	--	--
ENSRNOT00000005085	ENSRNOG00000003745	Atf3	13:109817727-109849632	9.46726	6.67208	0.50481	5e-05	0.011183	activating transcription factor 3 [Source:RGD Symbol;Acc:2165]	GO:0044249,GO:0009058,GO:1901576,GO:1901362,GO:0005622,GO:0034645,GO:0019438,GO:0009059,GO:0018130,GO:0034654,GO:0006351,GO:0003676,GO:0044271,GO:0044237,GO:0032774,GO:0010467,GO:0031326,GO:0009889,GO:0006355,GO:2001141,GO:1901360,GO:0006725,GO:0016070,GO:0044260,GO:2000112,GO:0051252,GO:0006139,GO:0031323,GO:0046483,GO:0080090,GO:0060255,GO:0010556,GO:0090304,GO:0051171,GO:0019219,GO:0010468,GO:…	cellular biosynthetic process,biosynthetic process,organic substance biosynthetic process,organic cyclic compound biosynthetic process,intracellular,cellular macromolecule biosynthetic process,aromatic compound biosynthetic process,macromolecule biosynthetic process,heterocycle biosynthetic process,nucleobase-containing compound biosynthetic process,transcription, DNA-dependent,nucleic acid bindi…	rno05166	HTLV-I infection
ENSRNOT00000025756	ENSRNOG00000019062	Pura	18:29110241-29111156	78.8053	69.3738	0.183902	0.03425	0.731064	purine rich element binding protein A [Source:RGD Symbol;Acc:1308543]	GO:0044249,GO:0009058,GO:1901576,GO:1901362,GO:0005622,GO:0034645,GO:0019438,GO:0009059,GO:0018130,GO:0034654,GO:0006351,GO:0003676,GO:0044271,GO:0044237,GO:0032774,GO:0010467,GO:0031326,GO:0009889,GO:0006355,GO:2001141,GO:1901360,GO:0006725,GO:0016070,GO:0044260,GO:2000112,GO:0051252,GO:0006139,GO:0031323,GO:0046483,GO:0080090,GO:0060255,GO:0010556,GO:0090304,GO:0051171,GO:0019219,GO:0010468,GO:…	cellular biosynthetic process,biosynthetic process,organic substance biosynthetic process,organic cyclic compound biosynthetic process,intracellular,cellular macromolecule biosynthetic process,aromatic compound biosynthetic process,macromolecule biosynthetic process,heterocycle biosynthetic process,nucleobase-containing compound biosynthetic process,transcription, DNA-dependent,nucleic acid bindi…	--	--
ENSRNOT00000090217	ENSRNOG00000060931	Rspry1	19:10770573-10826895	16.1424	13.8661	0.21929	0.0102	0.43837	ring finger and SPRY domain containing 1 [Source:RGD Symbol;Acc:1308847]	GO:0005488,GO:0046872,GO:0043169,GO:0043167,GO:0003674,GO:0008270,GO:0046914	binding,metal ion binding,cation binding,ion binding,molecular_function,zinc ion binding,transition metal ion binding	--	--
ENSRNOT00000044255	ENSRNOG00000032258	Swt1	13:68728265-68785771	8.40841	10.1996	-0.278601	0.00155	0.152574	SWT1 RNA endoribonuclease homolog [Source:RGD Symbol;Acc:1308695]	--	--	--	--
ENSRNOT00000086091	ENSRNOG00000016831	Serpinh1	1:164301009-164308317	30.7568	17.7011	0.797061	0.01915	0.579279	serpin family H member 1 [Source:RGD Symbol;Acc:69302]	GO:0009058,GO:1901576,GO:0005622,GO:0009059,GO:0010467,GO:0043229,GO:0043170,GO:0044424,GO:0008152,GO:0071704,GO:0043231,GO:0005488,GO:0044238,GO:0043226,GO:0005515,GO:0043227,GO:0032502,GO:0007275,GO:0044464,GO:0005623,GO:0009887,GO:0048856,GO:0009888,GO:0048731,GO:0044767,GO:0005737,GO:0009653,GO:0009987,GO:0030154,GO:0048869,GO:0048513,GO:0048705,GO:0061448,GO:0071840,GO:0003674,GO:0044236,GO:…	biosynthetic process,organic substance biosynthetic process,intracellular,macromolecule biosynthetic process,gene expression,intracellular organelle,macromolecule metabolic process,intracellular part,metabolic process,organic substance metabolic process,intracellular membrane-bounded organelle,binding,primary metabolic process,organelle,protein binding,membrane-bounded organelle,developmental pro…	--	--
ENSRNOT00000049468	ENSRNOG00000029470	LOC685619	3:162165076-162167598	18.2558	14.7461	0.308021	0.0055	0.316841	similar to TP53-regulating kinase (p53-related protein kinase) (Nori-2) [Source:RGD Symbol;Acc:1591394]	GO:0005622,GO:0044237,GO:1901360,GO:0006725,GO:0044260,GO:0006139,GO:0046483,GO:0034641,GO:0043229,GO:1901363,GO:0097159,GO:0043170,GO:0006807,GO:0044424,GO:0008152,GO:0071704,GO:0043231,GO:0005488,GO:0044238,GO:0005634,GO:0043226,GO:0043227,GO:0044464,GO:0006796,GO:0005623,GO:0006793,GO:0005737,GO:0016310,GO:0009987,GO:0043412,GO:0044267,GO:0006464,GO:0036211,GO:0043167,GO:0003674,GO:0006468,GO:…	intracellular,cellular metabolic process,organic cyclic compound metabolic process,cellular aromatic compound metabolic process,cellular macromolecule metabolic process,nucleobase-containing compound metabolic process,heterocycle metabolic process,cellular nitrogen compound metabolic process,intracellular organelle,heterocyclic compound binding,organic cyclic compound binding,macromolecule metabo…	--	--
ENSRNOT00000047198	ENSRNOG00000030098	Trim71	8:122553014-122604787	1.95778	1.31755	0.571359	0.0002	0.0347676	tripartite motif containing 71, E3 ubiquitin protein ligase [Source:RGD Symbol;Acc:1566388]	GO:0044249,GO:0009058,GO:1901576,GO:0005622,GO:0034645,GO:0009059,GO:0003676,GO:0044237,GO:0010467,GO:0031326,GO:0009889,GO:1901360,GO:0006725,GO:0016070,GO:0044260,GO:2000112,GO:0006139,GO:0031323,GO:0046483,GO:0080090,GO:0060255,GO:0010556,GO:0090304,GO:0010468,GO:0034641,GO:0043229,GO:0019222,GO:1901363,GO:0097159,GO:0043170,GO:0006807,GO:0044424,GO:0008152,GO:0071704,GO:0005488,GO:0044238,GO:…	cellular biosynthetic process,biosynthetic process,organic substance biosynthetic process,intracellular,cellular macromolecule biosynthetic process,macromolecule biosynthetic process,nucleic acid binding,cellular metabolic process,gene expression,regulation of cellular biosynthetic process,regulation of biosynthetic process,organic cyclic compound metabolic process,cellular aromatic compound meta…	rno05206	MicroRNAs in cancer
ENSRNOT00000027493	ENSRNOG00000020272	RGD1310209	2:211246067-211332327	0.679845	0.491092	0.469213	0.03325	0.722225	similar to KIAA1324 protein [Source:RGD Symbol;Acc:1310209]	GO:0005622,GO:0044237,GO:0031323,GO:0043229,GO:0019222,GO:0044424,GO:0008152,GO:0043231,GO:0043226,GO:0043227,GO:0048518,GO:0048522,GO:0009991,GO:0044464,GO:0005623,GO:0031667,GO:0005737,GO:0009605,GO:0033554,GO:0009987,GO:0006950,GO:0031668,GO:0009267,GO:0071840,GO:0042594,GO:0044444,GO:0031669,GO:0044085,GO:0080135,GO:0071496,GO:0048583,GO:0016043,GO:0010646,GO:0044090,GO:0032104,GO:0032107,GO:…	intracellular,cellular metabolic process,regulation of cellular metabolic process,intracellular organelle,regulation of metabolic process,intracellular part,metabolic process,intracellular membrane-bounded organelle,organelle,membrane-bounded organelle,positive regulation of biological process,positive regulation of cellular process,response to extracellular stimulus,cell part,cell,response to nu…	--	--
ENSRNOT00000027496	ENSRNOG00000020296	LOC103693430	1:266862578-266862842	3560.56	4440.19	-0.318518	0.0437	0.794695	up-regulated during skeletal muscle growth protein 5 [Source:RGD Symbol;Acc:9203006]	GO:0005622,GO:0043229,GO:0044424,GO:0043231,GO:0043226,GO:0043227,GO:0044446,GO:0044422,GO:0044464,GO:0005623,GO:0005737,GO:0005743,GO:0031966,GO:0005740,GO:0005753,GO:0044444,GO:0005739,GO:0044429,GO:0019866,GO:0045259,GO:0044455,GO:0031967,GO:0031975,GO:0032991,GO:0031090,GO:0016469,GO:0005575,GO:0043234,GO:0016020,GO:0044425,GO:0031224,GO:0016021	intracellular,intracellular organelle,intracellular part,intracellular membrane-bounded organelle,organelle,membrane-bounded organelle,intracellular organelle part,organelle part,cell part,cell,cytoplasm,mitochondrial inner membrane,mitochondrial membrane,mitochondrial envelope,mitochondrial proton-transporting ATP synthase complex,cytoplasmic part,mitochondrion,mitochondrial part,organelle inner…	--	--
ENSRNOT00000057745	ENSRNOG00000008415	Nab2	7:70946227-70969905	10.5868	7.51349	0.494711	5e-05	0.011183	Ngfi-A binding protein 2 [Source:RGD Symbol;Acc:1311712]	GO:0044249,GO:0009058,GO:1901576,GO:1901362,GO:0005622,GO:0034645,GO:0019438,GO:0009059,GO:0018130,GO:0034654,GO:0006351,GO:0044271,GO:0044237,GO:0032774,GO:0010467,GO:0031326,GO:0009889,GO:0006355,GO:2001141,GO:1901360,GO:0006725,GO:0016070,GO:0044260,GO:2000112,GO:0051252,GO:0006139,GO:0031323,GO:0046483,GO:0080090,GO:0060255,GO:0010556,GO:0090304,GO:0051171,GO:0019219,GO:0010468,GO:0034641,GO:…	cellular biosynthetic process,biosynthetic process,organic substance biosynthetic process,organic cyclic compound biosynthetic process,intracellular,cellular macromolecule biosynthetic process,aromatic compound biosynthetic process,macromolecule biosynthetic process,heterocycle biosynthetic process,nucleobase-containing compound biosynthetic process,transcription, DNA-dependent,cellular nitrogen …	--	--
ENSRNOT00000002334	ENSRNOG00000029529	LOC102551435	11:83977663-83985385	7.43085	6.18754	0.264162	0.03275	0.718704	endothelin-converting enzyme 2-like [Source:RGD Symbol;Acc:7732114]	GO:0008152,GO:0003674,GO:0016740,GO:0008150,GO:0016741,GO:0008168,GO:0032259,GO:0003824	metabolic process,molecular_function,transferase activity,biological_process,transferase activity, transferring one-carbon groups,methyltransferase activity,methylation,catalytic activity	--	--
ENSRNOT00000086878	ENSRNOG00000013011	Dnajb4	2:257394817-257425242	21.721	25.425	-0.227159	0.01305	0.494273	DnaJ heat shock protein family (Hsp40) member B4 [Source:RGD Symbol;Acc:1305826]	GO:0005622,GO:0044237,GO:0044260,GO:0043229,GO:0043170,GO:0044424,GO:0008152,GO:0071704,GO:0043231,GO:0005488,GO:0044238,GO:0005634,GO:0043226,GO:0005515,GO:0043227,GO:0044446,GO:0044422,GO:0031981,GO:0043233,GO:0044428,GO:0070013,GO:0031974,GO:0044464,GO:0005623,GO:0005737,GO:0009987,GO:0005654,GO:0044267,GO:0003674,GO:0044444,GO:0005829,GO:0019538,GO:0008150,GO:0005575,GO:0051082,GO:0051087,GO:…	intracellular,cellular metabolic process,cellular macromolecule metabolic process,intracellular organelle,macromolecule metabolic process,intracellular part,metabolic process,organic substance metabolic process,intracellular membrane-bounded organelle,binding,primary metabolic process,nucleus,organelle,protein binding,membrane-bounded organelle,intracellular organelle part,organelle part,nuclear …	--	--
ENSRNOT00000050902	ENSRNOG00000001599	Rwdd2b	11:27085710-27094364	8.96945	7.671	0.225606	0.01625	0.542208	RWD domain containing 2B [Source:RGD Symbol;Acc:1305062]	GO:0005488,GO:0005515,GO:0003674	binding,protein binding,molecular_function	--	--
ENSRNOT00000017338	ENSRNOG00000012826	Creb3l2	4:64869025-64981384	40.9827	45.6905	-0.15688	0.0498	0.827521	cAMP responsive element binding protein 3-like 2 [Source:RGD Symbol;Acc:1306040]	GO:0044249,GO:0009058,GO:1901576,GO:1901362,GO:0005622,GO:0034645,GO:0019438,GO:0009059,GO:0018130,GO:0034654,GO:0006351,GO:0003676,GO:0044271,GO:0044237,GO:0032774,GO:0010467,GO:0031326,GO:0009889,GO:0006355,GO:2001141,GO:1901360,GO:0006725,GO:0016070,GO:0044260,GO:2000112,GO:0051252,GO:0006139,GO:0031323,GO:0046483,GO:0080090,GO:0060255,GO:0010556,GO:0090304,GO:0051171,GO:0019219,GO:0010468,GO:…	cellular biosynthetic process,biosynthetic process,organic substance biosynthetic process,organic cyclic compound biosynthetic process,intracellular,cellular macromolecule biosynthetic process,aromatic compound biosynthetic process,macromolecule biosynthetic process,heterocycle biosynthetic process,nucleobase-containing compound biosynthetic process,transcription, DNA-dependent,nucleic acid bindi…	rno05161,rno05203,rno05215,rno05031,rno05016,rno05034,rno04668,rno04725,rno04151,rno04261,rno05030,rno04916,rno04024,rno04022,rno04911,rno04918,rno04728,rno04915,rno04962,rno04152	Hepatitis B,Viral carcinogenesis,Prostate cancer,Amphetamine addiction,Huntington's disease,Alcoholism,TNF signaling pathway,Cholinergic synapse,PI3K-Akt signaling pathway,Adrenergic signaling in cardiomyocytes,Cocaine addiction,Melanogenesis,cAMP signaling pathway,cGMP-PKG signaling pathway,Insulin secretion,Thyroid hormone synthesis,Dopaminergic synapse,Estrogen signaling pathway,Vasopressin-re…
ENSRNOT00000033511	ENSRNOG00000001577	Hoxd3	3:61658244-61670282	0.537712	0.372437	0.529836	0.04585	0.808204	homeo box D3 [Source:RGD Symbol;Acc:1588601]	GO:0044249,GO:0009058,GO:1901576,GO:1901362,GO:0005622,GO:0034645,GO:0019438,GO:0009059,GO:0018130,GO:0034654,GO:0006351,GO:0003676,GO:0044271,GO:0044237,GO:0032774,GO:0010467,GO:0031326,GO:0009889,GO:0006355,GO:2001141,GO:1901360,GO:0006725,GO:0016070,GO:0044260,GO:2000112,GO:0051252,GO:0006139,GO:0031323,GO:0046483,GO:0080090,GO:0060255,GO:0010556,GO:0090304,GO:0051171,GO:0019219,GO:0010468,GO:…	cellular biosynthetic process,biosynthetic process,organic substance biosynthetic process,organic cyclic compound biosynthetic process,intracellular,cellular macromolecule biosynthetic process,aromatic compound biosynthetic process,macromolecule biosynthetic process,heterocycle biosynthetic process,nucleobase-containing compound biosynthetic process,transcription, DNA-dependent,nucleic acid bindi…	--	--
ENSRNOT00000001759	ENSRNOG00000001302	Adora2a	20:14265251-14282873	17.7597	15.3463	0.210722	0.0169	0.550519	adenosine A2a receptor [Source:RGD Symbol;Acc:2049]	GO:0044249,GO:0009058,GO:1901576,GO:1901362,GO:0005622,GO:0034645,GO:0019438,GO:0009059,GO:0018130,GO:0034654,GO:0006351,GO:0044271,GO:0044237,GO:0032774,GO:0010467,GO:0031326,GO:0009889,GO:0006355,GO:2001141,GO:1901360,GO:0006725,GO:0016070,GO:0044260,GO:2000112,GO:0051252,GO:0006139,GO:0031323,GO:0046483,GO:0080090,GO:0060255,GO:0010556,GO:0090304,GO:0051171,GO:0019219,GO:0010468,GO:0034641,GO:…	cellular biosynthetic process,biosynthetic process,organic substance biosynthetic process,organic cyclic compound biosynthetic process,intracellular,cellular macromolecule biosynthetic process,aromatic compound biosynthetic process,macromolecule biosynthetic process,heterocycle biosynthetic process,nucleobase-containing compound biosynthetic process,transcription, DNA-dependent,cellular nitrogen …	rno05012,rno05034,rno04024,rno04020,rno04015,rno04080,rno04270	Parkinson's disease,Alcoholism,cAMP signaling pathway,Calcium signaling pathway,Rap1 signaling pathway,Neuroactive ligand-receptor interaction,Vascular smooth muscle contraction
ENSRNOT00000040998	ENSRNOG00000039471	Pcdhb17	18:30562177-30564577	1.04457	0.66545	0.650512	0.003	0.228208	protocadherin beta 17 [Source:RGD Symbol;Acc:1549775]	GO:0005488,GO:0046872,GO:0043169,GO:0044464,GO:0005623,GO:0009987,GO:0043167,GO:0003674,GO:0008150,GO:0016337,GO:0007155,GO:0022610,GO:0044699,GO:0005575,GO:0044763,GO:0007156,GO:0005509,GO:0005886,GO:0071944,GO:0016020,GO:0044425,GO:0031224,GO:0016021	binding,metal ion binding,cation binding,cell part,cell,cellular process,ion binding,molecular_function,biological_process,cell-cell adhesion,cell adhesion,biological adhesion,single-organism process,cellular_component,single-organism cellular process,homophilic cell adhesion,calcium ion binding,plasma membrane,cell periphery,membrane,membrane part,intrinsic to membrane,integral to membrane	--	--
ENSRNOT00000040993	ENSRNOG00000031033	Mt-nd2	MT:3903-4942	1936.15	3020.58	-0.641635	5e-05	0.011183	mitochondrially encoded NADH dehydrogenase 2 [Source:RGD Symbol;Acc:620556]	GO:0005622,GO:0044237,GO:0043229,GO:0044424,GO:0008152,GO:0043231,GO:0005488,GO:0043226,GO:0005515,GO:0043227,GO:0044446,GO:0044422,GO:0044464,GO:0006796,GO:0005623,GO:0006793,GO:0006091,GO:0005737,GO:0016310,GO:0009987,GO:0015980,GO:0070469,GO:0005743,GO:0019899,GO:0008137,GO:0050136,GO:0003954,GO:0031966,GO:0003674,GO:0005740,GO:0044444,GO:0005739,GO:0016655,GO:0006119,GO:0044429,GO:0019866,GO:…	intracellular,cellular metabolic process,intracellular organelle,intracellular part,metabolic process,intracellular membrane-bounded organelle,binding,organelle,protein binding,membrane-bounded organelle,intracellular organelle part,organelle part,cell part,phosphate-containing compound metabolic process,cell,phosphorus metabolic process,generation of precursor metabolites and energy,cytoplasm,ph…	rno00190,rno05012,rno01100	Oxidative phosphorylation,Parkinson's disease,Metabolic pathways
ENSRNOT00000092105	ENSRNOG00000061741	Gm9996	1:31124824-31125160	0.766852	0	inf	0.02395	0.634117	predicted gene 9996 [Source:MGI Symbol;Acc:MGI:3642549]	--	--	--	--
ENSRNOT00000083105	ENSRNOG00000061026	Npy4r	16:10489449-10490706	1.55442	2.07919	-0.419645	0.0357	0.742011	neuropeptide Y receptor Y4 [Source:RGD Symbol;Acc:61864]	GO:0005488,GO:0044464,GO:0005623,GO:0009987,GO:0007610,GO:0003674,GO:0007631,GO:0050794,GO:0008150,GO:0050789,GO:0008015,GO:0003013,GO:0001602,GO:0001601,GO:0065007,GO:0044699,GO:0005575,GO:0004983,GO:0044763,GO:0001653,GO:0030594,GO:0008188,GO:0044459,GO:0044707,GO:0042277,GO:0008528,GO:0033218,GO:0032501,GO:0031226,GO:0005887,GO:0051716,GO:0050896,GO:0007154,GO:0044700,GO:0023052,GO:0007165,GO:…	binding,cell part,cell,cellular process,behavior,molecular_function,feeding behavior,regulation of cellular process,biological_process,regulation of biological process,blood circulation,circulatory system process,pancreatic polypeptide receptor activity,peptide YY receptor activity,biological regulation,single-organism process,cellular_component,neuropeptide Y receptor activity,single-organism ce…	rno04080	Neuroactive ligand-receptor interaction
ENSRNOT00000087481	ENSRNOG00000008057	Krt7	7:143059763-143075907	5.78225	4.05028	0.51361	0.02605	0.655632	keratin 7 [Source:RGD Symbol;Acc:1310865]	GO:0005622,GO:0043229,GO:0044424,GO:0043231,GO:0005488,GO:0005634,GO:0043226,GO:0005515,GO:0043227,GO:0044446,GO:0044422,GO:0044464,GO:0005623,GO:0005737,GO:0003674,GO:0043228,GO:0043232,GO:0032991,GO:0005198,GO:0005856,GO:0005575,GO:0005882,GO:0044430,GO:0045111,GO:0043234,GO:0045095,GO:0031982,GO:0070062,GO:0043230,GO:0065010,GO:0031988,GO:0044421,GO:0005576	intracellular,intracellular organelle,intracellular part,intracellular membrane-bounded organelle,binding,nucleus,organelle,protein binding,membrane-bounded organelle,intracellular organelle part,organelle part,cell part,cell,cytoplasm,molecular_function,non-membrane-bounded organelle,intracellular non-membrane-bounded organelle,macromolecular complex,structural molecule activity,cytoskeleton,cel…	--	--
ENSRNOT00000086683	ENSRNOG00000042977	Mtx1	2:188516581-188528195	23.2056	27.9939	-0.270639	0.0443	0.799176	Metaxin 1 [Source:RGD Symbol;Acc:1559791]	GO:0005622,GO:0043229,GO:0044424,GO:0043231,GO:0043226,GO:0043227,GO:0044446,GO:0044422,GO:0044464,GO:0005623,GO:0005737,GO:0009987,GO:0071840,GO:0031966,GO:0005740,GO:0044444,GO:0005739,GO:0044429,GO:0016043,GO:0031967,GO:0031975,GO:0007005,GO:0008150,GO:0031090,GO:0071702,GO:0031968,GO:0019867,GO:0072655,GO:0006996,GO:0045184,GO:0005741,GO:0070585,GO:0006886,GO:0044699,GO:0015031,GO:0005575,GO:…	intracellular,intracellular organelle,intracellular part,intracellular membrane-bounded organelle,organelle,membrane-bounded organelle,intracellular organelle part,organelle part,cell part,cell,cytoplasm,cellular process,cellular component organization or biogenesis,mitochondrial membrane,mitochondrial envelope,cytoplasmic part,mitochondrion,mitochondrial part,cellular component organization,orga…	--	--
ENSRNOT00000024933	ENSRNOG00000018262	Ampd3	1:175586096-175630467	7.43231	8.3672	-0.170934	0.04175	0.784213	adenosine monophosphate deaminase 3 [Source:RGD Symbol;Acc:2111]	GO:0044249,GO:0009058,GO:1901576,GO:1901362,GO:0019438,GO:0018130,GO:0034654,GO:0044271,GO:0044237,GO:1901360,GO:0006725,GO:0006139,GO:0046483,GO:0034641,GO:0006807,GO:0008152,GO:0071704,GO:0044238,GO:0006796,GO:0006793,GO:0097009,GO:0009987,GO:0003674,GO:0090407,GO:0048871,GO:0032264,GO:1901566,GO:0043173,GO:0009260,GO:0043094,GO:0072522,GO:0019637,GO:0046390,GO:0009152,GO:0006164,GO:0032261,GO:…	cellular biosynthetic process,biosynthetic process,organic substance biosynthetic process,organic cyclic compound biosynthetic process,aromatic compound biosynthetic process,heterocycle biosynthetic process,nucleobase-containing compound biosynthetic process,cellular nitrogen compound biosynthetic process,cellular metabolic process,organic cyclic compound metabolic process,cellular aromatic compo…	rno01100,rno00230	Metabolic pathways,Purine metabolism
ENSRNOT00000022830	ENSRNOG00000016915	Barx1	17:14824720-14828196	16.7236	14.3598	0.219855	0.01725	0.55558	BARX homeobox 1 [Source:RGD Symbol;Acc:1310884]	GO:0044249,GO:0009058,GO:1901576,GO:1901362,GO:0005622,GO:0034645,GO:0019438,GO:0009059,GO:0018130,GO:0034654,GO:0006351,GO:0003676,GO:0044271,GO:0044237,GO:0032774,GO:0010467,GO:0031326,GO:0009889,GO:0006355,GO:2001141,GO:1901360,GO:0006725,GO:0016070,GO:0044260,GO:2000112,GO:0051252,GO:0006139,GO:0031323,GO:0046483,GO:0080090,GO:0060255,GO:0010556,GO:0090304,GO:0051171,GO:0019219,GO:0010468,GO:…	cellular biosynthetic process,biosynthetic process,organic substance biosynthetic process,organic cyclic compound biosynthetic process,intracellular,cellular macromolecule biosynthetic process,aromatic compound biosynthetic process,macromolecule biosynthetic process,heterocycle biosynthetic process,nucleobase-containing compound biosynthetic process,transcription, DNA-dependent,nucleic acid bindi…	--	--
ENSRNOT00000026641	ENSRNOG00000019684	Fam173a	10:15156206-15161938	6.19717	7.67	-0.307617	0.01325	0.497678	family with sequence similarity 173, member A [Source:RGD Symbol;Acc:1306126]	GO:0005575,GO:0016020,GO:0044425,GO:0031224,GO:0016021	cellular_component,membrane,membrane part,intrinsic to membrane,integral to membrane	--	--
ENSRNOT00000036770	ENSRNOG00000024846	Ier5l	3:9036372-9037942	7.22851	5.89529	0.294134	0.00835	0.398489	immediate early response 5-like [Source:RGD Symbol;Acc:1561058]	--	--	--	--
ENSRNOT00000085381	ENSRNOG00000058444	Hist2h4	17:44744590-44744902	5127.64	6421.29	-0.324569	5e-05	0.011183	histone cluster 2, H4 [Source:RGD Symbol;Acc:1307448]	GO:0044249,GO:0009058,GO:1901576,GO:1901362,GO:0005622,GO:0034645,GO:0019438,GO:0009059,GO:0018130,GO:0034654,GO:0006351,GO:0003676,GO:0044271,GO:0044237,GO:0032774,GO:0010467,GO:1901360,GO:0006725,GO:0016070,GO:0044260,GO:0006139,GO:0046483,GO:0090304,GO:0034641,GO:0043229,GO:1901363,GO:0097159,GO:0043170,GO:0006807,GO:0044424,GO:0008152,GO:0071704,GO:0043231,GO:0005488,GO:0044238,GO:0005634,GO:…	cellular biosynthetic process,biosynthetic process,organic substance biosynthetic process,organic cyclic compound biosynthetic process,intracellular,cellular macromolecule biosynthetic process,aromatic compound biosynthetic process,macromolecule biosynthetic process,heterocycle biosynthetic process,nucleobase-containing compound biosynthetic process,transcription, DNA-dependent,nucleic acid bindi…	rno05203,rno05034,rno05322	Viral carcinogenesis,Alcoholism,Systemic lupus erythematosus
ENSRNOT00000023651	ENSRNOG00000017506	Cltb	17:10537364-10554989	190.209	168.742	0.172766	0.03065	0.70187	clathrin, light chain B [Source:RGD Symbol;Acc:621353]	GO:0005622,GO:0043229,GO:0044424,GO:0043231,GO:0005488,GO:0043226,GO:0005515,GO:0043227,GO:0044446,GO:0044422,GO:0044464,GO:0005623,GO:0005737,GO:0009987,GO:0071840,GO:0003674,GO:0044444,GO:0005829,GO:0016043,GO:0060170,GO:0072583,GO:0001505,GO:0030136,GO:0016183,GO:0016185,GO:0007267,GO:0006836,GO:0003001,GO:0023061,GO:0007268,GO:0007269,GO:0008150,GO:0030665,GO:0070142,GO:0005905,GO:0032991,GO:…	intracellular,intracellular organelle,intracellular part,intracellular membrane-bounded organelle,binding,organelle,protein binding,membrane-bounded organelle,intracellular organelle part,organelle part,cell part,cell,cytoplasm,cellular process,cellular component organization or biogenesis,molecular_function,cytoplasmic part,cytosol,cellular component organization,cilium membrane,clathrin-mediate…	rno05016,rno04961,rno05100,rno04144,rno04721,rno04142	Huntington's disease,Endocrine and other factor-regulated calcium reabsorption,Bacterial invasion of epithelial cells,Endocytosis,Synaptic vesicle cycle,Lysosome
ENSRNOT00000012583	ENSRNOG00000009233	Ankrd49	8:13299560-13304244	14.9227	12.9526	0.204265	0.0166	0.546988	ankyrin repeat domain 49 [Source:RGD Symbol;Acc:1311759]	GO:0044249,GO:0009058,GO:1901576,GO:1901362,GO:0034645,GO:0019438,GO:0009059,GO:0018130,GO:0034654,GO:0006351,GO:0044271,GO:0044237,GO:0032774,GO:0010467,GO:0031326,GO:0009889,GO:0006355,GO:2001141,GO:1901360,GO:0006725,GO:0016070,GO:0044260,GO:2000112,GO:0051252,GO:0006139,GO:0031323,GO:0046483,GO:0080090,GO:0060255,GO:0010556,GO:0090304,GO:0051171,GO:0019219,GO:0010468,GO:0034641,GO:0019222,GO:…	cellular biosynthetic process,biosynthetic process,organic substance biosynthetic process,organic cyclic compound biosynthetic process,cellular macromolecule biosynthetic process,aromatic compound biosynthetic process,macromolecule biosynthetic process,heterocycle biosynthetic process,nucleobase-containing compound biosynthetic process,transcription, DNA-dependent,cellular nitrogen compound biosy…	--	--
ENSRNOT00000015059	ENSRNOG00000011262	Gltscr1	1:77869019-77893509	10.0356	11.9589	-0.25296	0.00335	0.242422	glioma tumor suppressor candidate region gene 1 [Source:RGD Symbol;Acc:1306385]	GO:0005488,GO:0005515,GO:0003674	binding,protein binding,molecular_function	--	--
ENSRNOT00000042928	ENSRNOG00000029707	Mt-nd4	MT:9869-11537	2323.39	3016.94	-0.376856	0.00235	0.196695	mitochondrially encoded NADH dehydrogenase 4 [Source:RGD Symbol;Acc:620559]	GO:0005622,GO:0044237,GO:0043229,GO:0044424,GO:0008152,GO:0043231,GO:0043226,GO:0043227,GO:1901698,GO:0097305,GO:0032502,GO:0014070,GO:0010243,GO:0009628,GO:1901700,GO:0044446,GO:0044422,GO:0007275,GO:0009719,GO:0044464,GO:0006796,GO:0007420,GO:0005623,GO:0006793,GO:0010033,GO:0048856,GO:0070482,GO:0048731,GO:0001666,GO:0036293,GO:0044767,GO:0006091,GO:0005737,GO:0016310,GO:0009987,GO:0048513,GO:…	intracellular,cellular metabolic process,intracellular organelle,intracellular part,metabolic process,intracellular membrane-bounded organelle,organelle,membrane-bounded organelle,response to nitrogen compound,response to alcohol,developmental process,response to organic cyclic compound,response to organonitrogen compound,response to abiotic stimulus,response to oxygen-containing compound,intrace…	rno00190,rno05012,rno01100	Oxidative phosphorylation,Parkinson's disease,Metabolic pathways
ENSRNOT00000074502	ENSRNOG00000045999	Tnfaip8l1	9:10896679-10897240	9.45287	6.83159	0.468532	0.0085	0.401235	TNF alpha induced protein 8 like 1 [Source:RGD Symbol;Acc:1588574]	GO:0005622,GO:0044424,GO:0005488,GO:0005515,GO:0048523,GO:0048519,GO:0044464,GO:0005623,GO:0005737,GO:0009987,GO:0035556,GO:0003674,GO:0048583,GO:0010646,GO:0023051,GO:0048585,GO:0010648,GO:0050794,GO:0023057,GO:0009966,GO:0009968,GO:0008150,GO:0050789,GO:0032007,GO:0065007,GO:0044699,GO:0005575,GO:0044763,GO:0032006,GO:0031929,GO:0051716,GO:0050896,GO:0007154,GO:0044700,GO:0023052,GO:0007165	intracellular,intracellular part,binding,protein binding,negative regulation of cellular process,negative regulation of biological process,cell part,cell,cytoplasm,cellular process,intracellular signal transduction,molecular_function,regulation of response to stimulus,regulation of cell communication,regulation of signaling,negative regulation of response to stimulus,negative regulation of cell c…	--	--
ENSRNOT00000050005	ENSRNOG00000019000	Limk2	14:83573927-83641892	18.1878	14.3343	0.3435	0.03075	0.702233	LIM domain kinase 2 [Source:RGD Symbol;Acc:62056]	GO:0005622,GO:0044237,GO:0044260,GO:0043229,GO:1901363,GO:0097159,GO:0043170,GO:0044424,GO:0008152,GO:0071704,GO:0043231,GO:0005488,GO:0044238,GO:0005634,GO:0043226,GO:0005515,GO:0043227,GO:0046872,GO:0043169,GO:0032502,GO:0046982,GO:0044464,GO:0046983,GO:0006796,GO:0005623,GO:0006793,GO:0048856,GO:0009888,GO:0044767,GO:0005737,GO:0016310,GO:0009987,GO:0030154,GO:0048869,GO:0043412,GO:0044267,GO:…	intracellular,cellular metabolic process,cellular macromolecule metabolic process,intracellular organelle,heterocyclic compound binding,organic cyclic compound binding,macromolecule metabolic process,intracellular part,metabolic process,organic substance metabolic process,intracellular membrane-bounded organelle,binding,primary metabolic process,nucleus,organelle,protein binding,membrane-bounded …	rno04360,rno04666,rno04810	Axon guidance,Fc gamma R-mediated phagocytosis,Regulation of actin cytoskeleton
ENSRNOT00000071735	ENSRNOG00000047300	Bdkrb2	6:129399467-129429676	7.69113	3.65133	1.07477	5e-05	0.011183	bradykinin receptor B2 [Source:RGD Symbol;Acc:2201]	GO:0005622,GO:0044237,GO:0044260,GO:0031323,GO:0080090,GO:0060255,GO:0043229,GO:0019222,GO:0043170,GO:0044424,GO:0008152,GO:0071704,GO:0043231,GO:0005488,GO:0044238,GO:0043226,GO:0005515,GO:0043227,GO:0048523,GO:0048519,GO:0031324,GO:0009892,GO:0010605,GO:0010941,GO:0008219,GO:0016265,GO:0042981,GO:0006915,GO:0009628,GO:0043067,GO:0012501,GO:0046982,GO:0097193,GO:0044464,GO:0046983,GO:0006796,GO:…	intracellular,cellular metabolic process,cellular macromolecule metabolic process,regulation of cellular metabolic process,regulation of primary metabolic process,regulation of macromolecule metabolic process,intracellular organelle,regulation of metabolic process,macromolecule metabolic process,intracellular part,metabolic process,organic substance metabolic process,intracellular membrane-bounde…	rno04961,rno04020,rno04022,rno04080,rno04750,rno04810,rno05142,rno04610	Endocrine and other factor-regulated calcium reabsorption,Calcium signaling pathway,cGMP-PKG signaling pathway,Neuroactive ligand-receptor interaction,Inflammatory mediator regulation of TRP channels,Regulation of actin cytoskeleton,Chagas disease (American trypanosomiasis),Complement and coagulation cascades
ENSRNOT00000080695	ENSRNOG00000016818	Fgfr3	14:82273069-82287706	3.62206	2.3428	0.628576	0.00325	0.238366	fibroblast growth factor receptor 3 [Source:RGD Symbol;Acc:620714]	GO:0005622,GO:0044237,GO:0044260,GO:0031323,GO:0080090,GO:0060255,GO:0043229,GO:0019222,GO:1901363,GO:0097159,GO:0043170,GO:0044424,GO:0008152,GO:0071704,GO:0043231,GO:0005488,GO:0044238,GO:0005634,GO:0043226,GO:0005515,GO:0043227,GO:0031325,GO:0009893,GO:0048518,GO:0008219,GO:0016265,GO:0006915,GO:0048522,GO:0012501,GO:0009719,GO:0044464,GO:0006796,GO:0010604,GO:0005623,GO:0006793,GO:0010033,GO:…	intracellular,cellular metabolic process,cellular macromolecule metabolic process,regulation of cellular metabolic process,regulation of primary metabolic process,regulation of macromolecule metabolic process,intracellular organelle,regulation of metabolic process,heterocyclic compound binding,organic cyclic compound binding,macromolecule metabolic process,intracellular part,metabolic process,org…	rno05206,rno04010,rno05200,rno05219,rno04151,rno04014,rno04550,rno04015,rno04144,rno04810	MicroRNAs in cancer,MAPK signaling pathway,Pathways in cancer,Bladder cancer,PI3K-Akt signaling pathway,Ras signaling pathway,Signaling pathways regulating pluripotency of stem cells,Rap1 signaling pathway,Endocytosis,Regulation of actin cytoskeleton
ENSRNOT00000077781	ENSRNOG00000051377	Zfp874b	1:37853552-37863756	3.04668	3.81918	-0.326025	0.01665	0.54714	zinc finger protein 874b [Source:RGD Symbol;Acc:1594209]	GO:0044249,GO:0009058,GO:1901576,GO:1901362,GO:0005622,GO:0034645,GO:0019438,GO:0009059,GO:0018130,GO:0034654,GO:0006351,GO:0003676,GO:0044271,GO:0044237,GO:0032774,GO:0010467,GO:0031326,GO:0009889,GO:0006355,GO:2001141,GO:1901360,GO:0006725,GO:0016070,GO:0044260,GO:2000112,GO:0051252,GO:0006139,GO:0031323,GO:0046483,GO:0080090,GO:0060255,GO:0010556,GO:0090304,GO:0051171,GO:0019219,GO:0010468,GO:…	cellular biosynthetic process,biosynthetic process,organic substance biosynthetic process,organic cyclic compound biosynthetic process,intracellular,cellular macromolecule biosynthetic process,aromatic compound biosynthetic process,macromolecule biosynthetic process,heterocycle biosynthetic process,nucleobase-containing compound biosynthetic process,transcription, DNA-dependent,nucleic acid bindi…	--	--
ENSRNOT00000067838	ENSRNOG00000023764	Kctd2	10:103972887-103984402	11.2165	8.71474	0.364091	0.00015	0.028151	potassium channel tetramerization domain containing 2 [Source:RGD Symbol;Acc:1566063]	GO:0005488,GO:0005515,GO:0071840,GO:0003674,GO:0044085,GO:0016043,GO:0022607,GO:0051260,GO:0043933,GO:0008150,GO:0065003,GO:0051259,GO:0071822,GO:0006461,GO:0070271,GO:0032403	binding,protein binding,cellular component organization or biogenesis,molecular_function,cellular component biogenesis,cellular component organization,cellular component assembly,protein homooligomerization,macromolecular complex subunit organization,biological_process,macromolecular complex assembly,protein oligomerization,protein complex subunit organization,protein complex assembly,protein com…	--	--
ENSRNOT00000054794	ENSRNOG00000015088	Prune2	1:236680097-236729412	9.40507	12.1635	-0.371053	0.0008	0.0981674	prune homolog 2 (Drosophila) [Source:RGD Symbol;Acc:1311350]	GO:0005622,GO:0044424,GO:0008219,GO:0016265,GO:0006915,GO:0012501,GO:0044464,GO:0005623,GO:0005737,GO:0009987,GO:0008150,GO:0044699,GO:0005575,GO:0044763	intracellular,intracellular part,cell death,death,apoptotic process,programmed cell death,cell part,cell,cytoplasm,cellular process,biological_process,single-organism process,cellular_component,single-organism cellular process	--	--
ENSRNOT00000064501	ENSRNOG00000018838	Paox	1:212570194-212603529	7.42827	6.29095	0.239748	0.03005	0.69562	polyamine oxidase (exo-N4-amino) [Source:RGD Symbol;Acc:1561125]	GO:0044249,GO:0009058,GO:1901576,GO:0005622,GO:0044271,GO:0044237,GO:0031326,GO:0009889,GO:0031323,GO:0080090,GO:0051171,GO:0034641,GO:0043229,GO:0019222,GO:0006807,GO:0044424,GO:0008152,GO:0071704,GO:0043231,GO:0005488,GO:0044238,GO:0043226,GO:0005515,GO:0043227,GO:0031325,GO:0009893,GO:0048518,GO:0051173,GO:0048522,GO:0044446,GO:0044422,GO:0043233,GO:0031328,GO:0070013,GO:0031974,GO:0044464,GO:…	cellular biosynthetic process,biosynthetic process,organic substance biosynthetic process,intracellular,cellular nitrogen compound biosynthetic process,cellular metabolic process,regulation of cellular biosynthetic process,regulation of biosynthetic process,regulation of cellular metabolic process,regulation of primary metabolic process,regulation of nitrogen compound metabolic process,cellular n…	rno04146	Peroxisome
ENSRNOT00000037611	ENSRNOG00000049236	Myh9l1	7:118992355-119071712	7.07797	9.13571	-0.368181	5e-05	0.011183	myosin, heavy chain 9, non-muscle-like 1 [Source:RGD Symbol;Acc:3140]	GO:0005622,GO:0043229,GO:1901363,GO:0097159,GO:0044424,GO:0005488,GO:0043226,GO:0005515,GO:0044446,GO:0044422,GO:0044464,GO:0005623,GO:0043167,GO:0003674,GO:0043228,GO:0043232,GO:0003779,GO:0032991,GO:0016459,GO:0005856,GO:0005575,GO:0015629,GO:0008092,GO:0044430,GO:0043234,GO:0032559,GO:0003824,GO:0030554,GO:0000166,GO:1901265,GO:0005524,GO:0036094,GO:0032553,GO:0032555,GO:0035639,GO:0017076,GO:…	intracellular,intracellular organelle,heterocyclic compound binding,organic cyclic compound binding,intracellular part,binding,organelle,protein binding,intracellular organelle part,organelle part,cell part,cell,ion binding,molecular_function,non-membrane-bounded organelle,intracellular non-membrane-bounded organelle,actin binding,macromolecular complex,myosin complex,cytoskeleton,cellular_compon…	rno04530	Tight junction
ENSRNOT00000010887	ENSRNOG00000008215	Trim47	10:104654716-104659188	16.8518	14.8796	0.179564	0.0341	0.729441	tripartite motif-containing 47 [Source:RGD Symbol;Acc:1597317]	GO:0005622,GO:0044424,GO:0005488,GO:0046872,GO:0043169,GO:0044464,GO:0005623,GO:0005737,GO:0043167,GO:0003674,GO:0008270,GO:0046914,GO:0005575	intracellular,intracellular part,binding,metal ion binding,cation binding,cell part,cell,cytoplasm,ion binding,molecular_function,zinc ion binding,transition metal ion binding,cellular_component	--	--
ENSRNOT00000084311	ENSRNOG00000020792	Etv4	10:89685057-89700283	1.40924	2.21083	-0.649671	0.0202	0.592375	ets variant 4 [Source:RGD Symbol;Acc:1306524]	GO:0044249,GO:0009058,GO:1901576,GO:1901362,GO:0005622,GO:0034645,GO:0019438,GO:0009059,GO:0018130,GO:0034654,GO:0006351,GO:0003676,GO:0044271,GO:0044237,GO:0032774,GO:0010467,GO:0031326,GO:0009889,GO:0006355,GO:2001141,GO:1901360,GO:0006725,GO:0016070,GO:0044260,GO:2000112,GO:0051252,GO:0006139,GO:0031323,GO:0046483,GO:0080090,GO:0060255,GO:0010556,GO:0090304,GO:0051171,GO:0019219,GO:0010468,GO:…	cellular biosynthetic process,biosynthetic process,organic substance biosynthetic process,organic cyclic compound biosynthetic process,intracellular,cellular macromolecule biosynthetic process,aromatic compound biosynthetic process,macromolecule biosynthetic process,heterocycle biosynthetic process,nucleobase-containing compound biosynthetic process,transcription, DNA-dependent,nucleic acid bindi…	rno05202	Transcriptional misregulation in cancer
ENSRNOT00000021308	ENSRNOG00000015794	Fam83d	3:155269346-155288533	35.6349	31.8015	0.164196	0.04995	0.827604	family with sequence similarity 83, member D [Source:RGD Symbol;Acc:1565583]	--	--	--	--
ENSRNOT00000025159	ENSRNOG00000018440	Arfip2	1:170466394-170471076	14.8785	17.2245	-0.211236	0.01605	0.539351	ADP-ribosylation factor interacting protein 2 [Source:RGD Symbol;Acc:1303204]	GO:0005622,GO:0044424,GO:0005488,GO:0005515,GO:0048518,GO:0048522,GO:0044464,GO:0005623,GO:0005737,GO:0009987,GO:0071840,GO:0003674,GO:0044085,GO:0019904,GO:0016043,GO:0050794,GO:0030030,GO:0031334,GO:0022607,GO:0043933,GO:0008150,GO:0007015,GO:0065003,GO:0050789,GO:0051128,GO:0090066,GO:0071822,GO:0043254,GO:0031529,GO:0030036,GO:0034622,GO:0034314,GO:0044087,GO:0033043,GO:0051130,GO:0065007,GO:…	intracellular,intracellular part,binding,protein binding,positive regulation of biological process,positive regulation of cellular process,cell part,cell,cytoplasm,cellular process,cellular component organization or biogenesis,molecular_function,cellular component biogenesis,protein domain specific binding,cellular component organization,regulation of cellular process,cell projection organization…	--	--
ENSRNOT00000072632	ENSRNOG00000047257	Tmem185b	13:35554963-35556016	40.3088	34.581	0.221116	0.0085	0.401235	transmembrane protein 185B [Source:RGD Symbol;Acc:1309602]	GO:0005575,GO:0016020,GO:0044425,GO:0031224,GO:0016021	cellular_component,membrane,membrane part,intrinsic to membrane,integral to membrane	--	--
ENSRNOT00000075069	ENSRNOG00000048264	LOC684828	17:43797720-43798383	465.497	524.891	-0.173247	0.0318	0.710359	similar to Histone H1.2 (H1 VAR.1) (H1c) [Source:RGD Symbol;Acc:1585568]	GO:0044249,GO:0009058,GO:1901576,GO:1901362,GO:0005622,GO:0034645,GO:0019438,GO:0009059,GO:0018130,GO:0034654,GO:0006351,GO:0003676,GO:0044271,GO:0044237,GO:0032774,GO:0010467,GO:0031326,GO:0009889,GO:0006355,GO:2001141,GO:1901360,GO:0006725,GO:0016070,GO:0044260,GO:2000112,GO:0051252,GO:0006139,GO:0031323,GO:0046483,GO:0080090,GO:0060255,GO:0010556,GO:0090304,GO:0051171,GO:0019219,GO:0010468,GO:…	cellular biosynthetic process,biosynthetic process,organic substance biosynthetic process,organic cyclic compound biosynthetic process,intracellular,cellular macromolecule biosynthetic process,aromatic compound biosynthetic process,macromolecule biosynthetic process,heterocycle biosynthetic process,nucleobase-containing compound biosynthetic process,transcription, DNA-dependent,nucleic acid bindi…	--	--
ENSRNOT00000075065	ENSRNOG00000048215	LOC102548682	17:43617246-43617558	1119.48	1381.57	-0.303485	0.00025	0.0417854	histone H4-like [Source:RGD Symbol;Acc:7725170]	GO:0044249,GO:0009058,GO:1901576,GO:1901362,GO:0005622,GO:0034645,GO:0019438,GO:0009059,GO:0018130,GO:0034654,GO:0006351,GO:0003676,GO:0044271,GO:0044237,GO:0032774,GO:0010467,GO:1901360,GO:0006725,GO:0016070,GO:0044260,GO:0006139,GO:0046483,GO:0090304,GO:0034641,GO:0043229,GO:1901363,GO:0097159,GO:0043170,GO:0006807,GO:0044424,GO:0008152,GO:0071704,GO:0043231,GO:0005488,GO:0044238,GO:0005634,GO:…	cellular biosynthetic process,biosynthetic process,organic substance biosynthetic process,organic cyclic compound biosynthetic process,intracellular,cellular macromolecule biosynthetic process,aromatic compound biosynthetic process,macromolecule biosynthetic process,heterocycle biosynthetic process,nucleobase-containing compound biosynthetic process,transcription, DNA-dependent,nucleic acid bindi…	rno05203,rno05034,rno05322	Viral carcinogenesis,Alcoholism,Systemic lupus erythematosus
ENSRNOT00000028793	ENSRNOG00000021201	Txnip	2:198683158-198686974	48.7117	70.817	-0.539827	5e-05	0.011183	thioredoxin interacting protein [Source:RGD Symbol;Acc:620886]	GO:0044249,GO:0009058,GO:1901576,GO:1901362,GO:0005622,GO:0034645,GO:0019438,GO:0009059,GO:0018130,GO:0034654,GO:0006351,GO:0044271,GO:0044237,GO:0032774,GO:0010467,GO:0031326,GO:0009889,GO:0006355,GO:2001141,GO:1901360,GO:0006725,GO:0016070,GO:0044260,GO:2000112,GO:0051252,GO:0006139,GO:0031323,GO:0046483,GO:0080090,GO:0060255,GO:0010556,GO:0090304,GO:0051171,GO:0019219,GO:0010468,GO:0034641,GO:…	cellular biosynthetic process,biosynthetic process,organic substance biosynthetic process,organic cyclic compound biosynthetic process,intracellular,cellular macromolecule biosynthetic process,aromatic compound biosynthetic process,macromolecule biosynthetic process,heterocycle biosynthetic process,nucleobase-containing compound biosynthetic process,transcription, DNA-dependent,cellular nitrogen …	--	--
ENSRNOT00000082064	ENSRNOG00000060246	Klrd1	4:163358008-163369854	0.665982	0.973953	-0.548368	0.0273	0.667877	killer cell lectin like receptor D1 [Source:RGD Symbol;Acc:2978]	GO:0005488,GO:0005515,GO:0044464,GO:0005623,GO:0006950,GO:0003674,GO:0023024,GO:0023025,GO:0023030,GO:0008150,GO:0023029,GO:0032991,GO:0043235,GO:0002252,GO:0002376,GO:0005102,GO:0005575,GO:0023023,GO:0006952,GO:0043234,GO:0044459,GO:0042287,GO:0002443,GO:0030246,GO:0002228,GO:0009897,GO:0045087,GO:0050896,GO:0002449,GO:0006955,GO:0009986,GO:0003823,GO:0005886,GO:0071944,GO:0016020,GO:0044425,GO:…	binding,protein binding,cell part,cell,response to stress,molecular_function,MHC class I protein complex binding,MHC class Ib protein complex binding,MHC class Ib protein binding, via antigen binding groove,biological_process,MHC class Ib protein binding,macromolecular complex,receptor complex,immune effector process,immune system process,receptor binding,cellular_component,MHC protein complex bi…	rno04650,rno05332,rno04612	Natural killer cell mediated cytotoxicity,Graft-versus-host disease,Antigen processing and presentation
ENSRNOT00000028244	ENSRNOG00000031135	Smarcc2	7:2875908-2904453	46.1481	53.2461	-0.206404	0.0101	0.436493	SWI/SNF related, matrix associated, actin dependent regulator of chromatin, subfamily c, member 2 [Source:RGD Symbol;Acc:1597704]	GO:0044249,GO:0009058,GO:1901576,GO:1901362,GO:0005622,GO:0034645,GO:0019438,GO:0009059,GO:0018130,GO:0034654,GO:0006351,GO:0003676,GO:0044271,GO:0044237,GO:0032774,GO:0010467,GO:0031326,GO:0009889,GO:0006355,GO:2001141,GO:1901360,GO:0006725,GO:0016070,GO:0044260,GO:2000112,GO:0051252,GO:0006139,GO:0031323,GO:0046483,GO:0080090,GO:0060255,GO:0010556,GO:0090304,GO:0051171,GO:0019219,GO:0010468,GO:…	cellular biosynthetic process,biosynthetic process,organic substance biosynthetic process,organic cyclic compound biosynthetic process,intracellular,cellular macromolecule biosynthetic process,aromatic compound biosynthetic process,macromolecule biosynthetic process,heterocycle biosynthetic process,nucleobase-containing compound biosynthetic process,transcription, DNA-dependent,nucleic acid bindi…	--	--
ENSRNOT00000043826	ENSRNOG00000029416	Zfp952	7:15279610-15283112	3.19987	3.95994	-0.307466	0.02965	0.690486	zinc finger protein 952 [Source:RGD Symbol;Acc:2322464]	GO:0003676,GO:1901363,GO:0097159,GO:0005488,GO:0046872,GO:0043169,GO:0043167,GO:0003674	nucleic acid binding,heterocyclic compound binding,organic cyclic compound binding,binding,metal ion binding,cation binding,ion binding,molecular_function	--	--
ENSRNOT00000050213	ENSRNOG00000032902	Ybx1-ps3	10:40380387-40381886	49.7532	57.3191	-0.204228	0.0169	0.550519	Y box protein 1 related, pseudogene 3 [Source:RGD Symbol;Acc:1590933]	GO:0044249,GO:0009058,GO:1901576,GO:1901362,GO:0034645,GO:0019438,GO:0009059,GO:0018130,GO:0034654,GO:0006351,GO:0003676,GO:0044271,GO:0044237,GO:0032774,GO:0010467,GO:0031326,GO:0009889,GO:0006355,GO:2001141,GO:1901360,GO:0006725,GO:0016070,GO:0044260,GO:2000112,GO:0051252,GO:0006139,GO:0031323,GO:0046483,GO:0080090,GO:0060255,GO:0010556,GO:0090304,GO:0051171,GO:0019219,GO:0010468,GO:0034641,GO:…	cellular biosynthetic process,biosynthetic process,organic substance biosynthetic process,organic cyclic compound biosynthetic process,cellular macromolecule biosynthetic process,aromatic compound biosynthetic process,macromolecule biosynthetic process,heterocycle biosynthetic process,nucleobase-containing compound biosynthetic process,transcription, DNA-dependent,nucleic acid binding,cellular ni…	--	--
ENSRNOT00000079144	ENSRNOG00000051442	AABR07036019.1	12:30655490-30668359	3.83054	4.68633	-0.29091	0.00335	0.242422	--	GO:0003676,GO:1901363,GO:0097159,GO:0005488,GO:0046872,GO:0043169,GO:0043167,GO:0003674	nucleic acid binding,heterocyclic compound binding,organic cyclic compound binding,binding,metal ion binding,cation binding,ion binding,molecular_function	--	--
ENSRNOT00000084050	ENSRNOG00000021614	Kmt2e	4:8187750-8255514	56.751	65.6298	-0.209707	0.0207	0.598782	lysine methyltransferase 2E [Source:RGD Symbol;Acc:1309641]	GO:0044249,GO:0009058,GO:1901576,GO:1901362,GO:0005622,GO:0034645,GO:0019438,GO:0009059,GO:0018130,GO:0034654,GO:0006351,GO:0044271,GO:0044237,GO:0032774,GO:0010467,GO:0031326,GO:0009889,GO:0006355,GO:2001141,GO:1901360,GO:0006725,GO:0016070,GO:0044260,GO:2000112,GO:0051252,GO:0006139,GO:0031323,GO:0046483,GO:0080090,GO:0060255,GO:0010556,GO:0090304,GO:0051171,GO:0019219,GO:0010468,GO:0034641,GO:…	cellular biosynthetic process,biosynthetic process,organic substance biosynthetic process,organic cyclic compound biosynthetic process,intracellular,cellular macromolecule biosynthetic process,aromatic compound biosynthetic process,macromolecule biosynthetic process,heterocycle biosynthetic process,nucleobase-containing compound biosynthetic process,transcription, DNA-dependent,cellular nitrogen …	rno00310	Lysine degradation
ENSRNOT00000038953	ENSRNOG00000021365	Ybey	20:12917110-12926587	0.988918	1.22192	-0.305229	0.02355	0.631386	ybeY metallopeptidase [Source:RGD Symbol;Acc:1308722]	GO:0005622,GO:0044237,GO:0010467,GO:1901360,GO:0006725,GO:0016070,GO:0044260,GO:0006139,GO:0046483,GO:0090304,GO:0034641,GO:0043229,GO:0043170,GO:0006807,GO:0044424,GO:0008152,GO:0071704,GO:0043231,GO:0044238,GO:0005634,GO:0043226,GO:0043227,GO:0044446,GO:0044422,GO:0031981,GO:0043233,GO:0044428,GO:0070013,GO:0031974,GO:0044464,GO:0005623,GO:0005737,GO:0009987,GO:0005654,GO:0071840,GO:0003674,GO:…	intracellular,cellular metabolic process,gene expression,organic cyclic compound metabolic process,cellular aromatic compound metabolic process,RNA metabolic process,cellular macromolecule metabolic process,nucleobase-containing compound metabolic process,heterocycle metabolic process,nucleic acid metabolic process,cellular nitrogen compound metabolic process,intracellular organelle,macromolecule…	--	--
ENSRNOT00000048784	ENSRNOG00000009398	Tceanc2	5:126746171-126782726	3.11062	3.87723	-0.317822	0.01855	0.572139	transcription elongation factor A N-terminal and central domain containing 2 [Source:RGD Symbol;Acc:1359481]	GO:0044249,GO:0009058,GO:1901576,GO:1901362,GO:0005622,GO:0034645,GO:0019438,GO:0009059,GO:0018130,GO:0034654,GO:0006351,GO:0003676,GO:0044271,GO:0044237,GO:0032774,GO:0010467,GO:1901360,GO:0006725,GO:0016070,GO:0044260,GO:0006139,GO:0046483,GO:0090304,GO:0034641,GO:0043229,GO:1901363,GO:0097159,GO:0043170,GO:0006807,GO:0044424,GO:0008152,GO:0071704,GO:0043231,GO:0005488,GO:0044238,GO:0005634,GO:…	cellular biosynthetic process,biosynthetic process,organic substance biosynthetic process,organic cyclic compound biosynthetic process,intracellular,cellular macromolecule biosynthetic process,aromatic compound biosynthetic process,macromolecule biosynthetic process,heterocycle biosynthetic process,nucleobase-containing compound biosynthetic process,transcription, DNA-dependent,nucleic acid bindi…	--	--
ENSRNOT00000013727	ENSRNOG00000010258	Vhl	4:145580798-145587845	12.4047	10.1238	0.293142	0.0007	0.0903958	von Hippel-Lindau tumor suppressor [Source:RGD Symbol;Acc:3960]	GO:0044249,GO:0009058,GO:1901576,GO:1901362,GO:0005622,GO:0034645,GO:0019438,GO:0009059,GO:0018130,GO:0034654,GO:0006351,GO:0044271,GO:0044237,GO:0032774,GO:0010467,GO:0031326,GO:0009889,GO:0006355,GO:2001141,GO:1901360,GO:0006725,GO:0016070,GO:0044260,GO:2000112,GO:0051252,GO:0006139,GO:0031323,GO:0046483,GO:0080090,GO:0060255,GO:0010556,GO:0090304,GO:0051171,GO:0019219,GO:0010468,GO:0034641,GO:…	cellular biosynthetic process,biosynthetic process,organic substance biosynthetic process,organic cyclic compound biosynthetic process,intracellular,cellular macromolecule biosynthetic process,aromatic compound biosynthetic process,macromolecule biosynthetic process,heterocycle biosynthetic process,nucleobase-containing compound biosynthetic process,transcription, DNA-dependent,cellular nitrogen …	rno05200,rno04066,rno05211,rno04120	Pathways in cancer,HIF-1 signaling pathway,Renal cell carcinoma,Ubiquitin mediated proteolysis
ENSRNOT00000061878	ENSRNOG00000006130	Rab5b	7:3104550-3123297	46.5963	52.2005	-0.16385	0.04025	0.774684	RAB5B, member RAS oncogene family [Source:RGD Symbol;Acc:1306489]	GO:0005622,GO:0043229,GO:1901363,GO:0097159,GO:0044424,GO:0043231,GO:0005488,GO:0043226,GO:0005515,GO:0043227,GO:0044464,GO:0005623,GO:0005737,GO:0009987,GO:0035556,GO:0071840,GO:0043167,GO:0003674,GO:0044444,GO:0016043,GO:0051049,GO:0050794,GO:0032879,GO:0008150,GO:0050789,GO:0007032,GO:0051128,GO:0060627,GO:0030742,GO:0065007,GO:0006996,GO:0048227,GO:0019003,GO:0007264,GO:0030100,GO:0044699,GO:…	intracellular,intracellular organelle,heterocyclic compound binding,organic cyclic compound binding,intracellular part,intracellular membrane-bounded organelle,binding,organelle,protein binding,membrane-bounded organelle,cell part,cell,cytoplasm,cellular process,intracellular signal transduction,cellular component organization or biogenesis,ion binding,molecular_function,cytoplasmic part,cellular…	rno04014,rno05146,rno05152,rno04144,rno04962,rno04145	Ras signaling pathway,Amoebiasis,Tuberculosis,Endocytosis,Vasopressin-regulated water reabsorption,Phagosome
ENSRNOT00000024144	ENSRNOG00000017954	Prelid3a	18:63203062-63216410	3.03639	3.74512	-0.302653	0.04025	0.774684	PRELI domain containing 3A [Source:RGD Symbol;Acc:1582858]	GO:0005622,GO:0043229,GO:0044424,GO:0043231,GO:0005488,GO:0043226,GO:0005515,GO:0043227,GO:0044446,GO:0044422,GO:0031974,GO:0044464,GO:0005623,GO:0005737,GO:0003674,GO:0005740,GO:0044444,GO:0005739,GO:0044429,GO:0031967,GO:0031975,GO:0015711,GO:0008150,GO:1990050,GO:0071702,GO:0006811,GO:0006820,GO:0044699,GO:0005575,GO:0005548,GO:0044765,GO:0015914,GO:0015748,GO:0022892,GO:0005319,GO:0033036,GO:…	intracellular,intracellular organelle,intracellular part,intracellular membrane-bounded organelle,binding,organelle,protein binding,membrane-bounded organelle,intracellular organelle part,organelle part,membrane-enclosed lumen,cell part,cell,cytoplasm,molecular_function,mitochondrial envelope,cytoplasmic part,mitochondrion,mitochondrial part,organelle envelope,envelope,organic anion transport,bio…	--	--
ENSRNOT00000028007	ENSRNOG00000020637	Hmx3	1:203509730-203511695	6.25407	4.5524	0.458168	0.0004	0.0596836	H6 family homeobox 3 [Source:RGD Symbol;Acc:1559927]	GO:0044249,GO:0009058,GO:1901576,GO:1901362,GO:0005622,GO:0034645,GO:0019438,GO:0009059,GO:0018130,GO:0034654,GO:0006351,GO:0003676,GO:0044271,GO:0044237,GO:0032774,GO:0010467,GO:0031326,GO:0009889,GO:0006355,GO:2001141,GO:1901360,GO:0006725,GO:0016070,GO:0044260,GO:2000112,GO:0051252,GO:0006139,GO:0031323,GO:0046483,GO:0080090,GO:0060255,GO:0010556,GO:0090304,GO:0051171,GO:0019219,GO:0010468,GO:…	cellular biosynthetic process,biosynthetic process,organic substance biosynthetic process,organic cyclic compound biosynthetic process,intracellular,cellular macromolecule biosynthetic process,aromatic compound biosynthetic process,macromolecule biosynthetic process,heterocycle biosynthetic process,nucleobase-containing compound biosynthetic process,transcription, DNA-dependent,nucleic acid bindi…	--	--
ENSRNOT00000016654	ENSRNOG00000012494	Kctd14	1:162419261-162424825	17.7973	15.0363	0.243212	0.00415	0.271024	potassium channel tetramerization domain containing 14 [Source:RGD Symbol;Acc:1306430]	GO:0005488,GO:0005515,GO:0071840,GO:0003674,GO:0044085,GO:0016043,GO:0022607,GO:0051260,GO:0043933,GO:0008150,GO:0065003,GO:0051259,GO:0071822,GO:0006461,GO:0070271	binding,protein binding,cellular component organization or biogenesis,molecular_function,cellular component biogenesis,cellular component organization,cellular component assembly,protein homooligomerization,macromolecular complex subunit organization,biological_process,macromolecular complex assembly,protein oligomerization,protein complex subunit organization,protein complex assembly,protein com…	--	--
ENSRNOT00000012883	ENSRNOG00000009550	Sqle	7:99609190-99624732	39.2598	30.9562	0.342822	0.0001	0.0200508	squalene epoxidase [Source:RGD Symbol;Acc:3755]	GO:0005622,GO:0044237,GO:1901360,GO:0006725,GO:0043229,GO:1901363,GO:0097159,GO:0044424,GO:0008152,GO:0071704,GO:0043231,GO:0005488,GO:0044238,GO:0043226,GO:0043227,GO:0044446,GO:0044422,GO:0044464,GO:0005623,GO:0010033,GO:0005737,GO:0009987,GO:0043167,GO:0003674,GO:0044444,GO:0016125,GO:0008203,GO:1901615,GO:0006629,GO:0004506,GO:0008202,GO:0044710,GO:0016709,GO:0008150,GO:0006066,GO:0055114,GO:…	intracellular,cellular metabolic process,organic cyclic compound metabolic process,cellular aromatic compound metabolic process,intracellular organelle,heterocyclic compound binding,organic cyclic compound binding,intracellular part,metabolic process,organic substance metabolic process,intracellular membrane-bounded organelle,binding,primary metabolic process,organelle,membrane-bounded organelle,…	rno00100,rno01100	Steroid biosynthesis,Metabolic pathways
ENSRNOT00000007071	ENSRNOG00000005126	Pqlc3	6:42290679-42302254	41.9381	47.3759	-0.175893	0.0358	0.742951	PQ loop repeat containing 3 [Source:RGD Symbol;Acc:1306818]	GO:0009058,GO:1901576,GO:0008152,GO:0071704,GO:1901137,GO:0008150,GO:1901135,GO:0006488,GO:0005575,GO:0016020,GO:0044425,GO:0031224,GO:0016021	biosynthetic process,organic substance biosynthetic process,metabolic process,organic substance metabolic process,carbohydrate derivative biosynthetic process,biological_process,carbohydrate derivative metabolic process,dolichol-linked oligosaccharide biosynthetic process,cellular_component,membrane,membrane part,intrinsic to membrane,integral to membrane	--	--
ENSRNOT00000007073	ENSRNOG00000004908	Smc6	6:36941232-36995138	32.408	37.9914	-0.22932	0.02215	0.618302	structural maintenance of chromosomes 6 [Source:RGD Symbol;Acc:1311214]	GO:0005622,GO:0044237,GO:1901360,GO:0006725,GO:0044260,GO:0006139,GO:0046483,GO:0090304,GO:0034641,GO:0043229,GO:0043170,GO:0006807,GO:0044424,GO:0008152,GO:0071704,GO:0043231,GO:0005488,GO:0044238,GO:0005634,GO:0043226,GO:0005515,GO:0043227,GO:0032502,GO:0048518,GO:0048522,GO:0044446,GO:0044422,GO:0031981,GO:0043233,GO:0044428,GO:0070013,GO:0031974,GO:0044464,GO:0005623,GO:0044767,GO:0033554,GO:…	intracellular,cellular metabolic process,organic cyclic compound metabolic process,cellular aromatic compound metabolic process,cellular macromolecule metabolic process,nucleobase-containing compound metabolic process,heterocycle metabolic process,nucleic acid metabolic process,cellular nitrogen compound metabolic process,intracellular organelle,macromolecule metabolic process,nitrogen compound m…	--	--
ENSRNOT00000007079	ENSRNOG00000005330	Crebbp	10:11595043-11721039	23.9821	26.943	-0.16795	0.035	0.738119	CREB binding protein [Source:RGD Symbol;Acc:2401]	GO:0044249,GO:0009058,GO:1901576,GO:1901362,GO:0005622,GO:0034645,GO:0019438,GO:0009059,GO:0018130,GO:0034654,GO:0006351,GO:0003676,GO:0044271,GO:0044237,GO:0032774,GO:0010467,GO:0031326,GO:0009889,GO:0006355,GO:2001141,GO:1901360,GO:0006725,GO:0016070,GO:0044260,GO:2000112,GO:0051252,GO:0006139,GO:0031323,GO:0046483,GO:0080090,GO:0060255,GO:0010556,GO:0090304,GO:0051171,GO:0019219,GO:0010468,GO:…	cellular biosynthetic process,biosynthetic process,organic substance biosynthetic process,organic cyclic compound biosynthetic process,intracellular,cellular macromolecule biosynthetic process,aromatic compound biosynthetic process,macromolecule biosynthetic process,heterocycle biosynthetic process,nucleobase-containing compound biosynthetic process,transcription, DNA-dependent,nucleic acid bindi…	rno05206,rno05161,rno05203,rno05215,rno05200,rno04330,rno04066,rno05016,rno04068,rno05166,rno04310,rno04110,rno04720,rno04916,rno04024,rno04630,rno05152,rno05168,rno05211,rno04919,rno04350,rno05164,rno05169,rno04520	MicroRNAs in cancer,Hepatitis B,Viral carcinogenesis,Prostate cancer,Pathways in cancer,Notch signaling pathway,HIF-1 signaling pathway,Huntington's disease,FoxO signaling pathway,HTLV-I infection,Wnt signaling pathway,Cell cycle,Long-term potentiation,Melanogenesis,cAMP signaling pathway,Jak-STAT signaling pathway,Tuberculosis,Herpes simplex infection,Renal cell carcinoma,Thyroid hormone signali…
ENSRNOT00000013742	ENSRNOG00000010160	Ice2	8:75625173-75666866	3.73468	4.26779	-0.192502	0.04185	0.785004	interactor of little elongation complex ELL subunit 2 [Source:RGD Symbol;Acc:1585038]	GO:0044249,GO:0009058,GO:1901576,GO:1901362,GO:0005622,GO:0034645,GO:0019438,GO:0009059,GO:0018130,GO:0034654,GO:0006351,GO:0044271,GO:0044237,GO:0032774,GO:0010467,GO:0031326,GO:0009889,GO:0006355,GO:2001141,GO:1901360,GO:0006725,GO:0016070,GO:0044260,GO:2000112,GO:0051252,GO:0006139,GO:0031323,GO:0046483,GO:0080090,GO:0060255,GO:0010556,GO:0090304,GO:0051171,GO:0019219,GO:0010468,GO:0034641,GO:…	cellular biosynthetic process,biosynthetic process,organic substance biosynthetic process,organic cyclic compound biosynthetic process,intracellular,cellular macromolecule biosynthetic process,aromatic compound biosynthetic process,macromolecule biosynthetic process,heterocycle biosynthetic process,nucleobase-containing compound biosynthetic process,transcription, DNA-dependent,cellular nitrogen …	--	--
ENSRNOT00000021537	ENSRNOG00000016038	Mgmt	1:209237232-209464190	2.83557	1.95489	0.536549	0.023	0.62892	O-6-methylguanine-DNA methyltransferase [Source:RGD Symbol;Acc:3087]	GO:0005622,GO:0003676,GO:0044237,GO:1901360,GO:0006725,GO:0044260,GO:0006139,GO:0031323,GO:0046483,GO:0080090,GO:0060255,GO:0090304,GO:0051171,GO:0019219,GO:0034641,GO:0043229,GO:0019222,GO:1901363,GO:0097159,GO:0043170,GO:0006807,GO:0044424,GO:0008152,GO:0071704,GO:0043231,GO:0005488,GO:0044238,GO:0005634,GO:0003677,GO:0043226,GO:0043227,GO:0048523,GO:1901698,GO:0048519,GO:0046872,GO:0031325,GO:…	intracellular,nucleic acid binding,cellular metabolic process,organic cyclic compound metabolic process,cellular aromatic compound metabolic process,cellular macromolecule metabolic process,nucleobase-containing compound metabolic process,regulation of cellular metabolic process,heterocycle metabolic process,regulation of primary metabolic process,regulation of macromolecule metabolic process,nuc…	--	--
ENSRNOT00000043327	ENSRNOG00000029597	AABR07030544.1	10:92783702-92793145	2.372	1.55131	0.612614	0.04855	0.821704	--	--	--	--	--
ENSRNOT00000010596	ENSRNOG00000007879	Stk26	X:138046493-138096669	0.794395	1.05042	-0.403036	0.01515	0.525215	serine/threonine protein kinase 26 [Source:RGD Symbol;Acc:1563568]	GO:0005622,GO:0044237,GO:0044260,GO:0043229,GO:1901363,GO:0097159,GO:0043170,GO:0044424,GO:0008152,GO:0071704,GO:0043231,GO:0005488,GO:0044238,GO:0005634,GO:0043226,GO:0005515,GO:0043227,GO:0046872,GO:0043169,GO:0032502,GO:0010941,GO:0008219,GO:0016265,GO:0042981,GO:0006915,GO:1901700,GO:0043067,GO:0044446,GO:0012501,GO:0006979,GO:0000302,GO:0044422,GO:0044464,GO:0046983,GO:0010035,GO:0006796,GO:…	intracellular,cellular metabolic process,cellular macromolecule metabolic process,intracellular organelle,heterocyclic compound binding,organic cyclic compound binding,macromolecule metabolic process,intracellular part,metabolic process,organic substance metabolic process,intracellular membrane-bounded organelle,binding,primary metabolic process,nucleus,organelle,protein binding,membrane-bounded …	--	--
ENSRNOT00000071535	ENSRNOG00000045639	RGD1560883	2:4252495-4444836	1.21364	1.88366	-0.634198	5e-05	0.011183	similar to KIAA0825 protein [Source:RGD Symbol;Acc:1560883]	--	--	--	--
ENSRNOT00000083899	ENSRNOG00000031916	Timeless	7:2643287-2667628	10.2649	13.0182	-0.342813	0.00975	0.427326	timeless circadian clock [Source:RGD Symbol;Acc:620939]	GO:0044249,GO:0009058,GO:1901576,GO:1901362,GO:0005622,GO:0034645,GO:0019438,GO:0009059,GO:0018130,GO:0034654,GO:0006351,GO:0044271,GO:0044237,GO:0032774,GO:0010467,GO:0031326,GO:0009889,GO:0006355,GO:2001141,GO:1901360,GO:0006725,GO:0016070,GO:0044260,GO:2000112,GO:0051252,GO:0006139,GO:0031323,GO:0046483,GO:0080090,GO:0060255,GO:0010556,GO:0090304,GO:0051171,GO:0019219,GO:0010468,GO:0034641,GO:…	cellular biosynthetic process,biosynthetic process,organic substance biosynthetic process,organic cyclic compound biosynthetic process,intracellular,cellular macromolecule biosynthetic process,aromatic compound biosynthetic process,macromolecule biosynthetic process,heterocycle biosynthetic process,nucleobase-containing compound biosynthetic process,transcription, DNA-dependent,cellular nitrogen …	--	--
ENSRNOT00000032163	ENSRNOG00000010626	Sphk1	10:105498727-105504393	1.40078	0.20867	2.74694	0.04855	0.821704	sphingosine kinase 1 [Source:RGD Symbol;Acc:620048]	GO:0044249,GO:0009058,GO:1901576,GO:1901362,GO:0005622,GO:0034645,GO:0019438,GO:0009059,GO:0018130,GO:0034654,GO:0006351,GO:0003676,GO:0044271,GO:0044237,GO:0032774,GO:0010467,GO:0031326,GO:0009889,GO:0006355,GO:2001141,GO:1901360,GO:0006725,GO:0016070,GO:0044260,GO:2000112,GO:0051252,GO:0006139,GO:0031323,GO:0046483,GO:0080090,GO:0060255,GO:0010556,GO:0090304,GO:0051171,GO:0019219,GO:0010468,GO:…	cellular biosynthetic process,biosynthetic process,organic substance biosynthetic process,organic cyclic compound biosynthetic process,intracellular,cellular macromolecule biosynthetic process,aromatic compound biosynthetic process,macromolecule biosynthetic process,heterocycle biosynthetic process,nucleobase-containing compound biosynthetic process,transcription, DNA-dependent,nucleic acid bindi…	rno01100,rno04370,rno04666,rno04020,rno05152,rno00600	Metabolic pathways,VEGF signaling pathway,Fc gamma R-mediated phagocytosis,Calcium signaling pathway,Tuberculosis,Sphingolipid metabolism
ENSRNOT00000020065	ENSRNOG00000014832	Mapkapk3	8:116012120-116045954	2.75129	2.14987	0.355855	0.00465	0.288894	mitogen-activated protein kinase-activated protein kinase 3 [Source:RGD Symbol;Acc:1304980]	GO:0005622,GO:0044237,GO:0044260,GO:0043229,GO:1901363,GO:0097159,GO:0043170,GO:0044424,GO:0008152,GO:0071704,GO:0043231,GO:0005488,GO:0044238,GO:0005634,GO:0043226,GO:0005515,GO:0043227,GO:0048518,GO:1901700,GO:0044446,GO:0044422,GO:0031981,GO:0043233,GO:0044428,GO:0070013,GO:0031974,GO:0044464,GO:0006796,GO:0005623,GO:0006793,GO:0010033,GO:0005737,GO:0016310,GO:0009987,GO:0005654,GO:0035556,GO:…	intracellular,cellular metabolic process,cellular macromolecule metabolic process,intracellular organelle,heterocyclic compound binding,organic cyclic compound binding,macromolecule metabolic process,intracellular part,metabolic process,organic substance metabolic process,intracellular membrane-bounded organelle,binding,primary metabolic process,nucleus,organelle,protein binding,membrane-bounded …	rno04010,rno04370	MAPK signaling pathway,VEGF signaling pathway
ENSRNOT00000038247	ENSRNOG00000026050	Epb41l4a	18:26570646-26658892	4.76057	6.27897	-0.399394	0.001	0.114064	erythrocyte membrane protein band 4.1 like 4A [Source:RGD Symbol;Acc:1306034]	GO:0005622,GO:0043229,GO:0044424,GO:0043226,GO:0044464,GO:0005623,GO:0043228,GO:0043232,GO:0005856,GO:0005575	intracellular,intracellular organelle,intracellular part,organelle,cell part,cell,non-membrane-bounded organelle,intracellular non-membrane-bounded organelle,cytoskeleton,cellular_component	--	--
ENSRNOT00000078644	ENSRNOG00000059961	Rapgef3	7:139232250-139254551	1.09443	0.774555	0.498745	0.00705	0.365559	Rap guanine nucleotide exchange factor 3 [Source:RGD Symbol;Acc:621869]	GO:0005622,GO:0044237,GO:1901360,GO:0006725,GO:0044260,GO:0006139,GO:0031323,GO:0046483,GO:0080090,GO:0060255,GO:0051171,GO:0019219,GO:0034641,GO:0043229,GO:0019222,GO:0043170,GO:0006807,GO:0044424,GO:0008152,GO:0071704,GO:0005488,GO:0044238,GO:0043226,GO:0005515,GO:0043227,GO:0048523,GO:1901698,GO:0048519,GO:0031325,GO:0009893,GO:0032502,GO:0014070,GO:0010243,GO:0048518,GO:1901700,GO:0048522,GO:…	intracellular,cellular metabolic process,organic cyclic compound metabolic process,cellular aromatic compound metabolic process,cellular macromolecule metabolic process,nucleobase-containing compound metabolic process,regulation of cellular metabolic process,heterocycle metabolic process,regulation of primary metabolic process,regulation of macromolecule metabolic process,regulation of nitrogen c…	rno04261,rno04720,rno04024,rno04015,rno04726,rno04670	Adrenergic signaling in cardiomyocytes,Long-term potentiation,cAMP signaling pathway,Rap1 signaling pathway,Serotonergic synapse,Leukocyte transendothelial migration
ENSRNOT00000019367	ENSRNOG00000014215	Klf9	1:240908482-240933198	19.5169	22.4207	-0.200106	0.02125	0.605647	Kruppel-like factor 9 [Source:RGD Symbol;Acc:70934]	GO:0005622,GO:0003676,GO:0043229,GO:1901363,GO:0097159,GO:0044424,GO:0043231,GO:0005488,GO:0005634,GO:0043226,GO:0043227,GO:0048523,GO:0048519,GO:0048511,GO:0046872,GO:0043169,GO:0097305,GO:0014070,GO:0007623,GO:1901700,GO:0044446,GO:0044422,GO:0031981,GO:0009719,GO:0043233,GO:0044428,GO:0070013,GO:0031974,GO:0044464,GO:0071383,GO:0009725,GO:0032870,GO:0005623,GO:0010033,GO:0071495,GO:0048545,GO:…	intracellular,nucleic acid binding,intracellular organelle,heterocyclic compound binding,organic cyclic compound binding,intracellular part,intracellular membrane-bounded organelle,binding,nucleus,organelle,membrane-bounded organelle,negative regulation of cellular process,negative regulation of biological process,rhythmic process,metal ion binding,cation binding,response to alcohol,response to o…	--	--
ENSRNOT00000074824	ENSRNOG00000049019	Tmem170a	19:44088611-44101365	5.44517	4.40968	0.304302	0.00085	0.101995	transmembrane protein 170A [Source:RGD Symbol;Acc:1559505]	GO:0005622,GO:0043229,GO:0044424,GO:0043231,GO:0005488,GO:0005634,GO:0043226,GO:0005515,GO:0043227,GO:0044446,GO:0044422,GO:0044428,GO:0044464,GO:0005623,GO:0005737,GO:0009987,GO:0071840,GO:0003674,GO:0044444,GO:0044085,GO:0016043,GO:0031967,GO:0031975,GO:0022607,GO:0071786,GO:0043933,GO:0008150,GO:0065003,GO:0031090,GO:0071822,GO:0034622,GO:0006461,GO:0070271,GO:0006996,GO:0012505,GO:0044699,GO:…	intracellular,intracellular organelle,intracellular part,intracellular membrane-bounded organelle,binding,nucleus,organelle,protein binding,membrane-bounded organelle,intracellular organelle part,organelle part,nuclear part,cell part,cell,cytoplasm,cellular process,cellular component organization or biogenesis,molecular_function,cytoplasmic part,cellular component biogenesis,cellular component or…	--	--
ENSRNOT00000011032	ENSRNOG00000008239	Repin1	4:78233331-78236781	12.9447	11.156	0.214541	0.0137	0.503936	replication initiator 1 [Source:RGD Symbol;Acc:1549707]	GO:0005622,GO:0043229,GO:0044424,GO:0043231,GO:0005488,GO:0005634,GO:0043226,GO:0043227,GO:1901698,GO:0046872,GO:0043169,GO:0010243,GO:1901700,GO:0044446,GO:0044422,GO:0009719,GO:0044428,GO:0044464,GO:0009725,GO:0032870,GO:0005623,GO:1901652,GO:0010033,GO:0071495,GO:0070887,GO:1901701,GO:0071310,GO:0005737,GO:0009987,GO:0015718,GO:0032890,GO:1901699,GO:0043167,GO:0003674,GO:0043434,GO:0044444,GO:…	intracellular,intracellular organelle,intracellular part,intracellular membrane-bounded organelle,binding,nucleus,organelle,membrane-bounded organelle,response to nitrogen compound,metal ion binding,cation binding,response to organonitrogen compound,response to oxygen-containing compound,intracellular organelle part,organelle part,response to endogenous stimulus,nuclear part,cell part,response to…	--	--
ENSRNOT00000081747	ENSRNOG00000054626	Rps8	5:136020940-136023511	698.785	781.365	-0.161147	0.0428	0.790521	ribosomal protein S8 [Source:RGD Symbol;Acc:61910]	GO:0044249,GO:0009058,GO:1901576,GO:0005622,GO:0034645,GO:0009059,GO:0044237,GO:0010467,GO:1901360,GO:0006725,GO:0016070,GO:0044260,GO:0006139,GO:0046483,GO:0090304,GO:0034641,GO:0043229,GO:0043170,GO:0006807,GO:0044424,GO:0008152,GO:0071704,GO:0044238,GO:0043226,GO:0044446,GO:0044422,GO:0044464,GO:0005623,GO:0005737,GO:0009987,GO:0044267,GO:0071840,GO:0003674,GO:0044444,GO:0005829,GO:0044445,GO:…	cellular biosynthetic process,biosynthetic process,organic substance biosynthetic process,intracellular,cellular macromolecule biosynthetic process,macromolecule biosynthetic process,cellular metabolic process,gene expression,organic cyclic compound metabolic process,cellular aromatic compound metabolic process,RNA metabolic process,cellular macromolecule metabolic process,nucleobase-containing c…	rno03010	Ribosome
ENSRNOT00000065304	ENSRNOG00000017801	Atf4	7:121480722-121482772	384.2	333.08	0.20599	0.01065	0.447775	activating transcription factor 4 [Source:RGD Symbol;Acc:621863]	GO:0044249,GO:0009058,GO:1901576,GO:1901362,GO:0005622,GO:0034645,GO:0019438,GO:0009059,GO:0018130,GO:0034654,GO:0006351,GO:0003676,GO:0044271,GO:0044237,GO:0032774,GO:0010467,GO:0031326,GO:0009889,GO:0006355,GO:2001141,GO:1901360,GO:0006725,GO:0016070,GO:0044260,GO:2000112,GO:0051252,GO:0006139,GO:0031323,GO:0046483,GO:0080090,GO:0060255,GO:0010556,GO:0090304,GO:0051171,GO:0019219,GO:0010468,GO:…	cellular biosynthetic process,biosynthetic process,organic substance biosynthetic process,organic cyclic compound biosynthetic process,intracellular,cellular macromolecule biosynthetic process,aromatic compound biosynthetic process,macromolecule biosynthetic process,heterocycle biosynthetic process,nucleobase-containing compound biosynthetic process,transcription, DNA-dependent,nucleic acid bindi…	rno04932,rno05161,rno05203,rno04010,rno05215,rno05031,rno05034,rno04668,rno04725,rno05166,rno04151,rno04261,rno05030,rno04722,rno04720,rno04022,rno04911,rno04918,rno04728,rno04915,rno04141,rno04912	Non-alcoholic fatty liver disease (NAFLD),Hepatitis B,Viral carcinogenesis,MAPK signaling pathway,Prostate cancer,Amphetamine addiction,Alcoholism,TNF signaling pathway,Cholinergic synapse,HTLV-I infection,PI3K-Akt signaling pathway,Adrenergic signaling in cardiomyocytes,Cocaine addiction,Neurotrophin signaling pathway,Long-term potentiation,cGMP-PKG signaling pathway,Insulin secretion,Thyroid ho…
ENSRNOT00000071708	ENSRNOG00000047931	Tmsb4x	X:28593404-28595395	0.856725	0.14515	2.56129	0.01235	0.485211	thymosin beta 4, X-linked [Source:RGD Symbol;Acc:621622]	GO:0005622,GO:0043229,GO:0044424,GO:0043231,GO:0005488,GO:0005634,GO:0043226,GO:0005515,GO:0043227,GO:0048523,GO:0048519,GO:0032502,GO:0001503,GO:0044464,GO:0005623,GO:0005737,GO:0009987,GO:0030154,GO:0048869,GO:0071840,GO:0003674,GO:0044444,GO:0005829,GO:0044085,GO:0001649,GO:0016043,GO:0050794,GO:0003785,GO:0022607,GO:0043228,GO:0043232,GO:0032879,GO:0043933,GO:0008150,GO:0007015,GO:0065003,GO:…	intracellular,intracellular organelle,intracellular part,intracellular membrane-bounded organelle,binding,nucleus,organelle,protein binding,membrane-bounded organelle,negative regulation of cellular process,negative regulation of biological process,developmental process,ossification,cell part,cell,cytoplasm,cellular process,cell differentiation,cellular developmental process,cellular component or…	rno04810	Regulation of actin cytoskeleton
ENSRNOT00000071703	ENSRNOG00000050600	Zfp872	8:23193180-23197319	2.58611	2.03698	0.344349	0.04165	0.783556	zinc finger protein 872 [Source:MGI Symbol;Acc:MGI:3588272]	GO:0044249,GO:0009058,GO:1901576,GO:1901362,GO:0005622,GO:0034645,GO:0019438,GO:0009059,GO:0018130,GO:0034654,GO:0006351,GO:0003676,GO:0044271,GO:0044237,GO:0032774,GO:0010467,GO:0031326,GO:0009889,GO:0006355,GO:2001141,GO:1901360,GO:0006725,GO:0016070,GO:0044260,GO:2000112,GO:0051252,GO:0006139,GO:0031323,GO:0046483,GO:0080090,GO:0060255,GO:0010556,GO:0090304,GO:0051171,GO:0019219,GO:0010468,GO:…	cellular biosynthetic process,biosynthetic process,organic substance biosynthetic process,organic cyclic compound biosynthetic process,intracellular,cellular macromolecule biosynthetic process,aromatic compound biosynthetic process,macromolecule biosynthetic process,heterocycle biosynthetic process,nucleobase-containing compound biosynthetic process,transcription, DNA-dependent,nucleic acid bindi…	--	--
ENSRNOT00000081512	ENSRNOG00000057416	Zfp763	7:15298544-15301382	5.77355	7.06466	-0.291162	0.0065	0.347848	zinc finger protein 763 [Source:RGD Symbol;Acc:1306264]	GO:0044249,GO:0009058,GO:1901576,GO:1901362,GO:0005622,GO:0034645,GO:0019438,GO:0009059,GO:0018130,GO:0034654,GO:0006351,GO:0003676,GO:0044271,GO:0044237,GO:0032774,GO:0010467,GO:0031326,GO:0009889,GO:0006355,GO:2001141,GO:1901360,GO:0006725,GO:0016070,GO:0044260,GO:2000112,GO:0051252,GO:0006139,GO:0031323,GO:0046483,GO:0080090,GO:0060255,GO:0010556,GO:0090304,GO:0051171,GO:0019219,GO:0010468,GO:…	cellular biosynthetic process,biosynthetic process,organic substance biosynthetic process,organic cyclic compound biosynthetic process,intracellular,cellular macromolecule biosynthetic process,aromatic compound biosynthetic process,macromolecule biosynthetic process,heterocycle biosynthetic process,nucleobase-containing compound biosynthetic process,transcription, DNA-dependent,nucleic acid bindi…	--	--
ENSRNOT00000068535	ENSRNOG00000018461	Pdgfrb	18:56364619-56406381	13.6983	16.068	-0.230194	0.0359	0.744457	platelet derived growth factor receptor beta [Source:RGD Symbol;Acc:3285]	GO:0044249,GO:0009058,GO:1901576,GO:1901362,GO:0005622,GO:0034645,GO:0019438,GO:0009059,GO:0018130,GO:0034654,GO:0044271,GO:0044237,GO:0031326,GO:0009889,GO:1901360,GO:0006725,GO:0044260,GO:2000112,GO:0006139,GO:0031323,GO:0046483,GO:0080090,GO:0060255,GO:0010556,GO:0090304,GO:0051171,GO:0019219,GO:0034641,GO:0043229,GO:0019222,GO:1901363,GO:0097159,GO:0043170,GO:0006807,GO:0044424,GO:0008152,GO:…	cellular biosynthetic process,biosynthetic process,organic substance biosynthetic process,organic cyclic compound biosynthetic process,intracellular,cellular macromolecule biosynthetic process,aromatic compound biosynthetic process,macromolecule biosynthetic process,heterocycle biosynthetic process,nucleobase-containing compound biosynthetic process,cellular nitrogen compound biosynthetic process…	rno05206,rno04010,rno05215,rno05200,rno05166,rno05214,rno04151,rno04014,rno04020,rno04015,rno04510,rno04540,rno05218,rno04060,rno04810	MicroRNAs in cancer,MAPK signaling pathway,Prostate cancer,Pathways in cancer,HTLV-I infection,Glioma,PI3K-Akt signaling pathway,Ras signaling pathway,Calcium signaling pathway,Rap1 signaling pathway,Focal adhesion,Gap junction,Melanoma,Cytokine-cytokine receptor interaction,Regulation of actin cytoskeleton
ENSRNOT00000037693	ENSRNOG00000000244	Coil	10:76320040-76341418	4.64565	5.68471	-0.291206	0.0045	0.284628	coilin [Source:RGD Symbol;Acc:62031]	GO:0005622,GO:0043229,GO:0044424,GO:0043231,GO:0005488,GO:0005634,GO:0043226,GO:0005515,GO:0043227,GO:0044446,GO:0044422,GO:0031981,GO:0043233,GO:0044428,GO:0070013,GO:0031974,GO:0044464,GO:0005623,GO:0005654,GO:0003674,GO:0043228,GO:0043232,GO:0008022,GO:0042802,GO:0044451,GO:0005575,GO:0015030,GO:0005730,GO:0016604,GO:0016020	intracellular,intracellular organelle,intracellular part,intracellular membrane-bounded organelle,binding,nucleus,organelle,protein binding,membrane-bounded organelle,intracellular organelle part,organelle part,nuclear lumen,organelle lumen,nuclear part,intracellular organelle lumen,membrane-enclosed lumen,cell part,cell,nucleoplasm,molecular_function,non-membrane-bounded organelle,intracellular …	--	--
ENSRNOT00000088856	ENSRNOG00000043486	Tnfrsf26	1:216808631-216828651	0.627718	0.410482	0.612798	0.01795	0.561617	tumor necrosis factor receptor superfamily, member 26 [Source:RGD Symbol;Acc:1309693]	GO:0032502,GO:0010941,GO:0048518,GO:0008219,GO:0016265,GO:0042981,GO:0006915,GO:1901700,GO:0043067,GO:0048522,GO:0012501,GO:0007275,GO:0044464,GO:0005623,GO:0097190,GO:0010033,GO:0070887,GO:0071310,GO:0042127,GO:0009987,GO:0035556,GO:0006950,GO:0008283,GO:0003674,GO:0033993,GO:0048583,GO:0010646,GO:0023051,GO:0010627,GO:0050794,GO:0043408,GO:0009966,GO:0007243,GO:0000165,GO:0008150,GO:0009967,GO:…	developmental process,regulation of cell death,positive regulation of biological process,cell death,death,regulation of apoptotic process,apoptotic process,response to oxygen-containing compound,regulation of programmed cell death,positive regulation of cellular process,programmed cell death,multicellular organismal development,cell part,cell,apoptotic signaling pathway,response to organic substa…	--	--
ENSRNOT00000000072	ENSRNOG00000000064	Atp5i	14:2325307-2326436	731.576	852.287	-0.220331	0.0107	0.44814	ATP synthase, H+ transporting, mitochondrial Fo complex, subunit E [Source:RGD Symbol;Acc:621377]	GO:0044249,GO:0009058,GO:1901576,GO:1901362,GO:0005622,GO:0019438,GO:0018130,GO:0034654,GO:0044271,GO:0044237,GO:1901360,GO:0006725,GO:0006139,GO:0046483,GO:0034641,GO:0043229,GO:0006807,GO:0044424,GO:0008152,GO:0071704,GO:0043231,GO:0044238,GO:0043226,GO:0043227,GO:0044446,GO:0044422,GO:0044464,GO:0006796,GO:0005623,GO:0006793,GO:0005737,GO:0009987,GO:0005743,GO:0031966,GO:0003674,GO:0005740,GO:…	cellular biosynthetic process,biosynthetic process,organic substance biosynthetic process,organic cyclic compound biosynthetic process,intracellular,aromatic compound biosynthetic process,heterocycle biosynthetic process,nucleobase-containing compound biosynthetic process,cellular nitrogen compound biosynthetic process,cellular metabolic process,organic cyclic compound metabolic process,cellular …	rno00190,rno01100	Oxidative phosphorylation,Metabolic pathways
ENSRNOT00000001302	ENSRNOG00000000983	Zfp394	12:11179328-11187380	7.22466	11.1885	-0.631014	5e-05	0.011183	zinc finger protein 394 [Source:RGD Symbol;Acc:628654]	GO:0044249,GO:0009058,GO:1901576,GO:1901362,GO:0005622,GO:0034645,GO:0019438,GO:0009059,GO:0018130,GO:0034654,GO:0006351,GO:0003676,GO:0044271,GO:0044237,GO:0032774,GO:0010467,GO:0031326,GO:0009889,GO:0006355,GO:2001141,GO:1901360,GO:0006725,GO:0016070,GO:0044260,GO:2000112,GO:0051252,GO:0006139,GO:0031323,GO:0046483,GO:0080090,GO:0060255,GO:0010556,GO:0090304,GO:0051171,GO:0019219,GO:0010468,GO:…	cellular biosynthetic process,biosynthetic process,organic substance biosynthetic process,organic cyclic compound biosynthetic process,intracellular,cellular macromolecule biosynthetic process,aromatic compound biosynthetic process,macromolecule biosynthetic process,heterocycle biosynthetic process,nucleobase-containing compound biosynthetic process,transcription, DNA-dependent,nucleic acid bindi…	--	--
ENSRNOT00000021381	ENSRNOG00000015913	Tspan5	2:244058185-244224058	6.17627	7.04701	-0.190276	0.04035	0.775096	tetraspanin 5 [Source:RGD Symbol;Acc:1303176]	GO:0010467,GO:0043170,GO:0008152,GO:0071704,GO:0005488,GO:0044238,GO:0005515,GO:0048518,GO:0007219,GO:0048522,GO:0044464,GO:0005623,GO:0009987,GO:0045747,GO:0008283,GO:0071840,GO:0019899,GO:0003674,GO:0008593,GO:0048583,GO:0016043,GO:0010646,GO:0023051,GO:0050794,GO:0019538,GO:0009966,GO:0008150,GO:0009967,GO:0010647,GO:0050789,GO:0023056,GO:0048584,GO:0065007,GO:0007155,GO:0022610,GO:0045184,GO:…	gene expression,macromolecule metabolic process,metabolic process,organic substance metabolic process,binding,primary metabolic process,protein binding,positive regulation of biological process,Notch signaling pathway,positive regulation of cellular process,cell part,cell,cellular process,positive regulation of Notch signaling pathway,cell proliferation,cellular component organization or biogenes…	--	--
ENSRNOT00000025403	ENSRNOG00000018785	Slc16a13	10:56827593-56831243	9.23582	7.73612	0.25563	0.00945	0.418917	solute carrier family 16, member 13 [Source:RGD Symbol;Acc:1359138]	GO:0005622,GO:0043229,GO:0044424,GO:0043231,GO:0043226,GO:0043227,GO:0044446,GO:0044422,GO:0044464,GO:0005623,GO:0005737,GO:0009987,GO:0015718,GO:0008028,GO:0003674,GO:0044444,GO:0035879,GO:0015849,GO:0046942,GO:0015727,GO:0035873,GO:0015129,GO:1901618,GO:0015293,GO:0015711,GO:0008150,GO:0031090,GO:0046943,GO:0005342,GO:0071702,GO:0015850,GO:0008514,GO:0015291,GO:0006811,GO:0015075,GO:0012505,GO:…	intracellular,intracellular organelle,intracellular part,intracellular membrane-bounded organelle,organelle,membrane-bounded organelle,intracellular organelle part,organelle part,cell part,cell,cytoplasm,cellular process,monocarboxylic acid transport,monocarboxylic acid transmembrane transporter activity,molecular_function,cytoplasmic part,plasma membrane lactate transport,organic acid transport,…	--	--
ENSRNOT00000019162	ENSRNOG00000014272	Rpl35	3:23294813-23297774	2526.17	2935.11	-0.216463	0.0091	0.411988	ribosomal protein L35 [Source:RGD Symbol;Acc:1303007]	GO:0044249,GO:0009058,GO:1901576,GO:0005622,GO:0034645,GO:0009059,GO:0003676,GO:0044237,GO:0010467,GO:1901360,GO:0006725,GO:0016070,GO:0044260,GO:0006139,GO:0046483,GO:0090304,GO:0034641,GO:0043229,GO:1901363,GO:0097159,GO:0043170,GO:0006807,GO:0044424,GO:0008152,GO:0071704,GO:0005488,GO:0044238,GO:0043226,GO:0009628,GO:0044446,GO:0009416,GO:0044422,GO:0044464,GO:0009314,GO:0005623,GO:0005737,GO:…	cellular biosynthetic process,biosynthetic process,organic substance biosynthetic process,intracellular,cellular macromolecule biosynthetic process,macromolecule biosynthetic process,nucleic acid binding,cellular metabolic process,gene expression,organic cyclic compound metabolic process,cellular aromatic compound metabolic process,RNA metabolic process,cellular macromolecule metabolic process,nu…	rno03010	Ribosome
ENSRNOT00000021968	ENSRNOG00000016167	Spata2L	19:56032609-56037077	4.83556	4.16243	0.216257	0.02915	0.68487	spermatogenesis associated 2-like [Source:RGD Symbol;Acc:1560840]	--	--	--	--
ENSRNOT00000082570	ENSRNOG00000054989	Grhl1	6:43743701-43794342	3.96285	2.98882	0.406961	0.0033	0.240731	grainyhead-like 1 (Drosophila) [Source:MGI Symbol;Acc:MGI:2182540]	GO:0044249,GO:0009058,GO:1901576,GO:1901362,GO:0005622,GO:0034645,GO:0019438,GO:0009059,GO:0018130,GO:0034654,GO:0006351,GO:0003676,GO:0044271,GO:0044237,GO:0032774,GO:0010467,GO:0031326,GO:0009889,GO:0006355,GO:2001141,GO:1901360,GO:0006725,GO:0016070,GO:0044260,GO:2000112,GO:0051252,GO:0006139,GO:0031323,GO:0046483,GO:0080090,GO:0060255,GO:0010556,GO:0090304,GO:0051171,GO:0019219,GO:0010468,GO:…	cellular biosynthetic process,biosynthetic process,organic substance biosynthetic process,organic cyclic compound biosynthetic process,intracellular,cellular macromolecule biosynthetic process,aromatic compound biosynthetic process,macromolecule biosynthetic process,heterocycle biosynthetic process,nucleobase-containing compound biosynthetic process,transcription, DNA-dependent,nucleic acid bindi…	--	--
ENSRNOT00000018696	ENSRNOG00000013945	Itpkc	1:84018858-84040433	6.31773	5.25412	0.265958	0.00395	0.264328	inositol-trisphosphate 3-kinase C [Source:RGD Symbol;Acc:631336]	GO:0005622,GO:0044237,GO:0043229,GO:1901363,GO:0097159,GO:0044424,GO:0008152,GO:0043231,GO:0005488,GO:0005634,GO:0043226,GO:0005515,GO:0043227,GO:0044446,GO:0044422,GO:0031981,GO:0043233,GO:0044428,GO:0070013,GO:0031974,GO:0044464,GO:0006796,GO:0005623,GO:0006793,GO:0005737,GO:0016310,GO:0009987,GO:0005654,GO:0006950,GO:0043167,GO:0003674,GO:0016301,GO:0048583,GO:0016773,GO:0016772,GO:0016740,GO:…	intracellular,cellular metabolic process,intracellular organelle,heterocyclic compound binding,organic cyclic compound binding,intracellular part,metabolic process,intracellular membrane-bounded organelle,binding,nucleus,organelle,protein binding,membrane-bounded organelle,intracellular organelle part,organelle part,nuclear lumen,organelle lumen,nuclear part,intracellular organelle lumen,membrane…	rno01100,rno04020,rno00562,rno04070	Metabolic pathways,Calcium signaling pathway,Inositol phosphate metabolism,Phosphatidylinositol signaling system
ENSRNOT00000014444	ENSRNOG00000010718	Gpr153	5:169452492-169462713	3.40295	2.65212	0.359637	0.00285	0.220982	G protein-coupled receptor 153 [Source:RGD Symbol;Acc:1564170]	GO:0009987,GO:0003674,GO:0050794,GO:0008150,GO:0050789,GO:0065007,GO:0044699,GO:0005575,GO:0044763,GO:0051716,GO:0050896,GO:0007154,GO:0044700,GO:0023052,GO:0007165,GO:0007166,GO:0016020,GO:0004888,GO:0004930,GO:0007186,GO:0038023,GO:0004871,GO:0060089,GO:0004872,GO:0044425,GO:0031224,GO:0016021	cellular process,molecular_function,regulation of cellular process,biological_process,regulation of biological process,biological regulation,single-organism process,cellular_component,single-organism cellular process,cellular response to stimulus,response to stimulus,cell communication,single organism signaling,signaling,signal transduction,cell surface receptor signaling pathway,membrane,transme…	--	--
ENSRNOT00000041981	ENSRNOG00000037428	Zfp605	12:52606559-52676608	3.19998	3.98494	-0.316493	0.00265	0.212303	zinc finger protein 605 [Source:RGD Symbol;Acc:2318406]	GO:0003676,GO:1901363,GO:0097159,GO:0005488,GO:0046872,GO:0043169,GO:0043167,GO:0003674	nucleic acid binding,heterocyclic compound binding,organic cyclic compound binding,binding,metal ion binding,cation binding,ion binding,molecular_function	--	--
ENSRNOT00000006239	ENSRNOG00000004628	Dazap2	7:142239034-142243241	99.1766	112.048	-0.176044	0.036	0.744964	DAZ associated protein 2 [Source:RGD Symbol;Acc:1307407]	GO:0005488,GO:0005515,GO:0003674,GO:0019904,GO:0050699	binding,protein binding,molecular_function,protein domain specific binding,WW domain binding	--	--
ENSRNOT00000003046	ENSRNOG00000023650	Cops4	14:10718843-10749120	35.4952	40.3761	-0.185875	0.03245	0.71699	COP9 signalosome subunit 4 [Source:RGD Symbol;Acc:1302952]	GO:0005622,GO:0044237,GO:0044260,GO:0043229,GO:0043170,GO:0044424,GO:0008152,GO:0071704,GO:0043231,GO:0005488,GO:0044238,GO:0005634,GO:0043226,GO:0005515,GO:0043227,GO:0044446,GO:0044422,GO:0031981,GO:0043233,GO:0044428,GO:0070013,GO:0031974,GO:0044464,GO:0005623,GO:0005737,GO:0009987,GO:0005654,GO:0043412,GO:0044267,GO:0006464,GO:0036211,GO:0003674,GO:0044444,GO:0005829,GO:0008021,GO:0070647,GO:…	intracellular,cellular metabolic process,cellular macromolecule metabolic process,intracellular organelle,macromolecule metabolic process,intracellular part,metabolic process,organic substance metabolic process,intracellular membrane-bounded organelle,binding,primary metabolic process,nucleus,organelle,protein binding,membrane-bounded organelle,intracellular organelle part,organelle part,nuclear …	--	--
ENSRNOT00000073402	ENSRNOG00000048897	Vmac	9:10339074-10340329	18.5257	15.1572	0.289521	0.03475	0.736376	vimentin-type intermediate filament associated coiled-coil protein [Source:RGD Symbol;Acc:1303340]	GO:0005622,GO:0043229,GO:0044424,GO:0005488,GO:0043226,GO:0005515,GO:0044446,GO:0044422,GO:0044464,GO:0005623,GO:0005737,GO:0003674,GO:0043228,GO:0043232,GO:0032991,GO:0045098,GO:0005856,GO:0005575,GO:0005882,GO:0044430,GO:0045111,GO:0043234	intracellular,intracellular organelle,intracellular part,binding,organelle,protein binding,intracellular organelle part,organelle part,cell part,cell,cytoplasm,molecular_function,non-membrane-bounded organelle,intracellular non-membrane-bounded organelle,macromolecular complex,type III intermediate filament,cytoskeleton,cellular_component,intermediate filament,cytoskeletal part,intermediate filam…	--	--
ENSRNOT00000047883	ENSRNOG00000032668	-	1:282490697-282492912	2.87596	3.5723	-0.312809	0.00935	0.417555	--	GO:0003676,GO:1901363,GO:0097159,GO:0005488,GO:0046872,GO:0043169,GO:0043167,GO:0003674	nucleic acid binding,heterocyclic compound binding,organic cyclic compound binding,binding,metal ion binding,cation binding,ion binding,molecular_function	--	--
ENSRNOT00000081891	ENSRNOG00000053060	Zfc3h1	7:58366191-58423581	8.55384	10.3823	-0.279478	0.00125	0.132675	zinc finger, C3H1-type containing [Source:RGD Symbol;Acc:1306287]	GO:0005488,GO:0005515,GO:0003674,GO:0005575,GO:0005615,GO:0044421,GO:0005576	binding,protein binding,molecular_function,cellular_component,extracellular space,extracellular region part,extracellular region	--	--
ENSRNOT00000061693	ENSRNOG00000040110	Foxn2	6:12179226-12205446	26.2709	23.4846	0.161755	0.04595	0.808204	forkhead box N2 [Source:RGD Symbol;Acc:1562291]	GO:0044249,GO:0009058,GO:1901576,GO:1901362,GO:0005622,GO:0034645,GO:0019438,GO:0009059,GO:0018130,GO:0034654,GO:0006351,GO:0003676,GO:0044271,GO:0044237,GO:0032774,GO:0010467,GO:0031326,GO:0009889,GO:0006355,GO:2001141,GO:1901360,GO:0006725,GO:0016070,GO:0044260,GO:2000112,GO:0051252,GO:0006139,GO:0031323,GO:0046483,GO:0080090,GO:0060255,GO:0010556,GO:0090304,GO:0051171,GO:0019219,GO:0010468,GO:…	cellular biosynthetic process,biosynthetic process,organic substance biosynthetic process,organic cyclic compound biosynthetic process,intracellular,cellular macromolecule biosynthetic process,aromatic compound biosynthetic process,macromolecule biosynthetic process,heterocycle biosynthetic process,nucleobase-containing compound biosynthetic process,transcription, DNA-dependent,nucleic acid bindi…	--	--
ENSRNOT00000045533	ENSRNOG00000000463	Col11a2	20:3830163-3859018	0.496537	0.371792	0.417405	0.01735	0.556488	collagen, type XI, alpha 2 [Source:RGD Symbol;Acc:2373]	GO:0032502,GO:0007275,GO:0001503,GO:0009887,GO:0048856,GO:0009888,GO:0048731,GO:0044767,GO:0009653,GO:0009987,GO:0030154,GO:0048869,GO:0048513,GO:0048705,GO:0061448,GO:0003674,GO:0048871,GO:0001501,GO:0051216,GO:0005201,GO:0008150,GO:0005583,GO:0005592,GO:0065007,GO:0005198,GO:0001894,GO:0002062,GO:0042592,GO:0044699,GO:0005575,GO:0044763,GO:0005581,GO:0065008,GO:0060249,GO:0044707,GO:0032501,GO:…	developmental process,multicellular organismal development,ossification,organ morphogenesis,anatomical structure development,tissue development,system development,single-organism developmental process,anatomical structure morphogenesis,cellular process,cell differentiation,cellular developmental process,organ development,skeletal system morphogenesis,connective tissue development,molecular_functi…	rno04151,rno04512,rno05146,rno04510,rno04974,rno04611	PI3K-Akt signaling pathway,ECM-receptor interaction,Amoebiasis,Focal adhesion,Protein digestion and absorption,Platelet activation
ENSRNOT00000077512	ENSRNOG00000056731	RGD1561897	17:44418971-44420596	2.34844	1.84067	0.351473	0.0329	0.719087	similar to Serine/threonine-protein kinase Kist (Kinase interacting with stathmin) [Source:RGD Symbol;Acc:1561897]	GO:0003676,GO:0044237,GO:0044260,GO:1901363,GO:0097159,GO:0043170,GO:0008152,GO:0071704,GO:0005488,GO:0044238,GO:0006796,GO:0006793,GO:0016310,GO:0009987,GO:0043412,GO:0044267,GO:0006464,GO:0036211,GO:0043167,GO:0003674,GO:0006468,GO:0004672,GO:0016301,GO:0016773,GO:0019538,GO:0016772,GO:0016740,GO:0008150,GO:0032559,GO:0003824,GO:0030554,GO:0000166,GO:1901265,GO:0005524,GO:0036094,GO:0032553,GO:…	nucleic acid binding,cellular metabolic process,cellular macromolecule metabolic process,heterocyclic compound binding,organic cyclic compound binding,macromolecule metabolic process,metabolic process,organic substance metabolic process,binding,primary metabolic process,phosphate-containing compound metabolic process,phosphorus metabolic process,phosphorylation,cellular process,macromolecule modi…	--	--
ENSRNOT00000022902	ENSRNOG00000016705	Prpf4b	17:30683639-30714495	23.9257	27.8716	-0.220233	0.03445	0.733313	pre-mRNA processing factor 4B [Source:RGD Symbol;Acc:1307784]	GO:0005622,GO:0044237,GO:0010467,GO:1901360,GO:0006725,GO:0016070,GO:0044260,GO:0006139,GO:0046483,GO:0090304,GO:0034641,GO:0043229,GO:1901363,GO:0097159,GO:0043170,GO:0006807,GO:0044424,GO:0008152,GO:0071704,GO:0043231,GO:0005488,GO:0044238,GO:0005634,GO:0043226,GO:0005515,GO:0043227,GO:0044446,GO:0044422,GO:0031981,GO:0043233,GO:0044428,GO:0070013,GO:0031974,GO:0044464,GO:0006796,GO:0005623,GO:…	intracellular,cellular metabolic process,gene expression,organic cyclic compound metabolic process,cellular aromatic compound metabolic process,RNA metabolic process,cellular macromolecule metabolic process,nucleobase-containing compound metabolic process,heterocycle metabolic process,nucleic acid metabolic process,cellular nitrogen compound metabolic process,intracellular organelle,heterocyclic …	--	--
ENSRNOT00000057907	ENSRNOG00000038055	Slc47a2	10:47588496-47630799	0.575399	0.369613	0.638547	0.0482	0.820285	solute carrier family 47 member 2 [Source:RGD Symbol;Acc:1562382]	GO:0009987,GO:0003674,GO:0042493,GO:0008150,GO:0015893,GO:0006855,GO:0015291,GO:0090484,GO:0044699,GO:0022857,GO:0005575,GO:0015238,GO:0044765,GO:0044763,GO:0055085,GO:0015297,GO:0022804,GO:0006810,GO:0051179,GO:0051234,GO:0005215,GO:0042221,GO:0050896,GO:0016020,GO:0044425,GO:0031224,GO:0016021	cellular process,molecular_function,response to drug,biological_process,drug transport,drug transmembrane transport,secondary active transmembrane transporter activity,drug transporter activity,single-organism process,transmembrane transporter activity,cellular_component,drug transmembrane transporter activity,single-organism transport,single-organism cellular process,transmembrane transport,anti…	--	--
ENSRNOT00000020885	ENSRNOG00000015068	Il11ra1	5:58151984-58163584	12.7192	10.9453	0.216697	0.02135	0.606585	interleukin 11 receptor, alpha chain 1 [Source:RGD Symbol;Acc:621332]	GO:0005488,GO:0005515,GO:0032502,GO:0046982,GO:0007275,GO:0046983,GO:0010033,GO:0070887,GO:0048856,GO:0044767,GO:0071310,GO:0009987,GO:0003674,GO:0050794,GO:0038154,GO:0008150,GO:0050789,GO:0060322,GO:0004921,GO:0019970,GO:0034097,GO:0019838,GO:0065007,GO:0007565,GO:0044703,GO:0044706,GO:0007566,GO:0044699,GO:0022414,GO:0005575,GO:0044702,GO:0044763,GO:0004896,GO:0051704,GO:0000003,GO:0071345,GO:…	binding,protein binding,developmental process,protein heterodimerization activity,multicellular organismal development,protein dimerization activity,response to organic substance,cellular response to chemical stimulus,anatomical structure development,single-organism developmental process,cellular response to organic substance,cellular process,molecular_function,regulation of cellular process,inte…	rno04630,rno04060,rno04640	Jak-STAT signaling pathway,Cytokine-cytokine receptor interaction,Hematopoietic cell lineage
ENSRNOT00000005361	ENSRNOG00000004019	Phlda1	7:54247459-54249664	6.29758	3.76771	0.74111	5e-05	0.011183	pleckstrin homology-like domain, family A, member 1 [Source:RGD Symbol;Acc:3836]	GO:0044249,GO:0009058,GO:1901576,GO:0034645,GO:0009059,GO:0044237,GO:0044260,GO:0043170,GO:0008152,GO:0071704,GO:0005488,GO:0044238,GO:0005515,GO:0009987,GO:0003674,GO:0019538,GO:0045210,GO:1901137,GO:0008150,GO:1901135,GO:0009101,GO:0009100	cellular biosynthetic process,biosynthetic process,organic substance biosynthetic process,cellular macromolecule biosynthetic process,macromolecule biosynthetic process,cellular metabolic process,cellular macromolecule metabolic process,macromolecule metabolic process,metabolic process,organic substance metabolic process,binding,primary metabolic process,protein binding,cellular process,molecular…	--	--
ENSRNOT00000092612	ENSRNOG00000025269	Slc25a44	2:187774061-187786731	2.41123	0.390891	2.62493	0.042	0.786308	solute carrier family 25, member 44 [Source:RGD Symbol;Acc:1307244]	GO:0044249,GO:0009058,GO:1901576,GO:0034645,GO:0009059,GO:0044237,GO:0010467,GO:0044260,GO:0043170,GO:0008152,GO:0071704,GO:0044238,GO:0009987,GO:0044267,GO:0003674,GO:0003735,GO:0019538,GO:0006412,GO:0008150,GO:0005198,GO:0044699,GO:0005575,GO:0044765,GO:0044763,GO:0055085,GO:0006810,GO:0051179,GO:0051234,GO:0016020,GO:0044425,GO:0031224,GO:0016021	cellular biosynthetic process,biosynthetic process,organic substance biosynthetic process,cellular macromolecule biosynthetic process,macromolecule biosynthetic process,cellular metabolic process,gene expression,cellular macromolecule metabolic process,macromolecule metabolic process,metabolic process,organic substance metabolic process,primary metabolic process,cellular process,cellular protein …	--	--
ENSRNOT00000080277	ENSRNOG00000056558	Gabra3	X:152414614-152642531	0.629019	0.403276	0.641335	0.03275	0.718704	gamma-aminobutyric acid type A receptor alpha3 subunit [Source:RGD Symbol;Acc:2648]	GO:0005488,GO:0005515,GO:0044464,GO:0005623,GO:0009987,GO:0003674,GO:0050794,GO:0008150,GO:0050789,GO:0045202,GO:0007214,GO:0065007,GO:0030054,GO:0006811,GO:0015075,GO:0006820,GO:0016917,GO:0022891,GO:0044699,GO:0022857,GO:0005575,GO:0044765,GO:0044763,GO:0022892,GO:0034220,GO:0055085,GO:0004890,GO:0006810,GO:0015276,GO:0022834,GO:0051179,GO:0051234,GO:0005215,GO:0005230,GO:0022836,GO:0022839,GO:…	binding,protein binding,cell part,cell,cellular process,molecular_function,regulation of cellular process,biological_process,regulation of biological process,synapse,gamma-aminobutyric acid signaling pathway,biological regulation,cell junction,ion transport,ion transmembrane transporter activity,anion transport,GABA receptor activity,substrate-specific transmembrane transporter activity,single-or…	rno04080,rno05032,rno05033,rno04727,rno04723	Neuroactive ligand-receptor interaction,Morphine addiction,Nicotine addiction,GABAergic synapse,Retrograde endocannabinoid signaling
ENSRNOT00000042386	ENSRNOG00000021900	AABR07055834.1	7:10771127-10773887	3.50024	4.1382	-0.241551	0.04815	0.820206	--	GO:0044249,GO:0009058,GO:1901576,GO:1901362,GO:0034645,GO:0019438,GO:0009059,GO:0018130,GO:0034654,GO:0006351,GO:0003676,GO:0044271,GO:0044237,GO:0032774,GO:0010467,GO:0031326,GO:0009889,GO:0006355,GO:2001141,GO:1901360,GO:0006725,GO:0016070,GO:0044260,GO:2000112,GO:0051252,GO:0006139,GO:0031323,GO:0046483,GO:0080090,GO:0060255,GO:0010556,GO:0090304,GO:0051171,GO:0019219,GO:0010468,GO:0001071,GO:…	cellular biosynthetic process,biosynthetic process,organic substance biosynthetic process,organic cyclic compound biosynthetic process,cellular macromolecule biosynthetic process,aromatic compound biosynthetic process,macromolecule biosynthetic process,heterocycle biosynthetic process,nucleobase-containing compound biosynthetic process,transcription, DNA-dependent,nucleic acid binding,cellular ni…	--	--
ENSRNOT00000077356	ENSRNOG00000053362	Gabarapl1	4:163293723-163302858	28.7286	33.6407	-0.227719	0.0096	0.423317	GABA type A receptor associated protein like 1 [Source:RGD Symbol;Acc:1596143]	GO:0005622,GO:0044237,GO:0043229,GO:0044424,GO:0008152,GO:0043231,GO:0005488,GO:0043226,GO:0005515,GO:0043227,GO:0044446,GO:0009991,GO:0044422,GO:0044464,GO:0005623,GO:0031667,GO:0008134,GO:0005737,GO:0009605,GO:0033554,GO:0009987,GO:0006950,GO:0031668,GO:0009267,GO:0071840,GO:0019899,GO:0042594,GO:0003674,GO:0044444,GO:0005829,GO:0005739,GO:0031669,GO:0044085,GO:0071496,GO:0043005,GO:0032589,GO:…	intracellular,cellular metabolic process,intracellular organelle,intracellular part,metabolic process,intracellular membrane-bounded organelle,binding,organelle,protein binding,membrane-bounded organelle,intracellular organelle part,response to extracellular stimulus,organelle part,cell part,cell,response to nutrient levels,transcription factor binding,cytoplasm,response to external stimulus,cell…	rno04068,rno04140,rno04727	FoxO signaling pathway,Regulation of autophagy,GABAergic synapse
ENSRNOT00000070885	ENSRNOG00000050714	Islr2	8:62984551-62987182	0.503141	0.322924	0.639767	0.02305	0.629019	immunoglobulin superfamily containing leucine-rich repeat 2 [Source:RGD Symbol;Acc:6497037]	GO:0005575,GO:0016020,GO:0044425,GO:0031224,GO:0016021	cellular_component,membrane,membrane part,intrinsic to membrane,integral to membrane	--	--
ENSRNOT00000077826	ENSRNOG00000050424	Nme4	10:15431637-15465413	9.23264	7.8831	0.227979	0.02745	0.668832	NME/NM23 nucleoside diphosphate kinase 4 [Source:RGD Symbol;Acc:1591334]	GO:0044249,GO:0009058,GO:1901576,GO:1901362,GO:0005622,GO:0034645,GO:0019438,GO:0009059,GO:0018130,GO:0034654,GO:0044271,GO:0044237,GO:0010467,GO:1901360,GO:0006725,GO:0044260,GO:0006139,GO:0046483,GO:0034641,GO:0043229,GO:1901363,GO:0097159,GO:0043170,GO:0006807,GO:0044424,GO:0008152,GO:0071704,GO:0043231,GO:0005488,GO:0044238,GO:0043226,GO:0005515,GO:0043227,GO:0046872,GO:0043169,GO:0010941,GO:…	cellular biosynthetic process,biosynthetic process,organic substance biosynthetic process,organic cyclic compound biosynthetic process,intracellular,cellular macromolecule biosynthetic process,aromatic compound biosynthetic process,macromolecule biosynthetic process,heterocycle biosynthetic process,nucleobase-containing compound biosynthetic process,cellular nitrogen compound biosynthetic process…	rno01100,rno00240,rno00230	Metabolic pathways,Pyrimidine metabolism,Purine metabolism
ENSRNOT00000038572	ENSRNOG00000023551	Sp6	10:84955863-84960045	6.90721	5.59932	0.302852	0.0041	0.268567	Sp6 transcription factor [Source:RGD Symbol;Acc:1306768]	GO:0005622,GO:0003676,GO:0043229,GO:1901363,GO:0097159,GO:0044424,GO:0043231,GO:0005488,GO:0005634,GO:0043226,GO:0043227,GO:0046872,GO:0043169,GO:0032502,GO:0048518,GO:0048522,GO:0007275,GO:0044464,GO:0005623,GO:0009887,GO:0048856,GO:0048731,GO:0051239,GO:0044767,GO:0005737,GO:0009653,GO:0042127,GO:0009987,GO:0048513,GO:0008283,GO:0050793,GO:2000026,GO:0043167,GO:0003674,GO:2000027,GO:0044444,GO:…	intracellular,nucleic acid binding,intracellular organelle,heterocyclic compound binding,organic cyclic compound binding,intracellular part,intracellular membrane-bounded organelle,binding,nucleus,organelle,membrane-bounded organelle,metal ion binding,cation binding,developmental process,positive regulation of biological process,positive regulation of cellular process,multicellular organismal dev…	--	--
ENSRNOT00000055200	ENSRNOG00000036802	Snhg11	3:154863071-154869460	22.1274	25.8974	-0.226976	0.00955	0.422486	small nucleolar RNA host gene 11 [Source:RGD Symbol;Acc:1563912]	--	--	--	--
ENSRNOT00000027980	ENSRNOG00000020602	LOC100911483	16:21275310-21282246	321.351	365.719	-0.186586	0.02625	0.657766	NADH dehydrogenase [ubiquinone] 1 alpha subcomplex subunit 13-like [Source:RGD Symbol;Acc:6492821]	GO:0005575,GO:0016020,GO:0044425,GO:0031224,GO:0016021	cellular_component,membrane,membrane part,intrinsic to membrane,integral to membrane	rno00190,rno05012,rno04932,rno05016,rno05010,rno01100	Oxidative phosphorylation,Parkinson's disease,Non-alcoholic fatty liver disease (NAFLD),Huntington's disease,Alzheimer's disease,Metabolic pathways
ENSRNOT00000005909	ENSRNOG00000004411	Tspan8	7:58814804-58847563	14.5161	12.5036	0.215302	0.0338	0.726462	tetraspanin 8 [Source:RGD Symbol;Acc:621783]	GO:0005488,GO:0043226,GO:0005515,GO:0043227,GO:0048519,GO:0044464,GO:0005623,GO:0051239,GO:0009605,GO:0009987,GO:0006950,GO:0003674,GO:0048583,GO:0050794,GO:0051241,GO:0032101,GO:0008150,GO:0050789,GO:0080134,GO:0042060,GO:0030193,GO:1900046,GO:0050878,GO:0030195,GO:1900047,GO:0050818,GO:0065007,GO:0050819,GO:0061041,GO:0009611,GO:0044699,GO:0005102,GO:0005575,GO:0044763,GO:0007596,GO:0065008,GO:…	binding,organelle,protein binding,membrane-bounded organelle,negative regulation of biological process,cell part,cell,regulation of multicellular organismal process,response to external stimulus,cellular process,response to stress,molecular_function,regulation of response to stimulus,regulation of cellular process,negative regulation of multicellular organismal process,regulation of response to e…	--	--
ENSRNOT00000058204	ENSRNOG00000038228	Serp2	15:58687785-58711872	6.06659	4.61526	0.394473	0.0083	0.396627	stress-associated endoplasmic reticulum protein family member 2 [Source:RGD Symbol;Acc:1566076]	GO:0044249,GO:0009058,GO:1901576,GO:0005622,GO:0034645,GO:0009059,GO:0044237,GO:0044260,GO:0043229,GO:0043170,GO:0044424,GO:0008152,GO:0071704,GO:0043231,GO:0005488,GO:0044238,GO:0043226,GO:0005515,GO:0043227,GO:0044464,GO:0005623,GO:0010033,GO:0070887,GO:0071310,GO:0005737,GO:0033554,GO:0009987,GO:0006950,GO:0043412,GO:0044267,GO:0006464,GO:0036211,GO:0003674,GO:0044444,GO:0034976,GO:0044723,GO:…	cellular biosynthetic process,biosynthetic process,organic substance biosynthetic process,intracellular,cellular macromolecule biosynthetic process,macromolecule biosynthetic process,cellular metabolic process,cellular macromolecule metabolic process,intracellular organelle,macromolecule metabolic process,intracellular part,metabolic process,organic substance metabolic process,intracellular membr…	--	--
ENSRNOT00000003413	ENSRNOG00000002440	Ralb	13:35494720-35511020	37.3244	33.0228	0.176656	0.036	0.744964	v-ral simian leukemia viral oncogene homolog B [Source:RGD Symbol;Acc:619852]	GO:0005622,GO:0044237,GO:0044260,GO:0031323,GO:0080090,GO:0060255,GO:0043229,GO:0019222,GO:1901363,GO:0097159,GO:0043170,GO:0044424,GO:0008152,GO:0071704,GO:0043231,GO:0005488,GO:0044238,GO:0043226,GO:0005515,GO:0043227,GO:1901698,GO:0031325,GO:0009893,GO:0014070,GO:0048518,GO:0048522,GO:0009991,GO:0044464,GO:0006796,GO:0010604,GO:0005623,GO:0031667,GO:0006793,GO:0010033,GO:0070887,GO:0071407,GO:…	intracellular,cellular metabolic process,cellular macromolecule metabolic process,regulation of cellular metabolic process,regulation of primary metabolic process,regulation of macromolecule metabolic process,intracellular organelle,regulation of metabolic process,heterocyclic compound binding,organic cyclic compound binding,macromolecule metabolic process,intracellular part,metabolic process,org…	rno05200,rno05212,rno04014,rno04015	Pathways in cancer,Pancreatic cancer,Ras signaling pathway,Rap1 signaling pathway
ENSRNOT00000056842	ENSRNOG00000019843	St3gal3	5:136766207-136965191	5.86549	4.67477	0.327357	0.01205	0.479502	ST3 beta-galactoside alpha-2,3-sialyltransferase 3 [Source:RGD Symbol;Acc:68414]	GO:0044249,GO:0009058,GO:1901576,GO:0005622,GO:0034645,GO:0009059,GO:0044237,GO:0044260,GO:0043229,GO:0043170,GO:0044424,GO:0008152,GO:0071704,GO:0043231,GO:0044238,GO:0043226,GO:0043227,GO:0044446,GO:0044422,GO:0044464,GO:0005623,GO:0005737,GO:0009987,GO:0043412,GO:0044267,GO:0006464,GO:0036211,GO:0003674,GO:0044444,GO:0044723,GO:0019538,GO:1901137,GO:0016740,GO:0008150,GO:1901135,GO:0031090,GO:…	cellular biosynthetic process,biosynthetic process,organic substance biosynthetic process,intracellular,cellular macromolecule biosynthetic process,macromolecule biosynthetic process,cellular metabolic process,cellular macromolecule metabolic process,intracellular organelle,macromolecule metabolic process,intracellular part,metabolic process,organic substance metabolic process,intracellular membr…	rno00514,rno00533,rno00601,rno01100	Other types of O-glycan biosynthesis,Glycosaminoglycan biosynthesis - keratan sulfate,Glycosphingolipid biosynthesis - lacto and neolacto series,Metabolic pathways
ENSRNOT00000079595	ENSRNOG00000051458	Hic2	11:87988212-88016825	4.9268	3.91413	0.331959	0.0002	0.0347676	hypermethylated in cancer 2 [Source:RGD Symbol;Acc:1305338]	GO:0005622,GO:0003676,GO:0043229,GO:1901363,GO:0097159,GO:0044424,GO:0043231,GO:0005488,GO:0005634,GO:0043226,GO:0005515,GO:0043227,GO:0046872,GO:0043169,GO:0044464,GO:0005623,GO:0043167,GO:0003674,GO:0008150,GO:0008022,GO:0005575	intracellular,nucleic acid binding,intracellular organelle,heterocyclic compound binding,organic cyclic compound binding,intracellular part,intracellular membrane-bounded organelle,binding,nucleus,organelle,protein binding,membrane-bounded organelle,metal ion binding,cation binding,cell part,cell,ion binding,molecular_function,biological_process,protein C-terminus binding,cellular_component	--	--
ENSRNOT00000012537	ENSRNOG00000009329	Nr1d1	10:86657284-86690815	12.1787	19.1123	-0.650141	0.0006	0.0805507	nuclear receptor subfamily 1, group D, member 1 [Source:RGD Symbol;Acc:628827]	GO:0044249,GO:0009058,GO:1901576,GO:1901362,GO:0005622,GO:0034645,GO:0019438,GO:0009059,GO:0018130,GO:0034654,GO:0006351,GO:0003676,GO:0044271,GO:0044237,GO:0032774,GO:0010467,GO:0031326,GO:0009889,GO:0006355,GO:2001141,GO:1901360,GO:0006725,GO:0016070,GO:0044260,GO:2000112,GO:0051252,GO:0006139,GO:0031323,GO:0046483,GO:0080090,GO:0060255,GO:0010556,GO:0090304,GO:0051171,GO:0019219,GO:0010468,GO:…	cellular biosynthetic process,biosynthetic process,organic substance biosynthetic process,organic cyclic compound biosynthetic process,intracellular,cellular macromolecule biosynthetic process,aromatic compound biosynthetic process,macromolecule biosynthetic process,heterocycle biosynthetic process,nucleobase-containing compound biosynthetic process,transcription, DNA-dependent,nucleic acid bindi…	rno04710	Circadian rhythm
ENSRNOT00000015624	ENSRNOG00000011195	Prkra	3:63489073-63507926	32.518	37.0123	-0.186767	0.0315	0.708472	protein activator of interferon induced protein kinase EIF2AK2 [Source:RGD Symbol;Acc:1306707]	GO:0005622,GO:0003676,GO:0044237,GO:0010467,GO:1901360,GO:0006725,GO:0016070,GO:0044260,GO:0006139,GO:0046483,GO:0060255,GO:0090304,GO:0010468,GO:0034641,GO:0043229,GO:0019222,GO:1901363,GO:0097159,GO:0043170,GO:0006807,GO:0044424,GO:0008152,GO:0071704,GO:0043231,GO:0005488,GO:0044238,GO:0005634,GO:0043226,GO:0005515,GO:0043227,GO:1901698,GO:0048519,GO:0009892,GO:0010629,GO:0010605,GO:0032502,GO:…	intracellular,nucleic acid binding,cellular metabolic process,gene expression,organic cyclic compound metabolic process,cellular aromatic compound metabolic process,RNA metabolic process,cellular macromolecule metabolic process,nucleobase-containing compound metabolic process,heterocycle metabolic process,regulation of macromolecule metabolic process,nucleic acid metabolic process,regulation of g…	--	--
ENSRNOT00000019501	ENSRNOG00000014350	Cyr61	2:251529353-251532312	17.773	36.837	-1.05147	5e-05	0.011183	cysteine-rich, angiogenic inducer, 61 [Source:RGD Symbol;Acc:620763]	GO:0044249,GO:0009058,GO:1901576,GO:1901362,GO:0034645,GO:0019438,GO:0009059,GO:0018130,GO:0034654,GO:0006351,GO:0044271,GO:0044237,GO:0032774,GO:0010467,GO:0031326,GO:0009889,GO:0006355,GO:2001141,GO:1901360,GO:0006725,GO:0016070,GO:0044260,GO:2000112,GO:0051252,GO:0006139,GO:0031323,GO:0046483,GO:0080090,GO:0060255,GO:0010556,GO:0090304,GO:0051171,GO:0019219,GO:0010468,GO:0034641,GO:0019222,GO:…	cellular biosynthetic process,biosynthetic process,organic substance biosynthetic process,organic cyclic compound biosynthetic process,cellular macromolecule biosynthetic process,aromatic compound biosynthetic process,macromolecule biosynthetic process,heterocycle biosynthetic process,nucleobase-containing compound biosynthetic process,transcription, DNA-dependent,cellular nitrogen compound biosy…	--	--
ENSRNOT00000019507	ENSRNOG00000014490	Bdh2	2:240461504-240482145	4.81354	6.18181	-0.360932	0.0061	0.336228	3-hydroxybutyrate dehydrogenase, type 2 [Source:RGD Symbol;Acc:1309898]	GO:0005622,GO:0044237,GO:1901363,GO:0097159,GO:0044424,GO:0008152,GO:0071704,GO:0005488,GO:0044238,GO:0043226,GO:0043227,GO:0032502,GO:0044464,GO:0005623,GO:0048856,GO:0009888,GO:0005737,GO:0009987,GO:0030154,GO:0048869,GO:0060429,GO:0003674,GO:0006629,GO:0030855,GO:0044255,GO:0044710,GO:0008150,GO:0006631,GO:0003858,GO:0055114,GO:0050662,GO:0044281,GO:0030258,GO:0006635,GO:0016491,GO:0048037,GO:…	intracellular,cellular metabolic process,heterocyclic compound binding,organic cyclic compound binding,intracellular part,metabolic process,organic substance metabolic process,binding,primary metabolic process,organelle,membrane-bounded organelle,developmental process,cell part,cell,anatomical structure development,tissue development,cytoplasm,cellular process,cell differentiation,cellular develo…	rno00650,rno00072,rno01100	Butanoate metabolism,Synthesis and degradation of ketone bodies,Metabolic pathways
ENSRNOT00000049889	ENSRNOG00000028805	Cfap77	3:7508495-7632345	0.532613	0.82512	-0.631515	0.0203	0.593383	cilia and flagella associated protein 77 [Source:RGD Symbol;Acc:1564114]	--	--	--	--
ENSRNOT00000014826	ENSRNOG00000010886	Nfe2l3	4:81205403-81232813	3.35104	3.98548	-0.250143	0.0415	0.782226	nuclear factor, erythroid 2-like 3 [Source:RGD Symbol;Acc:1307730]	GO:0044249,GO:0009058,GO:1901576,GO:1901362,GO:0005622,GO:0034645,GO:0019438,GO:0009059,GO:0018130,GO:0034654,GO:0006351,GO:0003676,GO:0044271,GO:0044237,GO:0032774,GO:0010467,GO:0031326,GO:0009889,GO:0006355,GO:2001141,GO:1901360,GO:0006725,GO:0016070,GO:0044260,GO:2000112,GO:0051252,GO:0006139,GO:0031323,GO:0046483,GO:0080090,GO:0060255,GO:0010556,GO:0090304,GO:0051171,GO:0019219,GO:0010468,GO:…	cellular biosynthetic process,biosynthetic process,organic substance biosynthetic process,organic cyclic compound biosynthetic process,intracellular,cellular macromolecule biosynthetic process,aromatic compound biosynthetic process,macromolecule biosynthetic process,heterocycle biosynthetic process,nucleobase-containing compound biosynthetic process,transcription, DNA-dependent,nucleic acid bindi…	--	--
ENSRNOT00000067524	ENSRNOG00000016543	Trim63	5:152533348-152547179	0.725019	0.488989	0.568215	0.04135	0.781844	tripartite motif containing 63 [Source:RGD Symbol;Acc:619964]	GO:0005622,GO:0044237,GO:0044260,GO:0043229,GO:0043170,GO:0044424,GO:0008152,GO:0071704,GO:0043231,GO:0005488,GO:0044238,GO:0005634,GO:0043226,GO:0005515,GO:0043227,GO:0046872,GO:0043169,GO:0014070,GO:0009628,GO:0044422,GO:0009719,GO:0044464,GO:0009725,GO:0005623,GO:0010033,GO:0048545,GO:0051239,GO:0005737,GO:0009987,GO:0031960,GO:0051384,GO:0043412,GO:0044267,GO:0006464,GO:0036211,GO:0043167,GO:…	intracellular,cellular metabolic process,cellular macromolecule metabolic process,intracellular organelle,macromolecule metabolic process,intracellular part,metabolic process,organic substance metabolic process,intracellular membrane-bounded organelle,binding,primary metabolic process,nucleus,organelle,protein binding,membrane-bounded organelle,metal ion binding,cation binding,response to organic…	--	--
ENSRNOT00000089346	ENSRNOG00000003386	Rbfox3	10:107516994-107539658	2.30242	3.21642	-0.482306	0.01265	0.489375	RNA binding protein, fox-1 homolog 3 [Source:RGD Symbol;Acc:1560070]	GO:0005622,GO:0003676,GO:0044237,GO:0010467,GO:1901360,GO:0006725,GO:0016070,GO:0044260,GO:0051252,GO:0006139,GO:0031323,GO:0046483,GO:0080090,GO:0060255,GO:0090304,GO:0051171,GO:0019219,GO:0010468,GO:0034641,GO:0043229,GO:0019222,GO:1901363,GO:0097159,GO:0043170,GO:0006807,GO:0044424,GO:0008152,GO:0071704,GO:0043231,GO:0005488,GO:0044238,GO:0005634,GO:0003677,GO:0043226,GO:0005515,GO:0043227,GO:…	intracellular,nucleic acid binding,cellular metabolic process,gene expression,organic cyclic compound metabolic process,cellular aromatic compound metabolic process,RNA metabolic process,cellular macromolecule metabolic process,regulation of RNA metabolic process,nucleobase-containing compound metabolic process,regulation of cellular metabolic process,heterocycle metabolic process,regulation of p…	--	--
ENSRNOT00000089341	ENSRNOG00000050669	LOC100911515	9:20213587-20217176	2.12823	1.64499	0.371576	0.0274	0.668665	triosephosphate isomerase-like [Source:RGD Symbol;Acc:6492323]	GO:0044249,GO:0009058,GO:1901576,GO:0005622,GO:0044237,GO:1901360,GO:0006725,GO:0006139,GO:0046483,GO:0034641,GO:0043229,GO:0006807,GO:0044424,GO:0008152,GO:0071704,GO:0043231,GO:0005488,GO:0044238,GO:0005634,GO:0043226,GO:0005515,GO:0043227,GO:0044464,GO:0006796,GO:0005623,GO:0006793,GO:0006006,GO:0006091,GO:0005737,GO:0009987,GO:0019318,GO:0003674,GO:0044444,GO:0005829,GO:0005996,GO:0090407,GO:…	cellular biosynthetic process,biosynthetic process,organic substance biosynthetic process,intracellular,cellular metabolic process,organic cyclic compound metabolic process,cellular aromatic compound metabolic process,nucleobase-containing compound metabolic process,heterocycle metabolic process,cellular nitrogen compound metabolic process,intracellular organelle,nitrogen compound metabolic proce…	rno01230,rno01200,rno01100,rno00562,rno00010,rno00051	Biosynthesis of amino acids,Carbon metabolism,Metabolic pathways,Inositol phosphate metabolism,Glycolysis / Gluconeogenesis,Fructose and mannose metabolism
ENSRNOT00000085876	ENSRNOG00000009276	Schip1	2:172312297-172459165	14.0734	9.17493	0.617202	0.0219	0.615601	schwannomin interacting protein 1 [Source:RGD Symbol;Acc:1309962]	--	--	--	--
ENSRNOT00000026212	ENSRNOG00000019322	Notch1	3:3905452-3951025	2.47503	2.14741	0.204848	0.0204	0.595023	notch 1 [Source:RGD Symbol;Acc:3187]	GO:0044249,GO:0009058,GO:1901576,GO:1901362,GO:0005622,GO:0034645,GO:0019438,GO:0009059,GO:0018130,GO:0034654,GO:0006351,GO:0003676,GO:0044271,GO:0044237,GO:0032774,GO:0010467,GO:0031326,GO:0009889,GO:0006355,GO:2001141,GO:1901360,GO:0006725,GO:0016070,GO:0044260,GO:2000112,GO:0051252,GO:0006139,GO:0031323,GO:0046483,GO:0080090,GO:0060255,GO:0010556,GO:0090304,GO:0051171,GO:0019219,GO:0010468,GO:…	cellular biosynthetic process,biosynthetic process,organic substance biosynthetic process,organic cyclic compound biosynthetic process,intracellular,cellular macromolecule biosynthetic process,aromatic compound biosynthetic process,macromolecule biosynthetic process,heterocycle biosynthetic process,nucleobase-containing compound biosynthetic process,transcription, DNA-dependent,nucleic acid bindi…	rno05206,rno04330,rno05020,rno04320,rno04919	MicroRNAs in cancer,Notch signaling pathway,Prion diseases,Dorso-ventral axis formation,Thyroid hormone signaling pathway
ENSRNOT00000038827	ENSRNOG00000011454	Tbck	2:237751653-237958497	1.37893	1.64608	-0.255485	0.0481	0.819998	TBC1 domain containing kinase [Source:RGD Symbol;Acc:1307816]	GO:0005622,GO:0044237,GO:0044260,GO:1901363,GO:0097159,GO:0043170,GO:0008152,GO:0071704,GO:0005488,GO:0044238,GO:0005515,GO:0044464,GO:0006796,GO:0005623,GO:0006793,GO:0016310,GO:0009987,GO:0043412,GO:0044267,GO:0006464,GO:0036211,GO:0071840,GO:0019899,GO:0043167,GO:0003674,GO:0006468,GO:0004672,GO:0016301,GO:0016043,GO:0016773,GO:0051049,GO:0017137,GO:0050794,GO:0019538,GO:0016772,GO:0016740,GO:…	intracellular,cellular metabolic process,cellular macromolecule metabolic process,heterocyclic compound binding,organic cyclic compound binding,macromolecule metabolic process,metabolic process,organic substance metabolic process,binding,primary metabolic process,protein binding,cell part,phosphate-containing compound metabolic process,cell,phosphorus metabolic process,phosphorylation,cellular pr…	--	--
ENSRNOT00000027165	ENSRNOG00000020038	Chpf	9:82669203-82673898	47.525	42.099	0.174902	0.0323	0.714758	chondroitin polymerizing factor [Source:RGD Symbol;Acc:1359458]	GO:0044249,GO:0009058,GO:1901576,GO:0005622,GO:0034645,GO:0009059,GO:0044237,GO:0044260,GO:0043229,GO:0043170,GO:0006807,GO:0044424,GO:0008152,GO:0071704,GO:0043231,GO:0044238,GO:0043226,GO:0043227,GO:0044446,GO:0044422,GO:0044464,GO:0005623,GO:0005737,GO:0009987,GO:0003674,GO:0044444,GO:1901566,GO:0019538,GO:0044710,GO:1901137,GO:0016740,GO:0030206,GO:0008150,GO:1901135,GO:0031090,GO:1901564,GO:…	cellular biosynthetic process,biosynthetic process,organic substance biosynthetic process,intracellular,cellular macromolecule biosynthetic process,macromolecule biosynthetic process,cellular metabolic process,cellular macromolecule metabolic process,intracellular organelle,macromolecule metabolic process,nitrogen compound metabolic process,intracellular part,metabolic process,organic substance m…	rno01100,rno00532	Metabolic pathways,Glycosaminoglycan biosynthesis - chondroitin sulfate / dermatan sulfate
ENSRNOT00000063994	ENSRNOG00000010601	Srpk2	4:8066736-8185935	31.7208	37.5926	-0.245017	0.03155	0.708811	SRSF protein kinase 2 [Source:RGD Symbol;Acc:1305107]	GO:0005622,GO:0044237,GO:0010467,GO:1901360,GO:0006725,GO:0016070,GO:0044260,GO:0006139,GO:0046483,GO:0090304,GO:0034641,GO:0043229,GO:1901363,GO:0097159,GO:0043170,GO:0006807,GO:0044424,GO:0008152,GO:0071704,GO:0043231,GO:0005488,GO:0044238,GO:0005634,GO:0043226,GO:0005515,GO:0043227,GO:0048523,GO:0048519,GO:0046872,GO:0043169,GO:0048518,GO:0048522,GO:0044446,GO:0044422,GO:0031981,GO:0043233,GO:…	intracellular,cellular metabolic process,gene expression,organic cyclic compound metabolic process,cellular aromatic compound metabolic process,RNA metabolic process,cellular macromolecule metabolic process,nucleobase-containing compound metabolic process,heterocycle metabolic process,nucleic acid metabolic process,cellular nitrogen compound metabolic process,intracellular organelle,heterocyclic …	--	--
ENSRNOT00000020307	ENSRNOG00000014684	Npr1	2:189840402-189856090	15.5615	13.4826	0.206885	0.0153	0.527716	natriuretic peptide receptor 1 [Source:RGD Symbol;Acc:3195]	GO:0044249,GO:0009058,GO:1901576,GO:1901362,GO:0005622,GO:0019438,GO:0018130,GO:0034654,GO:0044271,GO:0044237,GO:0031326,GO:0009889,GO:1901360,GO:0006725,GO:0044260,GO:0006139,GO:0031323,GO:0046483,GO:0080090,GO:0051171,GO:0019219,GO:0034641,GO:0019222,GO:1901363,GO:0097159,GO:0043170,GO:0006807,GO:0044424,GO:0008152,GO:0071704,GO:0005488,GO:0044238,GO:0005515,GO:0048523,GO:0048519,GO:0031325,GO:…	cellular biosynthetic process,biosynthetic process,organic substance biosynthetic process,organic cyclic compound biosynthetic process,intracellular,aromatic compound biosynthetic process,heterocycle biosynthetic process,nucleobase-containing compound biosynthetic process,cellular nitrogen compound biosynthetic process,cellular metabolic process,regulation of cellular biosynthetic process,regulat…	rno04024,rno00230,rno04022,rno04921,rno04270	cAMP signaling pathway,Purine metabolism,cGMP-PKG signaling pathway,Oxytocin signaling pathway,Vascular smooth muscle contraction
ENSRNOT00000030532	ENSRNOG00000025130	Ltk	3:111553679-111560556	4.0161	4.85585	-0.273928	0.01305	0.494273	leukocyte receptor tyrosine kinase [Source:RGD Symbol;Acc:1309323]	GO:0044237,GO:0044260,GO:1901363,GO:0097159,GO:0043170,GO:0008152,GO:0071704,GO:0005488,GO:0044238,GO:0005515,GO:0048523,GO:0048519,GO:0032502,GO:0010941,GO:0048518,GO:0008219,GO:0016265,GO:0042981,GO:0006915,GO:1901700,GO:0043067,GO:0048522,GO:0012501,GO:0007275,GO:0006796,GO:0010942,GO:0006793,GO:0010033,GO:0043065,GO:0070887,GO:0048856,GO:0048731,GO:1901701,GO:0043068,GO:0051239,GO:0044767,GO:…	cellular metabolic process,cellular macromolecule metabolic process,heterocyclic compound binding,organic cyclic compound binding,macromolecule metabolic process,metabolic process,organic substance metabolic process,binding,primary metabolic process,protein binding,negative regulation of cellular process,negative regulation of biological process,developmental process,regulation of cell death,posi…	--	--
ENSRNOT00000060500	ENSRNOG00000026120	Fam8a1	17:18415628-18421861	26.9453	23.2094	0.215327	0.01615	0.540201	family with sequence similarity 8, member A1 [Source:RGD Symbol;Acc:1307845]	GO:0005575,GO:0016020,GO:0044425,GO:0031224,GO:0016021	cellular_component,membrane,membrane part,intrinsic to membrane,integral to membrane	--	--
ENSRNOT00000073155	ENSRNOG00000048470	LOC100911238	12:8746854-8759599	7.75619	9.51618	-0.295033	0.0401	0.773444	proteasome maturation protein-like [Source:RGD Symbol;Acc:6494524]	GO:0005622,GO:0043229,GO:0044424,GO:0043231,GO:0005634,GO:0043226,GO:0043227,GO:0044464,GO:0005623,GO:0005737,GO:0071840,GO:0044085,GO:0016043,GO:0022607,GO:0043933,GO:0008150,GO:0065003,GO:0032991,GO:0071822,GO:0034622,GO:0006461,GO:0070271,GO:0005575,GO:0043623,GO:0043248,GO:0043234,GO:0000502	intracellular,intracellular organelle,intracellular part,intracellular membrane-bounded organelle,nucleus,organelle,membrane-bounded organelle,cell part,cell,cytoplasm,cellular component organization or biogenesis,cellular component biogenesis,cellular component organization,cellular component assembly,macromolecular complex subunit organization,biological_process,macromolecular complex assembly,…	rno03050	Proteasome
ENSRNOT00000015985	ENSRNOG00000011991	Slc10a7	19:32855342-33080998	8.26791	9.84447	-0.25179	0.00445	0.282289	solute carrier family 10, member 7 [Source:RGD Symbol;Acc:1564388]	GO:0009987,GO:0003674,GO:0015293,GO:0008150,GO:0006812,GO:0015291,GO:0006811,GO:0015672,GO:0006814,GO:0044699,GO:0030001,GO:0022857,GO:0005575,GO:0044765,GO:0044763,GO:0055085,GO:0022804,GO:0006810,GO:0051179,GO:0051234,GO:0005215,GO:0016020,GO:0044425,GO:0031224,GO:0016021	cellular process,molecular_function,symporter activity,biological_process,cation transport,secondary active transmembrane transporter activity,ion transport,monovalent inorganic cation transport,sodium ion transport,single-organism process,metal ion transport,transmembrane transporter activity,cellular_component,single-organism transport,single-organism cellular process,transmembrane transport,ac…	--	--
ENSRNOT00000091687	ENSRNOG00000046667	Fosb	1:80214493-80221710	8.89043	17.5019	-0.977185	5e-05	0.011183	FBJ osteosarcoma oncogene B [Source:RGD Symbol;Acc:1308198]	GO:0044249,GO:0009058,GO:1901576,GO:1901362,GO:0005622,GO:0034645,GO:0019438,GO:0009059,GO:0018130,GO:0034654,GO:0006351,GO:0003676,GO:0044271,GO:0044237,GO:0032774,GO:0010467,GO:0031326,GO:0009889,GO:0006355,GO:2001141,GO:1901360,GO:0006725,GO:0016070,GO:0044260,GO:2000112,GO:0051252,GO:0006139,GO:0031323,GO:0046483,GO:0080090,GO:0060255,GO:0010556,GO:0090304,GO:0051171,GO:0019219,GO:0010468,GO:…	cellular biosynthetic process,biosynthetic process,organic substance biosynthetic process,organic cyclic compound biosynthetic process,intracellular,cellular macromolecule biosynthetic process,aromatic compound biosynthetic process,macromolecule biosynthetic process,heterocycle biosynthetic process,nucleobase-containing compound biosynthetic process,transcription, DNA-dependent,nucleic acid bindi…	rno05031,rno05034,rno05030,rno04380	Amphetamine addiction,Alcoholism,Cocaine addiction,Osteoclast differentiation
ENSRNOT00000072684	ENSRNOG00000047439	Pot1b	9:7845844-7891514	2.53937	3.12723	-0.300416	0.02625	0.657766	protection of telomeres 1B [Source:RGD Symbol;Acc:1582873]	GO:0044249,GO:0009058,GO:1901576,GO:0005622,GO:0034645,GO:0009059,GO:0003676,GO:0044237,GO:0031326,GO:0009889,GO:1901360,GO:0006725,GO:0044260,GO:2000112,GO:0006139,GO:0031323,GO:0046483,GO:0080090,GO:0060255,GO:0010556,GO:0090304,GO:0051171,GO:0019219,GO:0034641,GO:0043229,GO:0019222,GO:1901363,GO:0097159,GO:0043170,GO:0006807,GO:0044424,GO:0008152,GO:0071704,GO:0043231,GO:0005488,GO:0044238,GO:…	cellular biosynthetic process,biosynthetic process,organic substance biosynthetic process,intracellular,cellular macromolecule biosynthetic process,macromolecule biosynthetic process,nucleic acid binding,cellular metabolic process,regulation of cellular biosynthetic process,regulation of biosynthetic process,organic cyclic compound metabolic process,cellular aromatic compound metabolic process,ce…	--	--
ENSRNOT00000042524	ENSRNOG00000019319	Fchsd2	1:166125473-166395915	7.3216	8.55871	-0.225235	0.0409	0.779313	FCH and double SH3 domains 2 [Source:RGD Symbol;Acc:1304812]	GO:0005488,GO:0005515,GO:0003674	binding,protein binding,molecular_function	--	--
ENSRNOT00000018550	ENSRNOG00000013866	Usp49	9:15317412-15375365	3.35433	3.81795	-0.186771	0.03935	0.766749	ubiquitin specific peptidase 49 [Source:RGD Symbol;Acc:1310513]	GO:0044237,GO:0010467,GO:1901360,GO:0006725,GO:0016070,GO:0044260,GO:0006139,GO:0046483,GO:0090304,GO:0034641,GO:0043170,GO:0006807,GO:0008152,GO:0071704,GO:0005488,GO:0044238,GO:0005515,GO:0046872,GO:0043169,GO:0009987,GO:0043412,GO:0044267,GO:0006464,GO:0036211,GO:0071840,GO:0043167,GO:0003674,GO:0016043,GO:0070647,GO:0019538,GO:0016578,GO:0008150,GO:0035616,GO:0008270,GO:0046914,GO:0051603,GO:…	cellular metabolic process,gene expression,organic cyclic compound metabolic process,cellular aromatic compound metabolic process,RNA metabolic process,cellular macromolecule metabolic process,nucleobase-containing compound metabolic process,heterocycle metabolic process,nucleic acid metabolic process,cellular nitrogen compound metabolic process,macromolecule metabolic process,nitrogen compound m…	--	--
ENSRNOT00000004902	ENSRNOG00000029678	Zfp354b	10:36411962-36419926	0.669397	1.00958	-0.592819	0.0033	0.240731	zinc finger protein 354B [Source:MGI Symbol;Acc:MGI:1351476]	GO:0044249,GO:0009058,GO:1901576,GO:1901362,GO:0034645,GO:0019438,GO:0009059,GO:0018130,GO:0034654,GO:0006351,GO:0003676,GO:0044271,GO:0044237,GO:0032774,GO:0010467,GO:0031326,GO:0009889,GO:0006355,GO:2001141,GO:1901360,GO:0006725,GO:0016070,GO:0044260,GO:2000112,GO:0051252,GO:0006139,GO:0031323,GO:0046483,GO:0080090,GO:0060255,GO:0010556,GO:0090304,GO:0051171,GO:0019219,GO:0010468,GO:0001071,GO:…	cellular biosynthetic process,biosynthetic process,organic substance biosynthetic process,organic cyclic compound biosynthetic process,cellular macromolecule biosynthetic process,aromatic compound biosynthetic process,macromolecule biosynthetic process,heterocycle biosynthetic process,nucleobase-containing compound biosynthetic process,transcription, DNA-dependent,nucleic acid binding,cellular ni…	--	--
ENSRNOT00000074904	ENSRNOG00000049123	AABR07066510.1	9:9931440-9936247	6.14607	3.97189	0.62984	0.0367	0.748877	--	--	--	--	--
ENSRNOT00000014324	ENSRNOG00000010629	Nod1	4:85123959-85174951	2.84215	3.65558	-0.363116	0.01275	0.491666	nucleotide-binding oligomerization domain containing 1 [Source:RGD Symbol;Acc:1562269]	GO:0044249,GO:0009058,GO:1901576,GO:1901362,GO:0005622,GO:0034645,GO:0019438,GO:0009059,GO:0018130,GO:0034654,GO:0006351,GO:0044271,GO:0044237,GO:0032774,GO:0010467,GO:0031326,GO:0009889,GO:0006355,GO:2001141,GO:1901360,GO:0006725,GO:0016070,GO:0044260,GO:2000112,GO:0051252,GO:0006139,GO:0031323,GO:0046483,GO:0080090,GO:0060255,GO:0010556,GO:0090304,GO:0051171,GO:0019219,GO:0010468,GO:0034641,GO:…	cellular biosynthetic process,biosynthetic process,organic substance biosynthetic process,organic cyclic compound biosynthetic process,intracellular,cellular macromolecule biosynthetic process,aromatic compound biosynthetic process,macromolecule biosynthetic process,heterocycle biosynthetic process,nucleobase-containing compound biosynthetic process,transcription, DNA-dependent,cellular nitrogen …	rno04621,rno05133	NOD-like receptor signaling pathway,Pertussis
ENSRNOT00000011665	ENSRNOG00000008689	Cbx1	10:84669913-84675741	100.423	85.8453	0.226285	0.01015	0.437782	chromobox 1 [Source:RGD Symbol;Acc:1310714]	GO:0044249,GO:0009058,GO:1901576,GO:1901362,GO:0005622,GO:0034645,GO:0019438,GO:0009059,GO:0018130,GO:0034654,GO:0006351,GO:0044271,GO:0044237,GO:0032774,GO:0010467,GO:0031326,GO:0009889,GO:0006355,GO:2001141,GO:1901360,GO:0006725,GO:0016070,GO:0044260,GO:2000112,GO:0051252,GO:0006139,GO:0031323,GO:0046483,GO:0080090,GO:0060255,GO:0010556,GO:0090304,GO:0051171,GO:0019219,GO:0010468,GO:0034641,GO:…	cellular biosynthetic process,biosynthetic process,organic substance biosynthetic process,organic cyclic compound biosynthetic process,intracellular,cellular macromolecule biosynthetic process,aromatic compound biosynthetic process,macromolecule biosynthetic process,heterocycle biosynthetic process,nucleobase-containing compound biosynthetic process,transcription, DNA-dependent,cellular nitrogen …	--	--
ENSRNOT00000071998	ENSRNOG00000050500	Tob2	7:123079536-123088819	22.4941	16.8457	0.417164	5e-05	0.011183	transducer of ERBB2, 2 [Source:RGD Symbol;Acc:1359722]	GO:0010467,GO:0060255,GO:0010468,GO:0019222,GO:0043170,GO:0008152,GO:0071704,GO:0005488,GO:0005515,GO:0048523,GO:0048519,GO:0032502,GO:0048518,GO:0007275,GO:0001503,GO:0008134,GO:0048856,GO:0048731,GO:0051239,GO:0044767,GO:0042127,GO:0009987,GO:0030154,GO:0048869,GO:0048513,GO:0008283,GO:0050793,GO:2000026,GO:0030316,GO:0003674,GO:0008285,GO:0030278,GO:0045595,GO:0002573,GO:0045670,GO:0050794,GO:…	gene expression,regulation of macromolecule metabolic process,regulation of gene expression,regulation of metabolic process,macromolecule metabolic process,metabolic process,organic substance metabolic process,binding,protein binding,negative regulation of cellular process,negative regulation of biological process,developmental process,positive regulation of biological process,multicellular organ…	rno03018	RNA degradation
ENSRNOT00000077661	ENSRNOG00000025075	Relt	1:165884406-165901923	1.56675	0.715046	1.13167	0.017	0.551953	RELT tumor necrosis factor receptor [Source:RGD Symbol;Acc:1305381]	GO:0043226,GO:0043227,GO:0032502,GO:0010941,GO:0048518,GO:0008219,GO:0016265,GO:0042981,GO:0006915,GO:1901700,GO:0043067,GO:0048522,GO:0012501,GO:0007275,GO:0044464,GO:0005623,GO:0097190,GO:0010033,GO:0070887,GO:0071310,GO:0042127,GO:0009987,GO:0035556,GO:0006950,GO:0008283,GO:0003674,GO:0033993,GO:0048583,GO:0010646,GO:0023051,GO:0010627,GO:0050794,GO:0043408,GO:0009966,GO:0007243,GO:0000165,GO:…	organelle,membrane-bounded organelle,developmental process,regulation of cell death,positive regulation of biological process,cell death,death,regulation of apoptotic process,apoptotic process,response to oxygen-containing compound,regulation of programmed cell death,positive regulation of cellular process,programmed cell death,multicellular organismal development,cell part,cell,apoptotic signali…	rno04060	Cytokine-cytokine receptor interaction
ENSRNOT00000020809	ENSRNOG00000015491	Rcl1	1:247228060-247305693	27.8165	24.0809	0.208054	0.0225	0.624217	RNA terminal phosphate cyclase-like 1 [Source:RGD Symbol;Acc:1305320]	GO:0005622,GO:0003676,GO:0044237,GO:0010467,GO:1901360,GO:0006725,GO:0016070,GO:0044260,GO:0006139,GO:0046483,GO:0090304,GO:0034641,GO:0043229,GO:1901363,GO:0097159,GO:0043170,GO:0006807,GO:0044424,GO:0008152,GO:0071704,GO:0043231,GO:0005488,GO:0044238,GO:0005634,GO:0043226,GO:0043227,GO:0044446,GO:0044422,GO:0031981,GO:0043233,GO:0044428,GO:0070013,GO:0031974,GO:0044464,GO:0005623,GO:0009987,GO:…	intracellular,nucleic acid binding,cellular metabolic process,gene expression,organic cyclic compound metabolic process,cellular aromatic compound metabolic process,RNA metabolic process,cellular macromolecule metabolic process,nucleobase-containing compound metabolic process,heterocycle metabolic process,nucleic acid metabolic process,cellular nitrogen compound metabolic process,intracellular or…	rno03008	Ribosome biogenesis in eukaryotes
ENSRNOT00000065926	ENSRNOG00000043105	Lyrm2	5:48047912-48050187	14.9569	17.203	-0.201847	0.0235	0.631386	LYR motif containing 2 [Source:RGD Symbol;Acc:1597334]	GO:0005622,GO:0043229,GO:0044424,GO:0043231,GO:0005488,GO:0043226,GO:0005515,GO:0043227,GO:0044464,GO:0005623,GO:0005737,GO:0003674,GO:0044444,GO:0005739,GO:0005575	intracellular,intracellular organelle,intracellular part,intracellular membrane-bounded organelle,binding,organelle,protein binding,membrane-bounded organelle,cell part,cell,cytoplasm,molecular_function,cytoplasmic part,mitochondrion,cellular_component	--	--
ENSRNOT00000066520	ENSRNOG00000030273	Zfp563	7:15422478-15425802	5.46614	4.04924	0.432869	0.00085	0.101995	zinc finger protein 563 [Source:RGD Symbol;Acc:1308729]	GO:0044249,GO:0009058,GO:1901576,GO:1901362,GO:0005622,GO:0034645,GO:0019438,GO:0009059,GO:0018130,GO:0034654,GO:0006351,GO:0003676,GO:0044271,GO:0044237,GO:0032774,GO:0010467,GO:0031326,GO:0009889,GO:0006355,GO:2001141,GO:1901360,GO:0006725,GO:0016070,GO:0044260,GO:2000112,GO:0051252,GO:0006139,GO:0031323,GO:0046483,GO:0080090,GO:0060255,GO:0010556,GO:0090304,GO:0051171,GO:0019219,GO:0010468,GO:…	cellular biosynthetic process,biosynthetic process,organic substance biosynthetic process,organic cyclic compound biosynthetic process,intracellular,cellular macromolecule biosynthetic process,aromatic compound biosynthetic process,macromolecule biosynthetic process,heterocycle biosynthetic process,nucleobase-containing compound biosynthetic process,transcription, DNA-dependent,nucleic acid bindi…	--	--
ENSRNOT00000066526	ENSRNOG00000008674	Prdm11	3:81867437-81911197	1.10885	0.801654	0.468017	0.00065	0.0853617	PR domain 11 [Source:RGD Symbol;Acc:1597330]	GO:0005488,GO:0003682,GO:0003674	binding,chromatin binding,molecular_function	--	--
ENSRNOT00000016843	ENSRNOG00000012478	Shox2	2:164118190-164126783	16.0374	13.7976	0.21702	0.0171	0.553708	short stature homeobox 2 [Source:RGD Symbol;Acc:3674]	GO:0044249,GO:0009058,GO:1901576,GO:1901362,GO:0005622,GO:0034645,GO:0019438,GO:0009059,GO:0018130,GO:0034654,GO:0006351,GO:0003676,GO:0044271,GO:0044237,GO:0032774,GO:0010467,GO:0031326,GO:0009889,GO:0006355,GO:2001141,GO:1901360,GO:0006725,GO:0016070,GO:0044260,GO:2000112,GO:0051252,GO:0006139,GO:0031323,GO:0046483,GO:0080090,GO:0060255,GO:0010556,GO:0090304,GO:0051171,GO:0019219,GO:0010468,GO:…	cellular biosynthetic process,biosynthetic process,organic substance biosynthetic process,organic cyclic compound biosynthetic process,intracellular,cellular macromolecule biosynthetic process,aromatic compound biosynthetic process,macromolecule biosynthetic process,heterocycle biosynthetic process,nucleobase-containing compound biosynthetic process,transcription, DNA-dependent,nucleic acid bindi…	--	--
ENSRNOT00000008936	ENSRNOG00000006631	Sema3e	4:17272510-17594598	2.14277	1.77788	0.269313	0.0286	0.680049	semaphorin 3E [Source:RGD Symbol;Acc:1310973]	GO:0005488,GO:0005515,GO:0048523,GO:0048519,GO:0032502,GO:0048518,GO:0048522,GO:0007275,GO:0048856,GO:0009888,GO:0048731,GO:0007389,GO:0051239,GO:0044767,GO:0009605,GO:0009653,GO:0002040,GO:0009987,GO:0030154,GO:0048869,GO:0048513,GO:0001525,GO:0048514,GO:0007399,GO:0048843,GO:0050793,GO:0007610,GO:0001944,GO:0071840,GO:2000026,GO:0060429,GO:0048646,GO:0030215,GO:0001568,GO:0003674,GO:0038191,GO:…	binding,protein binding,negative regulation of cellular process,negative regulation of biological process,developmental process,positive regulation of biological process,positive regulation of cellular process,multicellular organismal development,anatomical structure development,tissue development,system development,pattern specification process,regulation of multicellular organismal process,sing…	rno04360	Axon guidance
ENSRNOT00000002346	ENSRNOG00000001720	Hes1	11:74312805-74315248	44.148	51.352	-0.218073	0.01015	0.437782	hes family bHLH transcription factor 1 [Source:RGD Symbol;Acc:62081]	GO:0044249,GO:0009058,GO:1901576,GO:1901362,GO:0005622,GO:0034645,GO:0019438,GO:0009059,GO:0018130,GO:0034654,GO:0006351,GO:0003676,GO:0044271,GO:0044237,GO:0032774,GO:0010467,GO:0031326,GO:0009889,GO:0006355,GO:2001141,GO:1901360,GO:0006725,GO:0016070,GO:0044260,GO:2000112,GO:0051252,GO:0006139,GO:0031323,GO:0046483,GO:0080090,GO:0060255,GO:0010556,GO:0090304,GO:0051171,GO:0019219,GO:0010468,GO:…	cellular biosynthetic process,biosynthetic process,organic substance biosynthetic process,organic cyclic compound biosynthetic process,intracellular,cellular macromolecule biosynthetic process,aromatic compound biosynthetic process,macromolecule biosynthetic process,heterocycle biosynthetic process,nucleobase-containing compound biosynthetic process,transcription, DNA-dependent,nucleic acid bindi…	rno04330,rno03460,rno04950	Notch signaling pathway,Fanconi anemia pathway,Maturity onset diabetes of the young
ENSRNOT00000009044	ENSRNOG00000027455	RGD1564804	5:138274906-138279285	6.55247	5.50596	0.251046	0.0387	0.761746	similar to chromosome 1 open reading frame 50 [Source:RGD Symbol;Acc:1564804]	GO:0005488,GO:0005515,GO:0003674	binding,protein binding,molecular_function	--	--
ENSRNOT00000092952	ENSRNOG00000019730	Inppl1	1:166899893-166912524	24.9843	19.4497	0.361278	0.0182	0.566173	inositol polyphosphate phosphatase-like 1 [Source:RGD Symbol;Acc:68396]	GO:0044249,GO:0009058,GO:1901576,GO:0005622,GO:0044237,GO:0010467,GO:0060255,GO:0010468,GO:0043229,GO:0019222,GO:0043170,GO:0044424,GO:0008152,GO:0071704,GO:0043231,GO:0005488,GO:0044238,GO:0043226,GO:0005515,GO:0043227,GO:0048523,GO:1901698,GO:0048519,GO:0009892,GO:0010629,GO:0010605,GO:0032502,GO:0010243,GO:1901700,GO:0007275,GO:0009719,GO:0001503,GO:0044464,GO:0006796,GO:0009725,GO:0005623,GO:…	cellular biosynthetic process,biosynthetic process,organic substance biosynthetic process,intracellular,cellular metabolic process,gene expression,regulation of macromolecule metabolic process,regulation of gene expression,intracellular organelle,regulation of metabolic process,macromolecule metabolic process,intracellular part,metabolic process,organic substance metabolic process,intracellular m…	rno04666,rno00562,rno04910,rno04070,rno04662	Fc gamma R-mediated phagocytosis,Inositol phosphate metabolism,Insulin signaling pathway,Phosphatidylinositol signaling system,B cell receptor signaling pathway
ENSRNOT00000041456	ENSRNOG00000031167	Srxn1	3:147609094-147632801	29.2245	19.5769	0.578026	5e-05	0.011183	sulfiredoxin 1 [Source:RGD Symbol;Acc:1307332]	GO:0005622,GO:0044424,GO:0008152,GO:0006979,GO:0044464,GO:0005623,GO:0005737,GO:0006950,GO:0003674,GO:0044444,GO:0005829,GO:0044710,GO:0008150,GO:0032542,GO:0055114,GO:0016491,GO:0005575,GO:0003824,GO:0016667,GO:0050896,GO:0016209	intracellular,intracellular part,metabolic process,response to oxidative stress,cell part,cell,cytoplasm,response to stress,molecular_function,cytoplasmic part,cytosol,single-organism metabolic process,biological_process,sulfiredoxin activity,oxidation-reduction process,oxidoreductase activity,cellular_component,catalytic activity,oxidoreductase activity, acting on a sulfur group of donors,respon…	--	--
ENSRNOT00000034992	ENSRNOG00000028403	Ptcd2	2:29570537-29598277	5.26354	6.30845	-0.261251	0.0202	0.592375	pentatricopeptide repeat domain 2 [Source:RGD Symbol;Acc:1310308]	GO:0005622,GO:0044237,GO:0010467,GO:1901360,GO:0006725,GO:0016070,GO:0044260,GO:0051252,GO:0006139,GO:0031323,GO:0046483,GO:0080090,GO:0060255,GO:0090304,GO:0051171,GO:0019219,GO:0010468,GO:0034641,GO:0043229,GO:0019222,GO:0043170,GO:0006807,GO:0044424,GO:0008152,GO:0071704,GO:0043231,GO:0044238,GO:0043226,GO:0043227,GO:0032502,GO:0007275,GO:0044464,GO:0005623,GO:0009887,GO:0048856,GO:0009888,GO:…	intracellular,cellular metabolic process,gene expression,organic cyclic compound metabolic process,cellular aromatic compound metabolic process,RNA metabolic process,cellular macromolecule metabolic process,regulation of RNA metabolic process,nucleobase-containing compound metabolic process,regulation of cellular metabolic process,heterocycle metabolic process,regulation of primary metabolic proc…	--	--
ENSRNOT00000014510	ENSRNOG00000010875	LOC691931	2:232214330-232245319	8.69832	6.82501	0.349905	0.0186	0.572216	hypothetical protein LOC691931 [Source:RGD Symbol;Acc:1593351]	GO:0005575,GO:0016020,GO:0044425,GO:0031224,GO:0016021	cellular_component,membrane,membrane part,intrinsic to membrane,integral to membrane	--	--
ENSRNOT00000014517	ENSRNOG00000010918	Cebpa	1:91363491-91366164	2.57435	1.9189	0.423926	0.00095	0.110215	CCAAT/enhancer binding protein alpha [Source:RGD Symbol;Acc:2326]	GO:0044249,GO:0009058,GO:1901576,GO:1901362,GO:0005622,GO:0034645,GO:0019438,GO:0009059,GO:0018130,GO:0034654,GO:0006351,GO:0003676,GO:0044271,GO:0044237,GO:0032774,GO:0010467,GO:0031326,GO:0009889,GO:0006355,GO:2001141,GO:1901360,GO:0006725,GO:0016070,GO:0044260,GO:2000112,GO:0051252,GO:0006139,GO:0031323,GO:0046483,GO:0080090,GO:0060255,GO:0010556,GO:0090304,GO:0051171,GO:0019219,GO:0010468,GO:…	cellular biosynthetic process,biosynthetic process,organic substance biosynthetic process,organic cyclic compound biosynthetic process,intracellular,cellular macromolecule biosynthetic process,aromatic compound biosynthetic process,macromolecule biosynthetic process,heterocycle biosynthetic process,nucleobase-containing compound biosynthetic process,transcription, DNA-dependent,nucleic acid bindi…	rno04932,rno05202,rno05200,rno05221	Non-alcoholic fatty liver disease (NAFLD),Transcriptional misregulation in cancer,Pathways in cancer,Acute myeloid leukemia
ENSRNOT00000078964	ENSRNOG00000059911	AABR07026294.1	16:70905992-70909439	4.91744	5.83386	-0.246544	0.0202	0.592375	--	GO:0005575,GO:0016020,GO:0044425,GO:0031224,GO:0016021	cellular_component,membrane,membrane part,intrinsic to membrane,integral to membrane	--	--
ENSRNOT00000021143	ENSRNOG00000015744	Spata25	3:161292172-161294125	0.780722	0.408271	0.93528	0.00605	0.335176	spermatogenesis associated 25 [Source:RGD Symbol;Acc:1564523]	GO:0008150,GO:0044699,GO:0022414,GO:0044702,GO:0048609,GO:0032504,GO:0000003,GO:0007283,GO:0048232,GO:0007276,GO:0032501,GO:0019953	biological_process,single-organism process,reproductive process,single organism reproductive process,multicellular organismal reproductive process,multicellular organism reproduction,reproduction,spermatogenesis,male gamete generation,gamete generation,multicellular organismal process,sexual reproduction	--	--
ENSRNOT00000051149	ENSRNOG00000029574	Rps4x-ps9	4:35729627-35730599	18.4083	23.0564	-0.324812	0.00095	0.110215	ribosomal protein S4, X-linked, pseudogene 9 [Source:RGD Symbol;Acc:3600]	GO:0044249,GO:0009058,GO:1901576,GO:0005622,GO:0034645,GO:0009059,GO:0003676,GO:0044237,GO:0010467,GO:0044260,GO:0043229,GO:1901363,GO:0097159,GO:0043170,GO:0044424,GO:0008152,GO:0071704,GO:0005488,GO:0044238,GO:0043226,GO:0044464,GO:0005623,GO:0005737,GO:0009987,GO:0044267,GO:0003674,GO:0044444,GO:0005840,GO:0003735,GO:0019538,GO:0030529,GO:0006412,GO:0043228,GO:0043232,GO:0008150,GO:0003723,GO:…	cellular biosynthetic process,biosynthetic process,organic substance biosynthetic process,intracellular,cellular macromolecule biosynthetic process,macromolecule biosynthetic process,nucleic acid binding,cellular metabolic process,gene expression,cellular macromolecule metabolic process,intracellular organelle,heterocyclic compound binding,organic cyclic compound binding,macromolecule metabolic p…	rno03010	Ribosome
ENSRNOT00000042973	ENSRNOG00000010165	Tnfaip2	6:135890930-135903647	10.8636	9.22209	0.236332	0.0064	0.344707	TNF alpha induced protein 2 [Source:RGD Symbol;Acc:1594556]	GO:0005622,GO:0044424,GO:0005488,GO:0005515,GO:0044464,GO:0005623,GO:0005737,GO:0009987,GO:0003674,GO:0044444,GO:0051601,GO:0000145,GO:0034629,GO:0000149,GO:0008150,GO:0032991,GO:0032940,GO:0046903,GO:0044448,GO:0006887,GO:0044699,GO:0005575,GO:0031503,GO:0044765,GO:0005938,GO:0044763,GO:0051649,GO:0070727,GO:0034613,GO:0016192,GO:0008104,GO:0051641,GO:0033036,GO:0006810,GO:0043234,GO:0051179,GO:…	intracellular,intracellular part,binding,protein binding,cell part,cell,cytoplasm,cellular process,molecular_function,cytoplasmic part,exocyst localization,exocyst,cellular protein complex localization,SNARE binding,biological_process,macromolecular complex,secretion by cell,secretion,cell cortex part,exocytosis,single-organism process,cellular_component,protein complex localization,single-organi…	--	--
ENSRNOT00000028401	ENSRNOG00000020922	Hspb6	1:89008116-89010256	20.6512	26.4572	-0.357434	0.0001	0.0200508	heat shock protein family B (small) member 6 [Source:RGD Symbol;Acc:621554]	GO:0005622,GO:0043229,GO:0044424,GO:0043231,GO:0005488,GO:0005634,GO:0043226,GO:0005515,GO:0043227,GO:0044464,GO:0046983,GO:0005623,GO:0051239,GO:0005737,GO:0003674,GO:0042803,GO:0008150,GO:0050789,GO:0090257,GO:0042802,GO:0044057,GO:0006937,GO:0065007,GO:0005198,GO:0006936,GO:0044699,GO:0005575,GO:0003012,GO:0005212,GO:0044707,GO:0032501,GO:0003008	intracellular,intracellular organelle,intracellular part,intracellular membrane-bounded organelle,binding,nucleus,organelle,protein binding,membrane-bounded organelle,cell part,protein dimerization activity,cell,regulation of multicellular organismal process,cytoplasm,molecular_function,protein homodimerization activity,biological_process,regulation of biological process,regulation of muscle syst…	--	--
ENSRNOT00000006300	ENSRNOG00000004757	Tmem158	8:132344709-132345708	42.1986	36.7732	0.198541	0.02065	0.598133	transmembrane protein 158 [Source:RGD Symbol;Acc:708473]	GO:0005488,GO:0003674,GO:0005575,GO:0042277,GO:0033218,GO:0016020,GO:0004872,GO:0044425,GO:0031224,GO:0016021	binding,molecular_function,cellular_component,peptide binding,amide binding,membrane,receptor activity,membrane part,intrinsic to membrane,integral to membrane	--	--
ENSRNOT00000035597	ENSRNOG00000025679	Stk40	5:144114011-144150647	9.31518	8.02181	0.215657	0.01135	0.464776	serine/threonine kinase 40 [Source:RGD Symbol;Acc:727884]	GO:0005622,GO:0044237,GO:0010467,GO:0044260,GO:0060255,GO:0010468,GO:0043229,GO:0019222,GO:1901363,GO:0097159,GO:0043170,GO:0044424,GO:0008152,GO:0071704,GO:0043231,GO:0005488,GO:0044238,GO:0005634,GO:0043226,GO:0005515,GO:0043227,GO:0048523,GO:0048519,GO:0032502,GO:0010941,GO:0008219,GO:0016265,GO:0042981,GO:0006915,GO:0043067,GO:0044446,GO:0012501,GO:0044422,GO:0007275,GO:0031981,GO:0043233,GO:…	intracellular,cellular metabolic process,gene expression,cellular macromolecule metabolic process,regulation of macromolecule metabolic process,regulation of gene expression,intracellular organelle,regulation of metabolic process,heterocyclic compound binding,organic cyclic compound binding,macromolecule metabolic process,intracellular part,metabolic process,organic substance metabolic process,in…	--	--
ENSRNOT00000073391	ENSRNOG00000049504	AABR07009221.1	2:89041590-89310946	0.352447	0.478863	-0.442209	0.02055	0.59715	--	--	--	--	--
ENSRNOT00000063911	ENSRNOG00000043192	Hacd1	17:81173712-81187739	6.07565	7.50038	-0.303925	0.04595	0.808204	3-hydroxyacyl-CoA dehydratase 1 [Source:RGD Symbol;Acc:1595507]	GO:0080023,GO:0003674,GO:0005575,GO:0016836,GO:0016835,GO:0003824,GO:0016829,GO:0016020,GO:0044425,GO:0031224,GO:0016021	3R-hydroxyacyl-CoA dehydratase activity,molecular_function,cellular_component,hydro-lyase activity,carbon-oxygen lyase activity,catalytic activity,lyase activity,membrane,membrane part,intrinsic to membrane,integral to membrane	rno01100,rno00062,rno01212,rno01040	Metabolic pathways,Fatty acid elongation,Fatty acid metabolism,Biosynthesis of unsaturated fatty acids
ENSRNOT00000020432	ENSRNOG00000014987	Mdfi	9:15166117-15184468	0.523173	0.794877	-0.603445	0.03635	0.746228	MyoD family inhibitor [Source:RGD Symbol;Acc:1560271]	GO:0005622,GO:0005488,GO:0005515,GO:0032502,GO:0007275,GO:0044464,GO:0005623,GO:0009887,GO:0048856,GO:0048568,GO:0048731,GO:0048562,GO:0048598,GO:0044767,GO:0009653,GO:0009987,GO:0030154,GO:0048869,GO:0048513,GO:0048705,GO:0009790,GO:0003674,GO:0043009,GO:0009792,GO:0001501,GO:0001890,GO:0001892,GO:0048704,GO:0001701,GO:0008150,GO:0042802,GO:0048706,GO:0044699,GO:0005575,GO:0044763,GO:0060707,GO:…	intracellular,binding,protein binding,developmental process,multicellular organismal development,cell part,cell,organ morphogenesis,anatomical structure development,embryonic organ development,system development,embryonic organ morphogenesis,embryonic morphogenesis,single-organism developmental process,anatomical structure morphogenesis,cellular process,cell differentiation,cellular developmental…	--	--
ENSRNOT00000057587	ENSRNOG00000005975	LOC100362027	7:73213580-73216251	396.61	454.656	-0.197053	0.02505	0.647438	ribosomal protein L30-like [Source:RGD Symbol;Acc:2318953]	GO:0044249,GO:0009058,GO:1901576,GO:0005622,GO:0034645,GO:0009059,GO:0003676,GO:0044237,GO:0010467,GO:0044260,GO:0043229,GO:1901363,GO:0097159,GO:0043170,GO:0006807,GO:0044424,GO:0008152,GO:0071704,GO:0005488,GO:0044238,GO:0043226,GO:0032502,GO:0044446,GO:0044422,GO:0007275,GO:0044464,GO:0005623,GO:0048856,GO:0048731,GO:0044767,GO:0005737,GO:0001889,GO:0061008,GO:0009987,GO:0048513,GO:0044267,GO:…	cellular biosynthetic process,biosynthetic process,organic substance biosynthetic process,intracellular,cellular macromolecule biosynthetic process,macromolecule biosynthetic process,nucleic acid binding,cellular metabolic process,gene expression,cellular macromolecule metabolic process,intracellular organelle,heterocyclic compound binding,organic cyclic compound binding,macromolecule metabolic p…	rno03010	Ribosome
ENSRNOT00000068586	ENSRNOG00000028892	Prr36	12:2579886-2585233	5.59011	6.32556	-0.178318	0.0499	0.827534	proline rich 36 [Source:RGD Symbol;Acc:1566084]	--	--	--	--
ENSRNOT00000084366	ENSRNOG00000054284	AABR07072639.2	19:37020851-37021958	1.64509	1.01712	0.693673	0.0169	0.550519	--	GO:0008150,GO:0005575,GO:0006810,GO:0051179,GO:0051234,GO:0016020,GO:0044425,GO:0031224,GO:0016021	biological_process,cellular_component,transport,localization,establishment of localization,membrane,membrane part,intrinsic to membrane,integral to membrane	--	--
ENSRNOT00000016959	ENSRNOG00000012730	Lrrk1	1:127166430-127292090	1.81516	2.07658	-0.194114	0.04635	0.810154	leucine-rich repeat kinase 1 [Source:RGD Symbol;Acc:1308000]	GO:0005622,GO:0044237,GO:0044260,GO:0031323,GO:0080090,GO:0060255,GO:0043229,GO:0019222,GO:1901363,GO:0097159,GO:0043170,GO:0044424,GO:0008152,GO:0071704,GO:0043231,GO:0005488,GO:0044238,GO:0043226,GO:0005515,GO:0043227,GO:0048523,GO:0048519,GO:0031324,GO:0009892,GO:0031325,GO:0009893,GO:0010605,GO:0032502,GO:0048518,GO:0048522,GO:0007275,GO:0044464,GO:0006796,GO:0010604,GO:0005623,GO:0006793,GO:…	intracellular,cellular metabolic process,cellular macromolecule metabolic process,regulation of cellular metabolic process,regulation of primary metabolic process,regulation of macromolecule metabolic process,intracellular organelle,regulation of metabolic process,heterocyclic compound binding,organic cyclic compound binding,macromolecule metabolic process,intracellular part,metabolic process,org…	--	--
ENSRNOT00000018889	ENSRNOG00000014061	Dusp5	1:274245183-274258595	11.4181	9.49422	0.266199	0.0031	0.231752	dual specificity phosphatase 5 [Source:RGD Symbol;Acc:620854]	GO:0044237,GO:0044260,GO:0031323,GO:0080090,GO:0060255,GO:0019222,GO:0043170,GO:0008152,GO:0071704,GO:0005488,GO:0044238,GO:0005515,GO:0048523,GO:0048519,GO:0031324,GO:0009892,GO:0010605,GO:0006796,GO:0006793,GO:0017017,GO:0033549,GO:0016310,GO:0009987,GO:0035556,GO:0043412,GO:0044267,GO:0000188,GO:0006464,GO:0036211,GO:0003674,GO:0006468,GO:0033673,GO:0051348,GO:0048583,GO:0071900,GO:0043407,GO:…	cellular metabolic process,cellular macromolecule metabolic process,regulation of cellular metabolic process,regulation of primary metabolic process,regulation of macromolecule metabolic process,regulation of metabolic process,macromolecule metabolic process,metabolic process,organic substance metabolic process,binding,primary metabolic process,protein binding,negative regulation of cellular proc…	rno04010	MAPK signaling pathway
ENSRNOT00000090268	ENSRNOG00000054446	Sltm	8:76977821-77022837	33.0577	37.1346	-0.167776	0.038	0.756062	SAFB-like, transcription modulator [Source:RGD Symbol;Acc:1307526]	GO:0005622,GO:0043229,GO:1901363,GO:0097159,GO:0044424,GO:0043231,GO:0005488,GO:0005634,GO:0043226,GO:0043227,GO:0044446,GO:0044422,GO:0031981,GO:0043233,GO:0044428,GO:0070013,GO:0031974,GO:0044464,GO:0005623,GO:0005654,GO:0003674,GO:0005575,GO:0000166,GO:1901265,GO:0036094	intracellular,intracellular organelle,heterocyclic compound binding,organic cyclic compound binding,intracellular part,intracellular membrane-bounded organelle,binding,nucleus,organelle,membrane-bounded organelle,intracellular organelle part,organelle part,nuclear lumen,organelle lumen,nuclear part,intracellular organelle lumen,membrane-enclosed lumen,cell part,cell,nucleoplasm,molecular_function…	--	--
ENSRNOT00000036942	ENSRNOG00000024553	Cyb5d2	10:59344469-59360661	0.889706	1.27294	-0.516762	0.03015	0.696745	cytochrome b5 domain containing 2 [Source:RGD Symbol;Acc:1359124]	GO:1901363,GO:0097159,GO:0005488,GO:0032502,GO:0048518,GO:0048522,GO:0007275,GO:0044464,GO:0005623,GO:0048856,GO:0048731,GO:0051239,GO:0044767,GO:0009987,GO:0030154,GO:0048869,GO:0007399,GO:0050793,GO:2000026,GO:0003674,GO:0030182,GO:0051094,GO:0045595,GO:0045664,GO:0048699,GO:0050794,GO:0022008,GO:0048468,GO:0008150,GO:0050789,GO:0050767,GO:0045597,GO:0060284,GO:0065007,GO:0046906,GO:0051960,GO:…	heterocyclic compound binding,organic cyclic compound binding,binding,developmental process,positive regulation of biological process,positive regulation of cellular process,multicellular organismal development,cell part,cell,anatomical structure development,system development,regulation of multicellular organismal process,single-organism developmental process,cellular process,cell differentiatio…	--	--
ENSRNOT00000045153	ENSRNOG00000031367	Hprt1	X:158623239-158655198	45.2047	38.8792	0.217474	0.0132	0.497005	hypoxanthine phosphoribosyltransferase 1 [Source:RGD Symbol;Acc:2826]	GO:0044249,GO:0009058,GO:1901576,GO:1901362,GO:0005622,GO:0019438,GO:0018130,GO:0034654,GO:0044271,GO:0044237,GO:1901360,GO:0006725,GO:0006139,GO:0046483,GO:0034641,GO:1901363,GO:0097159,GO:0006807,GO:0044424,GO:0008152,GO:0071704,GO:0005488,GO:0044238,GO:1901698,GO:0046872,GO:0043169,GO:0032502,GO:0010243,GO:1901700,GO:0007275,GO:0009719,GO:0044464,GO:0006796,GO:0009725,GO:0007420,GO:0032870,GO:…	cellular biosynthetic process,biosynthetic process,organic substance biosynthetic process,organic cyclic compound biosynthetic process,intracellular,aromatic compound biosynthetic process,heterocycle biosynthetic process,nucleobase-containing compound biosynthetic process,cellular nitrogen compound biosynthetic process,cellular metabolic process,organic cyclic compound metabolic process,cellular …	rno01100,rno00983,rno00230	Metabolic pathways,Drug metabolism - other enzymes,Purine metabolism
ENSRNOT00000045155	ENSRNOG00000034161	Cox6b1	2:211337270-211337531	149.675	195.473	-0.385142	0.0038	0.260066	cytochrome c oxidase subunit VIb polypeptide 1 [Source:RGD Symbol;Acc:1584097]	GO:0005622,GO:0043229,GO:0044424,GO:0043231,GO:0043226,GO:0043227,GO:0044446,GO:0044422,GO:0044464,GO:0005623,GO:0004129,GO:0015002,GO:0016676,GO:0005737,GO:0016675,GO:0005743,GO:0031966,GO:0003674,GO:0005740,GO:0044444,GO:0005739,GO:0015077,GO:0044429,GO:0019866,GO:0031967,GO:0031975,GO:0022890,GO:0015078,GO:0008324,GO:0031090,GO:0016491,GO:0015075,GO:0022891,GO:0022857,GO:0005575,GO:0022892,GO:…	intracellular,intracellular organelle,intracellular part,intracellular membrane-bounded organelle,organelle,membrane-bounded organelle,intracellular organelle part,organelle part,cell part,cell,cytochrome-c oxidase activity,heme-copper terminal oxidase activity,oxidoreductase activity, acting on a heme group of donors, oxygen as acceptor,cytoplasm,oxidoreductase activity, acting on a heme group o…	rno00190,rno05012,rno04932,rno04260,rno05016,rno05010,rno01100	Oxidative phosphorylation,Parkinson's disease,Non-alcoholic fatty liver disease (NAFLD),Cardiac muscle contraction,Huntington's disease,Alzheimer's disease,Metabolic pathways
ENSRNOT00000050261	ENSRNOG00000029273	E2f3	17:36334146-36408831	5.93649	4.48732	0.403755	0.01925	0.579879	E2F transcription factor 3 [Source:RGD Symbol;Acc:1561600]	GO:0044249,GO:0009058,GO:1901576,GO:1901362,GO:0005622,GO:0034645,GO:0019438,GO:0009059,GO:0018130,GO:0034654,GO:0006351,GO:0003676,GO:0044271,GO:0044237,GO:0032774,GO:0010467,GO:0031326,GO:0009889,GO:0006355,GO:2001141,GO:1901360,GO:0006725,GO:0016070,GO:0044260,GO:2000112,GO:0051252,GO:0006139,GO:0031323,GO:0046483,GO:0080090,GO:0060255,GO:0010556,GO:0090304,GO:0051171,GO:0019219,GO:0010468,GO:…	cellular biosynthetic process,biosynthetic process,organic substance biosynthetic process,organic cyclic compound biosynthetic process,intracellular,cellular macromolecule biosynthetic process,aromatic compound biosynthetic process,macromolecule biosynthetic process,heterocycle biosynthetic process,nucleobase-containing compound biosynthetic process,transcription, DNA-dependent,nucleic acid bindi…	rno05206,rno05222,rno05161,rno05215,rno05200,rno05212,rno05166,rno05220,rno05219,rno05214,rno04110,rno05223,rno05218	MicroRNAs in cancer,Small cell lung cancer,Hepatitis B,Prostate cancer,Pathways in cancer,Pancreatic cancer,HTLV-I infection,Chronic myeloid leukemia,Bladder cancer,Glioma,Cell cycle,Non-small cell lung cancer,Melanoma
ENSRNOT00000027755	ENSRNOG00000020468	Stard4	18:25984637-25997555	24.6736	21.2799	0.213475	0.01245	0.486672	StAR-related lipid transfer domain containing 4 [Source:RGD Symbol;Acc:1309475]	GO:0044249,GO:0009058,GO:1901576,GO:1901362,GO:0005622,GO:0044237,GO:0031326,GO:0009889,GO:1901360,GO:0031323,GO:0080090,GO:0043229,GO:0019222,GO:0097159,GO:0044424,GO:0008152,GO:0071704,GO:0043231,GO:0005488,GO:0044238,GO:0043226,GO:0043227,GO:0031325,GO:0009893,GO:0048518,GO:0048522,GO:0031328,GO:0044464,GO:0009891,GO:0005623,GO:0005737,GO:0009987,GO:0003674,GO:0044444,GO:0070859,GO:0050794,GO:…	cellular biosynthetic process,biosynthetic process,organic substance biosynthetic process,organic cyclic compound biosynthetic process,intracellular,cellular metabolic process,regulation of cellular biosynthetic process,regulation of biosynthetic process,organic cyclic compound metabolic process,regulation of cellular metabolic process,regulation of primary metabolic process,intracellular organel…	--	--
ENSRNOT00000035881	ENSRNOG00000023643	Mmp17	12:30701910-30728682	2.6335	2.20293	0.25756	0.02585	0.654634	matrix metallopeptidase 17 [Source:RGD Symbol;Acc:1311541]	GO:0043170,GO:0008152,GO:0071704,GO:0005488,GO:0044238,GO:0046872,GO:0043169,GO:0032502,GO:0007275,GO:0048856,GO:0048731,GO:0044767,GO:0048513,GO:0007610,GO:0043167,GO:0003674,GO:0007631,GO:0019538,GO:0008150,GO:0008270,GO:0046914,GO:0042756,GO:0001655,GO:0072001,GO:0001822,GO:0044699,GO:0005575,GO:0004222,GO:0003824,GO:0044707,GO:0006508,GO:0032501,GO:0008237,GO:0005509,GO:0050896,GO:0031012,GO:…	macromolecule metabolic process,metabolic process,organic substance metabolic process,binding,primary metabolic process,metal ion binding,cation binding,developmental process,multicellular organismal development,anatomical structure development,system development,single-organism developmental process,organ development,behavior,ion binding,molecular_function,feeding behavior,protein metabolic proc…	--	--
ENSRNOT00000039281	ENSRNOG00000001173	Cabp1	12:47175846-47209784	9.30344	6.73373	0.46636	0.007	0.36401	calcium binding protein 1 [Source:RGD Symbol;Acc:620385]	GO:0005622,GO:0043229,GO:0044424,GO:0043231,GO:0005488,GO:0005634,GO:0043226,GO:0005515,GO:0043227,GO:0048523,GO:0048519,GO:0046872,GO:0043169,GO:0032502,GO:0044446,GO:0044422,GO:0007275,GO:0044464,GO:0046983,GO:0005623,GO:0051239,GO:0005737,GO:0009987,GO:0043167,GO:0003674,GO:0044444,GO:0005829,GO:0043005,GO:0019904,GO:0010646,GO:0023051,GO:0010648,GO:0065009,GO:0097458,GO:0051049,GO:0050794,GO:…	intracellular,intracellular organelle,intracellular part,intracellular membrane-bounded organelle,binding,nucleus,organelle,protein binding,membrane-bounded organelle,negative regulation of cellular process,negative regulation of biological process,metal ion binding,cation binding,developmental process,intracellular organelle part,organelle part,multicellular organismal development,cell part,prot…	--	--
ENSRNOT00000028034	ENSRNOG00000020653	S1pr2	8:21984913-21995806	7.69593	6.77163	0.184594	0.04315	0.792914	sphingosine-1-phosphate receptor 2 [Source:RGD Symbol;Acc:68334]	GO:0044237,GO:0044260,GO:0031323,GO:0080090,GO:0060255,GO:0019222,GO:0043170,GO:0008152,GO:0071704,GO:0005488,GO:0044238,GO:0005515,GO:0031325,GO:0009893,GO:0048518,GO:0048522,GO:0044464,GO:0006796,GO:0010604,GO:0005623,GO:0006793,GO:0016310,GO:0009987,GO:0043412,GO:0044267,GO:0006464,GO:0036211,GO:0071840,GO:0003674,GO:0006468,GO:0038036,GO:0044085,GO:0016043,GO:0050794,GO:0045125,GO:0030030,GO:…	cellular metabolic process,cellular macromolecule metabolic process,regulation of cellular metabolic process,regulation of primary metabolic process,regulation of macromolecule metabolic process,regulation of metabolic process,macromolecule metabolic process,metabolic process,organic substance metabolic process,binding,primary metabolic process,protein binding,positive regulation of cellular meta…	rno04080	Neuroactive ligand-receptor interaction
ENSRNOT00000043474	ENSRNOG00000011310	Pde10a	1:52360295-52544450	5.0954	6.79674	-0.415648	5e-05	0.011183	phosphodiesterase 10A [Source:RGD Symbol;Acc:68434]	GO:0005622,GO:0044237,GO:1901360,GO:0006725,GO:0006139,GO:0046483,GO:0034641,GO:1901363,GO:0097159,GO:0006807,GO:0044424,GO:0008152,GO:0071704,GO:0005488,GO:0044238,GO:0046872,GO:0043169,GO:0044464,GO:0006796,GO:0005623,GO:0006793,GO:0005737,GO:0009987,GO:0035556,GO:0043167,GO:0003674,GO:0048583,GO:0010646,GO:0009187,GO:0023051,GO:0046058,GO:0097458,GO:0010627,GO:0050794,GO:0019637,GO:0044710,GO:…	intracellular,cellular metabolic process,organic cyclic compound metabolic process,cellular aromatic compound metabolic process,nucleobase-containing compound metabolic process,heterocycle metabolic process,cellular nitrogen compound metabolic process,heterocyclic compound binding,organic cyclic compound binding,nitrogen compound metabolic process,intracellular part,metabolic process,organic subs…	rno00230,rno05032	Purine metabolism,Morphine addiction
ENSRNOT00000043476	ENSRNOG00000030269	Atp2b2	4:145703045-146016325	0.40799	0.571974	-0.487417	0.0193	0.580096	ATPase plasma membrane Ca2+ transporting 2 [Source:RGD Symbol;Acc:2176]	GO:0005622,GO:0044237,GO:1901360,GO:0006725,GO:0006139,GO:0046483,GO:0034641,GO:0043229,GO:1901363,GO:0097159,GO:0006807,GO:0044424,GO:0008152,GO:0071704,GO:0043231,GO:0005488,GO:0044238,GO:0043226,GO:0005515,GO:0043227,GO:0046872,GO:0043169,GO:0032502,GO:0048518,GO:0009628,GO:0007275,GO:0044464,GO:0048732,GO:0006796,GO:0007420,GO:0005623,GO:0006793,GO:0009887,GO:0048856,GO:0009888,GO:0048568,GO:…	intracellular,cellular metabolic process,organic cyclic compound metabolic process,cellular aromatic compound metabolic process,nucleobase-containing compound metabolic process,heterocycle metabolic process,cellular nitrogen compound metabolic process,intracellular organelle,heterocyclic compound binding,organic cyclic compound binding,nitrogen compound metabolic process,intracellular part,metabo…	rno04261,rno04024,rno04020,rno04022,rno04970,rno04972	Adrenergic signaling in cardiomyocytes,cAMP signaling pathway,Calcium signaling pathway,cGMP-PKG signaling pathway,Salivary secretion,Pancreatic secretion
ENSRNOT00000001700	ENSRNOG00000001260	Nudt1	12:16391577-16395029	8.39516	6.93876	0.27488	0.03895	0.764309	nudix hydrolase 1 [Source:RGD Symbol;Acc:621080]	GO:0005622,GO:0003676,GO:0044237,GO:1901360,GO:0006725,GO:0044260,GO:0006139,GO:0046483,GO:0090304,GO:0034641,GO:0043229,GO:1901363,GO:0097159,GO:0043170,GO:0006807,GO:0044424,GO:0008152,GO:0071704,GO:0043231,GO:0005488,GO:0044238,GO:0005634,GO:0043226,GO:0005515,GO:0043227,GO:0046872,GO:0043169,GO:0032502,GO:0044446,GO:0009991,GO:0044422,GO:0007275,GO:0043233,GO:0044428,GO:0070013,GO:0031974,GO:…	intracellular,nucleic acid binding,cellular metabolic process,organic cyclic compound metabolic process,cellular aromatic compound metabolic process,cellular macromolecule metabolic process,nucleobase-containing compound metabolic process,heterocycle metabolic process,nucleic acid metabolic process,cellular nitrogen compound metabolic process,intracellular organelle,heterocyclic compound binding,…	--	--
ENSRNOT00000016037	ENSRNOG00000011994	Perp	1:14224392-14236846	1.06225	1.45197	-0.45089	0.01885	0.574853	PERP, TP53 apoptosis effector [Source:RGD Symbol;Acc:1310294]	GO:0005622,GO:0044237,GO:0044260,GO:0031323,GO:0080090,GO:0060255,GO:0043229,GO:0019222,GO:0043170,GO:0044424,GO:0008152,GO:0071704,GO:0043231,GO:0044238,GO:0043226,GO:0043227,GO:0031325,GO:0009893,GO:0032502,GO:0048518,GO:0008219,GO:0016265,GO:0007219,GO:0006915,GO:0048522,GO:0012501,GO:0007275,GO:0097193,GO:0044464,GO:0010604,GO:0005623,GO:0097190,GO:0009887,GO:0048856,GO:0048731,GO:0044767,GO:…	intracellular,cellular metabolic process,cellular macromolecule metabolic process,regulation of cellular metabolic process,regulation of primary metabolic process,regulation of macromolecule metabolic process,intracellular organelle,regulation of metabolic process,macromolecule metabolic process,intracellular part,metabolic process,organic substance metabolic process,intracellular membrane-bounde…	rno04115	p53 signaling pathway
ENSRNOT00000016034	ENSRNOG00000012008	S100a3	2:189955835-189996029	8.3123	6.21991	0.418353	0.0129	0.492548	S100 calcium binding protein A3 [Source:RGD Symbol;Acc:620260]	GO:0005622,GO:0043229,GO:0044424,GO:0043231,GO:0005488,GO:0005634,GO:0043226,GO:0043227,GO:0046872,GO:0043169,GO:0044446,GO:0044422,GO:0031981,GO:0043233,GO:0044428,GO:0070013,GO:0031974,GO:0044464,GO:0005623,GO:0005737,GO:0043167,GO:0003674,GO:0043228,GO:0043232,GO:0008270,GO:0046914,GO:0005575,GO:0005730,GO:0005509	intracellular,intracellular organelle,intracellular part,intracellular membrane-bounded organelle,binding,nucleus,organelle,membrane-bounded organelle,metal ion binding,cation binding,intracellular organelle part,organelle part,nuclear lumen,organelle lumen,nuclear part,intracellular organelle lumen,membrane-enclosed lumen,cell part,cell,cytoplasm,ion binding,molecular_function,non-membrane-bound…	--	--
ENSRNOT00000008507	ENSRNOG00000006513	Borcs6	10:55642069-55643923	5.04518	3.85716	0.387369	0.0061	0.336228	BLOC-1 related complex subunit 6 [Source:RGD Symbol;Acc:1563885]	GO:0005488,GO:0005515,GO:0009987,GO:0003674,GO:0008150,GO:0032991,GO:0044699,GO:0005575,GO:0044763,GO:0032418,GO:0051641,GO:0043234,GO:0051179,GO:0051640	binding,protein binding,cellular process,molecular_function,biological_process,macromolecular complex,single-organism process,cellular_component,single-organism cellular process,lysosome localization,cellular localization,protein complex,localization,organelle localization	--	--
ENSRNOT00000004867	ENSRNOG00000003670	Sumo2	10:104086001-104097812	1146.12	1343.23	-0.228952	0.0087	0.404515	small ubiquitin-like modifier 2 [Source:RGD Symbol;Acc:621761]	GO:0005622,GO:0044237,GO:0044260,GO:0043229,GO:0043170,GO:0044424,GO:0008152,GO:0071704,GO:0043231,GO:0044238,GO:0005634,GO:0043226,GO:0043227,GO:0044464,GO:0005623,GO:0009987,GO:0043412,GO:0044267,GO:0006464,GO:0036211,GO:0003674,GO:0016925,GO:0032446,GO:0070647,GO:0019538,GO:0031386,GO:0008150,GO:0005575	intracellular,cellular metabolic process,cellular macromolecule metabolic process,intracellular organelle,macromolecule metabolic process,intracellular part,metabolic process,organic substance metabolic process,intracellular membrane-bounded organelle,primary metabolic process,nucleus,organelle,membrane-bounded organelle,cell part,cell,cellular process,macromolecule modification,cellular protein …	rno03013	RNA transport
ENSRNOT00000002427	ENSRNOG00000001781	Lmln	11:70897051-70961358	5.99246	5.19868	0.205003	0.0211	0.603592	leishmanolysin like peptidase [Source:RGD Symbol;Acc:1311465]	GO:0005622,GO:0043170,GO:0044424,GO:0008152,GO:0071704,GO:0044238,GO:0044464,GO:0005623,GO:0005737,GO:0009987,GO:0003674,GO:0019538,GO:0008150,GO:0030054,GO:0007155,GO:0022610,GO:0044699,GO:0005575,GO:0044763,GO:0005924,GO:0030055,GO:0005925,GO:0004222,GO:0005912,GO:0003824,GO:0070161,GO:0006508,GO:0008237,GO:0004175,GO:0070011,GO:0008233,GO:0016787,GO:0016020,GO:0044425,GO:0031224,GO:0016021	intracellular,macromolecule metabolic process,intracellular part,metabolic process,organic substance metabolic process,primary metabolic process,cell part,cell,cytoplasm,cellular process,molecular_function,protein metabolic process,biological_process,cell junction,cell adhesion,biological adhesion,single-organism process,cellular_component,single-organism cellular process,cell-substrate adherens …	--	--
ENSRNOT00000044121	ENSRNOG00000009199	Accs	3:82742830-82757204	3.96778	2.949	0.428105	0.031	0.703205	1-aminocyclopropane-1-carboxylate synthase homolog [Source:RGD Symbol;Acc:1309314]	GO:0009058,GO:0008152,GO:0005488,GO:0005515,GO:0043167,GO:0003674,GO:0008150,GO:0048037,GO:0030170,GO:0003824,GO:0043168	biosynthetic process,metabolic process,binding,protein binding,ion binding,molecular_function,biological_process,cofactor binding,pyridoxal phosphate binding,catalytic activity,anion binding	--	--
ENSRNOT00000075790	ENSRNOG00000046172	Sf3b6	6:29991306-29999410	6.32082	10.2722	-0.700559	0.00795	0.387411	splicing factor 3B, subunit 6 [Source:RGD Symbol;Acc:2318878]	GO:0005622,GO:0044237,GO:0010467,GO:1901360,GO:0006725,GO:0016070,GO:0044260,GO:0006139,GO:0046483,GO:0090304,GO:0034641,GO:0043229,GO:1901363,GO:0097159,GO:0043170,GO:0006807,GO:0044424,GO:0008152,GO:0071704,GO:0043231,GO:0005488,GO:0044238,GO:0005634,GO:0043226,GO:0043227,GO:0032502,GO:0044446,GO:0044422,GO:0007275,GO:0031981,GO:0043233,GO:0044428,GO:0070013,GO:0031974,GO:0044464,GO:0005623,GO:…	intracellular,cellular metabolic process,gene expression,organic cyclic compound metabolic process,cellular aromatic compound metabolic process,RNA metabolic process,cellular macromolecule metabolic process,nucleobase-containing compound metabolic process,heterocycle metabolic process,nucleic acid metabolic process,cellular nitrogen compound metabolic process,intracellular organelle,heterocyclic …	rno03040	Spliceosome
ENSRNOT00000071548	ENSRNOG00000048101	Zfp397	18:15856800-15863053	8.53303	7.05967	0.273458	0.00525	0.307668	zinc finger protein 397 [Source:RGD Symbol;Acc:6504280]	GO:0044249,GO:0009058,GO:1901576,GO:1901362,GO:0005622,GO:0034645,GO:0019438,GO:0009059,GO:0018130,GO:0034654,GO:0006351,GO:0003676,GO:0044271,GO:0044237,GO:0032774,GO:0010467,GO:0031326,GO:0009889,GO:0006355,GO:2001141,GO:1901360,GO:0006725,GO:0016070,GO:0044260,GO:2000112,GO:0051252,GO:0006139,GO:0031323,GO:0046483,GO:0080090,GO:0060255,GO:0010556,GO:0090304,GO:0051171,GO:0019219,GO:0010468,GO:…	cellular biosynthetic process,biosynthetic process,organic substance biosynthetic process,organic cyclic compound biosynthetic process,intracellular,cellular macromolecule biosynthetic process,aromatic compound biosynthetic process,macromolecule biosynthetic process,heterocycle biosynthetic process,nucleobase-containing compound biosynthetic process,transcription, DNA-dependent,nucleic acid bindi…	--	--
ENSRNOT00000086588	ENSRNOG00000018166	Prkab2	2:199831989-199847629	7.61058	6.73022	0.177353	0.038	0.756062	protein kinase AMP-activated non-catalytic subunit beta 2 [Source:RGD Symbol;Acc:620905]	GO:0005622,GO:0044237,GO:0044260,GO:0031323,GO:0080090,GO:0060255,GO:0019222,GO:0043170,GO:0044424,GO:0008152,GO:0071704,GO:0005488,GO:0044238,GO:0005515,GO:0044464,GO:0006796,GO:0005623,GO:0006793,GO:0016310,GO:0009987,GO:0043412,GO:0044267,GO:0006464,GO:0036211,GO:0003674,GO:0006468,GO:0004672,GO:0016301,GO:0043549,GO:0016773,GO:0065009,GO:0050794,GO:0019538,GO:0019220,GO:0051174,GO:0051338,GO:…	intracellular,cellular metabolic process,cellular macromolecule metabolic process,regulation of cellular metabolic process,regulation of primary metabolic process,regulation of macromolecule metabolic process,regulation of metabolic process,macromolecule metabolic process,intracellular part,metabolic process,organic substance metabolic process,binding,primary metabolic process,protein binding,cel…	rno04932,rno04710,rno04068,rno04920,rno04921,rno04910,rno05410,rno04152	Non-alcoholic fatty liver disease (NAFLD),Circadian rhythm,FoxO signaling pathway,Adipocytokine signaling pathway,Oxytocin signaling pathway,Insulin signaling pathway,Hypertrophic cardiomyopathy (HCM),AMPK signaling pathway
ENSRNOT00000088182	ENSRNOG00000060561	Gdpd1	10:74334974-74376270	11.5319	13.6451	-0.242753	0.04365	0.794585	glycerophosphodiester phosphodiesterase domain containing 1 [Source:RGD Symbol;Acc:1311813]	GO:0008152,GO:0071704,GO:0044238,GO:0003674,GO:0006629,GO:0044710,GO:0008150,GO:0042578,GO:0008081,GO:0008889,GO:0004622,GO:0005575,GO:0004620,GO:0003824,GO:0016788,GO:0016298,GO:0052689,GO:0016787,GO:0016020,GO:0044425,GO:0031224,GO:0016021	metabolic process,organic substance metabolic process,primary metabolic process,molecular_function,lipid metabolic process,single-organism metabolic process,biological_process,phosphoric ester hydrolase activity,phosphoric diester hydrolase activity,glycerophosphodiester phosphodiesterase activity,lysophospholipase activity,cellular_component,phospholipase activity,catalytic activity,hydrolase ac…	--	--
ENSRNOT00000022861	ENSRNOG00000016744	Chd6	3:156937732-157099306	8.8248	10.8809	-0.302164	0.0416	0.783431	chromodomain helicase DNA binding protein 6 [Source:RGD Symbol;Acc:1310465]	GO:0044249,GO:0009058,GO:1901576,GO:1901362,GO:0005622,GO:0034645,GO:0019438,GO:0009059,GO:0018130,GO:0034654,GO:0006351,GO:0003676,GO:0044271,GO:0044237,GO:0032774,GO:0010467,GO:0031326,GO:0009889,GO:0006355,GO:2001141,GO:1901360,GO:0006725,GO:0016070,GO:0044260,GO:2000112,GO:0051252,GO:0006139,GO:0031323,GO:0046483,GO:0080090,GO:0060255,GO:0010556,GO:0090304,GO:0051171,GO:0019219,GO:0010468,GO:…	cellular biosynthetic process,biosynthetic process,organic substance biosynthetic process,organic cyclic compound biosynthetic process,intracellular,cellular macromolecule biosynthetic process,aromatic compound biosynthetic process,macromolecule biosynthetic process,heterocycle biosynthetic process,nucleobase-containing compound biosynthetic process,transcription, DNA-dependent,nucleic acid bindi…	--	--
ENSRNOT00000027099	ENSRNOG00000037082	Mybphl	2:211159061-211173786	0.35372	0.601522	-0.766012	0.0079	0.386537	myosin binding protein H-like [Source:RGD Symbol;Acc:1310511]	GO:0005488,GO:0005515,GO:0003674	binding,protein binding,molecular_function	--	--
ENSRNOT00000020014	ENSRNOG00000014786	Ccne1	1:94473934-94494980	20.2093	17.2491	0.228501	0.0432	0.792914	cyclin E1 [Source:RGD Symbol;Acc:2294]	GO:0044249,GO:0009058,GO:1901576,GO:0005622,GO:0034645,GO:0009059,GO:0044237,GO:1901360,GO:0006725,GO:0044260,GO:0006139,GO:0046483,GO:0090304,GO:0034641,GO:0043229,GO:0043170,GO:0006807,GO:0044424,GO:0008152,GO:0071704,GO:0043231,GO:0005488,GO:0044238,GO:0005634,GO:0043226,GO:0005515,GO:0043227,GO:0044446,GO:0044422,GO:0031981,GO:0043233,GO:0044428,GO:0070013,GO:0031974,GO:0044464,GO:0006796,GO:…	cellular biosynthetic process,biosynthetic process,organic substance biosynthetic process,intracellular,cellular macromolecule biosynthetic process,macromolecule biosynthetic process,cellular metabolic process,organic cyclic compound metabolic process,cellular aromatic compound metabolic process,cellular macromolecule metabolic process,nucleobase-containing compound metabolic process,heterocycle …	rno05206,rno05222,rno05161,rno05203,rno05215,rno05200,rno04115,rno04151,rno04110,rno05162,rno04114	MicroRNAs in cancer,Small cell lung cancer,Hepatitis B,Viral carcinogenesis,Prostate cancer,Pathways in cancer,p53 signaling pathway,PI3K-Akt signaling pathway,Cell cycle,Measles,Oocyte meiosis
ENSRNOT00000019670	ENSRNOG00000014212	Mettl21a	9:71304426-71313940	4.4036	3.61317	0.28542	0.02505	0.647438	methyltransferase like 21A [Source:RGD Symbol;Acc:7651604]	GO:0044237,GO:0044260,GO:0043170,GO:0008152,GO:0071704,GO:0005488,GO:0044238,GO:0005515,GO:0009987,GO:0043412,GO:0044267,GO:0006464,GO:0036211,GO:0019899,GO:0018022,GO:0003674,GO:0016278,GO:0016279,GO:0008276,GO:0019538,GO:0006479,GO:0008213,GO:0016740,GO:0008150,GO:0008170,GO:0016741,GO:0008168,GO:0018205,GO:0043414,GO:0030544,GO:0032259,GO:0008757,GO:0018193,GO:0031072,GO:0003824,GO:0051117	cellular metabolic process,cellular macromolecule metabolic process,macromolecule metabolic process,metabolic process,organic substance metabolic process,binding,primary metabolic process,protein binding,cellular process,macromolecule modification,cellular protein metabolic process,cellular protein modification process,protein modification process,enzyme binding,peptidyl-lysine methylation,molecu…	--	--
ENSRNOT00000055102	ENSRNOG00000004479	Aurka	3:170364180-170378210	30.6608	26.9216	0.187627	0.0273	0.667877	aurora kinase A [Source:RGD Symbol;Acc:628895]	GO:0005622,GO:0044237,GO:0010467,GO:0044260,GO:0031323,GO:0080090,GO:0060255,GO:0010468,GO:0043229,GO:0019222,GO:1901363,GO:0097159,GO:0043170,GO:0044424,GO:0008152,GO:0071704,GO:0043231,GO:0005488,GO:0044238,GO:0005634,GO:0043226,GO:0005515,GO:0043227,GO:0048523,GO:0048519,GO:0031325,GO:0009893,GO:0032502,GO:0010941,GO:0048518,GO:0008219,GO:0016265,GO:0042981,GO:0006915,GO:0043067,GO:0048522,GO:…	intracellular,cellular metabolic process,gene expression,cellular macromolecule metabolic process,regulation of cellular metabolic process,regulation of primary metabolic process,regulation of macromolecule metabolic process,regulation of gene expression,intracellular organelle,regulation of metabolic process,heterocyclic compound binding,organic cyclic compound binding,macromolecule metabolic pr…	rno04114	Oocyte meiosis
ENSRNOT00000009321	ENSRNOG00000007118	Eva1a	4:112773937-112823659	1.35037	0.980645	0.461552	0.02645	0.658065	eva-1 homolog A, regulator of programmed cell death [Source:RGD Symbol;Acc:1559797]	GO:0005622,GO:0043229,GO:0044424,GO:0043231,GO:0043226,GO:0043227,GO:0044464,GO:0005623,GO:0003674,GO:0008150,GO:0005575,GO:0005886,GO:0071944,GO:0016020,GO:0044425,GO:0031224,GO:0016021	intracellular,intracellular organelle,intracellular part,intracellular membrane-bounded organelle,organelle,membrane-bounded organelle,cell part,cell,molecular_function,biological_process,cellular_component,plasma membrane,cell periphery,membrane,membrane part,intrinsic to membrane,integral to membrane	--	--
ENSRNOT00000079521	ENSRNOG00000060348	Zdhhc23	11:61661723-61672850	7.10198	5.94585	0.256339	0.041	0.780122	zinc finger, DHHC-type containing 23 [Source:RGD Symbol;Acc:1303254]	GO:0044249,GO:0009058,GO:1901576,GO:0034645,GO:0009059,GO:0044237,GO:0044260,GO:0043170,GO:0008152,GO:0071704,GO:0005488,GO:0044238,GO:0046872,GO:0043169,GO:0009987,GO:0043412,GO:0044267,GO:0006464,GO:0036211,GO:0071840,GO:0043167,GO:0003674,GO:0006497,GO:0016043,GO:0042158,GO:0042157,GO:0019538,GO:0018345,GO:0016740,GO:0008150,GO:0008270,GO:0046914,GO:0043543,GO:0019706,GO:0019707,GO:0016417,GO:…	cellular biosynthetic process,biosynthetic process,organic substance biosynthetic process,cellular macromolecule biosynthetic process,macromolecule biosynthetic process,cellular metabolic process,cellular macromolecule metabolic process,macromolecule metabolic process,metabolic process,organic substance metabolic process,binding,primary metabolic process,metal ion binding,cation binding,cellular …	--	--
ENSRNOT00000046026	ENSRNOG00000024145	Trim65	10:104674931-104681377	5.40974	4.73099	0.193417	0.0483	0.821214	tripartite motif-containing 65 [Source:RGD Symbol;Acc:1559497]	GO:0005622,GO:0044237,GO:0031323,GO:0019222,GO:0008152,GO:0005488,GO:0046872,GO:0031325,GO:0043169,GO:0009893,GO:0048518,GO:0048522,GO:0044464,GO:0005623,GO:0009987,GO:0043167,GO:0003674,GO:0031331,GO:0009896,GO:0050794,GO:0006914,GO:0008150,GO:0050789,GO:0031329,GO:0008270,GO:0046914,GO:0010506,GO:0009894,GO:0065007,GO:0010508,GO:0044248,GO:0005575,GO:0009056	intracellular,cellular metabolic process,regulation of cellular metabolic process,regulation of metabolic process,metabolic process,binding,metal ion binding,positive regulation of cellular metabolic process,cation binding,positive regulation of metabolic process,positive regulation of biological process,positive regulation of cellular process,cell part,cell,cellular process,ion binding,molecular…	--	--
ENSRNOT00000019997	ENSRNOG00000014686	Kcnd3	2:207923774-208140727	1.03756	1.28272	-0.306014	0.00855	0.402894	potassium voltage-gated channel subfamily D member 3 [Source:RGD Symbol;Acc:68394]	GO:0005622,GO:0043229,GO:0044424,GO:0043231,GO:0005488,GO:0043226,GO:0005515,GO:0043227,GO:0046872,GO:0043169,GO:0044446,GO:0044422,GO:0009719,GO:0044464,GO:0005623,GO:0010033,GO:0071495,GO:0070887,GO:0071310,GO:0005737,GO:0009987,GO:0071840,GO:0043167,GO:0003674,GO:0044444,GO:0044085,GO:0043005,GO:0015077,GO:0016043,GO:0097458,GO:0051049,GO:0050794,GO:0043269,GO:0030425,GO:0022607,GO:0022890,GO:…	intracellular,intracellular organelle,intracellular part,intracellular membrane-bounded organelle,binding,organelle,protein binding,membrane-bounded organelle,metal ion binding,cation binding,intracellular organelle part,organelle part,response to endogenous stimulus,cell part,cell,response to organic substance,cellular response to endogenous stimulus,cellular response to chemical stimulus,cellul…	--	--
ENSRNOT00000019991	ENSRNOG00000014712	Zfp39	10:45220281-45243672	6.13962	8.36712	-0.446583	5e-05	0.011183	zinc finger protein 39 [Source:RGD Symbol;Acc:1306633]	GO:0044249,GO:0009058,GO:1901576,GO:1901362,GO:0005622,GO:0034645,GO:0019438,GO:0009059,GO:0018130,GO:0034654,GO:0006351,GO:0003676,GO:0044271,GO:0044237,GO:0032774,GO:0010467,GO:0031326,GO:0009889,GO:0006355,GO:2001141,GO:1901360,GO:0006725,GO:0016070,GO:0044260,GO:2000112,GO:0051252,GO:0006139,GO:0031323,GO:0046483,GO:0080090,GO:0060255,GO:0010556,GO:0090304,GO:0051171,GO:0019219,GO:0010468,GO:…	cellular biosynthetic process,biosynthetic process,organic substance biosynthetic process,organic cyclic compound biosynthetic process,intracellular,cellular macromolecule biosynthetic process,aromatic compound biosynthetic process,macromolecule biosynthetic process,heterocycle biosynthetic process,nucleobase-containing compound biosynthetic process,transcription, DNA-dependent,nucleic acid bindi…	--	--
ENSRNOT00000072190	ENSRNOG00000046202	Metrnl	10:110893231-110907243	6.82831	5.73266	0.252325	0.03395	0.727668	meteorin, glial cell differentiation regulator-like [Source:RGD Symbol;Acc:1359271]	GO:0005488,GO:0043226,GO:0005515,GO:0043227,GO:0048519,GO:0045444,GO:0032502,GO:0048518,GO:0009628,GO:0048522,GO:0045598,GO:0097009,GO:0051239,GO:0009605,GO:0009987,GO:0030154,GO:0048869,GO:0006950,GO:0050793,GO:2000505,GO:0045600,GO:0009409,GO:0003674,GO:0009266,GO:0048583,GO:0050873,GO:0048871,GO:2000507,GO:0051094,GO:0045595,GO:0048585,GO:0050794,GO:0032102,GO:0032101,GO:0008150,GO:0050789,GO:…	binding,organelle,protein binding,membrane-bounded organelle,negative regulation of biological process,fat cell differentiation,developmental process,positive regulation of biological process,response to abiotic stimulus,positive regulation of cellular process,regulation of fat cell differentiation,energy homeostasis,regulation of multicellular organismal process,response to external stimulus,cel…	--	--
ENSRNOT00000072195	ENSRNOG00000059382	LOC100364835	17:44737949-44738330	262.374	301.748	-0.201717	0.0259	0.654634	histone cluster 1, H2bd-like [Source:RGD Symbol;Acc:2320230]	GO:0005622,GO:0003676,GO:0044237,GO:1901360,GO:0006725,GO:0044260,GO:0006139,GO:0046483,GO:0090304,GO:0034641,GO:0043229,GO:1901363,GO:0097159,GO:0043170,GO:0006807,GO:0044424,GO:0008152,GO:0071704,GO:0043231,GO:0005488,GO:0044238,GO:0005634,GO:0003677,GO:0043226,GO:0005515,GO:0043227,GO:0044446,GO:0046982,GO:0044422,GO:0031981,GO:0043233,GO:0044428,GO:0070013,GO:0031974,GO:0044464,GO:0046983,GO:…	intracellular,nucleic acid binding,cellular metabolic process,organic cyclic compound metabolic process,cellular aromatic compound metabolic process,cellular macromolecule metabolic process,nucleobase-containing compound metabolic process,heterocycle metabolic process,nucleic acid metabolic process,cellular nitrogen compound metabolic process,intracellular organelle,heterocyclic compound binding,…	--	--
ENSRNOT00000045642	ENSRNOG00000013993	AABR07007000.1	1:276011415-276012351	14.4216	17.8901	-0.310932	0.04155	0.782761	--	GO:0044249,GO:0009058,GO:1901576,GO:1901362,GO:0005622,GO:0034645,GO:0019438,GO:0009059,GO:0018130,GO:0034654,GO:0006351,GO:0044271,GO:0044237,GO:0032774,GO:0010467,GO:0031326,GO:0009889,GO:0006355,GO:2001141,GO:1901360,GO:0006725,GO:0016070,GO:0044260,GO:2000112,GO:0051252,GO:0006139,GO:0031323,GO:0046483,GO:0080090,GO:0060255,GO:0010556,GO:0090304,GO:0051171,GO:0019219,GO:0010468,GO:0034641,GO:…	cellular biosynthetic process,biosynthetic process,organic substance biosynthetic process,organic cyclic compound biosynthetic process,intracellular,cellular macromolecule biosynthetic process,aromatic compound biosynthetic process,macromolecule biosynthetic process,heterocycle biosynthetic process,nucleobase-containing compound biosynthetic process,transcription, DNA-dependent,cellular nitrogen …	rno05215,rno05200,rno04310,rno04916,rno05210,rno05217,rno05221,rno05216,rno05213,rno04390,rno05412,rno04520	Prostate cancer,Pathways in cancer,Wnt signaling pathway,Melanogenesis,Colorectal cancer,Basal cell carcinoma,Acute myeloid leukemia,Thyroid cancer,Endometrial cancer,Hippo signaling pathway,Arrhythmogenic right ventricular cardiomyopathy (ARVC),Adherens junction
ENSRNOT00000089957	ENSRNOG00000017728	Edrf1	1:205706467-205743653	5.41613	4.23117	0.356207	0.015	0.523696	erythroid differentiation regulatory factor 1 [Source:RGD Symbol;Acc:1306820]	--	--	--	--
ENSRNOT00000056109	ENSRNOG00000011672	Tph1	1:102669867-102699442	1.37812	1.09763	0.328312	0.0156	0.531473	tryptophan hydroxylase 1 [Source:RGD Symbol;Acc:3895]	GO:0044249,GO:0009058,GO:1901576,GO:1901362,GO:0005622,GO:0019438,GO:0018130,GO:0044271,GO:0044237,GO:1901360,GO:0006725,GO:0046483,GO:0034641,GO:0006807,GO:0044424,GO:0008152,GO:0071704,GO:0005488,GO:0044238,GO:0048519,GO:0048511,GO:0046872,GO:0045444,GO:0043169,GO:0032502,GO:0007623,GO:0048518,GO:0048522,GO:0007275,GO:0001503,GO:0044464,GO:0048732,GO:0005623,GO:0045598,GO:0048856,GO:0048731,GO:…	cellular biosynthetic process,biosynthetic process,organic substance biosynthetic process,organic cyclic compound biosynthetic process,intracellular,aromatic compound biosynthetic process,heterocycle biosynthetic process,cellular nitrogen compound biosynthetic process,cellular metabolic process,organic cyclic compound metabolic process,cellular aromatic compound metabolic process,heterocycle meta…	rno01100,rno00380,rno04726	Metabolic pathways,Tryptophan metabolism,Serotonergic synapse
ENSRNOT00000023963	ENSRNOG00000017622	Npm3	1:265504574-265506046	101.785	88.9837	0.193905	0.02495	0.64624	nucleophosmin/nucleoplasmin, 3 [Source:RGD Symbol;Acc:1565542]	GO:0044249,GO:0009058,GO:1901576,GO:1901362,GO:0005622,GO:0034645,GO:0019438,GO:0009059,GO:0018130,GO:0034654,GO:0006351,GO:0044271,GO:0044237,GO:0032774,GO:0010467,GO:1901360,GO:0006725,GO:0016070,GO:0044260,GO:0006139,GO:0046483,GO:0090304,GO:0034641,GO:0043229,GO:0043170,GO:0006807,GO:0044424,GO:0008152,GO:0071704,GO:0043231,GO:0005488,GO:0044238,GO:0005634,GO:0043226,GO:0005515,GO:0043227,GO:…	cellular biosynthetic process,biosynthetic process,organic substance biosynthetic process,organic cyclic compound biosynthetic process,intracellular,cellular macromolecule biosynthetic process,aromatic compound biosynthetic process,macromolecule biosynthetic process,heterocycle biosynthetic process,nucleobase-containing compound biosynthetic process,transcription, DNA-dependent,cellular nitrogen …	--	--
ENSRNOT00000007677	ENSRNOG00000005840	Cacfd1	3:5519989-5575136	7.59011	5.91601	0.359495	0.0427	0.790019	calcium channel flower domain containing 1 [Source:RGD Symbol;Acc:1311501]	GO:0005488,GO:0005515,GO:0003674,GO:0005575,GO:0016020,GO:0044425,GO:0031224,GO:0016021	binding,protein binding,molecular_function,cellular_component,membrane,membrane part,intrinsic to membrane,integral to membrane	--	--
ENSRNOT00000040232	ENSRNOG00000000774	Gabbr1	20:1955358-1984802	1.81049	1.19555	0.598703	0.04035	0.775096	gamma-aminobutyric acid type B receptor subunit 1 [Source:RGD Symbol;Acc:621537]	GO:0044249,GO:0009058,GO:1901576,GO:1901362,GO:0005622,GO:0019438,GO:0018130,GO:0034654,GO:0044271,GO:0044237,GO:0031326,GO:0009889,GO:1901360,GO:0006725,GO:0006139,GO:0031323,GO:0046483,GO:0080090,GO:0051171,GO:0019219,GO:0034641,GO:0043229,GO:0019222,GO:0006807,GO:0044424,GO:0008152,GO:0071704,GO:0043231,GO:0005488,GO:0044238,GO:0043226,GO:0031327,GO:0005515,GO:0009890,GO:0043227,GO:0048523,GO:…	cellular biosynthetic process,biosynthetic process,organic substance biosynthetic process,organic cyclic compound biosynthetic process,intracellular,aromatic compound biosynthetic process,heterocycle biosynthetic process,nucleobase-containing compound biosynthetic process,cellular nitrogen compound biosynthetic process,cellular metabolic process,regulation of cellular biosynthetic process,regulat…	rno04024,rno04080,rno05032,rno04915,rno04727	cAMP signaling pathway,Neuroactive ligand-receptor interaction,Morphine addiction,Estrogen signaling pathway,GABAergic synapse
ENSRNOT00000008153	ENSRNOG00000006110	Jph1	5:1417477-1511416	0.573972	0.904824	-0.656655	0.036	0.744964	junctophilin 1 [Source:RGD Symbol;Acc:1308789]	GO:0005622,GO:0043229,GO:0044424,GO:0043231,GO:0043226,GO:0043227,GO:0032502,GO:0044446,GO:0044422,GO:0007275,GO:0044464,GO:0005623,GO:0048856,GO:0048731,GO:0044767,GO:0005737,GO:0048513,GO:0003674,GO:0044444,GO:0061061,GO:0014701,GO:0043228,GO:0043232,GO:0008150,GO:0007517,GO:0032991,GO:0031090,GO:0008307,GO:0031674,GO:0030314,GO:0030018,GO:0005198,GO:0012505,GO:0044699,GO:0005575,GO:0030017,GO:…	intracellular,intracellular organelle,intracellular part,intracellular membrane-bounded organelle,organelle,membrane-bounded organelle,developmental process,intracellular organelle part,organelle part,multicellular organismal development,cell part,cell,anatomical structure development,system development,single-organism developmental process,cytoplasm,organ development,molecular_function,cytoplasm…	--	--
ENSRNOT00000082549	ENSRNOG00000049452	Nebl	17:84140814-84488601	1.09315	1.39426	-0.351006	0.018	0.56237	nebulette [Source:RGD Symbol;Acc:1308315]	GO:0005622,GO:0043229,GO:0044424,GO:0005488,GO:0043226,GO:0005515,GO:0043227,GO:0046872,GO:0043169,GO:0032502,GO:0044446,GO:0044422,GO:0007275,GO:0044464,GO:0005623,GO:0048856,GO:0009888,GO:0048731,GO:0044767,GO:0005737,GO:0009653,GO:0009987,GO:0030154,GO:0048869,GO:0048513,GO:0042692,GO:0031005,GO:0071840,GO:0051146,GO:0043167,GO:0048646,GO:0003674,GO:0044444,GO:0035051,GO:0044085,GO:0072358,GO:…	intracellular,intracellular organelle,intracellular part,binding,organelle,protein binding,membrane-bounded organelle,metal ion binding,cation binding,developmental process,intracellular organelle part,organelle part,multicellular organismal development,cell part,cell,anatomical structure development,tissue development,system development,single-organism developmental process,cytoplasm,anatomical …	--	--
ENSRNOT00000060097	ENSRNOG00000020030	Crlf1	16:20675041-20686317	5.46898	6.36638	-0.2192	0.0487	0.821704	cytokine receptor-like factor 1 [Source:RGD Symbol;Acc:1311371]	GO:0044237,GO:0044260,GO:0031323,GO:0080090,GO:0060255,GO:0019222,GO:0043170,GO:0008152,GO:0071704,GO:0005488,GO:0044238,GO:0005515,GO:0048523,GO:0048519,GO:0031325,GO:0009893,GO:0032502,GO:0010941,GO:0048518,GO:0008219,GO:0016265,GO:0042981,GO:0006915,GO:0043067,GO:0048522,GO:0012501,GO:0046982,GO:0007275,GO:0046983,GO:0006796,GO:0010604,GO:0006793,GO:0048856,GO:0048731,GO:0060548,GO:0043066,GO:…	cellular metabolic process,cellular macromolecule metabolic process,regulation of cellular metabolic process,regulation of primary metabolic process,regulation of macromolecule metabolic process,regulation of metabolic process,macromolecule metabolic process,metabolic process,organic substance metabolic process,binding,primary metabolic process,protein binding,negative regulation of cellular proc…	--	--
ENSRNOT00000023554	ENSRNOG00000016552	Hmgcs1	2:52431600-52445055	59.6652	40.1393	0.571874	5e-05	0.011183	3-hydroxy-3-methylglutaryl-CoA synthase 1 [Source:RGD Symbol;Acc:70970]	GO:0044249,GO:0009058,GO:1901576,GO:1901362,GO:0005622,GO:0044237,GO:1901360,GO:0043229,GO:0044424,GO:0008152,GO:0071704,GO:0043231,GO:0005488,GO:0044238,GO:0005634,GO:0043226,GO:0005515,GO:0043227,GO:1901698,GO:0097305,GO:0032502,GO:0014070,GO:0010243,GO:0009628,GO:1901700,GO:0044446,GO:0009416,GO:0009991,GO:0044422,GO:0007275,GO:0031981,GO:0009719,GO:0043233,GO:0044428,GO:0070013,GO:0031974,GO:…	cellular biosynthetic process,biosynthetic process,organic substance biosynthetic process,organic cyclic compound biosynthetic process,intracellular,cellular metabolic process,organic cyclic compound metabolic process,intracellular organelle,intracellular part,metabolic process,organic substance metabolic process,intracellular membrane-bounded organelle,binding,primary metabolic process,nucleus,o…	rno00650,rno00072,rno01100,rno00280,rno00900	Butanoate metabolism,Synthesis and degradation of ketone bodies,Metabolic pathways,Valine, leucine and isoleucine degradation,Terpenoid backbone biosynthesis
ENSRNOT00000023550	ENSRNOG00000017265	Tmem131	9:43358587-43454078	30.4261	34.7921	-0.193453	0.0154	0.528979	transmembrane protein 131 [Source:RGD Symbol;Acc:1309266]	GO:0003674,GO:0008150,GO:0005575,GO:0016020,GO:0044425,GO:0031224,GO:0016021	molecular_function,biological_process,cellular_component,membrane,membrane part,intrinsic to membrane,integral to membrane	--	--
ENSRNOT00000050156	ENSRNOG00000034234	Mt-co1	MT:5322-6867	6671.4	7829.73	-0.230974	0.0075	0.377523	mitochondrially encoded cytochrome c oxidase 1 [Source:RGD Symbol;Acc:621871]	GO:0005622,GO:0044237,GO:0043229,GO:1901363,GO:0097159,GO:0044424,GO:0008152,GO:0043231,GO:0005488,GO:0043226,GO:0005515,GO:0043227,GO:0046872,GO:0043169,GO:0032502,GO:0009628,GO:0044446,GO:0006979,GO:0044422,GO:0007275,GO:0044464,GO:0010035,GO:0006796,GO:0007420,GO:0005623,GO:0006793,GO:0048856,GO:0048731,GO:0044767,GO:0006091,GO:0004129,GO:0015002,GO:0016676,GO:0005737,GO:0016675,GO:0016310,GO:…	intracellular,cellular metabolic process,intracellular organelle,heterocyclic compound binding,organic cyclic compound binding,intracellular part,metabolic process,intracellular membrane-bounded organelle,binding,organelle,protein binding,membrane-bounded organelle,metal ion binding,cation binding,developmental process,response to abiotic stimulus,intracellular organelle part,response to oxidativ…	rno00190,rno05012,rno04932,rno04260,rno05016,rno05010,rno01100	Oxidative phosphorylation,Parkinson's disease,Non-alcoholic fatty liver disease (NAFLD),Cardiac muscle contraction,Huntington's disease,Alzheimer's disease,Metabolic pathways
ENSRNOT00000003013	ENSRNOG00000038761	Hacd2	11:68894625-68989948	42.4879	50.2606	-0.242378	0.0061	0.336228	3-hydroxyacyl-CoA dehydratase 2 [Source:RGD Symbol;Acc:1306337]	GO:0044249,GO:0009058,GO:1901576,GO:0005622,GO:0044237,GO:0043229,GO:0006807,GO:0044424,GO:0008152,GO:0071704,GO:0043231,GO:0005488,GO:0044238,GO:0043226,GO:0005515,GO:0043227,GO:0044464,GO:0005623,GO:0005737,GO:0009987,GO:0080023,GO:0019899,GO:0003674,GO:0044444,GO:0006643,GO:1901566,GO:0046467,GO:0006629,GO:0044255,GO:0008610,GO:0044710,GO:0008150,GO:0042761,GO:0006631,GO:0030497,GO:1901564,GO:…	cellular biosynthetic process,biosynthetic process,organic substance biosynthetic process,intracellular,cellular metabolic process,intracellular organelle,nitrogen compound metabolic process,intracellular part,metabolic process,organic substance metabolic process,intracellular membrane-bounded organelle,binding,primary metabolic process,organelle,protein binding,membrane-bounded organelle,cell pa…	rno01100,rno00062,rno01212,rno01040	Metabolic pathways,Fatty acid elongation,Fatty acid metabolism,Biosynthesis of unsaturated fatty acids
ENSRNOT00000090977	ENSRNOG00000050473	Rps27l	8:72741154-72746090	196.876	230.332	-0.22643	0.00995	0.432076	ribosomal protein S27-like [Source:RGD Symbol;Acc:1595396]	GO:0044249,GO:0009058,GO:1901576,GO:0005622,GO:0034645,GO:0009059,GO:0003676,GO:0044237,GO:0010467,GO:1901360,GO:0006725,GO:0044260,GO:0006139,GO:0046483,GO:0090304,GO:0034641,GO:0043229,GO:1901363,GO:0097159,GO:0043170,GO:0006807,GO:0044424,GO:0008152,GO:0071704,GO:0043231,GO:0005488,GO:0044238,GO:0005634,GO:0043226,GO:0005515,GO:0043227,GO:0048523,GO:0048519,GO:0046872,GO:0043169,GO:0008219,GO:…	cellular biosynthetic process,biosynthetic process,organic substance biosynthetic process,intracellular,cellular macromolecule biosynthetic process,macromolecule biosynthetic process,nucleic acid binding,cellular metabolic process,gene expression,organic cyclic compound metabolic process,cellular aromatic compound metabolic process,cellular macromolecule metabolic process,nucleobase-containing co…	--	--
ENSRNOT00000004638	ENSRNOG00000003457	Bicdl2	10:12980673-12994495	1.49345	1.08567	0.460061	0.01895	0.575799	BICD family like cargo adaptor 2 [Source:RGD Symbol;Acc:1306729]	GO:0005488,GO:0005515,GO:0019899,GO:0003674,GO:0017137,GO:0031267,GO:0017016,GO:0051020	binding,protein binding,enzyme binding,molecular_function,Rab GTPase binding,small GTPase binding,Ras GTPase binding,GTPase binding	--	--
ENSRNOT00000035805	ENSRNOG00000024809	Ntmt1	3:9643046-9659630	22.4428	18.7718	0.257679	0.0037	0.256951	N-terminal Xaa-Pro-Lys N-methyltransferase 1 [Source:RGD Symbol;Acc:1306582]	GO:0005622,GO:0044237,GO:0044260,GO:0043229,GO:0043170,GO:0044424,GO:0008152,GO:0071704,GO:0043231,GO:0044238,GO:0005634,GO:0043226,GO:0043227,GO:0044446,GO:0044422,GO:0031981,GO:0043233,GO:0044428,GO:0070013,GO:0031974,GO:0044464,GO:0005623,GO:0005737,GO:0009987,GO:0005654,GO:0043412,GO:0044267,GO:0006464,GO:0036211,GO:0071840,GO:0003674,GO:0007049,GO:0016043,GO:0008276,GO:0019538,GO:0018011,GO:…	intracellular,cellular metabolic process,cellular macromolecule metabolic process,intracellular organelle,macromolecule metabolic process,intracellular part,metabolic process,organic substance metabolic process,intracellular membrane-bounded organelle,primary metabolic process,nucleus,organelle,membrane-bounded organelle,intracellular organelle part,organelle part,nuclear lumen,organelle lumen,nu…	--	--
ENSRNOT00000020265	ENSRNOG00000015078	Ifitm3	1:213810695-213811901	41.0296	46.6967	-0.186657	0.04085	0.779181	interferon induced transmembrane protein 3 [Source:RGD Symbol;Acc:1595844]	GO:0005622,GO:0043229,GO:0044424,GO:0043231,GO:0043226,GO:0043227,GO:0044446,GO:0044422,GO:0044464,GO:0005623,GO:0005737,GO:0006950,GO:0044444,GO:0008150,GO:0031090,GO:0031902,GO:0005770,GO:0051607,GO:0002252,GO:0002376,GO:0005575,GO:0051707,GO:0009607,GO:0051704,GO:0006952,GO:0009615,GO:0005768,GO:0010008,GO:0044437,GO:0044440,GO:0000323,GO:0005764,GO:0005773,GO:0005774,GO:0005765,GO:0050896,GO:…	intracellular,intracellular organelle,intracellular part,intracellular membrane-bounded organelle,organelle,membrane-bounded organelle,intracellular organelle part,organelle part,cell part,cell,cytoplasm,response to stress,cytoplasmic part,biological_process,organelle membrane,late endosome membrane,late endosome,defense response to virus,immune effector process,immune system process,cellular_com…	--	--
ENSRNOT00000068323	ENSRNOG00000042886	Rps28	7:18682070-18683440	2208.83	2637.19	-0.255721	0.00155	0.152574	ribosomal protein S28 [Source:RGD Symbol;Acc:621046]	GO:0044249,GO:0009058,GO:1901576,GO:0005622,GO:0034645,GO:0009059,GO:0003676,GO:0044237,GO:0010467,GO:1901360,GO:0006725,GO:0016070,GO:0044260,GO:0006139,GO:0046483,GO:0090304,GO:0034641,GO:0043229,GO:1901363,GO:0097159,GO:0043170,GO:0006807,GO:0044424,GO:0008152,GO:0071704,GO:0005488,GO:0044238,GO:0043226,GO:0005515,GO:0043227,GO:0044446,GO:0044422,GO:0044464,GO:0005623,GO:0005737,GO:0009987,GO:…	cellular biosynthetic process,biosynthetic process,organic substance biosynthetic process,intracellular,cellular macromolecule biosynthetic process,macromolecule biosynthetic process,nucleic acid binding,cellular metabolic process,gene expression,organic cyclic compound metabolic process,cellular aromatic compound metabolic process,RNA metabolic process,cellular macromolecule metabolic process,nu…	rno03010	Ribosome
ENSRNOT00000071381	ENSRNOG00000047867	Klhdc8b	8:117231768-117237229	6.18647	5.32908	0.21523	0.03035	0.698243	kelch domain containing 8B [Source:RGD Symbol;Acc:1359445]	GO:0005622,GO:0044424,GO:0044464,GO:0005623,GO:0005737,GO:0005575	intracellular,intracellular part,cell part,cell,cytoplasm,cellular_component	--	--
ENSRNOT00000071927	ENSRNOG00000047204	Gp6	1:73040900-73064641	0.588974	0.824183	-0.484761	0.0257	0.654634	glycoprotein 6 (platelet) [Source:RGD Symbol;Acc:1589130]	GO:0005488,GO:0005515,GO:0044464,GO:0005623,GO:0003674,GO:0005518,GO:0005575,GO:0044459,GO:0031226,GO:0005887,GO:0005886,GO:0071944,GO:0016020,GO:0044425,GO:0031224,GO:0016021	binding,protein binding,cell part,cell,molecular_function,collagen binding,cellular_component,plasma membrane part,intrinsic to plasma membrane,integral to plasma membrane,plasma membrane,cell periphery,membrane,membrane part,intrinsic to membrane,integral to membrane	rno04512,rno04611	ECM-receptor interaction,Platelet activation
ENSRNOT00000057461	ENSRNOG00000023972	Col4a2	16:83387363-83438561	1.04488	0.762709	0.454125	0.00115	0.124996	collagen, type IV, alpha 2 [Source:RGD Symbol;Acc:1308085]	GO:0044249,GO:0009058,GO:1901576,GO:1901362,GO:0005622,GO:0034645,GO:0019438,GO:0009059,GO:0018130,GO:0034654,GO:0006351,GO:0044271,GO:0044237,GO:0032774,GO:0010467,GO:1901360,GO:0006725,GO:0016070,GO:0044260,GO:0006139,GO:0046483,GO:0090304,GO:0034641,GO:0043229,GO:0043170,GO:0006807,GO:0044424,GO:0008152,GO:0071704,GO:0043231,GO:0005488,GO:0044238,GO:0043226,GO:0005515,GO:0043227,GO:0048519,GO:…	cellular biosynthetic process,biosynthetic process,organic substance biosynthetic process,organic cyclic compound biosynthetic process,intracellular,cellular macromolecule biosynthetic process,aromatic compound biosynthetic process,macromolecule biosynthetic process,heterocycle biosynthetic process,nucleobase-containing compound biosynthetic process,transcription, DNA-dependent,cellular nitrogen …	rno05222,rno05200,rno04151,rno04512,rno05146,rno04510,rno04974	Small cell lung cancer,Pathways in cancer,PI3K-Akt signaling pathway,ECM-receptor interaction,Amoebiasis,Focal adhesion,Protein digestion and absorption
ENSRNOT00000067694	ENSRNOG00000018144	Depdc5	14:83088999-83219464	0.956127	1.38691	-0.536599	0.04565	0.807285	DEP domain containing 5 [Source:RGD Symbol;Acc:1311535]	GO:0005622,GO:0043229,GO:0044424,GO:0043231,GO:0005488,GO:0043226,GO:0005515,GO:0043227,GO:0048523,GO:0048519,GO:0044446,GO:0009991,GO:0044422,GO:0044464,GO:0005623,GO:0031667,GO:0005737,GO:0009605,GO:0033554,GO:0009987,GO:0035556,GO:0006950,GO:0031668,GO:0009267,GO:0042594,GO:0003674,GO:0044444,GO:0005829,GO:0031669,GO:0071496,GO:0048583,GO:0010646,GO:0023051,GO:0048585,GO:0010648,GO:0050794,GO:…	intracellular,intracellular organelle,intracellular part,intracellular membrane-bounded organelle,binding,organelle,protein binding,membrane-bounded organelle,negative regulation of cellular process,negative regulation of biological process,intracellular organelle part,response to extracellular stimulus,organelle part,cell part,cell,response to nutrient levels,cytoplasm,response to external stimu…	--	--
ENSRNOT00000026706	ENSRNOG00000019711	Isoc1	18:53727208-53745200	135.092	118.956	0.183519	0.0252	0.64915	isochorismatase domain containing 1 [Source:RGD Symbol;Acc:1307632]	GO:0008152,GO:0003674,GO:0008150,GO:0003824	metabolic process,molecular_function,biological_process,catalytic activity	--	--
ENSRNOT00000007002	ENSRNOG00000005248	Slc1a4	14:104581189-104612597	47.8229	42.4249	0.172792	0.02965	0.690486	solute carrier family 1 member 4 [Source:RGD Symbol;Acc:735146]	GO:0005622,GO:0043229,GO:0044424,GO:0043226,GO:0043227,GO:0044446,GO:0044422,GO:0044464,GO:0005623,GO:0050890,GO:0015718,GO:0003674,GO:0043005,GO:0015077,GO:0015849,GO:0046942,GO:0097458,GO:0015370,GO:0015193,GO:0015195,GO:0015826,GO:0034589,GO:0034590,GO:0030425,GO:0015293,GO:0015081,GO:0043228,GO:0043232,GO:0015711,GO:0022890,GO:0008324,GO:0008150,GO:0015824,GO:0043025,GO:0032329,GO:0005343,GO:…	intracellular,intracellular organelle,intracellular part,organelle,membrane-bounded organelle,intracellular organelle part,organelle part,cell part,cell,cognition,monocarboxylic acid transport,molecular_function,neuron projection,monovalent inorganic cation transmembrane transporter activity,organic acid transport,carboxylic acid transport,neuron part,solute:sodium symporter activity,L-proline tr…	--	--
ENSRNOT00000000784	ENSRNOG00000000633	Rhobtb1	20:20638578-20713128	1.66401	2.00295	-0.267461	0.0478	0.818954	Rho-related BTB domain containing 1 [Source:RGD Symbol;Acc:1306871]	GO:0005622,GO:1901363,GO:0097159,GO:0005488,GO:0005515,GO:0044464,GO:0005623,GO:0009987,GO:0035556,GO:0043167,GO:0003674,GO:0050794,GO:0008150,GO:0050789,GO:0065007,GO:0007264,GO:0044699,GO:0005575,GO:0044763,GO:0000166,GO:1901265,GO:0036094,GO:0032561,GO:0019001,GO:0005525,GO:0032553,GO:0032555,GO:0035639,GO:0017076,GO:0032550,GO:0001883,GO:0032549,GO:0001882,GO:0051716,GO:0043168,GO:0050896,GO:…	intracellular,heterocyclic compound binding,organic cyclic compound binding,binding,protein binding,cell part,cell,cellular process,intracellular signal transduction,ion binding,molecular_function,regulation of cellular process,biological_process,regulation of biological process,biological regulation,small GTPase mediated signal transduction,single-organism process,cellular_component,single-organ…	rno04120	Ubiquitin mediated proteolysis
ENSRNOT00000000253	ENSRNOG00000000236	Zfp207	10:67762994-67774787	106.799	119.443	-0.161422	0.04525	0.80586	zinc finger protein 207 [Source:RGD Symbol;Acc:1308121]	GO:0005622,GO:0010467,GO:0060255,GO:0010468,GO:0043229,GO:0019222,GO:0043170,GO:0044424,GO:0008152,GO:0071704,GO:0043231,GO:0005488,GO:0005634,GO:0043226,GO:0005515,GO:0043227,GO:0048523,GO:0048519,GO:0046872,GO:0043169,GO:0044446,GO:0044422,GO:0031981,GO:0043233,GO:0044428,GO:0070013,GO:0031974,GO:0044464,GO:0005623,GO:0009987,GO:0051726,GO:0071840,GO:0043167,GO:0003674,GO:0044085,GO:0007093,GO:…	intracellular,gene expression,regulation of macromolecule metabolic process,regulation of gene expression,intracellular organelle,regulation of metabolic process,macromolecule metabolic process,intracellular part,metabolic process,organic substance metabolic process,intracellular membrane-bounded organelle,binding,nucleus,organelle,protein binding,membrane-bounded organelle,negative regulation of…	--	--
ENSRNOT00000085199	ENSRNOG00000056033	AC111632.2	3:76007554-76012929	1.91316	2.31909	-0.277607	0.0092	0.414612	--	--	--	--	--
ENSRNOT00000021569	ENSRNOG00000016119	Fzd7	9:66305730-66308550	13.8229	11.7305	0.236795	0.00435	0.278552	frizzled class receptor 7 [Source:RGD Symbol;Acc:2321905]	GO:0044249,GO:0009058,GO:1901576,GO:1901362,GO:0034645,GO:0019438,GO:0009059,GO:0018130,GO:0034654,GO:0006351,GO:0044271,GO:0044237,GO:0032774,GO:0010467,GO:0031326,GO:0009889,GO:0006355,GO:2001141,GO:1901360,GO:0006725,GO:0016070,GO:0044260,GO:2000112,GO:0051252,GO:0006139,GO:0031323,GO:0046483,GO:0080090,GO:0060255,GO:0010556,GO:0090304,GO:0051171,GO:0019219,GO:0010468,GO:0034641,GO:0019222,GO:…	cellular biosynthetic process,biosynthetic process,organic substance biosynthetic process,organic cyclic compound biosynthetic process,cellular macromolecule biosynthetic process,aromatic compound biosynthetic process,macromolecule biosynthetic process,heterocycle biosynthetic process,nucleobase-containing compound biosynthetic process,transcription, DNA-dependent,cellular nitrogen compound biosy…	rno05200,rno05166,rno04310,rno04550,rno04916,rno05217,rno04390,rno05205	Pathways in cancer,HTLV-I infection,Wnt signaling pathway,Signaling pathways regulating pluripotency of stem cells,Melanogenesis,Basal cell carcinoma,Hippo signaling pathway,Proteoglycans in cancer
ENSRNOT00000079847	ENSRNOG00000055761	Zfp574	1:81952066-81957329	19.4997	16.8847	0.207731	0.0167	0.547622	zinc finger protein 574 [Source:RGD Symbol;Acc:1311420]	GO:0044249,GO:0009058,GO:1901576,GO:1901362,GO:0005622,GO:0034645,GO:0019438,GO:0009059,GO:0018130,GO:0034654,GO:0006351,GO:0003676,GO:0044271,GO:0044237,GO:0032774,GO:0010467,GO:0031326,GO:0009889,GO:0006355,GO:2001141,GO:1901360,GO:0006725,GO:0016070,GO:0044260,GO:2000112,GO:0051252,GO:0006139,GO:0031323,GO:0046483,GO:0080090,GO:0060255,GO:0010556,GO:0090304,GO:0051171,GO:0019219,GO:0010468,GO:…	cellular biosynthetic process,biosynthetic process,organic substance biosynthetic process,organic cyclic compound biosynthetic process,intracellular,cellular macromolecule biosynthetic process,aromatic compound biosynthetic process,macromolecule biosynthetic process,heterocycle biosynthetic process,nucleobase-containing compound biosynthetic process,transcription, DNA-dependent,nucleic acid bindi…	--	--
ENSRNOT00000082359	ENSRNOG00000008012	Abcb1a	4:22133520-22425515	0.901263	0.314016	1.52111	0.00135	0.139867	ATP binding cassette subfamily B member 1A [Source:RGD Symbol;Acc:619951]	GO:0005622,GO:1901363,GO:0097159,GO:0044424,GO:0005488,GO:0043226,GO:0005515,GO:0043227,GO:0048523,GO:1901698,GO:0048519,GO:0048511,GO:0097305,GO:0032502,GO:0010941,GO:0014070,GO:0010243,GO:0007623,GO:0048518,GO:0008219,GO:0016265,GO:0009628,GO:1901700,GO:0048522,GO:0009991,GO:0007275,GO:0009719,GO:0044464,GO:0010035,GO:0048732,GO:0071383,GO:0009725,GO:0007420,GO:0032870,GO:0005623,GO:0031667,GO:…	intracellular,heterocyclic compound binding,organic cyclic compound binding,intracellular part,binding,organelle,protein binding,membrane-bounded organelle,negative regulation of cellular process,response to nitrogen compound,negative regulation of biological process,rhythmic process,response to alcohol,developmental process,regulation of cell death,response to organic cyclic compound,response to…	rno05206,rno04976,rno02010	MicroRNAs in cancer,Bile secretion,ABC transporters
ENSRNOT00000092456	ENSRNOG00000043348	Rpl39	X:123705234-123708211	1701.68	2190.85	-0.364536	5e-05	0.011183	ribosomal protein L39 [Source:RGD Symbol;Acc:3593]	GO:0044249,GO:0009058,GO:1901576,GO:0005622,GO:0034645,GO:0009059,GO:0003676,GO:0044237,GO:0010467,GO:0044260,GO:0043229,GO:1901363,GO:0097159,GO:0043170,GO:0044424,GO:0008152,GO:0071704,GO:0005488,GO:0044238,GO:0043226,GO:0044446,GO:0044422,GO:0044464,GO:0005623,GO:0005737,GO:0009987,GO:0006950,GO:0044267,GO:0003674,GO:0044444,GO:0005829,GO:0044445,GO:0022626,GO:0005840,GO:0003735,GO:0019538,GO:…	cellular biosynthetic process,biosynthetic process,organic substance biosynthetic process,intracellular,cellular macromolecule biosynthetic process,macromolecule biosynthetic process,nucleic acid binding,cellular metabolic process,gene expression,cellular macromolecule metabolic process,intracellular organelle,heterocyclic compound binding,organic cyclic compound binding,macromolecule metabolic p…	rno03010	Ribosome
ENSRNOT00000084906	ENSRNOG00000000986	Camsap3	12:2134021-2157403	4.34761	5.65762	-0.379971	0.04355	0.794208	calmodulin regulated spectrin-associated protein family, member 3 [Source:RGD Symbol;Acc:1597412]	GO:0005622,GO:0044237,GO:0031323,GO:0043229,GO:0019222,GO:0044424,GO:0008152,GO:0005488,GO:0043226,GO:0005515,GO:0032502,GO:0044446,GO:0044422,GO:0007275,GO:0044464,GO:0006796,GO:0005623,GO:0006793,GO:0048856,GO:0048731,GO:0044767,GO:0005737,GO:0009987,GO:0030154,GO:0048869,GO:0007399,GO:0071840,GO:0003674,GO:0030182,GO:0016043,GO:0048666,GO:0065009,GO:0048699,GO:0050794,GO:0030030,GO:0019220,GO:…	intracellular,cellular metabolic process,regulation of cellular metabolic process,intracellular organelle,regulation of metabolic process,intracellular part,metabolic process,binding,organelle,protein binding,developmental process,intracellular organelle part,organelle part,multicellular organismal development,cell part,phosphate-containing compound metabolic process,cell,phosphorus metabolic pro…	--	--
ENSRNOT00000041241	ENSRNOG00000033615	Mt-nd3	MT:9450-9798	3649.52	5011.13	-0.457429	5e-05	0.011183	mitochondrially encoded NADH dehydrogenase 3 [Source:RGD Symbol;Acc:620557]	GO:0005622,GO:0043229,GO:0044424,GO:0008152,GO:0043231,GO:0005488,GO:0043226,GO:0005515,GO:0043227,GO:0014070,GO:0009628,GO:0044446,GO:0006979,GO:0009416,GO:0044422,GO:0009719,GO:0044464,GO:0071383,GO:0009725,GO:0009314,GO:0032870,GO:0005623,GO:0010033,GO:0071495,GO:0048545,GO:0070887,GO:0071407,GO:0071310,GO:0005737,GO:0009987,GO:0006950,GO:0031960,GO:0051384,GO:0071385,GO:0070469,GO:0071384,GO:…	intracellular,intracellular organelle,intracellular part,metabolic process,intracellular membrane-bounded organelle,binding,organelle,protein binding,membrane-bounded organelle,response to organic cyclic compound,response to abiotic stimulus,intracellular organelle part,response to oxidative stress,response to light stimulus,organelle part,response to endogenous stimulus,cell part,cellular respon…	rno00190,rno05012,rno01100	Oxidative phosphorylation,Parkinson's disease,Metabolic pathways
ENSRNOT00000077363	ENSRNOG00000055917	Trim27	17:45613863-45626212	17.2802	13.9844	0.305302	0.00045	0.0648257	tripartite motif-containing 27 [Source:RGD Symbol;Acc:1310105]	GO:0044249,GO:0009058,GO:1901576,GO:1901362,GO:0005622,GO:0034645,GO:0019438,GO:0009059,GO:0018130,GO:0034654,GO:0006351,GO:0044271,GO:0044237,GO:0032774,GO:0010467,GO:0031326,GO:0009889,GO:0006355,GO:2001141,GO:1901360,GO:0006725,GO:0016070,GO:0044260,GO:2000112,GO:0051252,GO:0006139,GO:0031323,GO:0046483,GO:0080090,GO:0060255,GO:0010556,GO:0090304,GO:0051171,GO:0019219,GO:0010468,GO:0034641,GO:…	cellular biosynthetic process,biosynthetic process,organic substance biosynthetic process,organic cyclic compound biosynthetic process,intracellular,cellular macromolecule biosynthetic process,aromatic compound biosynthetic process,macromolecule biosynthetic process,heterocycle biosynthetic process,nucleobase-containing compound biosynthetic process,transcription, DNA-dependent,cellular nitrogen …	--	--
ENSRNOT00000028315	ENSRNOG00000020843	LOC100360087	1:101448345-101449829	1650.27	1406.2	0.230895	0.0044	0.280429	ferritin light chain 1-like [Source:RGD Symbol;Acc:2322860]	GO:0005622,GO:0044424,GO:0005488,GO:0046872,GO:0043169,GO:0044464,GO:0010035,GO:0005623,GO:0005737,GO:0009987,GO:0043167,GO:0010038,GO:0003674,GO:0008150,GO:0008043,GO:0070288,GO:0010288,GO:0032991,GO:0046914,GO:0006812,GO:0055082,GO:0065007,GO:0046916,GO:0048878,GO:0006811,GO:0055076,GO:0008199,GO:0042592,GO:0044699,GO:0030001,GO:0005575,GO:0000041,GO:0030003,GO:0055065,GO:0044765,GO:0044763,GO:…	intracellular,intracellular part,binding,metal ion binding,cation binding,cell part,response to inorganic substance,cell,cytoplasm,cellular process,ion binding,response to metal ion,molecular_function,biological_process,intracellular ferritin complex,ferritin complex,response to lead ion,macromolecular complex,transition metal ion binding,cation transport,cellular chemical homeostasis,biological …	rno04978	Mineral absorption
ENSRNOT00000048074	ENSRNOG00000005861	Hsd11b1	13:111926441-111972603	12.4878	14.8105	-0.246099	0.0432	0.792914	hydroxysteroid 11-beta dehydrogenase 1 [Source:RGD Symbol;Acc:2834]	GO:0009058,GO:1901576,GO:1901362,GO:0005622,GO:0044237,GO:1901360,GO:0006725,GO:0006139,GO:0031323,GO:0046483,GO:0080090,GO:0060255,GO:0051171,GO:0019219,GO:0034641,GO:0043229,GO:0019222,GO:1901363,GO:0097159,GO:0043170,GO:0006807,GO:0044424,GO:0008152,GO:0071704,GO:0043231,GO:0005488,GO:0044238,GO:0005634,GO:0043226,GO:0043227,GO:0097305,GO:0014070,GO:1901700,GO:0044446,GO:0009991,GO:0044422,GO:…	biosynthetic process,organic substance biosynthetic process,organic cyclic compound biosynthetic process,intracellular,cellular metabolic process,organic cyclic compound metabolic process,cellular aromatic compound metabolic process,nucleobase-containing compound metabolic process,regulation of cellular metabolic process,heterocycle metabolic process,regulation of primary metabolic process,regula…	--	--
ENSRNOT00000034944	ENSRNOG00000026610	Akirin1	5:141415074-141430659	28.5931	24.9514	0.196545	0.0186	0.572216	akirin 1 [Source:RGD Symbol;Acc:1585989]	GO:0005622,GO:0043229,GO:0044424,GO:0043231,GO:0005488,GO:0005634,GO:0043226,GO:0005515,GO:0043227,GO:0044446,GO:0044422,GO:0031981,GO:0043233,GO:0044428,GO:0070013,GO:0031974,GO:0044464,GO:0005623,GO:0005654,GO:0003674,GO:0031967,GO:0031975,GO:0031090,GO:0012505,GO:0031965,GO:0005575,GO:0005635,GO:0016020	intracellular,intracellular organelle,intracellular part,intracellular membrane-bounded organelle,binding,nucleus,organelle,protein binding,membrane-bounded organelle,intracellular organelle part,organelle part,nuclear lumen,organelle lumen,nuclear part,intracellular organelle lumen,membrane-enclosed lumen,cell part,cell,nucleoplasm,molecular_function,organelle envelope,envelope,organelle membran…	--	--
ENSRNOT00000024732	ENSRNOG00000011268	Chd5	5:169519211-169567107	1.55839	1.95581	-0.327705	0.01215	0.481363	chromodomain helicase DNA binding protein 5 [Source:RGD Symbol;Acc:1582725]	GO:0044249,GO:0009058,GO:1901576,GO:1901362,GO:0005622,GO:0034645,GO:0019438,GO:0009059,GO:0018130,GO:0034654,GO:0006351,GO:0003676,GO:0044271,GO:0044237,GO:0032774,GO:0010467,GO:0031326,GO:0009889,GO:0006355,GO:2001141,GO:1901360,GO:0006725,GO:0016070,GO:0044260,GO:2000112,GO:0051252,GO:0006139,GO:0031323,GO:0046483,GO:0080090,GO:0060255,GO:0010556,GO:0090304,GO:0051171,GO:0019219,GO:0010468,GO:…	cellular biosynthetic process,biosynthetic process,organic substance biosynthetic process,organic cyclic compound biosynthetic process,intracellular,cellular macromolecule biosynthetic process,aromatic compound biosynthetic process,macromolecule biosynthetic process,heterocycle biosynthetic process,nucleobase-containing compound biosynthetic process,transcription, DNA-dependent,nucleic acid bindi…	--	--
ENSRNOT00000051693	ENSRNOG00000033916	Rps21-ps1	5:159606646-159606989	822.585	1123.03	-0.449157	5e-05	0.011183	ribosomal protein S21, pseudogene 1 [Source:RGD Symbol;Acc:2323583]	GO:0044249,GO:0009058,GO:1901576,GO:0005622,GO:0034645,GO:0009059,GO:0044237,GO:0010467,GO:1901360,GO:0006725,GO:0016070,GO:0044260,GO:0006139,GO:0046483,GO:0090304,GO:0034641,GO:0043229,GO:0043170,GO:0006807,GO:0044424,GO:0008152,GO:0071704,GO:0044238,GO:0043226,GO:0044446,GO:0044422,GO:0044464,GO:0005623,GO:0005737,GO:0009987,GO:0044267,GO:0071840,GO:0003674,GO:0044444,GO:0005829,GO:0044445,GO:…	cellular biosynthetic process,biosynthetic process,organic substance biosynthetic process,intracellular,cellular macromolecule biosynthetic process,macromolecule biosynthetic process,cellular metabolic process,gene expression,organic cyclic compound metabolic process,cellular aromatic compound metabolic process,RNA metabolic process,cellular macromolecule metabolic process,nucleobase-containing c…	rno03010	Ribosome
ENSRNOT00000028374	ENSRNOG00000020903	Oraov1	1:218076115-218080824	4.85907	2.49446	0.96195	0.00015	0.028151	oral cancer overexpressed 1 [Source:RGD Symbol;Acc:1304637]	GO:0071840,GO:0003674,GO:0044085,GO:0042254,GO:0022613,GO:0008150,GO:0005575,GO:0042273	cellular component organization or biogenesis,molecular_function,cellular component biogenesis,ribosome biogenesis,ribonucleoprotein complex biogenesis,biological_process,cellular_component,ribosomal large subunit biogenesis	--	--
ENSRNOT00000091297	ENSRNOG00000015267	Aldh18a1	1:259057401-259089642	0.463523	0.695452	-0.58531	0.0043	0.276985	aldehyde dehydrogenase 18 family, member A1 [Source:RGD Symbol;Acc:1311431]	GO:0044249,GO:0009058,GO:1901576,GO:1901362,GO:0005622,GO:0018130,GO:0044237,GO:1901360,GO:0046483,GO:0043229,GO:0006807,GO:0044424,GO:0008152,GO:0071704,GO:0043231,GO:0044238,GO:0043226,GO:0043227,GO:0044464,GO:0006796,GO:0005623,GO:0006793,GO:0005737,GO:0016310,GO:0009987,GO:0003674,GO:0044444,GO:0005739,GO:0016301,GO:1901566,GO:0044710,GO:0016772,GO:0016740,GO:0008150,GO:0004349,GO:0004350,GO:…	cellular biosynthetic process,biosynthetic process,organic substance biosynthetic process,organic cyclic compound biosynthetic process,intracellular,heterocycle biosynthetic process,cellular metabolic process,organic cyclic compound metabolic process,heterocycle metabolic process,intracellular organelle,nitrogen compound metabolic process,intracellular part,metabolic process,organic substance met…	rno01230,rno01100,rno00330	Biosynthesis of amino acids,Metabolic pathways,Arginine and proline metabolism
ENSRNOT00000024079	ENSRNOG00000017657	Phf23	10:56605139-56609233	24.5781	18.9237	0.37718	5e-05	0.011183	PHD finger protein 23 [Source:RGD Symbol;Acc:1302969]	GO:0005622,GO:0044237,GO:0044260,GO:0031323,GO:0080090,GO:0060255,GO:0043229,GO:0019222,GO:0043170,GO:0044424,GO:0008152,GO:0071704,GO:0043231,GO:0005488,GO:0044238,GO:0005634,GO:0043226,GO:0005515,GO:0043227,GO:0048523,GO:0048519,GO:0046872,GO:0031325,GO:0043169,GO:0009893,GO:0048518,GO:0048522,GO:0044464,GO:0010604,GO:0005623,GO:0005737,GO:0009987,GO:0043412,GO:0044267,GO:0006464,GO:0036211,GO:…	intracellular,cellular metabolic process,cellular macromolecule metabolic process,regulation of cellular metabolic process,regulation of primary metabolic process,regulation of macromolecule metabolic process,intracellular organelle,regulation of metabolic process,macromolecule metabolic process,intracellular part,metabolic process,organic substance metabolic process,intracellular membrane-bounde…	--	--
ENSRNOT00000018468	ENSRNOG00000013169	Traf4	10:65418699-65424802	13.2553	10.691	0.310169	0.0006	0.0805507	Tnf receptor associated factor 4 [Source:RGD Symbol;Acc:1306708]	GO:0005622,GO:0044237,GO:0044260,GO:0031323,GO:0080090,GO:0060255,GO:0043229,GO:0019222,GO:0043170,GO:0044424,GO:0008152,GO:0071704,GO:0043231,GO:0005488,GO:0044238,GO:0005634,GO:0043226,GO:0005515,GO:0043227,GO:0046872,GO:0031325,GO:0043169,GO:0009893,GO:0032502,GO:0010941,GO:0048518,GO:0008219,GO:0016265,GO:0042981,GO:0006915,GO:0043067,GO:0048522,GO:0012501,GO:0007275,GO:0044464,GO:0006796,GO:…	intracellular,cellular metabolic process,cellular macromolecule metabolic process,regulation of cellular metabolic process,regulation of primary metabolic process,regulation of macromolecule metabolic process,intracellular organelle,regulation of metabolic process,macromolecule metabolic process,intracellular part,metabolic process,organic substance metabolic process,intracellular membrane-bounde…	rno05222,rno05200	Small cell lung cancer,Pathways in cancer
ENSRNOT00000086206	ENSRNOG00000005377	Tmem11	10:47117134-47131842	2.57886	4.00588	-0.635382	0.0262	0.657576	transmembrane protein 11 [Source:RGD Symbol;Acc:1309817]	GO:0005622,GO:0043229,GO:0044424,GO:0043231,GO:0005488,GO:0043226,GO:0005515,GO:0043227,GO:0044446,GO:0044422,GO:0044464,GO:0005623,GO:0005737,GO:0009987,GO:0005743,GO:0071840,GO:0031966,GO:0003674,GO:0005740,GO:0044444,GO:0005739,GO:0044429,GO:0016043,GO:0019866,GO:0044455,GO:0031967,GO:0031975,GO:0007005,GO:0008150,GO:0031090,GO:0006996,GO:0044699,GO:0005575,GO:0044763,GO:0031304,GO:0031305,GO:…	intracellular,intracellular organelle,intracellular part,intracellular membrane-bounded organelle,binding,organelle,protein binding,membrane-bounded organelle,intracellular organelle part,organelle part,cell part,cell,cytoplasm,cellular process,mitochondrial inner membrane,cellular component organization or biogenesis,mitochondrial membrane,molecular_function,mitochondrial envelope,cytoplasmic pa…	--	--
ENSRNOT00000006979	ENSRNOG00000005227	Tfap4	10:11206225-11223370	18.6735	21.4896	-0.202651	0.02135	0.606585	transcription factor AP-4 [Source:RGD Symbol;Acc:1308357]	GO:0044249,GO:0009058,GO:1901576,GO:1901362,GO:0005622,GO:0034645,GO:0019438,GO:0009059,GO:0018130,GO:0034654,GO:0006351,GO:0003676,GO:0044271,GO:0044237,GO:0032774,GO:0010467,GO:0031326,GO:0009889,GO:0006355,GO:2001141,GO:1901360,GO:0006725,GO:0016070,GO:0044260,GO:2000112,GO:0051252,GO:0006139,GO:0031323,GO:0046483,GO:0080090,GO:0060255,GO:0010556,GO:0090304,GO:0051171,GO:0019219,GO:0010468,GO:…	cellular biosynthetic process,biosynthetic process,organic substance biosynthetic process,organic cyclic compound biosynthetic process,intracellular,cellular macromolecule biosynthetic process,aromatic compound biosynthetic process,macromolecule biosynthetic process,heterocycle biosynthetic process,nucleobase-containing compound biosynthetic process,transcription, DNA-dependent,nucleic acid bindi…	rno05205	Proteoglycans in cancer
ENSRNOT00000088064	ENSRNOG00000007500	Top1mt	7:116688700-116712387	0.673111	1.28	-0.927231	0.005	0.299986	topoisomerase (DNA) I, mitochondrial [Source:RGD Symbol;Acc:1303177]	GO:0044249,GO:0009058,GO:1901576,GO:0005622,GO:0034645,GO:0009059,GO:0003676,GO:0044237,GO:1901360,GO:0006725,GO:0044260,GO:0006139,GO:0046483,GO:0090304,GO:0034641,GO:0043229,GO:1901363,GO:0097159,GO:0043170,GO:0006807,GO:0044424,GO:0008152,GO:0071704,GO:0043231,GO:0005488,GO:0044238,GO:0005634,GO:0003677,GO:0043226,GO:0043227,GO:0044446,GO:0044422,GO:0043233,GO:0070013,GO:0031974,GO:0044464,GO:…	cellular biosynthetic process,biosynthetic process,organic substance biosynthetic process,intracellular,cellular macromolecule biosynthetic process,macromolecule biosynthetic process,nucleic acid binding,cellular metabolic process,organic cyclic compound metabolic process,cellular aromatic compound metabolic process,cellular macromolecule metabolic process,nucleobase-containing compound metabolic…	--	--
ENSRNOT00000027195	ENSRNOG00000020044	Mob2	1:214954552-214971929	14.3271	12.3359	0.215882	0.0323	0.714758	MOB kinase activator 2 [Source:RGD Symbol;Acc:1562983]	GO:0005622,GO:0044237,GO:0044260,GO:0031323,GO:0080090,GO:0060255,GO:0043229,GO:0019222,GO:0043170,GO:0044424,GO:0008152,GO:0071704,GO:0043231,GO:0044238,GO:0005634,GO:0043226,GO:0043227,GO:0031325,GO:0009893,GO:0032502,GO:0048518,GO:0048522,GO:0044446,GO:0044422,GO:0007275,GO:0031981,GO:0043233,GO:0044428,GO:0070013,GO:0031974,GO:0044464,GO:0006796,GO:0010604,GO:0005623,GO:0006793,GO:0048856,GO:…	intracellular,cellular metabolic process,cellular macromolecule metabolic process,regulation of cellular metabolic process,regulation of primary metabolic process,regulation of macromolecule metabolic process,intracellular organelle,regulation of metabolic process,macromolecule metabolic process,intracellular part,metabolic process,organic substance metabolic process,intracellular membrane-bounde…	--	--
ENSRNOT00000020970	ENSRNOG00000015669	Kctd11	10:56489551-56491715	4.39233	3.1397	0.484358	0.0001	0.0200508	potassium channel tetramerization domain containing 11 [Source:RGD Symbol;Acc:1307125]	GO:0005622,GO:0044424,GO:0048523,GO:0048519,GO:0032502,GO:0048518,GO:0048522,GO:0007275,GO:0044464,GO:0005623,GO:0048856,GO:0048731,GO:0051239,GO:0044767,GO:0005737,GO:0042127,GO:0009987,GO:0030154,GO:0048869,GO:0007399,GO:0008283,GO:0050793,GO:0071840,GO:2000026,GO:0008285,GO:0044085,GO:0030182,GO:0048583,GO:0050768,GO:0016043,GO:0010646,GO:0051094,GO:2000178,GO:0045595,GO:0023051,GO:0048585,GO:…	intracellular,intracellular part,negative regulation of cellular process,negative regulation of biological process,developmental process,positive regulation of biological process,positive regulation of cellular process,multicellular organismal development,cell part,cell,anatomical structure development,system development,regulation of multicellular organismal process,single-organism developmental…	--	--
ENSRNOT00000019135	ENSRNOG00000013865	Zmym6	5:145138696-145186357	4.30004	3.60834	0.253018	0.01665	0.54714	zinc finger MYM-type containing 6 [Source:RGD Symbol;Acc:1561833]	GO:0044249,GO:0009058,GO:1901576,GO:1901362,GO:0005622,GO:0034645,GO:0019438,GO:0009059,GO:0018130,GO:0034654,GO:0006351,GO:0003676,GO:0044271,GO:0044237,GO:0032774,GO:0010467,GO:0031326,GO:0009889,GO:0006355,GO:2001141,GO:1901360,GO:0006725,GO:0016070,GO:0044260,GO:2000112,GO:0051252,GO:0006139,GO:0031323,GO:0046483,GO:0080090,GO:0060255,GO:0010556,GO:0090304,GO:0051171,GO:0019219,GO:0010468,GO:…	cellular biosynthetic process,biosynthetic process,organic substance biosynthetic process,organic cyclic compound biosynthetic process,intracellular,cellular macromolecule biosynthetic process,aromatic compound biosynthetic process,macromolecule biosynthetic process,heterocycle biosynthetic process,nucleobase-containing compound biosynthetic process,transcription, DNA-dependent,nucleic acid bindi…	--	--
ENSRNOT00000015451	ENSRNOG00000011330	Ces2a	19:59196-64303	0.288594	0.582789	-1.01393	0.02085	0.599762	carboxylesterase 2A [Source:RGD Symbol;Acc:708353]	GO:0005622,GO:0044237,GO:0043229,GO:0044424,GO:0008152,GO:0071704,GO:0043231,GO:0044238,GO:0043226,GO:0043227,GO:0044464,GO:0005623,GO:0009987,GO:0003674,GO:0006629,GO:0044255,GO:0044710,GO:0008150,GO:0006720,GO:0005575,GO:0006721,GO:0003824,GO:0016788,GO:0001523,GO:0016101,GO:0052689,GO:0016787	intracellular,cellular metabolic process,intracellular organelle,intracellular part,metabolic process,organic substance metabolic process,intracellular membrane-bounded organelle,primary metabolic process,organelle,membrane-bounded organelle,cell part,cell,cellular process,molecular_function,lipid metabolic process,cellular lipid metabolic process,single-organism metabolic process,biological_proc…	rno00983	Drug metabolism - other enzymes
ENSRNOT00000009202	ENSRNOG00000006893	Ppm1k	4:88694582-88718533	4.2607	5.67333	-0.413105	0.0055	0.316841	protein phosphatase, Mg2+/Mn2+ dependent, 1K [Source:RGD Symbol;Acc:1308501]	GO:0005622,GO:0044237,GO:0044260,GO:0043229,GO:0043170,GO:0044424,GO:0008152,GO:0071704,GO:0043231,GO:0005488,GO:0044238,GO:0043226,GO:0005515,GO:0043227,GO:0046872,GO:0043169,GO:0044464,GO:0006796,GO:0005623,GO:0006793,GO:0005737,GO:0009987,GO:0043412,GO:0044267,GO:0006464,GO:0036211,GO:0043167,GO:0003674,GO:0044444,GO:0005739,GO:0019538,GO:0004721,GO:0008150,GO:0042578,GO:0006470,GO:0016311,GO:…	intracellular,cellular metabolic process,cellular macromolecule metabolic process,intracellular organelle,macromolecule metabolic process,intracellular part,metabolic process,organic substance metabolic process,intracellular membrane-bounded organelle,binding,primary metabolic process,organelle,protein binding,membrane-bounded organelle,metal ion binding,cation binding,cell part,phosphate-contain…	--	--
ENSRNOT00000029810	ENSRNOG00000027936	Ccdc8	1:78933371-78936700	23.0763	20.2954	0.18526	0.0296	0.690062	coiled-coil domain containing 8 [Source:RGD Symbol;Acc:1359717]	GO:0005622,GO:0044237,GO:0031323,GO:0043229,GO:0019222,GO:0044424,GO:0008152,GO:0043226,GO:0044446,GO:0044422,GO:0044464,GO:0006796,GO:0005623,GO:0006793,GO:0005737,GO:0009987,GO:0051726,GO:0071840,GO:0007049,GO:0016043,GO:0065009,GO:0050794,GO:0007346,GO:0019220,GO:0051174,GO:0044092,GO:0043228,GO:0043232,GO:0008150,GO:0050789,GO:0051128,GO:0016311,GO:0043086,GO:0050790,GO:0005813,GO:0033043,GO:…	intracellular,cellular metabolic process,regulation of cellular metabolic process,intracellular organelle,regulation of metabolic process,intracellular part,metabolic process,organelle,intracellular organelle part,organelle part,cell part,phosphate-containing compound metabolic process,cell,phosphorus metabolic process,cytoplasm,cellular process,regulation of cell cycle,cellular component organiz…	--	--
ENSRNOT00000010242	ENSRNOG00000007591	Slc45a3	13:48745859-48766283	1.59083	1.24356	0.355305	0.0105	0.444917	solute carrier family 45, member 3 [Source:RGD Symbol;Acc:1309764]	GO:0044249,GO:0009058,GO:1901576,GO:0044237,GO:0031326,GO:0009889,GO:0031323,GO:0080090,GO:0019222,GO:0008152,GO:0071704,GO:0044238,GO:0031325,GO:0009893,GO:0032502,GO:0048518,GO:0048522,GO:0007275,GO:0031328,GO:0009891,GO:0048856,GO:0048731,GO:0006006,GO:0051239,GO:0044767,GO:0009987,GO:0030154,GO:0048869,GO:0007399,GO:0019318,GO:0050793,GO:0007417,GO:2000026,GO:0003674,GO:0010906,GO:0005996,GO:…	cellular biosynthetic process,biosynthetic process,organic substance biosynthetic process,cellular metabolic process,regulation of cellular biosynthetic process,regulation of biosynthetic process,regulation of cellular metabolic process,regulation of primary metabolic process,regulation of metabolic process,metabolic process,organic substance metabolic process,primary metabolic process,positive r…	rno05206,rno05202	MicroRNAs in cancer,Transcriptional misregulation in cancer
ENSRNOT00000042098	ENSRNOG00000031766	Mt-cyb	MT:14135-15278	3096.69	4151.16	-0.422789	0.00025	0.0417854	mitochondrially encoded cytochrome b [Source:RGD Symbol;Acc:620081]	GO:0005622,GO:0044237,GO:0043229,GO:0044424,GO:0008152,GO:0043231,GO:0005488,GO:0043226,GO:0005515,GO:0043227,GO:1901698,GO:0046872,GO:0043169,GO:0097305,GO:0032502,GO:0014070,GO:0010243,GO:0009628,GO:1901700,GO:0044446,GO:0009991,GO:0044422,GO:0007275,GO:0009719,GO:0044464,GO:0010035,GO:0006796,GO:0009725,GO:0005623,GO:0031667,GO:0006793,GO:1901652,GO:0010033,GO:0048856,GO:0070482,GO:0048731,GO:…	intracellular,cellular metabolic process,intracellular organelle,intracellular part,metabolic process,intracellular membrane-bounded organelle,binding,organelle,protein binding,membrane-bounded organelle,response to nitrogen compound,metal ion binding,cation binding,response to alcohol,developmental process,response to organic cyclic compound,response to organonitrogen compound,response to abioti…	rno00190,rno05012,rno04932,rno04260,rno05016,rno05010,rno01100	Oxidative phosphorylation,Parkinson's disease,Non-alcoholic fatty liver disease (NAFLD),Cardiac muscle contraction,Huntington's disease,Alzheimer's disease,Metabolic pathways
ENSRNOT00000033276	ENSRNOG00000028436	Rprml	10:91710494-91711499	13.3741	11.3959	0.230922	0.0338	0.726462	reprimo-like [Source:RGD Symbol;Acc:1589060]	GO:0005575,GO:0016020,GO:0044425,GO:0031224,GO:0016021	cellular_component,membrane,membrane part,intrinsic to membrane,integral to membrane	--	--
ENSRNOT00000001631	ENSRNOG00000001216	Trpm2	20:11436266-11482051	0.937356	1.1641	-0.312551	0.0221	0.617542	transient receptor potential cation channel, subfamily M, member 2 [Source:RGD Symbol;Acc:1311889]	GO:0005622,GO:0048518,GO:0048522,GO:0006979,GO:0044464,GO:0005623,GO:0009987,GO:0006950,GO:0003674,GO:0043005,GO:0010646,GO:0023051,GO:0097458,GO:0051049,GO:0050794,GO:0007267,GO:0003001,GO:0023061,GO:0008324,GO:0032879,GO:0008150,GO:0043025,GO:0030072,GO:0050789,GO:0002790,GO:0032940,GO:0051050,GO:0060341,GO:0046903,GO:0042995,GO:0009914,GO:0015833,GO:0071702,GO:0046879,GO:0090276,GO:0030073,GO:…	intracellular,positive regulation of biological process,positive regulation of cellular process,response to oxidative stress,cell part,cell,cellular process,response to stress,molecular_function,neuron projection,regulation of cell communication,regulation of signaling,neuron part,regulation of transport,regulation of cellular process,cell-cell signaling,generation of a signal involved in cell-ce…	rno04921	Oxytocin signaling pathway
ENSRNOT00000091505	ENSRNOG00000059268	Ppp1r10	20:3329676-3344286	55.1304	45.9739	0.262033	0.00135	0.139867	protein phosphatase 1, regulatory subunit 10 [Source:RGD Symbol;Acc:620079]	GO:0044249,GO:0009058,GO:1901576,GO:1901362,GO:0005622,GO:0034645,GO:0019438,GO:0009059,GO:0018130,GO:0034654,GO:0006351,GO:0003676,GO:0044271,GO:0044237,GO:0032774,GO:0010467,GO:1901360,GO:0006725,GO:0016070,GO:0044260,GO:0006139,GO:0046483,GO:0090304,GO:0034641,GO:0043229,GO:1901363,GO:0097159,GO:0043170,GO:0006807,GO:0044424,GO:0008152,GO:0071704,GO:0043231,GO:0005488,GO:0044238,GO:0005634,GO:…	cellular biosynthetic process,biosynthetic process,organic substance biosynthetic process,organic cyclic compound biosynthetic process,intracellular,cellular macromolecule biosynthetic process,aromatic compound biosynthetic process,macromolecule biosynthetic process,heterocycle biosynthetic process,nucleobase-containing compound biosynthetic process,transcription, DNA-dependent,nucleic acid bindi…	--	--
ENSRNOT00000009560	ENSRNOG00000007031	Trim9	6:92660504-92760018	1.00528	1.25583	-0.321047	0.02535	0.650234	tripartite motif-containing 9 [Source:RGD Symbol;Acc:621540]	GO:0005622,GO:0044237,GO:0044260,GO:0043229,GO:0043170,GO:0044424,GO:0008152,GO:0071704,GO:0043231,GO:0005488,GO:0044238,GO:0043226,GO:0005515,GO:0043227,GO:0048523,GO:0048519,GO:0046872,GO:0043169,GO:0044464,GO:0046983,GO:0005623,GO:0005737,GO:0009987,GO:0043412,GO:0044267,GO:0006464,GO:0036211,GO:0071840,GO:0043167,GO:0003674,GO:0044444,GO:0044085,GO:0043005,GO:0019787,GO:0010498,GO:0016043,GO:…	intracellular,cellular metabolic process,cellular macromolecule metabolic process,intracellular organelle,macromolecule metabolic process,intracellular part,metabolic process,organic substance metabolic process,intracellular membrane-bounded organelle,binding,primary metabolic process,organelle,protein binding,membrane-bounded organelle,negative regulation of cellular process,negative regulation …	--	--
ENSRNOT00000009563	ENSRNOG00000007152	Bhlhe40	4:140703618-140709319	64.9787	53.2779	0.286432	0.00035	0.054006	basic helix-loop-helix family, member e40 [Source:RGD Symbol;Acc:68439]	GO:0044249,GO:0009058,GO:1901576,GO:1901362,GO:0005622,GO:0034645,GO:0019438,GO:0009059,GO:0018130,GO:0034654,GO:0006351,GO:0003676,GO:0044271,GO:0044237,GO:0032774,GO:0010467,GO:0031326,GO:0009889,GO:0006355,GO:2001141,GO:1901360,GO:0006725,GO:0016070,GO:0044260,GO:2000112,GO:0051252,GO:0006139,GO:0031323,GO:0046483,GO:0080090,GO:0060255,GO:0010556,GO:0090304,GO:0051171,GO:0019219,GO:0010468,GO:…	cellular biosynthetic process,biosynthetic process,organic substance biosynthetic process,organic cyclic compound biosynthetic process,intracellular,cellular macromolecule biosynthetic process,aromatic compound biosynthetic process,macromolecule biosynthetic process,heterocycle biosynthetic process,nucleobase-containing compound biosynthetic process,transcription, DNA-dependent,nucleic acid bindi…	rno04710	Circadian rhythm
ENSRNOT00000002552	ENSRNOG00000001868	LOC100911248	11:87778311-87815043	8.67591	7.57548	0.195677	0.02905	0.683706	crk-like protein-like [Source:RGD Symbol;Acc:6493647]	GO:0005622,GO:0044424,GO:0005488,GO:0043226,GO:0005515,GO:0043227,GO:0032502,GO:0048518,GO:0048522,GO:0007275,GO:0009952,GO:0044464,GO:0048732,GO:0005623,GO:0009887,GO:0048856,GO:0048731,GO:0007389,GO:0044767,GO:0005737,GO:0009653,GO:0003002,GO:0042127,GO:0009987,GO:0030154,GO:0048869,GO:0048513,GO:0008283,GO:0050793,GO:0001944,GO:0071840,GO:0001568,GO:0003674,GO:0022603,GO:0072358,GO:0072359,GO:…	intracellular,intracellular part,binding,organelle,protein binding,membrane-bounded organelle,developmental process,positive regulation of biological process,positive regulation of cellular process,multicellular organismal development,anterior/posterior pattern specification,cell part,gland development,cell,organ morphogenesis,anatomical structure development,system development,pattern specificat…	rno05206,rno04010,rno05200,rno05220,rno04666,rno04722,rno05100,rno04015,rno04510,rno05211,rno04012,rno04910,rno04810,rno04062	MicroRNAs in cancer,MAPK signaling pathway,Pathways in cancer,Chronic myeloid leukemia,Fc gamma R-mediated phagocytosis,Neurotrophin signaling pathway,Bacterial invasion of epithelial cells,Rap1 signaling pathway,Focal adhesion,Renal cell carcinoma,ErbB signaling pathway,Insulin signaling pathway,Regulation of actin cytoskeleton,Chemokine signaling pathway
ENSRNOT00000044236	ENSRNOG00000029592	Srsf11	2:264837471-264864265	38.5661	46.6448	-0.274385	0.00085	0.101995	serine/arginine-rich splicing factor 11 [Source:RGD Symbol;Acc:1559953]	GO:0005622,GO:0043229,GO:1901363,GO:0097159,GO:0044424,GO:0043231,GO:0005488,GO:0005634,GO:0043226,GO:0005515,GO:0043227,GO:0044446,GO:0044422,GO:0031981,GO:0043233,GO:0044428,GO:0070013,GO:0031974,GO:0044464,GO:0005623,GO:0005654,GO:0003674,GO:0008150,GO:0005575,GO:0000166,GO:1901265,GO:0036094	intracellular,intracellular organelle,heterocyclic compound binding,organic cyclic compound binding,intracellular part,intracellular membrane-bounded organelle,binding,nucleus,organelle,protein binding,membrane-bounded organelle,intracellular organelle part,organelle part,nuclear lumen,organelle lumen,nuclear part,intracellular organelle lumen,membrane-enclosed lumen,cell part,cell,nucleoplasm,mo…	--	--
ENSRNOT00000011659	ENSRNOG00000008423	Gpr22	6:50954630-51230701	13.4845	16.597	-0.29962	0.03555	0.741308	G protein-coupled receptor 22 [Source:RGD Symbol;Acc:1310848]	GO:0005488,GO:1901698,GO:0010243,GO:1901700,GO:0009719,GO:0044464,GO:0009725,GO:0032870,GO:0005623,GO:1901652,GO:0010033,GO:0071495,GO:0070887,GO:0071310,GO:0009987,GO:0003674,GO:0050794,GO:0008150,GO:0050789,GO:0065007,GO:0044699,GO:0005575,GO:0044763,GO:0044459,GO:0042277,GO:0033218,GO:0031226,GO:0005887,GO:0042221,GO:0051716,GO:0050896,GO:0007154,GO:0044700,GO:0023052,GO:0007165,GO:0005886,GO:…	binding,response to nitrogen compound,response to organonitrogen compound,response to oxygen-containing compound,response to endogenous stimulus,cell part,response to hormone stimulus,cellular response to hormone stimulus,cell,response to peptide,response to organic substance,cellular response to endogenous stimulus,cellular response to chemical stimulus,cellular response to organic substance,cel…	--	--
ENSRNOT00000030016	ENSRNOG00000028662	Zfp69	5:139857362-139864393	0.714285	0.496218	0.525526	0.02855	0.679904	zinc finger protein 69 [Source:RGD Symbol;Acc:2322990]	GO:0044249,GO:0009058,GO:1901576,GO:1901362,GO:0005622,GO:0034645,GO:0019438,GO:0009059,GO:0018130,GO:0034654,GO:0006351,GO:0003676,GO:0044271,GO:0044237,GO:0032774,GO:0010467,GO:0031326,GO:0009889,GO:0006355,GO:2001141,GO:1901360,GO:0006725,GO:0016070,GO:0044260,GO:2000112,GO:0051252,GO:0006139,GO:0031323,GO:0046483,GO:0080090,GO:0060255,GO:0010556,GO:0090304,GO:0051171,GO:0019219,GO:0010468,GO:…	cellular biosynthetic process,biosynthetic process,organic substance biosynthetic process,organic cyclic compound biosynthetic process,intracellular,cellular macromolecule biosynthetic process,aromatic compound biosynthetic process,macromolecule biosynthetic process,heterocycle biosynthetic process,nucleobase-containing compound biosynthetic process,transcription, DNA-dependent,nucleic acid bindi…	--	--
ENSRNOT00000035199	ENSRNOG00000025497	Fbxl6	7:117602040-117608460	8.67964	7.32265	0.245269	0.0411	0.780382	F-box and leucine-rich repeat protein 6 [Source:RGD Symbol;Acc:1359687]	--	--	--	--
ENSRNOT00000018488	ENSRNOG00000013703	Siah2	2:148874150-148891900	21.8427	17.6164	0.31023	0.00045	0.0648257	siah E3 ubiquitin protein ligase 2 [Source:RGD Symbol;Acc:620778]	GO:0005622,GO:0044237,GO:0044260,GO:0031323,GO:0080090,GO:0060255,GO:0043229,GO:0019222,GO:0043170,GO:0044424,GO:0008152,GO:0071704,GO:0043231,GO:0005488,GO:0044238,GO:0005634,GO:0043226,GO:0005515,GO:0043227,GO:0048523,GO:0048519,GO:0046872,GO:0043169,GO:0032502,GO:0010941,GO:0008219,GO:0016265,GO:0042981,GO:0006915,GO:0043067,GO:0044446,GO:0012501,GO:0044422,GO:0007275,GO:0031981,GO:0043233,GO:…	intracellular,cellular metabolic process,cellular macromolecule metabolic process,regulation of cellular metabolic process,regulation of primary metabolic process,regulation of macromolecule metabolic process,intracellular organelle,regulation of metabolic process,macromolecule metabolic process,intracellular part,metabolic process,organic substance metabolic process,intracellular membrane-bounde…	--	--
ENSRNOT00000033733	ENSRNOG00000013508	Rpl31	9:46086983-46206605	355.962	432	-0.279309	0.0019	0.173195	ribosomal protein L31 [Source:RGD Symbol;Acc:621202]	GO:0044249,GO:0009058,GO:1901576,GO:0005622,GO:0034645,GO:0009059,GO:0044237,GO:0010467,GO:0044260,GO:0043229,GO:0043170,GO:0044424,GO:0008152,GO:0071704,GO:0043231,GO:0005488,GO:0044238,GO:0005634,GO:0043226,GO:0005515,GO:0043227,GO:0044446,GO:0044422,GO:0031981,GO:0043233,GO:0044428,GO:0070013,GO:0031974,GO:0044464,GO:0005623,GO:0005737,GO:0009987,GO:0005654,GO:0044267,GO:0003674,GO:0044444,GO:…	cellular biosynthetic process,biosynthetic process,organic substance biosynthetic process,intracellular,cellular macromolecule biosynthetic process,macromolecule biosynthetic process,cellular metabolic process,gene expression,cellular macromolecule metabolic process,intracellular organelle,macromolecule metabolic process,intracellular part,metabolic process,organic substance metabolic process,int…	rno03010	Ribosome
ENSRNOT00000018485	ENSRNOG00000013813	Ubtd1	1:261229346-261280536	5.4764	4.52265	0.276061	0.0145	0.51587	ubiquitin domain containing 1 [Source:RGD Symbol;Acc:1308172]	GO:0005488,GO:0005515,GO:0003674,GO:0032182,GO:0043130	binding,protein binding,molecular_function,small conjugating protein binding,ubiquitin binding	--	--
ENSRNOT00000007738	ENSRNOG00000005905	Pde4b	5:121952976-122136814	5.26153	6.85949	-0.382619	0.002	0.179594	phosphodiesterase 4B [Source:RGD Symbol;Acc:3280]	GO:0005622,GO:0044237,GO:1901360,GO:0006725,GO:0006139,GO:0046483,GO:0034641,GO:0043229,GO:1901363,GO:0097159,GO:0006807,GO:0044424,GO:0008152,GO:0071704,GO:0043231,GO:0005488,GO:0044238,GO:0005634,GO:0043226,GO:0043227,GO:0046872,GO:0043169,GO:0048518,GO:0044464,GO:0006796,GO:0005623,GO:0006793,GO:0051239,GO:0005737,GO:0009987,GO:0043167,GO:0003674,GO:0044444,GO:0005829,GO:0048583,GO:0009187,GO:…	intracellular,cellular metabolic process,organic cyclic compound metabolic process,cellular aromatic compound metabolic process,nucleobase-containing compound metabolic process,heterocycle metabolic process,cellular nitrogen compound metabolic process,intracellular organelle,heterocyclic compound binding,organic cyclic compound binding,nitrogen compound metabolic process,intracellular part,metabo…	rno04024,rno00230,rno05032	cAMP signaling pathway,Purine metabolism,Morphine addiction
ENSRNOT00000085118	ENSRNOG00000056135	Tsc22d3	X:111884294-111887906	27.0576	24.0161	0.172026	0.0479	0.819422	TSC22 domain family, member 3 [Source:RGD Symbol;Acc:621654]	GO:0044249,GO:0009058,GO:1901576,GO:1901362,GO:0005622,GO:0034645,GO:0019438,GO:0009059,GO:0018130,GO:0034654,GO:0006351,GO:0044271,GO:0044237,GO:0032774,GO:0010467,GO:0031326,GO:0009889,GO:0006355,GO:2001141,GO:1901360,GO:0006725,GO:0016070,GO:0044260,GO:2000112,GO:0051252,GO:0006139,GO:0031323,GO:0046483,GO:0080090,GO:0060255,GO:0010556,GO:0090304,GO:0051171,GO:0019219,GO:0010468,GO:0001071,GO:…	cellular biosynthetic process,biosynthetic process,organic substance biosynthetic process,organic cyclic compound biosynthetic process,intracellular,cellular macromolecule biosynthetic process,aromatic compound biosynthetic process,macromolecule biosynthetic process,heterocycle biosynthetic process,nucleobase-containing compound biosynthetic process,transcription, DNA-dependent,cellular nitrogen …	--	--
ENSRNOT00000054980	ENSRNOG00000019965	Tgfb1i1	1:199664172-199670961	9.53137	10.9387	-0.198687	0.03345	0.723671	transforming growth factor beta 1 induced transcript 1 [Source:RGD Symbol;Acc:620173]	GO:0044249,GO:0009058,GO:1901576,GO:1901362,GO:0005622,GO:0034645,GO:0019438,GO:0009059,GO:0018130,GO:0034654,GO:0006351,GO:0044271,GO:0044237,GO:0032774,GO:0010467,GO:0031326,GO:0009889,GO:0006355,GO:2001141,GO:1901360,GO:0006725,GO:0016070,GO:0044260,GO:2000112,GO:0051252,GO:0006139,GO:0031323,GO:0046483,GO:0080090,GO:0060255,GO:0010556,GO:0090304,GO:0051171,GO:0019219,GO:0010468,GO:0034641,GO:…	cellular biosynthetic process,biosynthetic process,organic substance biosynthetic process,organic cyclic compound biosynthetic process,intracellular,cellular macromolecule biosynthetic process,aromatic compound biosynthetic process,macromolecule biosynthetic process,heterocycle biosynthetic process,nucleobase-containing compound biosynthetic process,transcription, DNA-dependent,cellular nitrogen …	--	--
ENSRNOT00000019075	ENSRNOG00000014252	Irf2bp1	1:79911515-79914217	20.3647	17.4831	0.220116	0.01265	0.489375	interferon regulatory factor 2 binding protein 1 [Source:RGD Symbol;Acc:1308312]	GO:0005622,GO:0043229,GO:0044424,GO:0043231,GO:0005488,GO:0005634,GO:0043226,GO:0005515,GO:0043227,GO:0046872,GO:0043169,GO:0044446,GO:0044422,GO:0031981,GO:0043233,GO:0044428,GO:0070013,GO:0031974,GO:0044464,GO:0005623,GO:0005654,GO:0043167,GO:0003674,GO:0005575	intracellular,intracellular organelle,intracellular part,intracellular membrane-bounded organelle,binding,nucleus,organelle,protein binding,membrane-bounded organelle,metal ion binding,cation binding,intracellular organelle part,organelle part,nuclear lumen,organelle lumen,nuclear part,intracellular organelle lumen,membrane-enclosed lumen,cell part,cell,nucleoplasm,ion binding,molecular_function,…	--	--
ENSRNOT00000022528	ENSRNOG00000016603	Rtn2	1:80195531-80208448	24.8655	21.8084	0.189266	0.03335	0.723384	reticulon 2 [Source:RGD Symbol;Acc:1303245]	GO:0005622,GO:0043229,GO:0044424,GO:0043231,GO:0005488,GO:0043226,GO:0005515,GO:0043227,GO:0044446,GO:0044422,GO:0044464,GO:0005623,GO:0005737,GO:0009987,GO:0003674,GO:0044444,GO:0051049,GO:0010827,GO:0032879,GO:0008150,GO:0050789,GO:0014802,GO:0031090,GO:0008643,GO:0071702,GO:0015758,GO:0008645,GO:0046324,GO:0015749,GO:0065007,GO:0030315,GO:0045184,GO:0012505,GO:0046323,GO:0006886,GO:0044699,GO:…	intracellular,intracellular organelle,intracellular part,intracellular membrane-bounded organelle,binding,organelle,protein binding,membrane-bounded organelle,intracellular organelle part,organelle part,cell part,cell,cytoplasm,cellular process,molecular_function,cytoplasmic part,regulation of transport,regulation of glucose transport,regulation of localization,biological_process,regulation of bi…	--	--
ENSRNOT00000061882	ENSRNOG00000011871	Kat2b	9:4440981-4447715	14.0496	16.0061	-0.188091	0.03345	0.723671	lysine acetyltransferase 2B [Source:RGD Symbol;Acc:1305902]	GO:0044249,GO:0009058,GO:1901576,GO:1901362,GO:0005622,GO:0034645,GO:0019438,GO:0009059,GO:0018130,GO:0034654,GO:0006351,GO:0044271,GO:0044237,GO:0032774,GO:0010467,GO:0031326,GO:0009889,GO:0006355,GO:2001141,GO:1901360,GO:0006725,GO:0016070,GO:0044260,GO:2000112,GO:0051252,GO:0006139,GO:0031323,GO:0046483,GO:0080090,GO:0060255,GO:0010556,GO:0090304,GO:0051171,GO:0019219,GO:0010468,GO:0034641,GO:…	cellular biosynthetic process,biosynthetic process,organic substance biosynthetic process,organic cyclic compound biosynthetic process,intracellular,cellular macromolecule biosynthetic process,aromatic compound biosynthetic process,macromolecule biosynthetic process,heterocycle biosynthetic process,nucleobase-containing compound biosynthetic process,transcription, DNA-dependent,cellular nitrogen …	--	--
ENSRNOT00000040778	ENSRNOG00000024345	Pard3b	9:68414338-69426226	1.24967	1.66786	-0.416455	0.0015	0.149827	par-3 family cell polarity regulator beta [Source:RGD Symbol;Acc:1584992]	--	--	--	--
ENSRNOT00000081178	ENSRNOG00000012100	Ssbp1	4:68634928-68645172	33.1859	42.0551	-0.341708	0.0027	0.214566	single stranded DNA binding protein 1 [Source:RGD Symbol;Acc:3760]	GO:0044249,GO:0009058,GO:1901576,GO:0005622,GO:0034645,GO:0009059,GO:0003676,GO:0044237,GO:1901360,GO:0006725,GO:0044260,GO:0006139,GO:0046483,GO:0090304,GO:0034641,GO:0043229,GO:0019222,GO:1901363,GO:0097159,GO:0043170,GO:0006807,GO:0044424,GO:0008152,GO:0071704,GO:0043231,GO:0005488,GO:0044238,GO:0005634,GO:0003677,GO:0043226,GO:0005515,GO:0043227,GO:0032502,GO:0044446,GO:0044422,GO:0043233,GO:…	cellular biosynthetic process,biosynthetic process,organic substance biosynthetic process,intracellular,cellular macromolecule biosynthetic process,macromolecule biosynthetic process,nucleic acid binding,cellular metabolic process,organic cyclic compound metabolic process,cellular aromatic compound metabolic process,cellular macromolecule metabolic process,nucleobase-containing compound metabolic…	rno03440,rno03430,rno03030	Homologous recombination,Mismatch repair,DNA replication
ENSRNOT00000038154	ENSRNOG00000024497	U2af1l4	1:89017478-89019937	13.01	16.1001	-0.307446	0.0015	0.149827	U2 small nuclear RNA auxiliary factor 1-like 4 [Source:RGD Symbol;Acc:1305600]	GO:0005622,GO:0003676,GO:0044237,GO:0010467,GO:1901360,GO:0006725,GO:0016070,GO:0044260,GO:0006139,GO:0046483,GO:0090304,GO:0034641,GO:0043229,GO:1901363,GO:0097159,GO:0043170,GO:0006807,GO:0044424,GO:0008152,GO:0071704,GO:0043231,GO:0005488,GO:0044238,GO:0005634,GO:0043226,GO:0043227,GO:0046872,GO:0043169,GO:0044446,GO:0044422,GO:0031981,GO:0043233,GO:0044428,GO:0070013,GO:0031974,GO:0044464,GO:…	intracellular,nucleic acid binding,cellular metabolic process,gene expression,organic cyclic compound metabolic process,cellular aromatic compound metabolic process,RNA metabolic process,cellular macromolecule metabolic process,nucleobase-containing compound metabolic process,heterocycle metabolic process,nucleic acid metabolic process,cellular nitrogen compound metabolic process,intracellular or…	rno03040	Spliceosome
ENSRNOT00000077856	ENSRNOG00000059857	Rnd1	7:140349137-140356209	7.58528	6.25295	0.278666	0.009	0.411583	Rho family GTPase 1 [Source:RGD Symbol;Acc:1306338]	GO:0005622,GO:1901363,GO:0097159,GO:0005488,GO:0005515,GO:0048523,GO:0048519,GO:0032502,GO:0007275,GO:0044464,GO:0005623,GO:0048856,GO:0048731,GO:0044767,GO:0009987,GO:0030154,GO:0048869,GO:0035556,GO:0007399,GO:0071840,GO:0043167,GO:0003674,GO:0030182,GO:0016043,GO:0048666,GO:0048699,GO:0050794,GO:0022008,GO:0048468,GO:0043933,GO:0008150,GO:0007015,GO:0050789,GO:0071822,GO:0030036,GO:0065007,GO:…	intracellular,heterocyclic compound binding,organic cyclic compound binding,binding,protein binding,negative regulation of cellular process,negative regulation of biological process,developmental process,multicellular organismal development,cell part,cell,anatomical structure development,system development,single-organism developmental process,cellular process,cell differentiation,cellular develo…	rno04360	Axon guidance
ENSRNOT00000075985	ENSRNOG00000047848	LOC100360507	11:33812661-33865933	1.22852	1.99711	-0.700991	0.0212	0.60454	inducible carbonyl reductase-like [Source:RGD Symbol;Acc:2321950]	GO:0008152,GO:0003674,GO:0044710,GO:0008150,GO:0055114,GO:0016491,GO:0003824	metabolic process,molecular_function,single-organism metabolic process,biological_process,oxidation-reduction process,oxidoreductase activity,catalytic activity	--	--
ENSRNOT00000076722	ENSRNOG00000002839	Slc19a2	13:82552549-82566586	5.8193	7.02055	-0.270738	0.024	0.634511	solute carrier family 19 member 2 [Source:RGD Symbol;Acc:1308611]	GO:0005488,GO:0005515,GO:0044464,GO:0005623,GO:0003674,GO:0042493,GO:0008150,GO:0015234,GO:0015403,GO:0015563,GO:0015888,GO:0015893,GO:0090482,GO:0045117,GO:0071702,GO:0045118,GO:1901474,GO:0072348,GO:0071705,GO:0090484,GO:0022891,GO:0044699,GO:0022857,GO:1901682,GO:0005575,GO:0044765,GO:0022892,GO:0051183,GO:0006810,GO:0051179,GO:0051180,GO:0044459,GO:0051234,GO:0005215,GO:0031226,GO:0005887,GO:…	binding,protein binding,cell part,cell,molecular_function,response to drug,biological_process,thiamine transmembrane transporter activity,thiamine uptake transmembrane transporter activity,uptake transmembrane transporter activity,thiamine transport,drug transport,vitamin transmembrane transporter activity,azole transport,organic substance transport,azole transporter activity,azole transmembrane …	rno04977	Vitamin digestion and absorption
ENSRNOT00000007295	ENSRNOG00000005388	Rassf3	7:63513909-63578490	10.6244	9.38567	0.178843	0.0347	0.736179	Ras association domain family member 3 [Source:RGD Symbol;Acc:1311450]	GO:0005622,GO:0044424,GO:0005488,GO:0005515,GO:0044464,GO:0005623,GO:0005737,GO:0009987,GO:0003674,GO:0050794,GO:0008150,GO:0050789,GO:0042802,GO:0065007,GO:0044699,GO:0005575,GO:0044763,GO:0051716,GO:0050896,GO:0007154,GO:0044700,GO:0023052,GO:0007165,GO:0005886,GO:0071944,GO:0016020	intracellular,intracellular part,binding,protein binding,cell part,cell,cytoplasm,cellular process,molecular_function,regulation of cellular process,biological_process,regulation of biological process,identical protein binding,biological regulation,single-organism process,cellular_component,single-organism cellular process,cellular response to stimulus,response to stimulus,cell communication,sing…	--	--
ENSRNOT00000078123	ENSRNOG00000009484	Ptcd3	4:99795655-99822992	5.37509	7.71961	-0.52224	0.02655	0.659645	Pentatricopeptide repeat domain 3 [Source:RGD Symbol;Acc:1565582]	GO:0044249,GO:0009058,GO:1901576,GO:0005622,GO:0034645,GO:0009059,GO:0003676,GO:0044237,GO:0010467,GO:0044260,GO:0043229,GO:1901363,GO:0097159,GO:0043170,GO:0044424,GO:0008152,GO:0071704,GO:0043231,GO:0005488,GO:0044238,GO:0043226,GO:0005515,GO:0043227,GO:0044464,GO:0005623,GO:0005737,GO:0009987,GO:0044267,GO:0071840,GO:0003674,GO:0044444,GO:0005739,GO:0016043,GO:0043024,GO:0019538,GO:0006412,GO:…	cellular biosynthetic process,biosynthetic process,organic substance biosynthetic process,intracellular,cellular macromolecule biosynthetic process,macromolecule biosynthetic process,nucleic acid binding,cellular metabolic process,gene expression,cellular macromolecule metabolic process,intracellular organelle,heterocyclic compound binding,organic cyclic compound binding,macromolecule metabolic p…	--	--
ENSRNOT00000052018	ENSRNOG00000034007	Nr3c2	19:34448288-34752695	1.12992	1.55047	-0.456486	0.00405	0.26658	nuclear receptor subfamily 3, group C, member 2 [Source:RGD Symbol;Acc:3094]	GO:0044249,GO:0009058,GO:1901576,GO:1901362,GO:0005622,GO:0034645,GO:0019438,GO:0009059,GO:0018130,GO:0034654,GO:0006351,GO:0003676,GO:0044271,GO:0044237,GO:0032774,GO:0010467,GO:0031326,GO:0009889,GO:0006355,GO:2001141,GO:1901360,GO:0006725,GO:0016070,GO:0044260,GO:2000112,GO:0051252,GO:0006139,GO:0031323,GO:0046483,GO:0080090,GO:0060255,GO:0010556,GO:0090304,GO:0051171,GO:0019219,GO:0010468,GO:…	cellular biosynthetic process,biosynthetic process,organic substance biosynthetic process,organic cyclic compound biosynthetic process,intracellular,cellular macromolecule biosynthetic process,aromatic compound biosynthetic process,macromolecule biosynthetic process,heterocycle biosynthetic process,nucleobase-containing compound biosynthetic process,transcription, DNA-dependent,nucleic acid bindi…	rno04960	Aldosterone-regulated sodium reabsorption
ENSRNOT00000015036	ENSRNOG00000010827	Ptbp2	2:223262851-223322585	17.3045	20.6822	-0.25724	0.0029	0.223263	polypyrimidine tract binding protein 2 [Source:RGD Symbol;Acc:1359267]	GO:0005622,GO:0003676,GO:0044237,GO:0010467,GO:1901360,GO:0006725,GO:0016070,GO:0044260,GO:0051252,GO:0006139,GO:0031323,GO:0046483,GO:0080090,GO:0060255,GO:0090304,GO:0051171,GO:0019219,GO:0010468,GO:0034641,GO:0043229,GO:0019222,GO:1901363,GO:0097159,GO:0043170,GO:0006807,GO:0044424,GO:0008152,GO:0071704,GO:0043231,GO:0005488,GO:0044238,GO:0005634,GO:0043226,GO:0005515,GO:0043227,GO:0051253,GO:…	intracellular,nucleic acid binding,cellular metabolic process,gene expression,organic cyclic compound metabolic process,cellular aromatic compound metabolic process,RNA metabolic process,cellular macromolecule metabolic process,regulation of RNA metabolic process,nucleobase-containing compound metabolic process,regulation of cellular metabolic process,heterocycle metabolic process,regulation of p…	--	--
ENSRNOT00000019555	ENSRNOG00000013930	Rnf4	14:81660353-81679082	123.141	100.127	0.298475	0.02725	0.667557	ring finger protein 4 [Source:RGD Symbol;Acc:3583]	GO:0044249,GO:0009058,GO:1901576,GO:1901362,GO:0005622,GO:0034645,GO:0019438,GO:0009059,GO:0018130,GO:0034654,GO:0006351,GO:0003676,GO:0044271,GO:0044237,GO:0032774,GO:0010467,GO:0031326,GO:0009889,GO:0006355,GO:2001141,GO:1901360,GO:0006725,GO:0016070,GO:0044260,GO:2000112,GO:0051252,GO:0006139,GO:0031323,GO:0046483,GO:0080090,GO:0060255,GO:0010556,GO:0090304,GO:0051171,GO:0019219,GO:0010468,GO:…	cellular biosynthetic process,biosynthetic process,organic substance biosynthetic process,organic cyclic compound biosynthetic process,intracellular,cellular macromolecule biosynthetic process,aromatic compound biosynthetic process,macromolecule biosynthetic process,heterocycle biosynthetic process,nucleobase-containing compound biosynthetic process,transcription, DNA-dependent,nucleic acid bindi…	--	--
ENSRNOT00000028438	ENSRNOG00000020941	Psenen	1:89016095-89017290	91.3204	102.838	-0.171371	0.0474	0.817525	presenilin enhancer gamma secretase subunit [Source:RGD Symbol;Acc:1312037]	GO:0005622,GO:0044237,GO:0044260,GO:0043229,GO:0043170,GO:0044424,GO:0008152,GO:0071704,GO:0043231,GO:0005488,GO:0044238,GO:0043226,GO:0005515,GO:0043227,GO:0007219,GO:0044446,GO:0044422,GO:0044464,GO:0005623,GO:0005737,GO:0009987,GO:0044267,GO:0003674,GO:0044444,GO:0050794,GO:0019538,GO:0008150,GO:0050789,GO:0032991,GO:0031090,GO:0070765,GO:0065007,GO:0007220,GO:0012505,GO:0044699,GO:0005575,GO:…	intracellular,cellular metabolic process,cellular macromolecule metabolic process,intracellular organelle,macromolecule metabolic process,intracellular part,metabolic process,organic substance metabolic process,intracellular membrane-bounded organelle,binding,primary metabolic process,organelle,protein binding,membrane-bounded organelle,Notch signaling pathway,intracellular organelle part,organel…	rno04330,rno05010	Notch signaling pathway,Alzheimer's disease
ENSRNOT00000058111	ENSRNOG00000013747	Sh3bp2	14:81435448-81472952	6.57965	5.63582	0.223383	0.01945	0.581543	SH3-domain binding protein 2 [Source:RGD Symbol;Acc:1310588]	GO:0005488,GO:0005515,GO:0003674,GO:0008150,GO:0005575	binding,protein binding,molecular_function,biological_process,cellular_component	rno04650	Natural killer cell mediated cytotoxicity
ENSRNOT00000025683	ENSRNOG00000018988	Ing5	9:100932544-100952416	12.1511	10.3375	0.233207	0.0072	0.369626	inhibitor of growth family, member 5 [Source:RGD Symbol;Acc:1307908]	GO:0044249,GO:0009058,GO:1901576,GO:1901362,GO:0005622,GO:0034645,GO:0019438,GO:0009059,GO:0018130,GO:0034654,GO:0006351,GO:0044271,GO:0044237,GO:0032774,GO:0010467,GO:0031326,GO:0009889,GO:0006355,GO:2001141,GO:1901360,GO:0006725,GO:0016070,GO:0044260,GO:2000112,GO:0051252,GO:0006139,GO:0031323,GO:0046483,GO:0080090,GO:0060255,GO:0010556,GO:0090304,GO:0051171,GO:0019219,GO:0010468,GO:0034641,GO:…	cellular biosynthetic process,biosynthetic process,organic substance biosynthetic process,organic cyclic compound biosynthetic process,intracellular,cellular macromolecule biosynthetic process,aromatic compound biosynthetic process,macromolecule biosynthetic process,heterocycle biosynthetic process,nucleobase-containing compound biosynthetic process,transcription, DNA-dependent,cellular nitrogen …	--	--
ENSRNOT00000014126	ENSRNOG00000010325	Ptger3	2:263895240-263979698	11.5025	14.0204	-0.28558	0.0363	0.746228	prostaglandin E receptor 3 [Source:RGD Symbol;Acc:3435]	GO:0009987,GO:0003674,GO:0050794,GO:0008150,GO:0050789,GO:0004954,GO:0004953,GO:0004957,GO:0065007,GO:0044699,GO:0005575,GO:0004955,GO:0044763,GO:0051716,GO:0050896,GO:0007154,GO:0044700,GO:0023052,GO:0007165,GO:0007166,GO:0016020,GO:0004888,GO:0004930,GO:0007186,GO:0038023,GO:0004871,GO:0060089,GO:0004872,GO:0044425,GO:0031224,GO:0016021	cellular process,molecular_function,regulation of cellular process,biological_process,regulation of biological process,prostanoid receptor activity,icosanoid receptor activity,prostaglandin E receptor activity,biological regulation,single-organism process,cellular_component,prostaglandin receptor activity,single-organism cellular process,cellular response to stimulus,response to stimulus,cell com…	rno04024,rno04020,rno04080	cAMP signaling pathway,Calcium signaling pathway,Neuroactive ligand-receptor interaction
ENSRNOT00000086425	ENSRNOG00000020086	Aar2	3:152626756-152649609	0.930198	1.72004	-0.886832	0.0372	0.752007	AAR2 splicing factor homolog [Source:RGD Symbol;Acc:1311066]	GO:0044237,GO:0010467,GO:1901360,GO:0006725,GO:0016070,GO:0044260,GO:0006139,GO:0046483,GO:0090304,GO:0034641,GO:0043170,GO:0006807,GO:0008152,GO:0071704,GO:0044238,GO:0009987,GO:0071840,GO:0003674,GO:0044085,GO:0016043,GO:0022613,GO:0022607,GO:0000244,GO:0043933,GO:0008150,GO:0065003,GO:0034622,GO:0006396,GO:0000387,GO:0008380,GO:0000377,GO:0000398,GO:0000375,GO:0071826,GO:0022618,GO:0006397,GO:…	cellular metabolic process,gene expression,organic cyclic compound metabolic process,cellular aromatic compound metabolic process,RNA metabolic process,cellular macromolecule metabolic process,nucleobase-containing compound metabolic process,heterocycle metabolic process,nucleic acid metabolic process,cellular nitrogen compound metabolic process,macromolecule metabolic process,nitrogen compound m…	--	--
ENSRNOT00000041328	ENSRNOG00000030963	AABR07049305.1	5:115649045-115650340	557.699	653.253	-0.228156	0.00475	0.292261	--	GO:0044237,GO:1901363,GO:0097159,GO:0008152,GO:0071704,GO:0005488,GO:0044238,GO:0006006,GO:0006091,GO:0009987,GO:0019318,GO:0003674,GO:0005996,GO:0044724,GO:0016052,GO:0044723,GO:0044710,GO:0050661,GO:0004365,GO:0008150,GO:0006007,GO:0019320,GO:0046365,GO:0055114,GO:0005975,GO:0050662,GO:0006096,GO:0016491,GO:0048037,GO:0051287,GO:0009056,GO:0016903,GO:0016620,GO:1901575,GO:0003824,GO:0000166,GO:…	cellular metabolic process,heterocyclic compound binding,organic cyclic compound binding,metabolic process,organic substance metabolic process,binding,primary metabolic process,glucose metabolic process,generation of precursor metabolites and energy,cellular process,hexose metabolic process,molecular_function,monosaccharide metabolic process,single-organism carbohydrate catabolic process,carbohyd…	rno04066,rno05010,rno01230,rno01200,rno01100,rno00010	HIF-1 signaling pathway,Alzheimer's disease,Biosynthesis of amino acids,Carbon metabolism,Metabolic pathways,Glycolysis / Gluconeogenesis
ENSRNOT00000077137	ENSRNOG00000055178	AABR07058124.3	7:101138548-101138860	23.6204	36.7231	-0.636655	0.0023	0.194764	--	--	--	--	--
ENSRNOT00000077134	ENSRNOG00000051922	Samd9l	4:31229912-31299132	1.1801	1.52304	-0.368042	0.0037	0.256951	sterile alpha motif domain containing 9-like [Source:MGI Symbol;Acc:MGI:1343184]	--	--	--	--
ENSRNOT00000038312	ENSRNOG00000021420	Tirap	8:36385352-36388224	5.64321	4.14742	0.444303	0.01205	0.479502	toll-interleukin 1 receptor (TIR) domain-containing adaptor protein [Source:RGD Symbol;Acc:1595496]	GO:0044249,GO:0009058,GO:1901576,GO:1901362,GO:0005622,GO:0034645,GO:0019438,GO:0009059,GO:0018130,GO:0034654,GO:0006351,GO:0044271,GO:0044237,GO:0032774,GO:0010467,GO:0031326,GO:0009889,GO:0006355,GO:2001141,GO:1901360,GO:0006725,GO:0016070,GO:0044260,GO:2000112,GO:0051252,GO:0006139,GO:0031323,GO:0046483,GO:0080090,GO:0060255,GO:0010556,GO:0090304,GO:0051171,GO:0019219,GO:0010468,GO:0034641,GO:…	cellular biosynthetic process,biosynthetic process,organic substance biosynthetic process,organic cyclic compound biosynthetic process,intracellular,cellular macromolecule biosynthetic process,aromatic compound biosynthetic process,macromolecule biosynthetic process,heterocycle biosynthetic process,nucleobase-containing compound biosynthetic process,transcription, DNA-dependent,cellular nitrogen …	rno05161,rno04064,rno05152,rno05133,rno04620	Hepatitis B,NF-kappa B signaling pathway,Tuberculosis,Pertussis,Toll-like receptor signaling pathway
ENSRNOT00000000794	ENSRNOG00000000641	LOC100363472	20:22728207-22746474	9.68679	7.7944	0.31358	0.00245	0.201184	nuclear receptor-binding factor 2-like [Source:RGD Symbol;Acc:2322973]	GO:0005622,GO:0044237,GO:0031323,GO:0080090,GO:0019222,GO:0044424,GO:0008152,GO:0071704,GO:0005488,GO:0044238,GO:0005515,GO:0044464,GO:0006796,GO:0005623,GO:0006793,GO:0005737,GO:0033554,GO:0016310,GO:0009987,GO:0006950,GO:0003674,GO:0044444,GO:0005829,GO:0044445,GO:0034976,GO:0043549,GO:0065009,GO:0050794,GO:0006629,GO:0019220,GO:0051174,GO:0051338,GO:0044710,GO:0006914,GO:0019216,GO:0042325,GO:…	intracellular,cellular metabolic process,regulation of cellular metabolic process,regulation of primary metabolic process,regulation of metabolic process,intracellular part,metabolic process,organic substance metabolic process,binding,primary metabolic process,protein binding,cell part,phosphate-containing compound metabolic process,cell,phosphorus metabolic process,cytoplasm,cellular response to…	--	--
ENSRNOT00000071494	ENSRNOG00000046505	Bend3	20:48248454-48268147	7.2507	6.3434	0.192865	0.0268	0.66282	BEN domain containing 3 [Source:RGD Symbol;Acc:1596570]	GO:0044249,GO:0009058,GO:1901576,GO:1901362,GO:0005622,GO:0034645,GO:0019438,GO:0009059,GO:0018130,GO:0034654,GO:0006351,GO:0003676,GO:0044271,GO:0044237,GO:0032774,GO:0010467,GO:0031326,GO:0009889,GO:0006355,GO:2001141,GO:1901360,GO:0006725,GO:0016070,GO:0044260,GO:2000112,GO:0051252,GO:0006139,GO:0031323,GO:0046483,GO:0080090,GO:0060255,GO:0010556,GO:0090304,GO:0051171,GO:0019219,GO:0010468,GO:…	cellular biosynthetic process,biosynthetic process,organic substance biosynthetic process,organic cyclic compound biosynthetic process,intracellular,cellular macromolecule biosynthetic process,aromatic compound biosynthetic process,macromolecule biosynthetic process,heterocycle biosynthetic process,nucleobase-containing compound biosynthetic process,transcription, DNA-dependent,nucleic acid bindi…	--	--
ENSRNOT00000021403	ENSRNOG00000015416	Nabp1	9:55050202-55057658	10.6847	9.09936	0.231708	0.01085	0.452849	nucleic acid binding protein 1 [Source:RGD Symbol;Acc:1306658]	GO:0005622,GO:0003676,GO:0044237,GO:1901360,GO:0006725,GO:0044260,GO:0006139,GO:0046483,GO:0090304,GO:0034641,GO:0043229,GO:1901363,GO:0097159,GO:0043170,GO:0006807,GO:0044424,GO:0008152,GO:0071704,GO:0043231,GO:0005488,GO:0044238,GO:0005634,GO:0003677,GO:0043226,GO:0005515,GO:0043227,GO:0048523,GO:0048519,GO:0009628,GO:0044446,GO:0044422,GO:0031981,GO:0043233,GO:0044428,GO:0070013,GO:0031974,GO:…	intracellular,nucleic acid binding,cellular metabolic process,organic cyclic compound metabolic process,cellular aromatic compound metabolic process,cellular macromolecule metabolic process,nucleobase-containing compound metabolic process,heterocycle metabolic process,nucleic acid metabolic process,cellular nitrogen compound metabolic process,intracellular organelle,heterocyclic compound binding,…	--	--
ENSRNOT00000061201	ENSRNOG00000006641	Dbh	3:5709235-5731898	8.42517	10.6753	-0.341503	0.03345	0.723671	dopamine beta-hydroxylase [Source:RGD Symbol;Acc:2489]	GO:0044249,GO:0009058,GO:1901576,GO:1901362,GO:0005622,GO:0019438,GO:0044237,GO:1901360,GO:0006725,GO:0043229,GO:0006807,GO:0044424,GO:0008152,GO:0071704,GO:0043231,GO:0005488,GO:0043226,GO:0043227,GO:1901698,GO:0046872,GO:0043169,GO:0097305,GO:0010941,GO:0010243,GO:0048518,GO:0008219,GO:0016265,GO:0042981,GO:0006915,GO:0009628,GO:1901700,GO:0043067,GO:0044446,GO:0012501,GO:0009416,GO:0044422,GO:…	cellular biosynthetic process,biosynthetic process,organic substance biosynthetic process,organic cyclic compound biosynthetic process,intracellular,aromatic compound biosynthetic process,cellular metabolic process,organic cyclic compound metabolic process,cellular aromatic compound metabolic process,intracellular organelle,nitrogen compound metabolic process,intracellular part,metabolic process,…	rno01100,rno00350	Metabolic pathways,Tyrosine metabolism
ENSRNOT00000056603	ENSRNOG00000037406	RGD1564171	2:189413965-189417000	1.50011	2.44482	-0.704659	0.02305	0.629019	RGD1564171 [Source:RGD Symbol;Acc:1564171]	GO:0005488,GO:0005515,GO:0003674	binding,protein binding,molecular_function	--	--
ENSRNOT00000011845	ENSRNOG00000008930	Tnfsf15	5:79553741-79570073	1.30424	0.801238	0.702906	0.0198	0.586191	tumor necrosis factor superfamily member 15 [Source:RGD Symbol;Acc:628735]	GO:0044237,GO:0044260,GO:0031323,GO:0080090,GO:0060255,GO:0019222,GO:0043170,GO:0008152,GO:0071704,GO:0005488,GO:0044238,GO:0005515,GO:0031325,GO:0009893,GO:0010941,GO:0048518,GO:0008219,GO:0016265,GO:0042981,GO:0006915,GO:0043067,GO:0048522,GO:0012501,GO:0044464,GO:0006796,GO:0010604,GO:0005623,GO:0006793,GO:0016310,GO:0009987,GO:0035556,GO:2000116,GO:0043412,GO:0043281,GO:0044267,GO:0007250,GO:…	cellular metabolic process,cellular macromolecule metabolic process,regulation of cellular metabolic process,regulation of primary metabolic process,regulation of macromolecule metabolic process,regulation of metabolic process,macromolecule metabolic process,metabolic process,organic substance metabolic process,binding,primary metabolic process,protein binding,positive regulation of cellular meta…	rno04060	Cytokine-cytokine receptor interaction
ENSRNOT00000011849	ENSRNOG00000008857	Adamts10	7:18409146-18439012	2.27047	1.47347	0.623776	0.0115	0.468091	ADAM metallopeptidase with thrombospondin type 1 motif, 10 [Source:RGD Symbol;Acc:1598320]	GO:0043170,GO:0008152,GO:0071704,GO:0005488,GO:0044238,GO:0046872,GO:0043169,GO:0043167,GO:0003674,GO:0019538,GO:0008150,GO:0008270,GO:0046914,GO:0005575,GO:0004222,GO:0003824,GO:0006508,GO:0008237,GO:0005578,GO:0031012,GO:0004175,GO:0070011,GO:0008233,GO:0016787,GO:0044421,GO:0005576	macromolecule metabolic process,metabolic process,organic substance metabolic process,binding,primary metabolic process,metal ion binding,cation binding,ion binding,molecular_function,protein metabolic process,biological_process,zinc ion binding,transition metal ion binding,cellular_component,metalloendopeptidase activity,catalytic activity,proteolysis,metallopeptidase activity,proteinaceous extr…	--	--
ENSRNOT00000007825	ENSRNOG00000005794	Slc10a1	6:104617729-104631355	0.58955	1.04512	-0.825978	0.0023	0.194764	solute carrier family 10 member 1 [Source:RGD Symbol;Acc:3681]	GO:0044464,GO:0005623,GO:0009987,GO:0015718,GO:0008028,GO:0003674,GO:0015077,GO:0015849,GO:0046942,GO:0008508,GO:0015370,GO:0015293,GO:0015081,GO:0015711,GO:0022890,GO:0008324,GO:0008150,GO:0005343,GO:0015125,GO:0046943,GO:0006812,GO:0005342,GO:0071702,GO:0015294,GO:0008514,GO:0015291,GO:0015721,GO:0046873,GO:0006811,GO:0015075,GO:0015672,GO:0006820,GO:0006814,GO:0022891,GO:0044699,GO:0030001,GO:…	cell part,cell,cellular process,monocarboxylic acid transport,monocarboxylic acid transmembrane transporter activity,molecular_function,monovalent inorganic cation transmembrane transporter activity,organic acid transport,carboxylic acid transport,bile acid:sodium symporter activity,solute:sodium symporter activity,symporter activity,sodium ion transmembrane transporter activity,organic anion tra…	rno04976	Bile secretion
ENSRNOT00000003674	ENSRNOG00000002721	Ndufb4	11:65960276-65966898	389.059	436.866	-0.167204	0.0407	0.77851	NADH:ubiquinone oxidoreductase subunit B4 [Source:RGD Symbol;Acc:1307072]	GO:0005622,GO:0043229,GO:0044424,GO:0008152,GO:0043231,GO:0043226,GO:0043227,GO:0044464,GO:0005623,GO:0005737,GO:0008137,GO:0050136,GO:0003954,GO:0003674,GO:0044444,GO:0005739,GO:0016655,GO:0044710,GO:0008150,GO:0055114,GO:0016651,GO:0016491,GO:0005575,GO:0003824,GO:0016020,GO:0044425,GO:0031224,GO:0016021	intracellular,intracellular organelle,intracellular part,metabolic process,intracellular membrane-bounded organelle,organelle,membrane-bounded organelle,cell part,cell,cytoplasm,NADH dehydrogenase (ubiquinone) activity,NADH dehydrogenase (quinone) activity,NADH dehydrogenase activity,molecular_function,cytoplasmic part,mitochondrion,oxidoreductase activity, acting on NAD(P)H, quinone or similar c…	rno00190,rno05012,rno04932,rno05016,rno05010,rno01100	Oxidative phosphorylation,Parkinson's disease,Non-alcoholic fatty liver disease (NAFLD),Huntington's disease,Alzheimer's disease,Metabolic pathways
ENSRNOT00000029628	ENSRNOG00000013391	Sorbs2	16:49626204-49820235	1.25465	1.5245	-0.281051	0.01265	0.489375	sorbin and SH3 domain containing 2 [Source:RGD Symbol;Acc:620061]	GO:0005488,GO:0005515,GO:0046872,GO:0043169,GO:0009987,GO:0071840,GO:0043167,GO:0003674,GO:0016043,GO:0043933,GO:0008150,GO:0007015,GO:0071822,GO:0030036,GO:0007155,GO:0030029,GO:0006996,GO:0022610,GO:0040011,GO:0044699,GO:0044763,GO:0016477,GO:0007010,GO:0048870,GO:0051674,GO:0006928,GO:0051179	binding,protein binding,metal ion binding,cation binding,cellular process,cellular component organization or biogenesis,ion binding,molecular_function,cellular component organization,macromolecular complex subunit organization,biological_process,actin filament organization,protein complex subunit organization,actin cytoskeleton organization,cell adhesion,actin filament-based process,organelle org…	--	--
ENSRNOT00000090239	ENSRNOG00000058938	Camkv	8:116715754-116730061	1.70254	1.40114	0.28109	0.02795	0.67435	CaM kinase-like vesicle-associated [Source:RGD Symbol;Acc:621488]	GO:0044237,GO:0044260,GO:1901363,GO:0097159,GO:0043170,GO:0008152,GO:0071704,GO:0005488,GO:0044238,GO:0006796,GO:0006793,GO:0016310,GO:0009987,GO:0043412,GO:0044267,GO:0006464,GO:0036211,GO:0043167,GO:0003674,GO:0006468,GO:0004672,GO:0016301,GO:0016773,GO:0019538,GO:0016772,GO:0016740,GO:0008150,GO:0032559,GO:0003824,GO:0030554,GO:0000166,GO:1901265,GO:0005524,GO:0036094,GO:0032553,GO:0032555,GO:…	cellular metabolic process,cellular macromolecule metabolic process,heterocyclic compound binding,organic cyclic compound binding,macromolecule metabolic process,metabolic process,organic substance metabolic process,binding,primary metabolic process,phosphate-containing compound metabolic process,phosphorus metabolic process,phosphorylation,cellular process,macromolecule modification,cellular pro…	--	--
ENSRNOT00000016578	ENSRNOG00000012284	Khdrbs2	9:39539529-40008680	0.894856	1.18857	-0.4095	0.0455	0.806868	KH domain containing, RNA binding, signal transduction associated 2 [Source:RGD Symbol;Acc:621738]	GO:0044249,GO:0009058,GO:1901576,GO:1901362,GO:0005622,GO:0034645,GO:0019438,GO:0009059,GO:0018130,GO:0034654,GO:0006351,GO:0003676,GO:0044271,GO:0044237,GO:0032774,GO:0010467,GO:0031326,GO:0009889,GO:0006355,GO:2001141,GO:1901360,GO:0006725,GO:0016070,GO:0044260,GO:2000112,GO:0051252,GO:0006139,GO:0031323,GO:0046483,GO:0080090,GO:0060255,GO:0010556,GO:0090304,GO:0051171,GO:0019219,GO:0010468,GO:…	cellular biosynthetic process,biosynthetic process,organic substance biosynthetic process,organic cyclic compound biosynthetic process,intracellular,cellular macromolecule biosynthetic process,aromatic compound biosynthetic process,macromolecule biosynthetic process,heterocycle biosynthetic process,nucleobase-containing compound biosynthetic process,transcription, DNA-dependent,nucleic acid bindi…	--	--
ENSRNOT00000089478	ENSRNOG00000028362	Unc80	9:73493026-73529120	4.31293	5.4104	-0.327069	0.00625	0.340175	unc-80 homolog, NALCN activator [Source:RGD Symbol;Acc:1309976]	--	--	--	--
ENSRNOT00000034421	ENSRNOG00000016112	Cd274	1:247519938-247537943	1.29865	0.973033	0.416449	0.03545	0.740932	CD274 molecule [Source:RGD Symbol;Acc:1566211]	GO:0005488,GO:0043226,GO:0005515,GO:0043227,GO:0048523,GO:0048519,GO:0048518,GO:0048522,GO:0044464,GO:0005623,GO:0010033,GO:0051239,GO:0042127,GO:0009987,GO:0008283,GO:0003674,GO:0008285,GO:0051049,GO:0050794,GO:0051241,GO:0001818,GO:0008284,GO:0032879,GO:0008150,GO:0070201,GO:0050789,GO:2001181,GO:0001817,GO:0032693,GO:0032940,GO:0051050,GO:0060341,GO:0034097,GO:2000147,GO:0051223,GO:0046903,GO:…	binding,organelle,protein binding,membrane-bounded organelle,negative regulation of cellular process,negative regulation of biological process,positive regulation of biological process,positive regulation of cellular process,cell part,cell,response to organic substance,regulation of multicellular organismal process,regulation of cell proliferation,cellular process,cell proliferation,molecular_fun…	rno04514	Cell adhesion molecules (CAMs)
ENSRNOT00000038939	ENSRNOG00000028430	LOC257650	10:86223335-86236886	2.55519	2.01315	0.343971	0.0189	0.575085	hippyragranin [Source:RGD Symbol;Acc:727791]	--	--	--	--
ENSRNOT00000026470	ENSRNOG00000019568	Jund	16:20485028-20486707	219.442	188.531	0.21904	0.00615	0.337612	JunD proto-oncogene, AP-1 transcription factor subunit [Source:RGD Symbol;Acc:2945]	GO:0044249,GO:0009058,GO:1901576,GO:1901362,GO:0005622,GO:0034645,GO:0019438,GO:0009059,GO:0018130,GO:0034654,GO:0006351,GO:0003676,GO:0044271,GO:0044237,GO:0032774,GO:0010467,GO:0031326,GO:0009889,GO:0006355,GO:2001141,GO:1901360,GO:0006725,GO:0016070,GO:0044260,GO:2000112,GO:0051252,GO:0006139,GO:0031323,GO:0046483,GO:0080090,GO:0060255,GO:0010556,GO:0090304,GO:0051171,GO:0019219,GO:0010468,GO:…	cellular biosynthetic process,biosynthetic process,organic substance biosynthetic process,organic cyclic compound biosynthetic process,intracellular,cellular macromolecule biosynthetic process,aromatic compound biosynthetic process,macromolecule biosynthetic process,heterocycle biosynthetic process,nucleobase-containing compound biosynthetic process,transcription, DNA-dependent,nucleic acid bindi…	rno04010,rno04380	MAPK signaling pathway,Osteoclast differentiation
ENSRNOT00000048498	ENSRNOG00000030622	Enox2	X:135918928-136150209	2.2737	2.82208	-0.311717	0.0084	0.39912	ecto-NOX disulfide-thiol exchanger 2 [Source:RGD Symbol;Acc:1563643]	GO:0003676,GO:1901363,GO:0097159,GO:0008152,GO:0005488,GO:0048511,GO:0044464,GO:0005623,GO:0003674,GO:0007624,GO:0044710,GO:0008150,GO:0055114,GO:0016491,GO:0044699,GO:0005575,GO:0044459,GO:0003824,GO:0000166,GO:1901265,GO:0036094,GO:0016667,GO:0015035,GO:0015036,GO:0009897,GO:0009986,GO:0005886,GO:0071944,GO:0016020,GO:0044425	nucleic acid binding,heterocyclic compound binding,organic cyclic compound binding,metabolic process,binding,rhythmic process,cell part,cell,molecular_function,ultradian rhythm,single-organism metabolic process,biological_process,oxidation-reduction process,oxidoreductase activity,single-organism process,cellular_component,plasma membrane part,catalytic activity,nucleotide binding,nucleoside phos…	--	--
ENSRNOT00000020160	ENSRNOG00000014900	Crem	17:57031765-57090888	0.225568	0.770466	-1.77217	0.0432	0.792914	cAMP responsive element modulator [Source:RGD Symbol;Acc:2402]	GO:0044249,GO:0009058,GO:1901576,GO:1901362,GO:0005622,GO:0034645,GO:0019438,GO:0009059,GO:0018130,GO:0034654,GO:0006351,GO:0003676,GO:0044271,GO:0044237,GO:0032774,GO:0010467,GO:0031326,GO:0009889,GO:0006355,GO:2001141,GO:1901360,GO:0006725,GO:0016070,GO:0044260,GO:2000112,GO:0051252,GO:0006139,GO:0031323,GO:0046483,GO:0080090,GO:0060255,GO:0010556,GO:0090304,GO:0051171,GO:0019219,GO:0010468,GO:…	cellular biosynthetic process,biosynthetic process,organic substance biosynthetic process,organic cyclic compound biosynthetic process,intracellular,cellular macromolecule biosynthetic process,aromatic compound biosynthetic process,macromolecule biosynthetic process,heterocycle biosynthetic process,nucleobase-containing compound biosynthetic process,transcription, DNA-dependent,nucleic acid bindi…	rno05166,rno04261	HTLV-I infection,Adrenergic signaling in cardiomyocytes
ENSRNOT00000064931	ENSRNOG00000042869	Usmg5	10:89181179-89198176	975.413	1116.97	-0.195503	0.0257	0.654634	up-regulated during skeletal muscle growth 5 homolog (mouse) [Source:RGD Symbol;Acc:631426]	GO:0005622,GO:0043229,GO:0044424,GO:0043231,GO:0043226,GO:0043227,GO:0044446,GO:0044422,GO:0044464,GO:0005623,GO:0005737,GO:0005743,GO:0031966,GO:0005740,GO:0005753,GO:0044444,GO:0005739,GO:0044429,GO:0019866,GO:0045259,GO:0044455,GO:0031967,GO:0031975,GO:0032991,GO:0031090,GO:0016469,GO:0005575,GO:0043234,GO:0016020,GO:0044425,GO:0031224,GO:0016021	intracellular,intracellular organelle,intracellular part,intracellular membrane-bounded organelle,organelle,membrane-bounded organelle,intracellular organelle part,organelle part,cell part,cell,cytoplasm,mitochondrial inner membrane,mitochondrial membrane,mitochondrial envelope,mitochondrial proton-transporting ATP synthase complex,cytoplasmic part,mitochondrion,mitochondrial part,organelle inner…	--	--
ENSRNOT00000023619	ENSRNOG00000036649	Pwwp2b	1:211582076-211600689	15.4449	13.1832	0.228427	0.00685	0.359832	PWWP domain containing 2B [Source:RGD Symbol;Acc:1307108]	GO:0005622,GO:0043229,GO:0044424,GO:0043231,GO:0005488,GO:0005634,GO:0043226,GO:0005515,GO:0043227,GO:0044446,GO:0044422,GO:0031981,GO:0043233,GO:0044428,GO:0070013,GO:0031974,GO:0044464,GO:0005623,GO:0005654,GO:0003674,GO:0005575	intracellular,intracellular organelle,intracellular part,intracellular membrane-bounded organelle,binding,nucleus,organelle,protein binding,membrane-bounded organelle,intracellular organelle part,organelle part,nuclear lumen,organelle lumen,nuclear part,intracellular organelle lumen,membrane-enclosed lumen,cell part,cell,nucleoplasm,molecular_function,cellular_component	--	--
ENSRNOT00000002310	ENSRNOG00000001701	Cbr3	11:33909438-33917674	23.1607	19.0331	0.283171	0.0018	0.167601	carbonyl reductase 3 [Source:RGD Symbol;Acc:1309728]	GO:0005622,GO:0044237,GO:0043229,GO:1901363,GO:0097159,GO:0044424,GO:0008152,GO:0071704,GO:0043231,GO:0005488,GO:0005634,GO:0043226,GO:0043227,GO:0044446,GO:0044422,GO:0031981,GO:0043233,GO:0044428,GO:0070013,GO:0031974,GO:0044464,GO:0005623,GO:0050890,GO:0005737,GO:0009987,GO:0005654,GO:0000253,GO:0043167,GO:0003674,GO:0044444,GO:0005829,GO:0070402,GO:0042374,GO:0042376,GO:0042378,GO:1901662,GO:…	intracellular,cellular metabolic process,intracellular organelle,heterocyclic compound binding,organic cyclic compound binding,intracellular part,metabolic process,organic substance metabolic process,intracellular membrane-bounded organelle,binding,nucleus,organelle,membrane-bounded organelle,intracellular organelle part,organelle part,nuclear lumen,organelle lumen,nuclear part,intracellular orga…	rno01100,rno00980,rno00590	Metabolic pathways,Metabolism of xenobiotics by cytochrome P450,Arachidonic acid metabolism
ENSRNOT00000010361	ENSRNOG00000006738	Fbxo32	7:98063734-98098268	17.7787	20.8714	-0.231376	0.00645	0.346026	F-box protein 32 [Source:RGD Symbol;Acc:620373]	GO:0005622,GO:0044237,GO:0044260,GO:0043229,GO:0043170,GO:0044424,GO:0008152,GO:0071704,GO:0043231,GO:0005488,GO:0044238,GO:0005634,GO:0043226,GO:0005515,GO:0043227,GO:0097305,GO:0014070,GO:1901700,GO:0044446,GO:0044422,GO:0031981,GO:0009719,GO:0043233,GO:0044428,GO:0070013,GO:0031974,GO:0044464,GO:0071383,GO:0009725,GO:0032870,GO:0005623,GO:0010033,GO:0071495,GO:0048545,GO:0070887,GO:0071407,GO:…	intracellular,cellular metabolic process,cellular macromolecule metabolic process,intracellular organelle,macromolecule metabolic process,intracellular part,metabolic process,organic substance metabolic process,intracellular membrane-bounded organelle,binding,primary metabolic process,nucleus,organelle,protein binding,membrane-bounded organelle,response to alcohol,response to organic cyclic compo…	rno04068	FoxO signaling pathway
ENSRNOT00000006764	ENSRNOG00000004900	Crhr1	10:92191717-92232645	0.576291	0.973755	-0.756762	0.0317	0.70988	corticotropin releasing hormone receptor 1 [Source:RGD Symbol;Acc:61276]	GO:0044249,GO:0009058,GO:1901576,GO:1901362,GO:0005622,GO:0019438,GO:0018130,GO:0034654,GO:0044271,GO:0044237,GO:0031326,GO:0009889,GO:1901360,GO:0006725,GO:0006139,GO:0031323,GO:0046483,GO:0080090,GO:0051171,GO:0019219,GO:0034641,GO:0043229,GO:0019222,GO:0006807,GO:0044424,GO:0008152,GO:0071704,GO:0043231,GO:0005488,GO:0044238,GO:0043226,GO:0005515,GO:0043227,GO:0048523,GO:1901698,GO:0048519,GO:…	cellular biosynthetic process,biosynthetic process,organic substance biosynthetic process,organic cyclic compound biosynthetic process,intracellular,aromatic compound biosynthetic process,heterocycle biosynthetic process,nucleobase-containing compound biosynthetic process,cellular nitrogen compound biosynthetic process,cellular metabolic process,regulation of cellular biosynthetic process,regulat…	rno04080,rno04730	Neuroactive ligand-receptor interaction,Long-term depression
ENSRNOT00000006765	ENSRNOG00000004972	Upp1	14:89314175-89334276	2.17027	1.76974	0.294336	0.0494	0.824664	uridine phosphorylase 1 [Source:RGD Symbol;Acc:1305566]	GO:0044249,GO:0009058,GO:1901576,GO:1901362,GO:0005622,GO:0019438,GO:0018130,GO:0034654,GO:0044271,GO:0044237,GO:1901360,GO:0006725,GO:0006139,GO:0046483,GO:0034641,GO:0006807,GO:0044424,GO:0008152,GO:0071704,GO:0044238,GO:0009991,GO:0044464,GO:0006796,GO:0005623,GO:0031667,GO:0006793,GO:0005737,GO:0009605,GO:0033554,GO:0009987,GO:0006950,GO:0031668,GO:0042149,GO:0009267,GO:0042594,GO:0003674,GO:…	cellular biosynthetic process,biosynthetic process,organic substance biosynthetic process,organic cyclic compound biosynthetic process,intracellular,aromatic compound biosynthetic process,heterocycle biosynthetic process,nucleobase-containing compound biosynthetic process,cellular nitrogen compound biosynthetic process,cellular metabolic process,organic cyclic compound metabolic process,cellular …	rno01100,rno00983,rno00240	Metabolic pathways,Drug metabolism - other enzymes,Pyrimidine metabolism
ENSRNOT00000064542	ENSRNOG00000011157	Jak1	5:119982942-120083904	4.41618	5.39663	-0.28926	0.0014	0.144221	Janus kinase 1 [Source:RGD Symbol;Acc:69056]	GO:0005622,GO:0044237,GO:0044260,GO:0043229,GO:1901363,GO:0097159,GO:0043170,GO:0044424,GO:0008152,GO:0071704,GO:0043231,GO:0005488,GO:0044238,GO:0005634,GO:0043226,GO:0005515,GO:0043227,GO:0032502,GO:0044464,GO:0006796,GO:0005623,GO:0006793,GO:0010033,GO:0070887,GO:0071310,GO:0005737,GO:0042127,GO:0016310,GO:0009987,GO:0030154,GO:0048869,GO:0035556,GO:0006950,GO:0043412,GO:0044267,GO:0008283,GO:…	intracellular,cellular metabolic process,cellular macromolecule metabolic process,intracellular organelle,heterocyclic compound binding,organic cyclic compound binding,macromolecule metabolic process,intracellular part,metabolic process,organic substance metabolic process,intracellular membrane-bounded organelle,binding,primary metabolic process,nucleus,organelle,protein binding,membrane-bounded …	rno05161,rno05203,rno05200,rno05212,rno05166,rno04151,rno04550,rno05162,rno04630,rno04380,rno05160,rno05152,rno05168,rno05145,rno05164,rno05169,rno05140	Hepatitis B,Viral carcinogenesis,Pathways in cancer,Pancreatic cancer,HTLV-I infection,PI3K-Akt signaling pathway,Signaling pathways regulating pluripotency of stem cells,Measles,Jak-STAT signaling pathway,Osteoclast differentiation,Hepatitis C,Tuberculosis,Herpes simplex infection,Toxoplasmosis,Influenza A,Epstein-Barr virus infection,Leishmaniasis
ENSRNOT00000041715	ENSRNOG00000002496	Stxbp5l	11:66316605-66566331	5.48259	6.27509	-0.194777	0.0361	0.745611	syntaxin binding protein 5-like [Source:RGD Symbol;Acc:1311561]	GO:0005622,GO:0044237,GO:1901360,GO:0006725,GO:0006139,GO:0031323,GO:0046483,GO:0080090,GO:0051171,GO:0019219,GO:0034641,GO:0043229,GO:0019222,GO:0006807,GO:0044424,GO:0008152,GO:0071704,GO:0043231,GO:0005488,GO:0044238,GO:0043226,GO:0005515,GO:0043227,GO:0048523,GO:0048519,GO:0048518,GO:0048522,GO:0044464,GO:0006796,GO:0005623,GO:0006793,GO:0005737,GO:0009987,GO:0019899,GO:0003674,GO:0044444,GO:…	intracellular,cellular metabolic process,organic cyclic compound metabolic process,cellular aromatic compound metabolic process,nucleobase-containing compound metabolic process,regulation of cellular metabolic process,heterocycle metabolic process,regulation of primary metabolic process,regulation of nitrogen compound metabolic process,regulation of nucleobase-containing compound metabolic proces…	--	--
ENSRNOT00000013181	ENSRNOG00000009478	RGD1359108	5:50668039-50684409	8.40874	7.0106	0.26235	0.017	0.551953	similar to RIKEN cDNA 3110043O21 [Source:RGD Symbol;Acc:1359108]	GO:0005622,GO:0044237,GO:0043229,GO:0044424,GO:0008152,GO:0043231,GO:0005488,GO:0005634,GO:0043226,GO:0005515,GO:0043227,GO:0044446,GO:0044422,GO:0031981,GO:0043233,GO:0044428,GO:0070013,GO:0031974,GO:0044464,GO:0005623,GO:0005737,GO:0009987,GO:0005654,GO:0019899,GO:0003674,GO:0044444,GO:0017137,GO:0006914,GO:0043228,GO:0043232,GO:0008150,GO:0031267,GO:0017016,GO:0051020,GO:0044248,GO:0045171,GO:…	intracellular,cellular metabolic process,intracellular organelle,intracellular part,metabolic process,intracellular membrane-bounded organelle,binding,nucleus,organelle,protein binding,membrane-bounded organelle,intracellular organelle part,organelle part,nuclear lumen,organelle lumen,nuclear part,intracellular organelle lumen,membrane-enclosed lumen,cell part,cell,cytoplasm,cellular process,nucl…	--	--
ENSRNOT00000001775	ENSRNOG00000001312	Pdgfa	12:17734132-17755285	21.4822	17.9009	0.263109	0.01415	0.509771	platelet derived growth factor subunit A [Source:RGD Symbol;Acc:3282]	GO:0044249,GO:0009058,GO:1901576,GO:0034645,GO:0009059,GO:0044237,GO:0031326,GO:0009889,GO:1901360,GO:0006725,GO:0044260,GO:2000112,GO:0006139,GO:0031323,GO:0046483,GO:0080090,GO:0060255,GO:0010556,GO:0090304,GO:0051171,GO:0019219,GO:0034641,GO:0019222,GO:0043170,GO:0006807,GO:0008152,GO:0071704,GO:0005488,GO:0044238,GO:0031327,GO:0005515,GO:0009890,GO:0048523,GO:0048519,GO:0031324,GO:0009892,GO:…	cellular biosynthetic process,biosynthetic process,organic substance biosynthetic process,cellular macromolecule biosynthetic process,macromolecule biosynthetic process,cellular metabolic process,regulation of cellular biosynthetic process,regulation of biosynthetic process,organic cyclic compound metabolic process,cellular aromatic compound metabolic process,cellular macromolecule metabolic proc…	rno05206,rno05202,rno04010,rno05215,rno05200,rno05166,rno05214,rno04151,rno04014,rno04015,rno04510,rno04540,rno05218,rno04060,rno04810	MicroRNAs in cancer,Transcriptional misregulation in cancer,MAPK signaling pathway,Prostate cancer,Pathways in cancer,HTLV-I infection,Glioma,PI3K-Akt signaling pathway,Ras signaling pathway,Rap1 signaling pathway,Focal adhesion,Gap junction,Melanoma,Cytokine-cytokine receptor interaction,Regulation of actin cytoskeleton
ENSRNOT00000017971	ENSRNOG00000013460	Zfp319	19:10119252-10123232	13.2164	11.7378	0.171167	0.04935	0.824664	zinc finger protein 319 [Source:RGD Symbol;Acc:1306198]	GO:0005622,GO:0003676,GO:0043229,GO:1901363,GO:0097159,GO:0044424,GO:0043231,GO:0005488,GO:0005634,GO:0043226,GO:0043227,GO:0046872,GO:0043169,GO:0044464,GO:0005623,GO:0043167,GO:0003674,GO:0005575	intracellular,nucleic acid binding,intracellular organelle,heterocyclic compound binding,organic cyclic compound binding,intracellular part,intracellular membrane-bounded organelle,binding,nucleus,organelle,membrane-bounded organelle,metal ion binding,cation binding,cell part,cell,ion binding,molecular_function,cellular_component	--	--
ENSRNOT00000017972	ENSRNOG00000012944	Casp9	5:160355832-160373778	6.38032	5.24376	0.283027	0.0368	0.74979	caspase 9 [Source:RGD Symbol;Acc:61867]	GO:0005622,GO:0043229,GO:0019222,GO:0043170,GO:0044424,GO:0008152,GO:0071704,GO:0043231,GO:0005488,GO:0044238,GO:0005634,GO:0043226,GO:0005515,GO:0043227,GO:0097305,GO:0032502,GO:0010941,GO:0014070,GO:0048518,GO:0008219,GO:0016265,GO:0042981,GO:0006915,GO:0009628,GO:1901700,GO:0043067,GO:0048522,GO:0012501,GO:0009416,GO:0009719,GO:0097193,GO:0044464,GO:0010035,GO:0071383,GO:0009725,GO:0010942,GO:…	intracellular,intracellular organelle,regulation of metabolic process,macromolecule metabolic process,intracellular part,metabolic process,organic substance metabolic process,intracellular membrane-bounded organelle,binding,primary metabolic process,nucleus,organelle,protein binding,membrane-bounded organelle,response to alcohol,developmental process,regulation of cell death,response to organic c…	rno05012,rno05222,rno05161,rno05215,rno05200,rno04115,rno05016,rno05010,rno05212,rno04210,rno04151,rno04370,rno05210,rno05223,rno05014,rno05152,rno05213,rno05145,rno05134,rno04919,rno05164,rno05416	Parkinson's disease,Small cell lung cancer,Hepatitis B,Prostate cancer,Pathways in cancer,p53 signaling pathway,Huntington's disease,Alzheimer's disease,Pancreatic cancer,Apoptosis,PI3K-Akt signaling pathway,VEGF signaling pathway,Colorectal cancer,Non-small cell lung cancer,Amyotrophic lateral sclerosis (ALS),Tuberculosis,Endometrial cancer,Toxoplasmosis,Legionellosis,Thyroid hormone signaling p…
ENSRNOT00000004854	ENSRNOG00000003643	Tab3	X:54062934-54086339	17.5165	20.2474	-0.209023	0.01965	0.583822	TGF-beta activated kinase 1/MAP3K7 binding protein 3 [Source:RGD Symbol;Acc:1594527]	GO:0005622,GO:0043229,GO:0044424,GO:0043231,GO:0005488,GO:0005634,GO:0043226,GO:0005515,GO:0043227,GO:0046872,GO:0043169,GO:0044446,GO:0044422,GO:0031981,GO:0043233,GO:0044428,GO:0070013,GO:0031974,GO:0044464,GO:0005623,GO:0005737,GO:0005654,GO:0043167,GO:0003674,GO:0008270,GO:0046914,GO:0005575,GO:0031982,GO:0070062,GO:0043230,GO:0065010,GO:0031988,GO:0044421,GO:0005576	intracellular,intracellular organelle,intracellular part,intracellular membrane-bounded organelle,binding,nucleus,organelle,protein binding,membrane-bounded organelle,metal ion binding,cation binding,intracellular organelle part,organelle part,nuclear lumen,organelle lumen,nuclear part,intracellular organelle lumen,membrane-enclosed lumen,cell part,cell,cytoplasm,nucleoplasm,ion binding,molecular…	rno04668,rno04064,rno04621	TNF signaling pathway,NF-kappa B signaling pathway,NOD-like receptor signaling pathway
ENSRNOT00000044171	ENSRNOG00000032297	Msmo1	16:26859396-26875973	38.6938	26.1352	0.566104	5e-05	0.011183	methylsterol monooxygenase 1 [Source:RGD Symbol;Acc:620281]	GO:0044249,GO:0009058,GO:1901576,GO:1901362,GO:0005622,GO:0044237,GO:1901360,GO:0043229,GO:0044424,GO:0008152,GO:0071704,GO:0043231,GO:0005488,GO:0044238,GO:0043226,GO:0043227,GO:0046872,GO:0043169,GO:0044446,GO:0044422,GO:0044464,GO:0005623,GO:0005737,GO:0009987,GO:0043167,GO:0003674,GO:0044444,GO:0016125,GO:1901615,GO:0006629,GO:0016126,GO:0044255,GO:0008610,GO:0000254,GO:0008202,GO:0044710,GO:…	cellular biosynthetic process,biosynthetic process,organic substance biosynthetic process,organic cyclic compound biosynthetic process,intracellular,cellular metabolic process,organic cyclic compound metabolic process,intracellular organelle,intracellular part,metabolic process,organic substance metabolic process,intracellular membrane-bounded organelle,binding,primary metabolic process,organelle…	rno00100,rno01100	Steroid biosynthesis,Metabolic pathways
ENSRNOT00000011112	ENSRNOG00000008099	Galnt12	5:62718786-62750145	9.94574	8.19885	0.278658	0.00495	0.299137	polypeptide N-acetylgalactosaminyltransferase 12 [Source:RGD Symbol;Acc:1562001]	GO:0044249,GO:0009058,GO:1901576,GO:0005622,GO:0034645,GO:0009059,GO:0044237,GO:0044260,GO:0043229,GO:0043170,GO:0044424,GO:0008152,GO:0071704,GO:0043231,GO:0005488,GO:0044238,GO:0043226,GO:0043227,GO:0044446,GO:0044422,GO:0044464,GO:0005623,GO:0005737,GO:0009987,GO:0043412,GO:0044267,GO:0006464,GO:0036211,GO:0003674,GO:0044444,GO:0044723,GO:0019538,GO:1901137,GO:0016740,GO:0008150,GO:1901135,GO:…	cellular biosynthetic process,biosynthetic process,organic substance biosynthetic process,intracellular,cellular macromolecule biosynthetic process,macromolecule biosynthetic process,cellular metabolic process,cellular macromolecule metabolic process,intracellular organelle,macromolecule metabolic process,intracellular part,metabolic process,organic substance metabolic process,intracellular membr…	rno01100,rno00512	Metabolic pathways,Mucin type O-Glycan biosynthesis
ENSRNOT00000075279	ENSRNOG00000050843	Mut	9:23298306-23352668	4.83616	5.64769	-0.223799	0.0121	0.480611	methylmalonyl CoA mutase [Source:RGD Symbol;Acc:1587662]	GO:0005622,GO:0044237,GO:0043229,GO:1901363,GO:0097159,GO:0006807,GO:0044424,GO:0008152,GO:0071704,GO:0043231,GO:0005488,GO:0044238,GO:0043226,GO:0043227,GO:0046872,GO:0043169,GO:0032502,GO:0007275,GO:0044464,GO:0005623,GO:0005737,GO:0009987,GO:0043167,GO:0003674,GO:0044444,GO:0005739,GO:0004494,GO:0044710,GO:0008150,GO:0009791,GO:1901564,GO:0044281,GO:0046906,GO:0031419,GO:0044699,GO:0005575,GO:…	intracellular,cellular metabolic process,intracellular organelle,heterocyclic compound binding,organic cyclic compound binding,nitrogen compound metabolic process,intracellular part,metabolic process,organic substance metabolic process,intracellular membrane-bounded organelle,binding,primary metabolic process,organelle,membrane-bounded organelle,metal ion binding,cation binding,developmental proc…	rno00630,rno01200,rno01100,rno00280,rno00640	Glyoxylate and dicarboxylate metabolism,Carbon metabolism,Metabolic pathways,Valine, leucine and isoleucine degradation,Propanoate metabolism
ENSRNOT00000040125	ENSRNOG00000029244	Pcdhb10	18:30487263-30493447	2.84193	3.48824	-0.295626	0.0034	0.243603	protocadherin beta 10 [Source:RGD Symbol;Acc:1308364]	GO:0005488,GO:0046872,GO:0043169,GO:0044464,GO:0005623,GO:0009987,GO:0043167,GO:0003674,GO:0008150,GO:0016337,GO:0007155,GO:0022610,GO:0044699,GO:0005575,GO:0044763,GO:0007156,GO:0005509,GO:0005886,GO:0071944,GO:0016020,GO:0044425,GO:0031224,GO:0016021	binding,metal ion binding,cation binding,cell part,cell,cellular process,ion binding,molecular_function,biological_process,cell-cell adhesion,cell adhesion,biological adhesion,single-organism process,cellular_component,single-organism cellular process,homophilic cell adhesion,calcium ion binding,plasma membrane,cell periphery,membrane,membrane part,intrinsic to membrane,integral to membrane	--	--
ENSRNOT00000034325	ENSRNOG00000007748	Tex15	16:62313262-62373253	2.51124	2.86176	-0.188503	0.02935	0.687633	testis expressed 15 [Source:RGD Symbol;Acc:1311266]	GO:0044237,GO:1901360,GO:0006725,GO:0044260,GO:0006139,GO:0031323,GO:0046483,GO:0080090,GO:0060255,GO:0090304,GO:0051171,GO:0019219,GO:0034641,GO:0019222,GO:0043170,GO:0006807,GO:0008152,GO:0071704,GO:0044238,GO:0032502,GO:0007275,GO:0048856,GO:0048731,GO:0044767,GO:0033554,GO:0009987,GO:0048513,GO:0006950,GO:0071840,GO:0044085,GO:0080135,GO:0007049,GO:0048583,GO:0016043,GO:0048871,GO:0050794,GO:…	cellular metabolic process,organic cyclic compound metabolic process,cellular aromatic compound metabolic process,cellular macromolecule metabolic process,nucleobase-containing compound metabolic process,regulation of cellular metabolic process,heterocycle metabolic process,regulation of primary metabolic process,regulation of macromolecule metabolic process,nucleic acid metabolic process,regulat…	--	--
ENSRNOT00000083876	ENSRNOG00000057347	Cebpb	3:164411511-164425910	127.604	111.212	0.19836	0.0274	0.668665	CCAAT/enhancer binding protein beta [Source:RGD Symbol;Acc:2327]	GO:0044249,GO:0009058,GO:1901576,GO:1901362,GO:0005622,GO:0034645,GO:0019438,GO:0009059,GO:0018130,GO:0034654,GO:0006351,GO:0003676,GO:0044271,GO:0044237,GO:0032774,GO:0010467,GO:0031326,GO:0009889,GO:0006355,GO:2001141,GO:1901360,GO:0006725,GO:0016070,GO:0044260,GO:2000112,GO:0051252,GO:0006139,GO:0031323,GO:0046483,GO:0080090,GO:0060255,GO:0010556,GO:0090304,GO:0051171,GO:0019219,GO:0010468,GO:…	cellular biosynthetic process,biosynthetic process,organic substance biosynthetic process,organic cyclic compound biosynthetic process,intracellular,cellular macromolecule biosynthetic process,aromatic compound biosynthetic process,macromolecule biosynthetic process,heterocycle biosynthetic process,nucleobase-containing compound biosynthetic process,transcription, DNA-dependent,nucleic acid bindi…	rno05202,rno04668,rno05152	Transcriptional misregulation in cancer,TNF signaling pathway,Tuberculosis
ENSRNOT00000000624	ENSRNOG00000000517	Kctd20	20:6205902-6219936	11.2789	15.5527	-0.463542	0.0338	0.726462	potassium channel tetramerization domain containing 20 [Source:RGD Symbol;Acc:1309887]	GO:0005622,GO:0044237,GO:0031323,GO:0019222,GO:0044424,GO:0008152,GO:0005488,GO:0005515,GO:0031325,GO:0009893,GO:0048518,GO:0048522,GO:0044464,GO:0006796,GO:0005623,GO:0006793,GO:0005737,GO:0016310,GO:0009987,GO:0003674,GO:0050794,GO:0019220,GO:0051174,GO:0042325,GO:0008150,GO:0010562,GO:0045937,GO:0050789,GO:0065007,GO:0042327,GO:0005575	intracellular,cellular metabolic process,regulation of cellular metabolic process,regulation of metabolic process,intracellular part,metabolic process,binding,protein binding,positive regulation of cellular metabolic process,positive regulation of metabolic process,positive regulation of biological process,positive regulation of cellular process,cell part,phosphate-containing compound metabolic p…	--	--
ENSRNOT00000065168	ENSRNOG00000004863	Mpped2	3:97721667-97896422	1.71201	2.17513	-0.345415	0.0436	0.794208	metallophosphoesterase domain containing 2 [Source:RGD Symbol;Acc:735060]	GO:0005488,GO:0005515,GO:0046872,GO:0043169,GO:0043167,GO:0003674,GO:0003824,GO:0016787	binding,protein binding,metal ion binding,cation binding,ion binding,molecular_function,catalytic activity,hydrolase activity	--	--
ENSRNOT00000021790	ENSRNOG00000016248	Sox18	3:177177309-177179127	3.39712	2.67629	0.344076	0.013	0.494105	SRY box 18 [Source:RGD Symbol;Acc:1311718]	GO:0044249,GO:0009058,GO:1901576,GO:1901362,GO:0005622,GO:0034645,GO:0019438,GO:0009059,GO:0018130,GO:0034654,GO:0006351,GO:0003676,GO:0044271,GO:0044237,GO:0032774,GO:0010467,GO:0031326,GO:0009889,GO:0006355,GO:2001141,GO:1901360,GO:0006725,GO:0016070,GO:0044260,GO:2000112,GO:0051252,GO:0006139,GO:0031323,GO:0046483,GO:0080090,GO:0060255,GO:0010556,GO:0090304,GO:0051171,GO:0019219,GO:0010468,GO:…	cellular biosynthetic process,biosynthetic process,organic substance biosynthetic process,organic cyclic compound biosynthetic process,intracellular,cellular macromolecule biosynthetic process,aromatic compound biosynthetic process,macromolecule biosynthetic process,heterocycle biosynthetic process,nucleobase-containing compound biosynthetic process,transcription, DNA-dependent,nucleic acid bindi…	--	--
ENSRNOT00000054719	ENSRNOG00000014574	Entpd1	1:259739954-259819494	0.662933	0.468388	0.501161	0.0051	0.30297	ectonucleoside triphosphate diphosphohydrolase 1 [Source:RGD Symbol;Acc:69265]	GO:0003674,GO:0005575,GO:0003824,GO:0016787,GO:0016020,GO:0044425,GO:0031224,GO:0016021	molecular_function,cellular_component,catalytic activity,hydrolase activity,membrane,membrane part,intrinsic to membrane,integral to membrane	rno00240,rno00230,rno05169	Pyrimidine metabolism,Purine metabolism,Epstein-Barr virus infection
ENSRNOT00000085265	ENSRNOG00000052080	Camk2b	14:86208900-86297652	0.988352	1.74688	-0.821684	0.0158	0.535094	calcium/calmodulin-dependent protein kinase II beta [Source:RGD Symbol;Acc:2262]	GO:0044237,GO:0044260,GO:1901363,GO:0097159,GO:0043170,GO:0008152,GO:0071704,GO:0005488,GO:0044238,GO:0005515,GO:0046983,GO:0006796,GO:0006793,GO:0016310,GO:0009987,GO:0043412,GO:0044267,GO:0006464,GO:0036211,GO:0043167,GO:0003674,GO:0006468,GO:0004672,GO:0016301,GO:0046777,GO:0016773,GO:0019538,GO:0042803,GO:0016772,GO:0016740,GO:0005516,GO:0008150,GO:0042802,GO:0004674,GO:0004683,GO:0032559,GO:…	cellular metabolic process,cellular macromolecule metabolic process,heterocyclic compound binding,organic cyclic compound binding,macromolecule metabolic process,metabolic process,organic substance metabolic process,binding,primary metabolic process,protein binding,protein dimerization activity,phosphate-containing compound metabolic process,phosphorus metabolic process,phosphorylation,cellular p…	rno05031,rno04066,rno04725,rno05214,rno04261,rno04722,rno04310,rno04720,rno04916,rno04024,rno04020,rno05152,rno04911,rno04921,rno04012,rno04728,rno04713,rno05205,rno04114,rno04750,rno04971,rno04912,rno04740	Amphetamine addiction,HIF-1 signaling pathway,Cholinergic synapse,Glioma,Adrenergic signaling in cardiomyocytes,Neurotrophin signaling pathway,Wnt signaling pathway,Long-term potentiation,Melanogenesis,cAMP signaling pathway,Calcium signaling pathway,Tuberculosis,Insulin secretion,Oxytocin signaling pathway,ErbB signaling pathway,Dopaminergic synapse,Circadian entrainment,Proteoglycans in cancer,…
ENSRNOT00000073546	ENSRNOG00000050370	Vom2r6	1:744615-755645	0.400692	0.607623	-0.600684	0.01965	0.583822	vomeronasal 2 receptor, 6 [Source:RGD Symbol;Acc:1562697]	GO:0044464,GO:0005623,GO:0009987,GO:0003674,GO:0050794,GO:0008150,GO:0050789,GO:0065007,GO:0044699,GO:0005575,GO:0044763,GO:0051716,GO:0050896,GO:0007154,GO:0044700,GO:0023052,GO:0007165,GO:0005886,GO:0071944,GO:0007166,GO:0016020,GO:0004888,GO:0004930,GO:0007186,GO:0038023,GO:0004871,GO:0060089,GO:0004872,GO:0044425,GO:0031224,GO:0016021	cell part,cell,cellular process,molecular_function,regulation of cellular process,biological_process,regulation of biological process,biological regulation,single-organism process,cellular_component,single-organism cellular process,cellular response to stimulus,response to stimulus,cell communication,single organism signaling,signaling,signal transduction,plasma membrane,cell periphery,cell surfa…	--	--
ENSRNOT00000080628	ENSRNOG00000013806	Mplkip	17:49955059-49991059	11.8653	9.77387	0.279746	0.03295	0.719455	M-phase specific PLK1 interacting protein [Source:RGD Symbol;Acc:1584365]	GO:0005622,GO:0043229,GO:0044424,GO:0043231,GO:0005488,GO:0005634,GO:0043226,GO:0005515,GO:0043227,GO:0044446,GO:0044422,GO:0031981,GO:0043233,GO:0044428,GO:0070013,GO:0031974,GO:0044464,GO:0005623,GO:0005737,GO:0005654,GO:0003674,GO:0044444,GO:0043228,GO:0043232,GO:0005813,GO:0005815,GO:0005856,GO:0005575,GO:0005794,GO:0044430,GO:0015630,GO:0030496	intracellular,intracellular organelle,intracellular part,intracellular membrane-bounded organelle,binding,nucleus,organelle,protein binding,membrane-bounded organelle,intracellular organelle part,organelle part,nuclear lumen,organelle lumen,nuclear part,intracellular organelle lumen,membrane-enclosed lumen,cell part,cell,cytoplasm,nucleoplasm,molecular_function,cytoplasmic part,non-membrane-bound…	--	--
ENSRNOT00000061284	ENSRNOG00000039902	Lbh	6:24160225-24181866	22.9664	28.6056	-0.316776	0.03805	0.756502	limb bud and heart development [Source:RGD Symbol;Acc:1584525]	GO:0044249,GO:0009058,GO:1901576,GO:1901362,GO:0005622,GO:0034645,GO:0019438,GO:0009059,GO:0018130,GO:0034654,GO:0006351,GO:0044271,GO:0044237,GO:0032774,GO:0010467,GO:0031326,GO:0009889,GO:0006355,GO:2001141,GO:1901360,GO:0006725,GO:0016070,GO:0044260,GO:2000112,GO:0051252,GO:0006139,GO:0031323,GO:0046483,GO:0080090,GO:0060255,GO:0010556,GO:0090304,GO:0051171,GO:0019219,GO:0010468,GO:0034641,GO:…	cellular biosynthetic process,biosynthetic process,organic substance biosynthetic process,organic cyclic compound biosynthetic process,intracellular,cellular macromolecule biosynthetic process,aromatic compound biosynthetic process,macromolecule biosynthetic process,heterocycle biosynthetic process,nucleobase-containing compound biosynthetic process,transcription, DNA-dependent,cellular nitrogen …	--	--
ENSRNOT00000073957	ENSRNOG00000049908	Fam104b	X:20821461-20833399	30.5555	39.3787	-0.365982	0.02175	0.613744	family with sequence similarity 104, member B [Source:RGD Symbol;Acc:2323310]	--	--	--	--
ENSRNOT00000067271	ENSRNOG00000019368	Scnn1a	4:157836911-157860049	0.592683	0.38883	0.608122	0.00745	0.375878	sodium channel epithelial 1 alpha subunit [Source:RGD Symbol;Acc:3639]	GO:0005622,GO:0043229,GO:0044424,GO:0043231,GO:0005488,GO:0043226,GO:0005515,GO:0043227,GO:0044446,GO:0044422,GO:0044464,GO:0005623,GO:0009987,GO:0003674,GO:0015077,GO:0019904,GO:0060170,GO:0030104,GO:0050891,GO:0015081,GO:0022890,GO:0008324,GO:0008150,GO:0032991,GO:0031090,GO:0042995,GO:0016324,GO:0050699,GO:0006812,GO:0031253,GO:0045177,GO:0050878,GO:0046873,GO:0044463,GO:0065007,GO:0034706,GO:…	intracellular,intracellular organelle,intracellular part,intracellular membrane-bounded organelle,binding,organelle,protein binding,membrane-bounded organelle,intracellular organelle part,organelle part,cell part,cell,cellular process,molecular_function,monovalent inorganic cation transmembrane transporter activity,protein domain specific binding,cilium membrane,water homeostasis,multicellular or…	rno04960,rno04742	Aldosterone-regulated sodium reabsorption,Taste transduction
ENSRNOT00000023451	ENSRNOG00000017448	Exoc3l2	1:80383049-80404290	0.882078	1.27086	-0.526826	0.00205	0.18153	exocyst complex component 3-like 2 [Source:RGD Symbol;Acc:1592539]	GO:0005622,GO:0044424,GO:0005488,GO:0005515,GO:0044464,GO:0005623,GO:0005737,GO:0009987,GO:0003674,GO:0044444,GO:0051601,GO:0000145,GO:0034629,GO:0000149,GO:0008150,GO:0032991,GO:0032940,GO:0046903,GO:0044448,GO:0006887,GO:0044699,GO:0005575,GO:0031503,GO:0044765,GO:0005938,GO:0044763,GO:0051649,GO:0070727,GO:0034613,GO:0016192,GO:0008104,GO:0051641,GO:0033036,GO:0006810,GO:0043234,GO:0051179,GO:…	intracellular,intracellular part,binding,protein binding,cell part,cell,cytoplasm,cellular process,molecular_function,cytoplasmic part,exocyst localization,exocyst,cellular protein complex localization,SNARE binding,biological_process,macromolecular complex,secretion by cell,secretion,cell cortex part,exocytosis,single-organism process,cellular_component,protein complex localization,single-organi…	--	--
ENSRNOT00000006111	ENSRNOG00000004624	Rnd3	3:36642586-36660758	24.4647	21.5625	0.182173	0.03125	0.705583	Rho family GTPase 3 [Source:RGD Symbol;Acc:1359690]	GO:0005622,GO:1901363,GO:0097159,GO:0005488,GO:0043226,GO:0005515,GO:0043227,GO:0044464,GO:0005623,GO:0009987,GO:0035556,GO:0043167,GO:0003674,GO:0050794,GO:0008150,GO:0050789,GO:0065007,GO:0030054,GO:0007264,GO:0044699,GO:0005575,GO:0044763,GO:0005924,GO:0030055,GO:0005925,GO:0005912,GO:0000166,GO:1901265,GO:0070161,GO:0036094,GO:0032561,GO:0019001,GO:0005525,GO:0032553,GO:0032555,GO:0035639,GO:…	intracellular,heterocyclic compound binding,organic cyclic compound binding,binding,organelle,protein binding,membrane-bounded organelle,cell part,cell,cellular process,intracellular signal transduction,ion binding,molecular_function,regulation of cellular process,biological_process,regulation of biological process,biological regulation,cell junction,small GTPase mediated signal transduction,sing…	--	--
ENSRNOT00000023911	ENSRNOG00000017690	Ccsap	19:56617398-56633633	11.0975	8.91428	0.316045	0.00145	0.147412	centriole, cilia and spindle-associated protein [Source:RGD Symbol;Acc:1563235]	GO:0005622,GO:0043229,GO:0044424,GO:0043231,GO:0005488,GO:0043226,GO:0005515,GO:0043227,GO:0032502,GO:0044446,GO:0044422,GO:0007275,GO:0044464,GO:0005623,GO:0048856,GO:0048731,GO:0044767,GO:0005737,GO:0009987,GO:0030154,GO:0048869,GO:0007399,GO:0051726,GO:0071840,GO:0003674,GO:0044444,GO:0044085,GO:0043005,GO:0007049,GO:0030182,GO:0016043,GO:0035869,GO:0048666,GO:0097458,GO:0048699,GO:0050794,GO:…	intracellular,intracellular organelle,intracellular part,intracellular membrane-bounded organelle,binding,organelle,protein binding,membrane-bounded organelle,developmental process,intracellular organelle part,organelle part,multicellular organismal development,cell part,cell,anatomical structure development,system development,single-organism developmental process,cytoplasm,cellular process,cell …	--	--
ENSRNOT00000000013	ENSRNOG00000000012	Tcf15	3:147643249-147649504	1.73648	1.06734	0.702139	0.0116	0.470748	transcription factor 15 [Source:RGD Symbol;Acc:1308464]	GO:0010467,GO:0060255,GO:0010468,GO:0019222,GO:0043170,GO:0008152,GO:0071704,GO:0005488,GO:0005515,GO:0032502,GO:0007275,GO:0009952,GO:0046983,GO:0009887,GO:0048856,GO:0009888,GO:0048731,GO:0036342,GO:0007389,GO:0044767,GO:0009653,GO:0003002,GO:0009987,GO:0030154,GO:0048869,GO:0048513,GO:0007423,GO:0048705,GO:0043583,GO:0009790,GO:0007610,GO:0071840,GO:0035282,GO:0060429,GO:0048646,GO:0003674,GO:…	gene expression,regulation of macromolecule metabolic process,regulation of gene expression,regulation of metabolic process,macromolecule metabolic process,metabolic process,organic substance metabolic process,binding,protein binding,developmental process,multicellular organismal development,anterior/posterior pattern specification,protein dimerization activity,organ morphogenesis,anatomical stru…	--	--
ENSRNOT00000091672	ENSRNOG00000055486	AABR07025316.1	16:33373422-33376382	1.22583	1.69217	-0.465116	0.0042	0.272975	--	--	--	--	--
ENSRNOT00000012606	ENSRNOG00000009076	Ttpal	3:159995063-160013274	11.0069	9.38712	0.229648	0.00915	0.412873	tocopherol (alpha) transfer protein-like [Source:RGD Symbol;Acc:1305754]	GO:0005622,GO:0044464,GO:0005623,GO:0003674,GO:0008150,GO:0005575,GO:0006810,GO:0051179,GO:0051234,GO:0005215,GO:0016020	intracellular,cell part,cell,molecular_function,biological_process,cellular_component,transport,localization,establishment of localization,transporter activity,membrane	--	--
ENSRNOT00000008168	ENSRNOG00000005990	Wdsub1	3:45925007-45955449	7.11918	8.16027	-0.196905	0.0459	0.808204	WD repeat, sterile alpha motif and U-box domain containing 1 [Source:RGD Symbol;Acc:1359296]	GO:0044237,GO:0044260,GO:0043170,GO:0008152,GO:0071704,GO:0044238,GO:0009987,GO:0043412,GO:0044267,GO:0006464,GO:0036211,GO:0003674,GO:0019787,GO:0016881,GO:0004842,GO:0032446,GO:0070647,GO:0019538,GO:0016879,GO:0016874,GO:0016567,GO:0008150,GO:0003824	cellular metabolic process,cellular macromolecule metabolic process,macromolecule metabolic process,metabolic process,organic substance metabolic process,primary metabolic process,cellular process,macromolecule modification,cellular protein metabolic process,cellular protein modification process,protein modification process,molecular_function,small conjugating protein ligase activity,acid-amino a…	--	--
ENSRNOT00000025179	ENSRNOG00000018582	Exosc6	19:43191389-43192208	14.5934	11.6468	0.325385	0.00585	0.328968	exosome component 6 [Source:RGD Symbol;Acc:1309832]	GO:0005622,GO:0044237,GO:0010467,GO:1901360,GO:0006725,GO:0016070,GO:0044260,GO:0006139,GO:0031323,GO:0046483,GO:0080090,GO:0060255,GO:0090304,GO:0051171,GO:0019219,GO:0034641,GO:0043229,GO:0019222,GO:0043170,GO:0006807,GO:0044424,GO:0008152,GO:0071704,GO:0043231,GO:0044238,GO:0005634,GO:0043226,GO:0043227,GO:0031325,GO:0009893,GO:0032502,GO:0045935,GO:0048518,GO:0051173,GO:0048522,GO:0044446,GO:…	intracellular,cellular metabolic process,gene expression,organic cyclic compound metabolic process,cellular aromatic compound metabolic process,RNA metabolic process,cellular macromolecule metabolic process,nucleobase-containing compound metabolic process,regulation of cellular metabolic process,heterocycle metabolic process,regulation of primary metabolic process,regulation of macromolecule meta…	rno03018	RNA degradation
ENSRNOT00000003971	ENSRNOG00000002959	Shroom4	X:16719802-16929907	0.743047	0.885142	-0.252456	0.0495	0.82519	shroom family member 4 [Source:RGD Symbol;Acc:1563434]	GO:0005622,GO:0043229,GO:0044424,GO:0005488,GO:0043226,GO:0005515,GO:0032502,GO:0044446,GO:0044422,GO:0007275,GO:0044464,GO:0007420,GO:0005623,GO:0048856,GO:0048731,GO:0050890,GO:0044767,GO:0005737,GO:0009987,GO:0048513,GO:0007399,GO:0007417,GO:0071840,GO:0003674,GO:0044444,GO:0016043,GO:0051015,GO:0043228,GO:0043232,GO:0043933,GO:0008150,GO:0007015,GO:0016460,GO:0003779,GO:0032991,GO:0001725,GO:…	intracellular,intracellular organelle,intracellular part,binding,organelle,protein binding,developmental process,intracellular organelle part,organelle part,multicellular organismal development,cell part,brain development,cell,anatomical structure development,system development,cognition,single-organism developmental process,cytoplasm,cellular process,organ development,nervous system development,…	--	--
ENSRNOT00000040570	ENSRNOG00000031434	LOC686066	3:8955328-8955538	0	9.59455	-inf	0.00135	0.139867	similar to 60S ribosomal protein L38 [Source:RGD Symbol;Acc:1586630]	GO:0044249,GO:0009058,GO:1901576,GO:0005622,GO:0034645,GO:0009059,GO:0003676,GO:0044237,GO:0010467,GO:0044260,GO:0043229,GO:1901363,GO:0097159,GO:0043170,GO:0044424,GO:0008152,GO:0071704,GO:0005488,GO:0044238,GO:0043226,GO:0044446,GO:0044422,GO:0044464,GO:0005623,GO:0005737,GO:0009987,GO:0044267,GO:0071840,GO:0003674,GO:0044444,GO:0005829,GO:0044445,GO:0022626,GO:0044085,GO:0016043,GO:0005840,GO:…	cellular biosynthetic process,biosynthetic process,organic substance biosynthetic process,intracellular,cellular macromolecule biosynthetic process,macromolecule biosynthetic process,nucleic acid binding,cellular metabolic process,gene expression,cellular macromolecule metabolic process,intracellular organelle,heterocyclic compound binding,organic cyclic compound binding,macromolecule metabolic p…	--	--
ENSRNOT00000035445	ENSRNOG00000025959	Gp1ba	10:57260679-57263546	0.601348	0.82673	-0.459217	0.0255	0.65177	glycoprotein Ib platelet alpha subunit [Source:RGD Symbol;Acc:1310239]	GO:0005622,GO:0044237,GO:0044260,GO:0031323,GO:0080090,GO:0060255,GO:0019222,GO:0043170,GO:0044424,GO:0008152,GO:0071704,GO:0005488,GO:0044238,GO:0043226,GO:0005515,GO:0043227,GO:0048523,GO:0048519,GO:0031324,GO:0009892,GO:0010605,GO:0032502,GO:0044464,GO:0006796,GO:0005623,GO:0006793,GO:0010033,GO:0070887,GO:0048856,GO:0051239,GO:0044767,GO:0071310,GO:0005737,GO:0009605,GO:0009653,GO:0016310,GO:…	intracellular,cellular metabolic process,cellular macromolecule metabolic process,regulation of cellular metabolic process,regulation of primary metabolic process,regulation of macromolecule metabolic process,regulation of metabolic process,macromolecule metabolic process,intracellular part,metabolic process,organic substance metabolic process,binding,primary metabolic process,organelle,protein b…	rno04512,rno04611,rno04640	ECM-receptor interaction,Platelet activation,Hematopoietic cell lineage
[truncated: 771 more rows]
