# Supplementary material for: Differentially expressed long noncoding RNAs and mRNAs in PC12 cells under lysophosphatidylcholine stimulation
Source: Sci Rep. 2022 Nov 11;12:19333. doi: 10.1038/s41598-022-21676-5 (PMC9652419; doi:10.1038/s41598-022-21676-5)
Supplement: Supplementary file 6 — Supplementary Information 6. [file 41598_2022_21676_MOESM6_ESM.xls]

transcript_id	gene_id	gene_name	gene_location	NGF_LPC_FPKM	Control_FPKM	log2(foldchange)	pvalue	qvalue	Status	Target_prediction_method	Target_gene_id	Target_official_symbol	Target_description	Target_GO_id	Target_GO_description	Target_KO_id	Target_KO_description
LNC_000741	XLOC_034020	-	4:97636053-97642571	0.785913	1.33029	-0.759297	0.00055	0.0754251	Novel_lncRNA	co_location	ENSRNOG00000030085	Vom1r89	vomeronasal 1 receptor 89 [Source:RGD Symbol;Acc:1359215]	GO:0003674,GO:0044763,GO:0008150,GO:0009987,GO:0044699,GO:0005575,GO:0050794,GO:0050789,GO:0051716,GO:0016503,GO:0065007,GO:0050896,GO:0007165,GO:0007154,GO:0016020,GO:0044700,GO:0023052,GO:0044425,GO:0007166,GO:0004871,GO:0060089,GO:0016021,GO:0038023,GO:0031224,GO:0004872,GO:0004888,GO:0007186,GO:0004930	molecular_function,single-organism cellular process,biological_process,cellular process,single-organism process,cellular_component,regulation of cellular process,regulation of biological process,cellular response to stimulus,pheromone receptor activity,biological regulation,response to stimulus,signal transduction,cell communication,membrane,single organism signaling,signaling,membrane part,cell …	--	--
LNC_000741	XLOC_034020	-	4:97636053-97642571	0.785913	1.33029	-0.759297	0.00055	0.0754251	Novel_lncRNA	co_location	ENSRNOG00000005376	Mad2l1	MAD2 mitotic arrest deficient-like 1 (yeast) [Source:RGD Symbol;Acc:1310889]	GO:0005515,GO:0044424,GO:0005622,GO:0043228,GO:0043232,GO:0043229,GO:0005488,GO:0032991,GO:0046983,GO:0043226,GO:0005634,GO:0044428,GO:0044446,GO:0043170,GO:0043227,GO:0043231,GO:0044422,GO:0031967,GO:0071704,GO:0031975,GO:0060255,GO:0003674,GO:0043234,GO:0015630,GO:0044427,GO:0005635,GO:0005737,GO:0080090,GO:0044238,GO:0046930,GO:0005694,GO:0005643,GO:0005856,GO:0008152,GO:0044444,GO:0051129,GO:…	protein binding,intracellular part,intracellular,non-membrane-bounded organelle,intracellular non-membrane-bounded organelle,intracellular organelle,binding,macromolecular complex,protein dimerization activity,organelle,nucleus,nuclear part,intracellular organelle part,macromolecule metabolic process,membrane-bounded organelle,intracellular membrane-bounded organelle,organelle part,organelle enve…	rno04914,rno04114,rno05166,rno04110	Progesterone-mediated oocyte maturation,Oocyte meiosis,HTLV-I infection,Cell cycle
LNC_000741	XLOC_034020	-	4:97636053-97642571	0.785913	1.33029	-0.759297	0.00055	0.0754251	Novel_lncRNA	co_location	ENSRNOG00000050231	Gng12	G protein subunit gamma 12 [Source:RGD Symbol;Acc:621516]	GO:0005622,GO:0044424,GO:0005488,GO:0043229,GO:0005515,GO:0043226,GO:0043227,GO:1901700,GO:0044446,GO:0010033,GO:0044422,GO:0044464,GO:0005623,GO:0043167,GO:0048513,GO:0007275,GO:0048731,GO:0032502,GO:0044767,GO:0048856,GO:0007420,GO:0007399,GO:0019904,GO:0007417,GO:0050789,GO:0050794,GO:0033993,GO:0021537,GO:0021543,GO:0043228,GO:0043232,GO:0065007,GO:0002237,GO:0032496,GO:0030900,GO:0003674,GO:…	intracellular,intracellular part,binding,intracellular organelle,protein binding,organelle,membrane-bounded organelle,response to oxygen-containing compound,intracellular organelle part,response to organic substance,organelle part,cell part,cell,ion binding,organ development,multicellular organismal development,system development,developmental process,single-organism developmental process,anatomi…	rno04010,rno04151,rno05034,rno04014,rno04713,rno04725,rno04728,rno04810,rno04727,rno04724,rno05032,rno04062,rno04723,rno04726	MAPK signaling pathway,PI3K-Akt signaling pathway,Alcoholism,Ras signaling pathway,Circadian entrainment,Cholinergic synapse,Dopaminergic synapse,Regulation of actin cytoskeleton,GABAergic synapse,Glutamatergic synapse,Morphine addiction,Chemokine signaling pathway,Retrograde endocannabinoid signaling,Serotonergic synapse
LNC_000741	XLOC_034020	-	4:97636053-97642571	0.785913	1.33029	-0.759297	0.00055	0.0754251	Novel_lncRNA	co_expression	ENSRNOG00000015059	Mcfd2	multiple coagulation factor deficiency 2 [Source:RGD Symbol;Acc:628690]	GO:0046872,GO:0043169,GO:0043167,GO:0005488,GO:0003674,GO:0005509	metal ion binding,cation binding,ion binding,binding,molecular_function,calcium ion binding	--	--
LNC_000748	XLOC_034407	-	4:152380288-152388811	0.351252	0.704959	-1.00503	0.0446	0.800696	Novel_lncRNA	co_location	ENSRNOG00000009742	Rad52	RAD52 homolog, DNA repair protein [Source:RGD Symbol;Acc:1304975]	GO:0005622,GO:0044424,GO:0003676,GO:0043229,GO:0043231,GO:0044237,GO:1901363,GO:0097159,GO:0043226,GO:0044260,GO:0043227,GO:0034641,GO:0006807,GO:0090304,GO:0006139,GO:0006725,GO:1901360,GO:0046483,GO:0044238,GO:0043170,GO:0005488,GO:0008152,GO:0071704,GO:0005634,GO:0044085,GO:0051171,GO:0003677,GO:0031323,GO:0060255,GO:0019219,GO:0032991,GO:0044464,GO:0005623,GO:0006979,GO:0071840,GO:0019222,GO:…	intracellular,intracellular part,nucleic acid binding,intracellular organelle,intracellular membrane-bounded organelle,cellular metabolic process,heterocyclic compound binding,organic cyclic compound binding,organelle,cellular macromolecule metabolic process,membrane-bounded organelle,cellular nitrogen compound metabolic process,nitrogen compound metabolic process,nucleic acid metabolic process,n…	rno03440	Homologous recombination
LNC_000748	XLOC_034407	-	4:152380288-152388811	0.351252	0.704959	-1.00503	0.0446	0.800696	Novel_lncRNA	co_location	ENSRNOG00000009264	Erc1	ELKS/RAB6-interacting/CAST family member 1 [Source:RGD Symbol;Acc:628733]	GO:0005515,GO:0044424,GO:0005622,GO:0005488,GO:0032991,GO:0044260,GO:0043170,GO:0071704,GO:0003674,GO:0043234,GO:0044237,GO:0005737,GO:0045202,GO:0044238,GO:0008152,GO:0044444,GO:0044464,GO:0005623,GO:0044456,GO:0097458,GO:0030054,GO:0008385,GO:0005912,GO:0070161,GO:0007252,GO:0005829,GO:0044445,GO:0035556,GO:0006468,GO:0005913,GO:0044763,GO:0048786,GO:0044267,GO:0008150,GO:0009987,GO:0006796,GO:…	protein binding,intracellular part,intracellular,binding,macromolecular complex,cellular macromolecule metabolic process,macromolecule metabolic process,organic substance metabolic process,molecular_function,protein complex,cellular metabolic process,cytoplasm,synapse,primary metabolic process,metabolic process,cytoplasmic part,cell part,cell,synapse part,neuron part,cell junction,IkappaB kinase …	rno04064	NF-kappa B signaling pathway
LNC_000748	XLOC_034407	-	4:152380288-152388811	0.351252	0.704959	-1.00503	0.0446	0.800696	Novel_lncRNA	co_location	ENSRNOG00000009956	Wnk1	WNK lysine deficient protein kinase 1 [Source:RGD Symbol;Acc:621141]	GO:0005515,GO:0044424,GO:0005622,GO:0005488,GO:0044260,GO:0043170,GO:0071704,GO:0060255,GO:0003674,GO:0044237,GO:0005737,GO:0080090,GO:0044238,GO:0036094,GO:0055085,GO:0019902,GO:0031323,GO:0032559,GO:0008152,GO:0097159,GO:0030554,GO:0044444,GO:0019222,GO:0032555,GO:0044464,GO:0006810,GO:0032550,GO:0005623,GO:1901363,GO:0017076,GO:0001883,GO:0032549,GO:0001882,GO:0032553,GO:0005524,GO:0051234,GO:…	protein binding,intracellular part,intracellular,binding,cellular macromolecule metabolic process,macromolecule metabolic process,organic substance metabolic process,regulation of macromolecule metabolic process,molecular_function,cellular metabolic process,cytoplasm,regulation of primary metabolic process,primary metabolic process,small molecule binding,transmembrane transport,phosphatase bindin…	--	--
ENSRNOT00000086268	ENSRNOG00000057152	AABR07028998.1	10:1771459-1783495	0.565288	0.850916	-0.590031	0.041	0.780122	Annotated_lncRNA	co_location	ENSRNOG00000050441	AABR07028989.1	--	GO:0005488,GO:0044237,GO:0008152,GO:0071704,GO:0043167,GO:0048037,GO:0003674,GO:0044710,GO:0030170,GO:0009987,GO:0044281,GO:0043168,GO:0016830,GO:0005575,GO:0008150,GO:0019752,GO:0016829,GO:0043436,GO:0016831,GO:0006082,GO:0003824,GO:0016020,GO:0044425,GO:0031224,GO:0016021	binding,cellular metabolic process,metabolic process,organic substance metabolic process,ion binding,cofactor binding,molecular_function,single-organism metabolic process,pyridoxal phosphate binding,cellular process,small molecule metabolic process,anion binding,carbon-carbon lyase activity,cellular_component,biological_process,carboxylic acid metabolic process,lyase activity,oxoacid metabolic pr…	--	--
ENSRNOT00000086268	ENSRNOG00000057152	AABR07028998.1	10:1771459-1783495	0.565288	0.850916	-0.590031	0.041	0.780122	Annotated_lncRNA	co_location	ENSRNOG00000057978	AABR07028997.1	--	GO:1901363,GO:0097159,GO:0005488,GO:0043167,GO:0003824,GO:0003674,GO:0044765,GO:0009987,GO:0000166,GO:1901265,GO:0006810,GO:0005524,GO:0005575,GO:0036094,GO:0032559,GO:0030554,GO:0022857,GO:0051234,GO:0032555,GO:0017076,GO:0035639,GO:0032553,GO:0032550,GO:0001883,GO:0032549,GO:0001882,GO:0043168,GO:0022804,GO:0005215,GO:0016887,GO:0015399,GO:0015405,GO:0043492,GO:0051179,GO:0042623,GO:0055085,GO:…	heterocyclic compound binding,organic cyclic compound binding,binding,ion binding,catalytic activity,molecular_function,single-organism transport,cellular process,nucleotide binding,nucleoside phosphate binding,transport,ATP binding,cellular_component,small molecule binding,adenyl ribonucleotide binding,adenyl nucleotide binding,transmembrane transporter activity,establishment of localization,pur…	rno04977,rno05206,rno02010	Vitamin digestion and absorption,MicroRNAs in cancer,ABC transporters
ENSRNOT00000086268	ENSRNOG00000057152	AABR07028998.1	10:1771459-1783495	0.565288	0.850916	-0.590031	0.041	0.780122	Annotated_lncRNA	co_location	ENSRNOG00000040121	RGD1565158	similar to RIKEN cDNA 4921537P18 [Source:RGD Symbol;Acc:1565158]	--	--	--	--
ENSRNOT00000075848	ENSRNOG00000051245	Rn50_X_0713.5	X:70421598-70422443	0.396101	0.779194	-0.976114	0.039	0.764875	Annotated_lncRNA	co_location	ENSRNOG00000026267	Igbp1	immunoglobulin (CD79A) binding protein 1 [Source:RGD Symbol;Acc:62011]	GO:0005515,GO:0044424,GO:0005622,GO:0010467,GO:0006725,GO:0006139,GO:0090304,GO:0046483,GO:0043228,GO:0043232,GO:1901360,GO:0043229,GO:0005488,GO:0032991,GO:0034641,GO:0043226,GO:0016070,GO:0006807,GO:0044446,GO:0034645,GO:0044260,GO:0043170,GO:0009059,GO:0044422,GO:0071704,GO:0060255,GO:0003674,GO:0010033,GO:0043234,GO:0006351,GO:0015630,GO:0032774,GO:1901576,GO:0005874,GO:0044237,GO:0044249,GO:…	protein binding,intracellular part,intracellular,gene expression,cellular aromatic compound metabolic process,nucleobase-containing compound metabolic process,nucleic acid metabolic process,heterocycle metabolic process,non-membrane-bounded organelle,intracellular non-membrane-bounded organelle,organic cyclic compound metabolic process,intracellular organelle,binding,macromolecular complex,cellul…	--	--
ENSRNOT00000075848	ENSRNOG00000051245	Rn50_X_0713.5	X:70421598-70422443	0.396101	0.779194	-0.976114	0.039	0.764875	Annotated_lncRNA	co_location	ENSRNOG00000038046	Dgat2l6	diacylglycerol O-acyltransferase 2-like 6 [Source:RGD Symbol;Acc:1596935]	GO:0003674,GO:0004144,GO:0008374,GO:0016411,GO:0003824,GO:0016746,GO:0005575,GO:0016747,GO:0016740,GO:0016020,GO:0044425,GO:0016021,GO:0031224	molecular_function,diacylglycerol O-acyltransferase activity,O-acyltransferase activity,acylglycerol O-acyltransferase activity,catalytic activity,transferase activity, transferring acyl groups,cellular_component,transferase activity, transferring acyl groups other than amino-acyl groups,transferase activity,membrane,membrane part,integral to membrane,intrinsic to membrane	--	--
ENSRNOT00000075848	ENSRNOG00000051245	Rn50_X_0713.5	X:70421598-70422443	0.396101	0.779194	-0.976114	0.039	0.764875	Annotated_lncRNA	co_location	ENSRNOG00000038035	Kif4a	kinesin family member 4A [Source:RGD Symbol;Acc:620526]	GO:0005515,GO:0044424,GO:0005622,GO:0043228,GO:0043232,GO:0043229,GO:0005488,GO:0032991,GO:0043226,GO:0044446,GO:0044422,GO:0003674,GO:0043234,GO:0015630,GO:0016462,GO:0016818,GO:0016817,GO:0017111,GO:0008092,GO:0005856,GO:0036094,GO:0032559,GO:0097159,GO:0030554,GO:0032555,GO:0044464,GO:0032550,GO:0005623,GO:1901363,GO:0017076,GO:0001883,GO:0032549,GO:0001882,GO:0032553,GO:0005524,GO:0044430,GO:…	protein binding,intracellular part,intracellular,non-membrane-bounded organelle,intracellular non-membrane-bounded organelle,intracellular organelle,binding,macromolecular complex,organelle,intracellular organelle part,organelle part,molecular_function,protein complex,microtubule cytoskeleton,pyrophosphatase activity,hydrolase activity, acting on acid anhydrides, in phosphorus-containing anhydrid…	--	--
ENSRNOT00000075848	ENSRNOG00000051245	Rn50_X_0713.5	X:70421598-70422443	0.396101	0.779194	-0.976114	0.039	0.764875	Annotated_lncRNA	co_location	ENSRNOG00000026231	Awat1	acyl-CoA wax alcohol acyltransferase 1 [Source:RGD Symbol;Acc:1587163]	GO:0003674,GO:0047196,GO:0008374,GO:0003824,GO:0016746,GO:0016747,GO:0016740	molecular_function,long-chain-alcohol O-fatty-acyltransferase activity,O-acyltransferase activity,catalytic activity,transferase activity, transferring acyl groups,transferase activity, transferring acyl groups other than amino-acyl groups,transferase activity	--	--
ENSRNOT00000075848	ENSRNOG00000051245	Rn50_X_0713.5	X:70421598-70422443	0.396101	0.779194	-0.976114	0.039	0.764875	Annotated_lncRNA	co_location	ENSRNOG00000002904	Arr3	arrestin 3, retinal (X-arrestin) [Source:RGD Symbol;Acc:621385]	GO:0005515,GO:0044424,GO:0005622,GO:0043229,GO:0005488,GO:0043226,GO:0044260,GO:0043170,GO:0043227,GO:0043231,GO:0071704,GO:0060255,GO:0003674,GO:0044237,GO:0045202,GO:0080090,GO:0044238,GO:0031323,GO:0008152,GO:0006897,GO:0019222,GO:0044464,GO:0006810,GO:0005623,GO:0051234,GO:0042995,GO:0001917,GO:0051179,GO:0005929,GO:0002046,GO:0016192,GO:0072372,GO:0097458,GO:0051219,GO:0031513,GO:0019220,GO:…	protein binding,intracellular part,intracellular,intracellular organelle,binding,organelle,cellular macromolecule metabolic process,macromolecule metabolic process,membrane-bounded organelle,intracellular membrane-bounded organelle,organic substance metabolic process,regulation of macromolecule metabolic process,molecular_function,cellular metabolic process,synapse,regulation of primary metabolic…	--	--
ENSRNOT00000075848	ENSRNOG00000051245	Rn50_X_0713.5	X:70421598-70422443	0.396101	0.779194	-0.976114	0.039	0.764875	Annotated_lncRNA	co_location	ENSRNOG00000002953	P2ry4	pyrimidinergic receptor P2Y4 [Source:RGD Symbol;Acc:61798]	GO:0005488,GO:1901363,GO:0097159,GO:1901700,GO:1901701,GO:0071310,GO:0071495,GO:0070887,GO:0010033,GO:0044464,GO:0005623,GO:0043167,GO:0009719,GO:0071396,GO:0032870,GO:0009725,GO:1901655,GO:0050789,GO:0050794,GO:0033993,GO:0065007,GO:0045030,GO:1901654,GO:0035589,GO:0035588,GO:0015065,GO:0071553,GO:0001608,GO:0045028,GO:0003674,GO:0035586,GO:0071380,GO:0035587,GO:0071398,GO:0071379,GO:0030321,GO:…	binding,heterocyclic compound binding,organic cyclic compound binding,response to oxygen-containing compound,cellular response to oxygen-containing compound,cellular response to organic substance,cellular response to endogenous stimulus,cellular response to chemical stimulus,response to organic substance,cell part,cell,ion binding,response to endogenous stimulus,cellular response to lipid,cellula…	rno04080	Neuroactive ligand-receptor interaction
ENSRNOT00000075848	ENSRNOG00000051245	Rn50_X_0713.5	X:70421598-70422443	0.396101	0.779194	-0.976114	0.039	0.764875	Annotated_lncRNA	co_location	ENSRNOG00000002838	Pdzd11	PDZ domain containing 11 [Source:RGD Symbol;Acc:1560007]	GO:0005488,GO:0005515,GO:0044464,GO:0005623,GO:0009987,GO:0003674,GO:0001505,GO:0035090,GO:0045199,GO:0007267,GO:0006836,GO:0003001,GO:0023061,GO:0007268,GO:0007269,GO:0008150,GO:0030011,GO:0045202,GO:0032940,GO:0046903,GO:0045197,GO:0019226,GO:0035637,GO:0006887,GO:0035088,GO:0061245,GO:0065007,GO:0030054,GO:0044699,GO:0005575,GO:0044765,GO:0044763,GO:0016323,GO:0051649,GO:0065008,GO:0016192,GO:…	binding,protein binding,cell part,cell,cellular process,molecular_function,regulation of neurotransmitter levels,maintenance of apical/basal cell polarity,maintenance of epithelial cell apical/basal polarity,cell-cell signaling,neurotransmitter transport,generation of a signal involved in cell-cell signaling,signal release,synaptic transmission,neurotransmitter secretion,biological_process,mainte…	--	--
ENSRNOT00000075848	ENSRNOG00000051245	Rn50_X_0713.5	X:70421598-70422443	0.396101	0.779194	-0.976114	0.039	0.764875	Annotated_lncRNA	co_expression	ENSRNOG00000014285	Ssh2	slingshot protein phosphatase 2 [Source:RGD Symbol;Acc:1309389]	GO:0043170,GO:0044260,GO:0044238,GO:0019538,GO:0044267,GO:0071704,GO:0043412,GO:0008152,GO:0006464,GO:0036211,GO:0044237,GO:0005622,GO:0044424,GO:0005488,GO:0016311,GO:0006470,GO:1901363,GO:0006796,GO:0097159,GO:0006793,GO:0003676,GO:0071840,GO:0050770,GO:0003824,GO:0050794,GO:0050789,GO:0022603,GO:0016043,GO:0000904,GO:0009987,GO:0007409,GO:0044464,GO:0061564,GO:0005623,GO:0032956,GO:0005737,GO:…	macromolecule metabolic process,cellular macromolecule metabolic process,primary metabolic process,protein metabolic process,cellular protein metabolic process,organic substance metabolic process,macromolecule modification,metabolic process,cellular protein modification process,protein modification process,cellular metabolic process,intracellular,intracellular part,binding,dephosphorylation,prote…	rno04810	Regulation of actin cytoskeleton
LNC_000534	XLOC_024114	-	2:54952820-54963448	0.543894	0.809318	-0.57338	0.0001	0.0200508	Novel_lncRNA	co_location	ENSRNOG00000013240	Ptger4	prostaglandin E receptor 4 [Source:RGD Symbol;Acc:628641]	GO:0005515,GO:0005488,GO:1901700,GO:0033993,GO:0003674,GO:0010033,GO:0006461,GO:0070271,GO:0031333,GO:0065003,GO:0071822,GO:0072682,GO:2000417,GO:2000419,GO:2000420,GO:0051129,GO:0030154,GO:0051128,GO:0044085,GO:0071702,GO:0006810,GO:0043254,GO:0044087,GO:0032956,GO:0051234,GO:0044765,GO:0043933,GO:0071496,GO:0048869,GO:0033624,GO:0002691,GO:0045123,GO:0022607,GO:0051179,GO:0032970,GO:0051493,GO:…	protein binding,binding,response to oxygen-containing compound,response to lipid,molecular_function,response to organic substance,protein complex assembly,protein complex biogenesis,negative regulation of protein complex assembly,macromolecular complex assembly,protein complex subunit organization,eosinophil extravasation,negative regulation of eosinophil migration,regulation of eosinophil extrav…	rno04750,rno04080	Inflammatory mediator regulation of TRP channels,Neuroactive ligand-receptor interaction
LNC_000534	XLOC_024114	-	2:54952820-54963448	0.543894	0.809318	-0.57338	0.0001	0.0200508	Novel_lncRNA	co_location	ENSRNOG00000012799	Prkaa1	protein kinase AMP-activated catalytic subunit alpha 1 [Source:RGD Symbol;Acc:3387]	GO:0005515,GO:0044424,GO:0005622,GO:0010467,GO:0006725,GO:0006139,GO:0090304,GO:0046483,GO:1901360,GO:0043229,GO:0005488,GO:0032991,GO:0034641,GO:0043226,GO:0005634,GO:0016070,GO:0010035,GO:0006807,GO:0034645,GO:0044260,GO:0043170,GO:0009059,GO:0043227,GO:0043231,GO:0014070,GO:0006412,GO:1901700,GO:0033993,GO:0009719,GO:0050321,GO:0071704,GO:0060255,GO:0003674,GO:0010033,GO:0043234,GO:0006461,GO:…	protein binding,intracellular part,intracellular,gene expression,cellular aromatic compound metabolic process,nucleobase-containing compound metabolic process,nucleic acid metabolic process,heterocycle metabolic process,organic cyclic compound metabolic process,intracellular organelle,binding,macromolecular complex,cellular nitrogen compound metabolic process,organelle,nucleus,RNA metabolic proce…	rno04152,rno04921,rno04710,rno04920,rno04932,rno04068,rno05410,rno04140,rno04910,rno04151,rno04150	AMPK signaling pathway,Oxytocin signaling pathway,Circadian rhythm,Adipocytokine signaling pathway,Non-alcoholic fatty liver disease (NAFLD),FoxO signaling pathway,Hypertrophic cardiomyopathy (HCM),Regulation of autophagy,Insulin signaling pathway,PI3K-Akt signaling pathway,mTOR signaling pathway
LNC_000534	XLOC_024114	-	2:54952820-54963448	0.543894	0.809318	-0.57338	0.0001	0.0200508	Novel_lncRNA	co_location	ENSRNOG00000052207	Rps15al4	ribosomal protein S15A-like 4 [Source:RGD Symbol;Acc:2319559]	GO:0044424,GO:0005622,GO:0010467,GO:0043228,GO:0043232,GO:0043229,GO:0032991,GO:0043226,GO:0034645,GO:0044260,GO:0043170,GO:0009059,GO:0006412,GO:0071704,GO:0003674,GO:1901576,GO:0044237,GO:0044249,GO:0009058,GO:0005737,GO:0044238,GO:0008152,GO:0044444,GO:0030529,GO:0044464,GO:0005623,GO:0005840,GO:0003735,GO:0005198,GO:0044267,GO:0008150,GO:0009987,GO:0005575,GO:0019538	intracellular part,intracellular,gene expression,non-membrane-bounded organelle,intracellular non-membrane-bounded organelle,intracellular organelle,macromolecular complex,organelle,cellular macromolecule biosynthetic process,cellular macromolecule metabolic process,macromolecule metabolic process,macromolecule biosynthetic process,translation,organic substance metabolic process,molecular_functio…	--	--
LNC_000534	XLOC_024114	-	2:54952820-54963448	0.543894	0.809318	-0.57338	0.0001	0.0200508	Novel_lncRNA	co_location	ENSRNOG00000013217	Ttc33	tetratricopeptide repeat domain 33 [Source:RGD Symbol;Acc:1564042]	GO:0005515,GO:0005488,GO:0003674	protein binding,binding,molecular_function	--	--
LNC_000746	XLOC_034038	-	4:98627113-98631989	0.523944	0.337788	0.633296	0.012	0.478566	Novel_lncRNA	co_location	ENSRNOG00000006476	Tex37	testis expressed 37 [Source:RGD Symbol;Acc:1562720]	GO:0005515,GO:0005488,GO:0003674	protein binding,binding,molecular_function	--	--
LNC_000746	XLOC_034038	-	4:98627113-98631989	0.523944	0.337788	0.633296	0.012	0.478566	Novel_lncRNA	co_location	ENSRNOG00000047464	AABR07060886.1	--	GO:0008150,GO:0005575,GO:0044421,GO:0002376,GO:0002377,GO:0002440,GO:0005576,GO:0006955,GO:0050896,GO:0005615	biological_process,cellular_component,extracellular region part,immune system process,immunoglobulin production,production of molecular mediator of immune response,extracellular region,immune response,response to stimulus,extracellular space	--	--
LNC_000746	XLOC_034038	-	4:98627113-98631989	0.523944	0.337788	0.633296	0.012	0.478566	Novel_lncRNA	co_location	ENSRNOG00000006069	Eif2ak3	eukaryotic translation initiation factor 2 alpha kinase 3 [Source:RGD Symbol;Acc:70884]	GO:0005515,GO:0044424,GO:0005622,GO:0010467,GO:0006725,GO:0006139,GO:0090304,GO:0046483,GO:1901360,GO:0043229,GO:0005488,GO:0034641,GO:0043226,GO:0010998,GO:0016070,GO:0006807,GO:0044446,GO:0034645,GO:0043555,GO:0043558,GO:0044260,GO:0043170,GO:0009059,GO:0043227,GO:0043231,GO:0006412,GO:0044422,GO:0006446,GO:0071704,GO:0060255,GO:0003674,GO:0010033,GO:0004694,GO:0006461,GO:0070271,GO:0006351,GO:…	protein binding,intracellular part,intracellular,gene expression,cellular aromatic compound metabolic process,nucleobase-containing compound metabolic process,nucleic acid metabolic process,heterocycle metabolic process,organic cyclic compound metabolic process,intracellular organelle,binding,cellular nitrogen compound metabolic process,organelle,regulation of translational initiation by eIF2 alp…	rno04932,rno05010,rno05169,rno05164,rno05160,rno05168,rno04141,rno05162	Non-alcoholic fatty liver disease (NAFLD),Alzheimer's disease,Epstein-Barr virus infection,Influenza A,Hepatitis C,Herpes simplex infection,Protein processing in endoplasmic reticulum,Measles
LNC_000746	XLOC_034038	-	4:98627113-98631989	0.523944	0.337788	0.633296	0.012	0.478566	Novel_lncRNA	co_location	ENSRNOG00000005576	Rpia	ribose 5-phosphate isomerase A [Source:RGD Symbol;Acc:1311377]	GO:0005622,GO:0044237,GO:1901360,GO:0006725,GO:0006139,GO:0046483,GO:0034641,GO:0043229,GO:0006807,GO:0044424,GO:0008152,GO:0071704,GO:0043231,GO:0005488,GO:0044238,GO:0043226,GO:0005515,GO:0043227,GO:0044464,GO:0006796,GO:0005623,GO:0006793,GO:0006006,GO:0009987,GO:0019318,GO:0003674,GO:0005996,GO:0044724,GO:0016052,GO:0044723,GO:0019637,GO:0004751,GO:0044710,GO:0009117,GO:0006098,GO:0019693,GO:…	intracellular,cellular metabolic process,organic cyclic compound metabolic process,cellular aromatic compound metabolic process,nucleobase-containing compound metabolic process,heterocycle metabolic process,cellular nitrogen compound metabolic process,intracellular organelle,nitrogen compound metabolic process,intracellular part,metabolic process,organic substance metabolic process,intracellular …	rno01230,rno01200,rno01100,rno00030	Biosynthesis of amino acids,Carbon metabolism,Metabolic pathways,Pentose phosphate pathway
LNC_000928	XLOC_043717	-	7:20262679-20586939	2.72447	3.32977	-0.289446	0.0189	0.575085	Novel_lncRNA	co_location	ENSRNOG00000048230	LOC300308	similar to hypothetical protein 4930509O22 [Source:RGD Symbol;Acc:1359716]	GO:0044424,GO:0005622,GO:0043229,GO:0005488,GO:0043226,GO:0005634,GO:0044260,GO:0043170,GO:0043227,GO:0043231,GO:0071704,GO:0003674,GO:0044237,GO:0005737,GO:0044238,GO:0036094,GO:0032559,GO:0008152,GO:0097159,GO:0030554,GO:0032555,GO:0044464,GO:0032550,GO:0005623,GO:1901363,GO:0017076,GO:0001883,GO:0032549,GO:0001882,GO:0032553,GO:0005524,GO:0035639,GO:0043168,GO:0000166,GO:1901265,GO:0004674,GO:…	intracellular part,intracellular,intracellular organelle,binding,organelle,nucleus,cellular macromolecule metabolic process,macromolecule metabolic process,membrane-bounded organelle,intracellular membrane-bounded organelle,organic substance metabolic process,molecular_function,cellular metabolic process,cytoplasm,primary metabolic process,small molecule binding,adenyl ribonucleotide binding,meta…	--	--
LNC_000928	XLOC_043717	-	7:20262679-20586939	2.72447	3.32977	-0.289446	0.0189	0.575085	Novel_lncRNA	co_location	ENSRNOG00000051596	AABR07056131.1	--	GO:0005488,GO:0044260,GO:0043170,GO:0071704,GO:0003674,GO:0044237,GO:0044238,GO:0036094,GO:0032559,GO:0008152,GO:0097159,GO:0030554,GO:0032555,GO:0032550,GO:1901363,GO:0017076,GO:0001883,GO:0032549,GO:0001882,GO:0032553,GO:0005524,GO:0035639,GO:0043168,GO:0000166,GO:1901265,GO:0004674,GO:0043167,GO:0048523,GO:0004672,GO:0003824,GO:0006468,GO:0008219,GO:0016265,GO:0060548,GO:0044763,GO:0044267,GO:…	binding,cellular macromolecule metabolic process,macromolecule metabolic process,organic substance metabolic process,molecular_function,cellular metabolic process,primary metabolic process,small molecule binding,adenyl ribonucleotide binding,metabolic process,organic cyclic compound binding,adenyl nucleotide binding,purine ribonucleotide binding,purine ribonucleoside binding,heterocyclic compound…	--	--
ENSRNOT00000090676	ENSRNOG00000051875	AABR07001926.2	1:62207547-62223307	0.318764	1.5424	-2.27461	0.0239	0.633721	Annotated_lncRNA	co_location	ENSRNOG00000028767	AABR07001926.1	--	GO:0005488,GO:0003674,GO:0003676,GO:0097159,GO:1901363,GO:0043167,GO:0043169,GO:0046872	binding,molecular_function,nucleic acid binding,organic cyclic compound binding,heterocyclic compound binding,ion binding,cation binding,metal ion binding	--	--
ENSRNOT00000090676	ENSRNOG00000051875	AABR07001926.2	1:62207547-62223307	0.318764	1.5424	-2.27461	0.0239	0.633721	Annotated_lncRNA	co_location	ENSRNOG00000061533	AABR07001926.3	--	GO:0005488,GO:0003674,GO:0003676,GO:0097159,GO:1901363,GO:0043167,GO:0043169,GO:0046872	binding,molecular_function,nucleic acid binding,organic cyclic compound binding,heterocyclic compound binding,ion binding,cation binding,metal ion binding	--	--
ENSRNOT00000090676	ENSRNOG00000051875	AABR07001926.2	1:62207547-62223307	0.318764	1.5424	-2.27461	0.0239	0.633721	Annotated_lncRNA	co_location	ENSRNOG00000047884	AABR07001923.1	--	GO:0005488,GO:0003674,GO:0003676,GO:0097159,GO:1901363,GO:0043167,GO:0043169,GO:0046872	binding,molecular_function,nucleic acid binding,organic cyclic compound binding,heterocyclic compound binding,ion binding,cation binding,metal ion binding	--	--
ENSRNOT00000090676	ENSRNOG00000051875	AABR07001926.2	1:62207547-62223307	0.318764	1.5424	-2.27461	0.0239	0.633721	Annotated_lncRNA	co_location	ENSRNOG00000026569	LOC102555377	zinc finger protein 182-like [Source:RGD Symbol;Acc:7744154]	GO:0005622,GO:0010467,GO:0006725,GO:0006139,GO:0090304,GO:0046483,GO:1901360,GO:0005488,GO:0034641,GO:0016070,GO:0006807,GO:0034645,GO:0044260,GO:0043170,GO:0009059,GO:0071704,GO:0060255,GO:0003674,GO:0006351,GO:0032774,GO:1901576,GO:0044237,GO:0044249,GO:0019219,GO:0009058,GO:0051171,GO:0080090,GO:0044238,GO:0044271,GO:1901362,GO:2000112,GO:0010468,GO:0003676,GO:0019438,GO:0034654,GO:0031323,GO:…	intracellular,gene expression,cellular aromatic compound metabolic process,nucleobase-containing compound metabolic process,nucleic acid metabolic process,heterocycle metabolic process,organic cyclic compound metabolic process,binding,cellular nitrogen compound metabolic process,RNA metabolic process,nitrogen compound metabolic process,cellular macromolecule biosynthetic process,cellular macromol…	--	--
ENSRNOT00000077309	ENSRNOG00000055580	AABR07010620.1	2:144173294-144178776	2.93074	3.63121	-0.309188	0.00465	0.288894	Annotated_lncRNA	co_location	ENSRNOG00000000091	LOC103691556	mothers against decapentaplegic homolog 9 [Source:RGD Symbol;Acc:9309512]	GO:0005622,GO:0031323,GO:0060255,GO:0080090,GO:0001071,GO:0003700,GO:0019222,GO:0044424,GO:0005488,GO:0003676,GO:0005634,GO:0044260,GO:0044237,GO:1901362,GO:0019438,GO:0034654,GO:0018130,GO:0043229,GO:0031326,GO:0006351,GO:0044271,GO:0009889,GO:0032774,GO:0043231,GO:1901363,GO:2000112,GO:0097159,GO:0010556,GO:0051252,GO:0009059,GO:0006355,GO:2001141,GO:0010468,GO:0034645,GO:0043170,GO:0009058,GO:…	intracellular,regulation of cellular metabolic process,regulation of macromolecule metabolic process,regulation of primary metabolic process,nucleic acid binding transcription factor activity,sequence-specific DNA binding transcription factor activity,regulation of metabolic process,intracellular part,binding,nucleic acid binding,nucleus,cellular macromolecule metabolic process,cellular metabolic…	rno04550,rno04350	Signaling pathways regulating pluripotency of stem cells,TGF-beta signaling pathway
ENSRNOT00000077309	ENSRNOG00000055580	AABR07010620.1	2:144173294-144178776	2.93074	3.63121	-0.309188	0.00465	0.288894	Annotated_lncRNA	co_location	ENSRNOG00000028382	Rfxapl1	regulatory factor X-associated protein-like 1 [Source:RGD Symbol;Acc:9303218]	--	--	rno05152,rno05340,rno04612	Tuberculosis,Primary immunodeficiency,Antigen processing and presentation
LNC_000240	XLOC_010576	-	11:31353306-31363575	0.426653	1.1571	-1.43937	5e-05	0.011183	Novel_lncRNA	co_location	ENSRNOG00000028658	Olig2	oligodendrocyte lineage transcription factor 2 [Source:RGD Symbol;Acc:1307098]	GO:0005515,GO:0044424,GO:0005622,GO:0010467,GO:0006725,GO:0006139,GO:0090304,GO:0046483,GO:1901360,GO:0043229,GO:0005488,GO:0046983,GO:0034641,GO:0043226,GO:0005634,GO:0016070,GO:0006807,GO:0034645,GO:0044260,GO:0043170,GO:0009059,GO:0043227,GO:0043231,GO:0071704,GO:0060255,GO:0003674,GO:0006351,GO:0032774,GO:1901576,GO:0044237,GO:0044249,GO:0019219,GO:0009058,GO:0051171,GO:0005737,GO:0080090,GO:…	protein binding,intracellular part,intracellular,gene expression,cellular aromatic compound metabolic process,nucleobase-containing compound metabolic process,nucleic acid metabolic process,heterocycle metabolic process,organic cyclic compound metabolic process,intracellular organelle,binding,protein dimerization activity,cellular nitrogen compound metabolic process,organelle,nucleus,RNA metaboli…	--	--
LNC_000240	XLOC_010576	-	11:31353306-31363575	0.426653	1.1571	-1.43937	5e-05	0.011183	Novel_lncRNA	co_location	ENSRNOG00000028648	Olig1	oligodendrocyte transcription factor 1 [Source:RGD Symbol;Acc:621129]	GO:0005515,GO:0010467,GO:0006725,GO:0006139,GO:0090304,GO:0046483,GO:1901360,GO:0005488,GO:0046983,GO:0034641,GO:0016070,GO:0006807,GO:0034645,GO:0044260,GO:0043170,GO:0009059,GO:0071704,GO:0060255,GO:0003674,GO:0006351,GO:0032774,GO:1901576,GO:0044237,GO:0044249,GO:0019219,GO:0009058,GO:0051171,GO:0080090,GO:0044238,GO:0044271,GO:1901362,GO:2000112,GO:0010468,GO:0019438,GO:0034654,GO:0031323,GO:…	protein binding,gene expression,cellular aromatic compound metabolic process,nucleobase-containing compound metabolic process,nucleic acid metabolic process,heterocycle metabolic process,organic cyclic compound metabolic process,binding,protein dimerization activity,cellular nitrogen compound metabolic process,RNA metabolic process,nitrogen compound metabolic process,cellular macromolecule biosyn…	--	--
LNC_000168	XLOC_007963	-	10:1726144-1739920	5.68581	4.45637	0.351496	0.0014	0.144221	Novel_lncRNA	co_location	ENSRNOG00000050441	AABR07028989.1	--	GO:0005488,GO:0044237,GO:0008152,GO:0071704,GO:0043167,GO:0048037,GO:0003674,GO:0044710,GO:0030170,GO:0009987,GO:0044281,GO:0043168,GO:0016830,GO:0005575,GO:0008150,GO:0019752,GO:0016829,GO:0043436,GO:0016831,GO:0006082,GO:0003824,GO:0016020,GO:0044425,GO:0031224,GO:0016021	binding,cellular metabolic process,metabolic process,organic substance metabolic process,ion binding,cofactor binding,molecular_function,single-organism metabolic process,pyridoxal phosphate binding,cellular process,small molecule metabolic process,anion binding,carbon-carbon lyase activity,cellular_component,biological_process,carboxylic acid metabolic process,lyase activity,oxoacid metabolic pr…	--	--
LNC_000168	XLOC_007963	-	10:1726144-1739920	5.68581	4.45637	0.351496	0.0014	0.144221	Novel_lncRNA	co_location	ENSRNOG00000057978	AABR07028997.1	--	GO:1901363,GO:0097159,GO:0005488,GO:0043167,GO:0003824,GO:0003674,GO:0044765,GO:0009987,GO:0000166,GO:1901265,GO:0006810,GO:0005524,GO:0005575,GO:0036094,GO:0032559,GO:0030554,GO:0022857,GO:0051234,GO:0032555,GO:0017076,GO:0035639,GO:0032553,GO:0032550,GO:0001883,GO:0032549,GO:0001882,GO:0043168,GO:0022804,GO:0005215,GO:0016887,GO:0015399,GO:0015405,GO:0043492,GO:0051179,GO:0042623,GO:0055085,GO:…	heterocyclic compound binding,organic cyclic compound binding,binding,ion binding,catalytic activity,molecular_function,single-organism transport,cellular process,nucleotide binding,nucleoside phosphate binding,transport,ATP binding,cellular_component,small molecule binding,adenyl ribonucleotide binding,adenyl nucleotide binding,transmembrane transporter activity,establishment of localization,pur…	rno04977,rno05206,rno02010	Vitamin digestion and absorption,MicroRNAs in cancer,ABC transporters
LNC_000168	XLOC_007963	-	10:1726144-1739920	5.68581	4.45637	0.351496	0.0014	0.144221	Novel_lncRNA	co_location	ENSRNOG00000040121	RGD1565158	similar to RIKEN cDNA 4921537P18 [Source:RGD Symbol;Acc:1565158]	--	--	--	--
LNC_000168	XLOC_007963	-	10:1726144-1739920	5.68581	4.45637	0.351496	0.0014	0.144221	Novel_lncRNA	co_expression	ENSRNOG00000005450	Lsm11	LSM11, U7 small nuclear RNA associated [Source:RGD Symbol;Acc:1565523]	GO:0005622,GO:0003676,GO:0044237,GO:0010467,GO:1901360,GO:0006725,GO:0016070,GO:0044260,GO:0006139,GO:0046483,GO:0090304,GO:0034641,GO:0043229,GO:1901363,GO:0097159,GO:0043170,GO:0006807,GO:0044424,GO:0008152,GO:0071704,GO:0043231,GO:0005488,GO:0044238,GO:0005634,GO:0043226,GO:0005515,GO:0043227,GO:0048518,GO:0048522,GO:0044446,GO:0044422,GO:0044428,GO:0044464,GO:0005623,GO:0009987,GO:0051726,GO:…	intracellular,nucleic acid binding,cellular metabolic process,gene expression,organic cyclic compound metabolic process,cellular aromatic compound metabolic process,RNA metabolic process,cellular macromolecule metabolic process,nucleobase-containing compound metabolic process,heterocycle metabolic process,nucleic acid metabolic process,cellular nitrogen compound metabolic process,intracellular or…	--	--
LNC_000168	XLOC_007963	-	10:1726144-1739920	5.68581	4.45637	0.351496	0.0014	0.144221	Novel_lncRNA	co_expression	ENSRNOG00000021218	Pias3	protein inhibitor of activated STAT, 3 [Source:RGD Symbol;Acc:708413]	GO:0043170,GO:0044260,GO:0044238,GO:0019538,GO:0046872,GO:0043169,GO:0044267,GO:0071704,GO:0043412,GO:0008152,GO:0006464,GO:0036211,GO:0044237,GO:0005634,GO:0051246,GO:0043167,GO:0005622,GO:0048523,GO:0051247,GO:0090304,GO:0048519,GO:0010467,GO:0016070,GO:0016874,GO:0044424,GO:0005488,GO:0032268,GO:0034645,GO:0060255,GO:0006139,GO:0009059,GO:0009058,GO:0032270,GO:0044249,GO:0019899,GO:0046483,GO:…	macromolecule metabolic process,cellular macromolecule metabolic process,primary metabolic process,protein metabolic process,metal ion binding,cation binding,cellular protein metabolic process,organic substance metabolic process,macromolecule modification,metabolic process,cellular protein modification process,protein modification process,cellular metabolic process,nucleus,regulation of protein m…	rno04120,rno04630	Ubiquitin mediated proteolysis,Jak-STAT signaling pathway
LNC_000168	XLOC_007963	-	10:1726144-1739920	5.68581	4.45637	0.351496	0.0014	0.144221	Novel_lncRNA	co_expression	ENSRNOG00000005276	Csnk2a1	casein kinase 2 alpha 1 [Source:RGD Symbol;Acc:621663]	GO:0043170,GO:0044260,GO:0044238,GO:0019538,GO:0044267,GO:0071704,GO:0043412,GO:0008152,GO:0006464,GO:0036211,GO:0044237,GO:0005634,GO:0051246,GO:0007049,GO:0048511,GO:0000278,GO:0022402,GO:0043167,GO:0005622,GO:0048523,GO:0051247,GO:0016055,GO:0090304,GO:0030111,GO:0048519,GO:0010467,GO:0016070,GO:0008283,GO:0044424,GO:0005488,GO:0044772,GO:0034645,GO:0040008,GO:0060255,GO:0006139,GO:0009059,GO:…	macromolecule metabolic process,cellular macromolecule metabolic process,primary metabolic process,protein metabolic process,cellular protein metabolic process,organic substance metabolic process,macromolecule modification,metabolic process,cellular protein modification process,protein modification process,cellular metabolic process,nucleus,regulation of protein metabolic process,cell cycle,rhyth…	rno04310,rno05162,rno04520,rno05169,rno03008,rno04064,rno04530,rno05168	Wnt signaling pathway,Measles,Adherens junction,Epstein-Barr virus infection,Ribosome biogenesis in eukaryotes,NF-kappa B signaling pathway,Tight junction,Herpes simplex infection
LNC_000168	XLOC_007963	-	10:1726144-1739920	5.68581	4.45637	0.351496	0.0014	0.144221	Novel_lncRNA	co_expression	ENSRNOG00000025651	Ikzf5	IKAROS family zinc finger 5 [Source:RGD Symbol;Acc:1310965]	GO:0043170,GO:0044260,GO:0044238,GO:0046872,GO:0043169,GO:0071704,GO:0008152,GO:0044237,GO:0043167,GO:0090304,GO:0010467,GO:0016070,GO:0005488,GO:0034645,GO:0060255,GO:0006139,GO:0009059,GO:0009058,GO:0044249,GO:0046483,GO:0006725,GO:1901363,GO:1901576,GO:0097159,GO:0034641,GO:1901360,GO:0080090,GO:0003676,GO:0031323,GO:0006807,GO:0006351,GO:0032774,GO:0051252,GO:0050794,GO:0019222,GO:0050789,GO:…	macromolecule metabolic process,cellular macromolecule metabolic process,primary metabolic process,metal ion binding,cation binding,organic substance metabolic process,metabolic process,cellular metabolic process,ion binding,nucleic acid metabolic process,gene expression,RNA metabolic process,binding,cellular macromolecule biosynthetic process,regulation of macromolecule metabolic process,nucleob…	--	--
LNC_000168	XLOC_007963	-	10:1726144-1739920	5.68581	4.45637	0.351496	0.0014	0.144221	Novel_lncRNA	co_expression	ENSRNOG00000020346	Best1	bestrophin 1 [Source:RGD Symbol;Acc:1311656]	GO:0005488,GO:0032991,GO:0030321,GO:0070633,GO:0050789,GO:0050908,GO:0050962,GO:0043234,GO:0044464,GO:0005623,GO:0008150,GO:0009584,GO:0065007,GO:0034707,GO:0003674,GO:0009583,GO:0006816,GO:0051924,GO:0070838,GO:0072511,GO:0016323,GO:0034702,GO:0009314,GO:0006821,GO:0005515,GO:0009416,GO:0005254,GO:0005253,GO:0015108,GO:0010959,GO:0009582,GO:0009581,GO:0015103,GO:0007601,GO:0015698,GO:0050953,GO:…	binding,macromolecular complex,transepithelial chloride transport,transepithelial transport,regulation of biological process,detection of light stimulus involved in visual perception,detection of light stimulus involved in sensory perception,protein complex,cell part,cell,biological_process,detection of visible light,biological regulation,chloride channel complex,molecular_function,detection of l…	--	--
LNC_000168	XLOC_007963	-	10:1726144-1739920	5.68581	4.45637	0.351496	0.0014	0.144221	Novel_lncRNA	co_expression	ENSRNOG00000006756	Maged1	MAGE family member D1 [Source:RGD Symbol;Acc:70898]	GO:0043170,GO:0044260,GO:0044238,GO:0019538,GO:0044267,GO:0071704,GO:0043412,GO:0008152,GO:0006464,GO:0036211,GO:0044237,GO:0005634,GO:0051246,GO:0048511,GO:0005622,GO:0048523,GO:0051247,GO:0090304,GO:0048519,GO:0010467,GO:0016070,GO:0008283,GO:0044424,GO:0005488,GO:0032268,GO:0034645,GO:0060255,GO:0006139,GO:0009059,GO:0009058,GO:0016772,GO:0016301,GO:0006468,GO:0032270,GO:0044249,GO:0004674,GO:…	macromolecule metabolic process,cellular macromolecule metabolic process,primary metabolic process,protein metabolic process,cellular protein metabolic process,organic substance metabolic process,macromolecule modification,metabolic process,cellular protein modification process,protein modification process,cellular metabolic process,nucleus,regulation of protein metabolic process,rhythmic process…	rno04722	Neurotrophin signaling pathway
LNC_000168	XLOC_007963	-	10:1726144-1739920	5.68581	4.45637	0.351496	0.0014	0.144221	Novel_lncRNA	co_expression	ENSRNOG00000032058	Pogk	pogo transposable element with KRAB domain [Source:RGD Symbol;Acc:1308951]	GO:0043170,GO:0044260,GO:0044238,GO:0071704,GO:0008152,GO:0044237,GO:0005622,GO:0090304,GO:0010467,GO:0016070,GO:0005488,GO:0034645,GO:0060255,GO:0006139,GO:0009059,GO:0009058,GO:0044249,GO:0046483,GO:0006725,GO:1901363,GO:1901576,GO:0097159,GO:0034641,GO:1901360,GO:0080090,GO:0003676,GO:0031323,GO:0006807,GO:0006351,GO:0032774,GO:0051252,GO:0050794,GO:0019222,GO:0050789,GO:0034654,GO:0006355,GO:…	macromolecule metabolic process,cellular macromolecule metabolic process,primary metabolic process,organic substance metabolic process,metabolic process,cellular metabolic process,intracellular,nucleic acid metabolic process,gene expression,RNA metabolic process,binding,cellular macromolecule biosynthetic process,regulation of macromolecule metabolic process,nucleobase-containing compound metabol…	--	--
LNC_000168	XLOC_007963	-	10:1726144-1739920	5.68581	4.45637	0.351496	0.0014	0.144221	Novel_lncRNA	co_expression	ENSRNOG00000023480	Nabp2	nucleic acid binding protein 2 [Source:RGD Symbol;Acc:1308158]	GO:0043170,GO:0044260,GO:0044238,GO:0071704,GO:0008152,GO:0044237,GO:0005634,GO:0007049,GO:0000278,GO:0022402,GO:0005622,GO:0048523,GO:0090304,GO:0048519,GO:0044424,GO:0005488,GO:0044772,GO:0006139,GO:0051726,GO:0019899,GO:0046483,GO:0006725,GO:1901363,GO:0044770,GO:0097159,GO:0032991,GO:0034641,GO:1901360,GO:0070876,GO:0070200,GO:0003676,GO:0006807,GO:0010564,GO:0005654,GO:0007093,GO:0050794,GO:…	macromolecule metabolic process,cellular macromolecule metabolic process,primary metabolic process,organic substance metabolic process,metabolic process,cellular metabolic process,nucleus,cell cycle,mitotic cell cycle,cell cycle process,intracellular,negative regulation of cellular process,nucleic acid metabolic process,negative regulation of biological process,intracellular part,binding,mitotic …	--	--
LNC_000168	XLOC_007963	-	10:1726144-1739920	5.68581	4.45637	0.351496	0.0014	0.144221	Novel_lncRNA	co_expression	ENSRNOG00000014130	Cks2	CDC28 protein kinase regulatory subunit 2 [Source:RGD Symbol;Acc:1562047]	GO:0044237,GO:0044260,GO:0009058,GO:0034641,GO:0006807,GO:0044249,GO:0010467,GO:0090304,GO:0016070,GO:0006139,GO:1901576,GO:0006725,GO:1901360,GO:0046483,GO:1901362,GO:0044238,GO:0019438,GO:0044271,GO:0043170,GO:0034654,GO:0005488,GO:0008152,GO:0071704,GO:0009059,GO:0034645,GO:0018130,GO:0006793,GO:0006351,GO:0032774,GO:0006796,GO:0016310,GO:0051252,GO:0006355,GO:2001141,GO:0031326,GO:0009889,GO:…	cellular metabolic process,cellular macromolecule metabolic process,biosynthetic process,cellular nitrogen compound metabolic process,nitrogen compound metabolic process,cellular biosynthetic process,gene expression,nucleic acid metabolic process,RNA metabolic process,nucleobase-containing compound metabolic process,organic substance biosynthetic process,cellular aromatic compound metabolic proce…	rno05200,rno05222	Pathways in cancer,Small cell lung cancer
LNC_000168	XLOC_007963	-	10:1726144-1739920	5.68581	4.45637	0.351496	0.0014	0.144221	Novel_lncRNA	co_expression	ENSRNOG00000027773	Ppp4r3a	protein phosphatase 4, regulatory subunit 3A [Source:RGD Symbol;Acc:1309059]	--	--	--	--
LNC_000168	XLOC_007963	-	10:1726144-1739920	5.68581	4.45637	0.351496	0.0014	0.144221	Novel_lncRNA	co_expression	ENSRNOG00000017730	Psmd1	proteasome 26S subunit, non-ATPase 1 [Source:RGD Symbol;Acc:621669]	GO:0043170,GO:0044238,GO:0019538,GO:0071704,GO:0008152,GO:0051246,GO:0005622,GO:0044424,GO:0060255,GO:0032991,GO:0042176,GO:0030163,GO:0080090,GO:0009057,GO:0019222,GO:0050789,GO:0009056,GO:1901575,GO:0043234,GO:0044464,GO:0005623,GO:0008150,GO:0043226,GO:0065007,GO:0050790,GO:0003674,GO:0043227,GO:0009894,GO:0030234,GO:0065009,GO:0000502,GO:0070062,GO:0043230,GO:0065010,GO:0005575,GO:0031988,GO:…	macromolecule metabolic process,primary metabolic process,protein metabolic process,organic substance metabolic process,metabolic process,regulation of protein metabolic process,intracellular,intracellular part,regulation of macromolecule metabolic process,macromolecular complex,regulation of protein catabolic process,protein catabolic process,regulation of primary metabolic process,macromolecule…	rno03050,rno05169	Proteasome,Epstein-Barr virus infection
LNC_000168	XLOC_007963	-	10:1726144-1739920	5.68581	4.45637	0.351496	0.0014	0.144221	Novel_lncRNA	co_expression	ENSRNOG00000003247	Sde2	SDE2 telomere maintenance homolog [Source:RGD Symbol;Acc:1305572]	GO:0005622,GO:0043229,GO:0044424,GO:0043231,GO:0005634,GO:0043226,GO:0043227,GO:0044464,GO:0005623,GO:0005575	intracellular,intracellular organelle,intracellular part,intracellular membrane-bounded organelle,nucleus,organelle,membrane-bounded organelle,cell part,cell,cellular_component	--	--
LNC_000168	XLOC_007963	-	10:1726144-1739920	5.68581	4.45637	0.351496	0.0014	0.144221	Novel_lncRNA	co_expression	ENSRNOG00000004628	Dazap2	DAZ associated protein 2 [Source:RGD Symbol;Acc:1307407]	GO:0005488,GO:0005515,GO:0003674,GO:0019904,GO:0050699	binding,protein binding,molecular_function,protein domain specific binding,WW domain binding	--	--
LNC_000168	XLOC_007963	-	10:1726144-1739920	5.68581	4.45637	0.351496	0.0014	0.144221	Novel_lncRNA	co_expression	ENSRNOG00000018194	Srrm1	serine and arginine repetitive matrix 1 [Source:RGD Symbol;Acc:1311258]	GO:0043170,GO:0044260,GO:0044238,GO:0071704,GO:0008152,GO:0044237,GO:0005634,GO:0005622,GO:0090304,GO:0010467,GO:0016070,GO:0044424,GO:0005488,GO:0006139,GO:0046483,GO:0006725,GO:0032991,GO:0034641,GO:1901360,GO:0016071,GO:0006807,GO:0005654,GO:0009987,GO:0044428,GO:0031981,GO:0030529,GO:0044464,GO:0005623,GO:0008150,GO:0043226,GO:0006396,GO:0043229,GO:0043231,GO:0003674,GO:0043227,GO:0070013,GO:…	macromolecule metabolic process,cellular macromolecule metabolic process,primary metabolic process,organic substance metabolic process,metabolic process,cellular metabolic process,nucleus,intracellular,nucleic acid metabolic process,gene expression,RNA metabolic process,intracellular part,binding,nucleobase-containing compound metabolic process,heterocycle metabolic process,cellular aromatic comp…	rno03013,rno03015	RNA transport,mRNA surveillance pathway
LNC_000168	XLOC_007963	-	10:1726144-1739920	5.68581	4.45637	0.351496	0.0014	0.144221	Novel_lncRNA	co_expression	ENSRNOG00000005135	RGD1562161	similar to chromosome X open reading frame 23 [Source:RGD Symbol;Acc:1562161]	--	--	--	--
LNC_000168	XLOC_007963	-	10:1726144-1739920	5.68581	4.45637	0.351496	0.0014	0.144221	Novel_lncRNA	co_expression	ENSRNOG00000057569	Ahnak	AHNAK nucleoprotein [Source:RGD Symbol;Acc:619779]	GO:0043170,GO:0044260,GO:0044238,GO:0071704,GO:0008152,GO:0044237,GO:0005634,GO:0005622,GO:0090304,GO:0010467,GO:0016070,GO:0044424,GO:0005488,GO:0060255,GO:0006139,GO:0042383,GO:0030315,GO:0046483,GO:0097493,GO:0006725,GO:0034641,GO:1901360,GO:0080090,GO:0031323,GO:0071840,GO:0006807,GO:0005198,GO:0051252,GO:0050794,GO:0019222,GO:0050789,GO:0044548,GO:0016043,GO:0010468,GO:0009987,GO:0043034,GO:…	macromolecule metabolic process,cellular macromolecule metabolic process,primary metabolic process,organic substance metabolic process,metabolic process,cellular metabolic process,nucleus,intracellular,nucleic acid metabolic process,gene expression,RNA metabolic process,intracellular part,binding,regulation of macromolecule metabolic process,nucleobase-containing compound metabolic process,sarcol…	--	--
LNC_000168	XLOC_007963	-	10:1726144-1739920	5.68581	4.45637	0.351496	0.0014	0.144221	Novel_lncRNA	co_expression	ENSRNOG00000014119	Farsb	phenylalanyl-tRNA synthetase, beta subunit [Source:RGD Symbol;Acc:1303210]	GO:0043170,GO:0044260,GO:0044238,GO:0019538,GO:0046872,GO:0043169,GO:0044267,GO:0071704,GO:0008152,GO:0044237,GO:0043167,GO:0005622,GO:0000287,GO:0090304,GO:0010467,GO:0016070,GO:0016874,GO:0044424,GO:0005488,GO:0034645,GO:0006139,GO:0009059,GO:0009058,GO:0044249,GO:0046483,GO:0009328,GO:0006725,GO:1901363,GO:1901576,GO:0097159,GO:0032991,GO:0034641,GO:0006432,GO:1901360,GO:0004826,GO:0003676,GO:…	macromolecule metabolic process,cellular macromolecule metabolic process,primary metabolic process,protein metabolic process,metal ion binding,cation binding,cellular protein metabolic process,organic substance metabolic process,metabolic process,cellular metabolic process,ion binding,intracellular,magnesium ion binding,nucleic acid metabolic process,gene expression,RNA metabolic process,ligase a…	rno00970	Aminoacyl-tRNA biosynthesis
LNC_000168	XLOC_007963	-	10:1726144-1739920	5.68581	4.45637	0.351496	0.0014	0.144221	Novel_lncRNA	co_expression	ENSRNOG00000058586	Tyro3	TYRO3 protein tyrosine kinase [Source:RGD Symbol;Acc:3923]	GO:0043170,GO:0044260,GO:0044238,GO:0019538,GO:0044267,GO:0071704,GO:0043412,GO:0008152,GO:0006464,GO:0036211,GO:0044237,GO:0048511,GO:0043167,GO:0005622,GO:0048523,GO:0021885,GO:0048519,GO:0005488,GO:0016772,GO:0016301,GO:0006468,GO:1901363,GO:0006796,GO:0097159,GO:0006793,GO:0016310,GO:0007420,GO:0004672,GO:0043491,GO:0007417,GO:0030900,GO:0048518,GO:0070050,GO:0071840,GO:0016773,GO:0060068,GO:…	macromolecule metabolic process,cellular macromolecule metabolic process,primary metabolic process,protein metabolic process,cellular protein metabolic process,organic substance metabolic process,macromolecule modification,metabolic process,cellular protein modification process,protein modification process,cellular metabolic process,rhythmic process,ion binding,intracellular,negative regulation o…	--	--
LNC_000831	XLOC_040209	-	6:108213580-108216182	1.87989	3.31115	-0.816684	0.00885	0.407645	Novel_lncRNA	co_location	ENSRNOG00000011419	Aldh6a1	aldehyde dehydrogenase 6 family, member A1 [Source:RGD Symbol;Acc:621556]	GO:0044424,GO:0005622,GO:0006725,GO:0006139,GO:0046483,GO:1901360,GO:0043229,GO:0034641,GO:0043226,GO:0005634,GO:0044428,GO:0006807,GO:0044446,GO:0043227,GO:0043231,GO:0044422,GO:0071704,GO:0003674,GO:0044237,GO:0031974,GO:0005737,GO:0044238,GO:0031981,GO:0070013,GO:0043233,GO:0008152,GO:0044444,GO:0004491,GO:0030154,GO:0044464,GO:0005623,GO:0048869,GO:0005739,GO:0005654,GO:0006574,GO:0006208,GO:…	intracellular part,intracellular,cellular aromatic compound metabolic process,nucleobase-containing compound metabolic process,heterocycle metabolic process,organic cyclic compound metabolic process,intracellular organelle,cellular nitrogen compound metabolic process,organelle,nucleus,nuclear part,nitrogen compound metabolic process,intracellular organelle part,membrane-bounded organelle,intracel…	rno00640,rno01200,rno00562,rno00410,rno00280,rno01100	Propanoate metabolism,Carbon metabolism,Inositol phosphate metabolism,beta-Alanine metabolism,Valine, leucine and isoleucine degradation,Metabolic pathways
LNC_000831	XLOC_040209	-	6:108213580-108216182	1.87989	3.31115	-0.816684	0.00885	0.407645	Novel_lncRNA	co_location	ENSRNOG00000011918	Vsx2	visual system homeobox 2 [Source:RGD Symbol;Acc:621215]	GO:0044424,GO:0005622,GO:0010467,GO:0006725,GO:0006139,GO:0090304,GO:0046483,GO:1901360,GO:0043229,GO:0005488,GO:0034641,GO:0043226,GO:0005634,GO:0016070,GO:0006807,GO:0034645,GO:0044260,GO:0043170,GO:0009059,GO:0043227,GO:0043231,GO:0071704,GO:0060255,GO:0003674,GO:0006351,GO:0032774,GO:1901576,GO:0044237,GO:0044249,GO:0019219,GO:0009058,GO:0051171,GO:0080090,GO:0044238,GO:0044271,GO:1901362,GO:…	intracellular part,intracellular,gene expression,cellular aromatic compound metabolic process,nucleobase-containing compound metabolic process,nucleic acid metabolic process,heterocycle metabolic process,organic cyclic compound metabolic process,intracellular organelle,binding,cellular nitrogen compound metabolic process,organelle,nucleus,RNA metabolic process,nitrogen compound metabolic process,…	--	--
LNC_000831	XLOC_040209	-	6:108213580-108216182	1.87989	3.31115	-0.816684	0.00885	0.407645	Novel_lncRNA	co_location	ENSRNOG00000033206	Entpd5	ectonucleoside triphosphate diphosphohydrolase 5 [Source:RGD Symbol;Acc:735219]	GO:0005515,GO:0005488,GO:0043226,GO:0043227,GO:0003674,GO:0016787,GO:0070062,GO:0043230,GO:0065010,GO:0003824,GO:0031988,GO:0031982,GO:0005575,GO:0044421,GO:0005576	protein binding,binding,organelle,membrane-bounded organelle,molecular_function,hydrolase activity,extracellular vesicular exosome,extracellular organelle,extracellular membrane-bounded organelle,catalytic activity,membrane-bounded vesicle,vesicle,cellular_component,extracellular region part,extracellular region	rno00240,rno00230	Pyrimidine metabolism,Purine metabolism
LNC_000831	XLOC_040209	-	6:108213580-108216182	1.87989	3.31115	-0.816684	0.00885	0.407645	Novel_lncRNA	co_location	ENSRNOG00000011376	Bbof1	basal body orientation factor 1 [Source:RGD Symbol;Acc:1560978]	GO:0044424,GO:0005622,GO:0043228,GO:0043232,GO:0043229,GO:0043226,GO:0044446,GO:0043227,GO:0043231,GO:0044422,GO:0015630,GO:0005856,GO:0005815,GO:0044464,GO:0005623,GO:0044430,GO:0042995,GO:0005929,GO:0005932,GO:0036064,GO:0044441,GO:0031514,GO:0044463,GO:0005575	intracellular part,intracellular,non-membrane-bounded organelle,intracellular non-membrane-bounded organelle,intracellular organelle,organelle,intracellular organelle part,membrane-bounded organelle,intracellular membrane-bounded organelle,organelle part,microtubule cytoskeleton,cytoskeleton,microtubule organizing center,cell part,cell,cytoskeletal part,cell projection,cilium,microtubule basal bo…	--	--
LNC_000831	XLOC_040209	-	6:108213580-108216182	1.87989	3.31115	-0.816684	0.00885	0.407645	Novel_lncRNA	co_location	ENSRNOG00000043441	Lin52	lin-52 DREAM MuvB core complex component [Source:RGD Symbol;Acc:1306798]	GO:0006351,GO:0032774,GO:0009059,GO:0016070,GO:0090304,GO:0034654,GO:0019438,GO:0018130,GO:0044271,GO:1901362,GO:0034645,GO:0046483,GO:0006139,GO:0044260,GO:0006725,GO:0009058,GO:0034641,GO:0006807,GO:1901576,GO:0044249,GO:1901360,GO:0010467,GO:0070176,GO:0043170,GO:0005622,GO:0044237,GO:0043227,GO:0043231,GO:0005634,GO:0044238,GO:0009987,GO:0008152,GO:0044424,GO:0071704,GO:0044699,GO:0044763,GO:…	transcription, DNA-dependent,RNA biosynthetic process,macromolecule biosynthetic process,RNA metabolic process,nucleic acid metabolic process,nucleobase-containing compound biosynthetic process,aromatic compound biosynthetic process,heterocycle biosynthetic process,cellular nitrogen compound biosynthetic process,organic cyclic compound biosynthetic process,cellular macromolecule biosynthetic proc…	--	--
LNC_000831	XLOC_040209	-	6:108213580-108216182	1.87989	3.31115	-0.816684	0.00885	0.407645	Novel_lncRNA	co_location	ENSRNOG00000011964	Abcd4	ATP binding cassette subfamily D member 4 [Source:RGD Symbol;Acc:1307273]	GO:0044424,GO:0005622,GO:0006725,GO:0046483,GO:1901360,GO:0043229,GO:0005488,GO:0043226,GO:0006807,GO:0044446,GO:0043227,GO:0043231,GO:0044422,GO:0071704,GO:0003674,GO:0005215,GO:0044237,GO:0016462,GO:0005737,GO:0016818,GO:0016817,GO:0015399,GO:0015405,GO:0017111,GO:0036094,GO:0055085,GO:0042626,GO:0032559,GO:0008152,GO:0097159,GO:0016820,GO:0030554,GO:0044444,GO:0032555,GO:0044464,GO:0006810,GO:…	intracellular part,intracellular,cellular aromatic compound metabolic process,heterocycle metabolic process,organic cyclic compound metabolic process,intracellular organelle,binding,organelle,nitrogen compound metabolic process,intracellular organelle part,membrane-bounded organelle,intracellular membrane-bounded organelle,organelle part,organic substance metabolic process,molecular_function,tran…	rno02010,rno04146	ABC transporters,Peroxisome
LNC_000367	XLOC_014318	-	14:10841168-10852754	1.3997	1.83981	-0.394433	0.0001	0.0200508	Novel_lncRNA	co_location	ENSRNOG00000002251	Sec31a	SEC31 homolog A, COPII coat complex component [Source:RGD Symbol;Acc:620233]	GO:0005515,GO:0044424,GO:0005622,GO:0043229,GO:0005488,GO:0032991,GO:0043226,GO:0010035,GO:0044446,GO:0043227,GO:0043231,GO:0044422,GO:0003674,GO:0043234,GO:0010038,GO:0051592,GO:0005737,GO:0044444,GO:0044464,GO:0071702,GO:0006810,GO:0005623,GO:0051234,GO:0048306,GO:0030135,GO:0051179,GO:0045184,GO:0015031,GO:0016192,GO:0030134,GO:0033036,GO:0012505,GO:0048471,GO:0070971,GO:0008104,GO:0042221,GO:…	protein binding,intracellular part,intracellular,intracellular organelle,binding,macromolecular complex,organelle,response to inorganic substance,intracellular organelle part,membrane-bounded organelle,intracellular membrane-bounded organelle,organelle part,molecular_function,protein complex,response to metal ion,response to calcium ion,cytoplasm,cytoplasmic part,cell part,organic substance trans…	rno04141	Protein processing in endoplasmic reticulum
LNC_000367	XLOC_014318	-	14:10841168-10852754	1.3997	1.83981	-0.394433	0.0001	0.0200508	Novel_lncRNA	co_location	ENSRNOG00000002203	Lin54	lin-54 DREAM MuvB core complex component [Source:RGD Symbol;Acc:1311361]	GO:0005622,GO:0044424,GO:0003676,GO:0043229,GO:0043231,GO:0044237,GO:1901363,GO:0097159,GO:0043226,GO:0044260,GO:0043227,GO:0009058,GO:0034641,GO:0006807,GO:0044249,GO:0010467,GO:0090304,GO:0016070,GO:0006139,GO:1901576,GO:0006725,GO:1901360,GO:0046483,GO:1901362,GO:0044238,GO:0019438,GO:0044271,GO:0043170,GO:0034654,GO:0005488,GO:0008152,GO:0071704,GO:0009059,GO:0034645,GO:0018130,GO:0005634,GO:…	intracellular,intracellular part,nucleic acid binding,intracellular organelle,intracellular membrane-bounded organelle,cellular metabolic process,heterocyclic compound binding,organic cyclic compound binding,organelle,cellular macromolecule metabolic process,membrane-bounded organelle,biosynthetic process,cellular nitrogen compound metabolic process,nitrogen compound metabolic process,cellular bi…	--	--
LNC_000367	XLOC_014318	-	14:10841168-10852754	1.3997	1.83981	-0.394433	0.0001	0.0200508	Novel_lncRNA	co_location	ENSRNOG00000023650	Cops4	COP9 signalosome subunit 4 [Source:RGD Symbol;Acc:1302952]	GO:0005622,GO:0044237,GO:0044260,GO:0043229,GO:0043170,GO:0044424,GO:0008152,GO:0071704,GO:0043231,GO:0005488,GO:0044238,GO:0005634,GO:0043226,GO:0005515,GO:0043227,GO:0044446,GO:0044422,GO:0031981,GO:0043233,GO:0044428,GO:0070013,GO:0031974,GO:0044464,GO:0005623,GO:0005737,GO:0009987,GO:0005654,GO:0043412,GO:0044267,GO:0006464,GO:0036211,GO:0003674,GO:0044444,GO:0005829,GO:0008021,GO:0070647,GO:…	intracellular,cellular metabolic process,cellular macromolecule metabolic process,intracellular organelle,macromolecule metabolic process,intracellular part,metabolic process,organic substance metabolic process,intracellular membrane-bounded organelle,binding,primary metabolic process,nucleus,organelle,protein binding,membrane-bounded organelle,intracellular organelle part,organelle part,nuclear …	--	--
LNC_000366	XLOC_014191	-	13:110750151-110752358	0.690924	0.415711	0.732945	0.0192	0.579499	Novel_lncRNA	co_location	ENSRNOG00000004749	Slc30a1	solute carrier family 30 member 1 [Source:RGD Symbol;Acc:61918]	GO:0005622,GO:0043229,GO:0044424,GO:0043231,GO:0005488,GO:0005634,GO:0043226,GO:0005515,GO:0043227,GO:0048523,GO:0048519,GO:0032502,GO:0044446,GO:0044422,GO:0007275,GO:0044428,GO:0044464,GO:0010035,GO:0005623,GO:0048856,GO:0051239,GO:0044767,GO:0005737,GO:0009987,GO:0009790,GO:0046686,GO:0010038,GO:0003674,GO:0044444,GO:0009636,GO:0043009,GO:0010646,GO:0090281,GO:0009792,GO:0023051,GO:0051049,GO:…	intracellular,intracellular organelle,intracellular part,intracellular membrane-bounded organelle,binding,nucleus,organelle,protein binding,membrane-bounded organelle,negative regulation of cellular process,negative regulation of biological process,developmental process,intracellular organelle part,organelle part,multicellular organismal development,nuclear part,cell part,response to inorganic su…	rno04978	Mineral absorption
LNC_000366	XLOC_014191	-	13:110750151-110752358	0.690924	0.415711	0.732945	0.0192	0.579499	Novel_lncRNA	co_location	ENSRNOG00000059863	AABR07022168.1	--	--	--	rno04978	Mineral absorption
LNC_000366	XLOC_014191	-	13:110750151-110752358	0.690924	0.415711	0.732945	0.0192	0.579499	Novel_lncRNA	co_location	ENSRNOG00000047957	Traf5	TNF receptor-associated factor 5 [Source:RGD Symbol;Acc:1593883]	GO:0044249,GO:0009058,GO:1901576,GO:1901362,GO:0005622,GO:0034645,GO:0019438,GO:0009059,GO:0018130,GO:0034654,GO:0006351,GO:0044271,GO:0044237,GO:0032774,GO:0010467,GO:0031326,GO:0009889,GO:0006355,GO:2001141,GO:1901360,GO:0006725,GO:0016070,GO:0044260,GO:2000112,GO:0051252,GO:0006139,GO:0031323,GO:0046483,GO:0080090,GO:0060255,GO:0010556,GO:0090304,GO:0051171,GO:0019219,GO:0010468,GO:0034641,GO:…	cellular biosynthetic process,biosynthetic process,organic substance biosynthetic process,organic cyclic compound biosynthetic process,intracellular,cellular macromolecule biosynthetic process,aromatic compound biosynthetic process,macromolecule biosynthetic process,heterocycle biosynthetic process,nucleobase-containing compound biosynthetic process,transcription, DNA-dependent,cellular nitrogen …	rno05222,rno05203,rno05200,rno04668,rno04064,rno05168,rno05169	Small cell lung cancer,Viral carcinogenesis,Pathways in cancer,TNF signaling pathway,NF-kappa B signaling pathway,Herpes simplex infection,Epstein-Barr virus infection
LNC_000366	XLOC_014191	-	13:110750151-110752358	0.690924	0.415711	0.732945	0.0192	0.579499	Novel_lncRNA	co_location	ENSRNOG00000050766	Rd3	retinal degeneration 3 [Source:RGD Symbol;Acc:1593897]	GO:0005515,GO:0005488,GO:0003674,GO:0007275,GO:0032502,GO:0044767,GO:0048731,GO:0048856,GO:0048513,GO:0008150,GO:0044699,GO:0060041,GO:0043010,GO:0001654,GO:0032501,GO:0044707,GO:0007423	protein binding,binding,molecular_function,multicellular organismal development,developmental process,single-organism developmental process,system development,anatomical structure development,organ development,biological_process,single-organism process,retina development in camera-type eye,camera-type eye development,eye development,multicellular organismal process,single-multicellular organism p…	--	--
LNC_000366	XLOC_014191	-	13:110750151-110752358	0.690924	0.415711	0.732945	0.0192	0.579499	Novel_lncRNA	co_location	ENSRNOG00000046445	Rcor3	REST corepressor 3 [Source:RGD Symbol;Acc:1593864]	GO:0005515,GO:0044424,GO:0005622,GO:0043229,GO:0005488,GO:0043226,GO:0005634,GO:0043227,GO:0043231,GO:0003674,GO:0003676,GO:0097159,GO:0044464,GO:0005623,GO:1901363,GO:0003677,GO:0019899,GO:0005575	protein binding,intracellular part,intracellular,intracellular organelle,binding,organelle,nucleus,membrane-bounded organelle,intracellular membrane-bounded organelle,molecular_function,nucleic acid binding,organic cyclic compound binding,cell part,cell,heterocyclic compound binding,DNA binding,enzyme binding,cellular_component	--	--
LNC_000362	XLOC_013999	-	13:93327986-93535857	3.00343	1.36096	1.14198	0.0279	0.673743	Novel_lncRNA	co_location	ENSRNOG00000021984	Rgs7	regulator of G-protein signaling 7 [Source:RGD Symbol;Acc:3570]	GO:0005515,GO:0044424,GO:0005622,GO:0006725,GO:0006139,GO:0046483,GO:1901360,GO:0005488,GO:0032991,GO:0034641,GO:0006807,GO:0071704,GO:0003674,GO:0043234,GO:0044237,GO:0019219,GO:0051171,GO:0005737,GO:0080090,GO:0044238,GO:0031323,GO:0008152,GO:0044444,GO:0019222,GO:0044464,GO:0005623,GO:0034655,GO:0044270,GO:0009154,GO:0009261,GO:0046700,GO:0043547,GO:1901069,GO:0044459,GO:0046434,GO:0006195,GO:…	protein binding,intracellular part,intracellular,cellular aromatic compound metabolic process,nucleobase-containing compound metabolic process,heterocycle metabolic process,organic cyclic compound metabolic process,binding,macromolecular complex,cellular nitrogen compound metabolic process,nitrogen compound metabolic process,organic substance metabolic process,molecular_function,protein complex,c…	--	--
LNC_000518	XLOC_023362	-	19:27928617-27941827	0.229514	0.606724	-1.40246	0.0226	0.625551	Novel_lncRNA	co_location	ENSRNOG00000046751	LOC100909409	disks large homolog 5-like [Source:RGD Symbol;Acc:6504293]	--	--	--	--
LNC_000518	XLOC_023362	-	19:27928617-27941827	0.229514	0.606724	-1.40246	0.0226	0.625551	Novel_lncRNA	co_location	ENSRNOG00000042971	LOC363337	similar to RIKEN cDNA 1700081O22 [Source:RGD Symbol;Acc:1359598]	--	--	--	--
LNC_000518	XLOC_023362	-	19:27928617-27941827	0.229514	0.606724	-1.40246	0.0226	0.625551	Novel_lncRNA	co_location	ENSRNOG00000055892	AABR07043395.1	--	--	--	--	--
LNC_000677	XLOC_031359	-	3:11461140-11462787	1.01744	1.40757	-0.468266	0.03265	0.717962	Novel_lncRNA	co_location	ENSRNOG00000033835	Dnm1	dynamin 1 [Source:RGD Symbol;Acc:71096]	GO:0005622,GO:0044237,GO:0044260,GO:0043229,GO:1901363,GO:0097159,GO:0043170,GO:0044424,GO:0008152,GO:0071704,GO:0043231,GO:0005488,GO:0043226,GO:0005515,GO:0043227,GO:0048523,GO:0048519,GO:0044446,GO:0044422,GO:0044464,GO:0046983,GO:0005623,GO:0005737,GO:0009987,GO:0007610,GO:0044708,GO:0071840,GO:0019899,GO:0043167,GO:0003674,GO:0044444,GO:0044085,GO:0043005,GO:0048583,GO:0016043,GO:0010646,GO:…	intracellular,cellular metabolic process,cellular macromolecule metabolic process,intracellular organelle,heterocyclic compound binding,organic cyclic compound binding,macromolecule metabolic process,intracellular part,metabolic process,organic substance metabolic process,intracellular membrane-bounded organelle,binding,organelle,protein binding,membrane-bounded organelle,negative regulation of c…	rno04961,rno05100,rno04144,rno04721	Endocrine and other factor-regulated calcium reabsorption,Bacterial invasion of epithelial cells,Endocytosis,Synaptic vesicle cycle
LNC_000677	XLOC_031359	-	3:11461140-11462787	1.01744	1.40757	-0.468266	0.03265	0.717962	Novel_lncRNA	co_location	ENSRNOG00000013973	Lcn2	lipocalin 2 [Source:RGD Symbol;Acc:69408]	GO:0005515,GO:0044424,GO:0005622,GO:0010467,GO:0005488,GO:0046983,GO:0043226,GO:0010035,GO:0043170,GO:0043227,GO:1901700,GO:0033993,GO:0071704,GO:0060255,GO:0003674,GO:0010046,GO:0010033,GO:0006461,GO:0070271,GO:0005215,GO:0009636,GO:0034614,GO:0005737,GO:0065003,GO:0070301,GO:0009635,GO:0000302,GO:0010468,GO:0009991,GO:1901701,GO:0036094,GO:0031667,GO:0051259,GO:0071822,GO:0008152,GO:0044444,GO:…	protein binding,intracellular part,intracellular,gene expression,binding,protein dimerization activity,organelle,response to inorganic substance,macromolecule metabolic process,membrane-bounded organelle,response to oxygen-containing compound,response to lipid,organic substance metabolic process,regulation of macromolecule metabolic process,molecular_function,response to mycotoxin,response to org…	--	--
LNC_000677	XLOC_031359	-	3:11461140-11462787	1.01744	1.40757	-0.468266	0.03265	0.717962	Novel_lncRNA	co_location	ENSRNOG00000014050	Ptges2	prostaglandin E synthase 2 [Source:RGD Symbol;Acc:1310836]	GO:0005515,GO:0044424,GO:0005622,GO:0010467,GO:0006725,GO:0006139,GO:0090304,GO:0046483,GO:1901360,GO:0043229,GO:0005488,GO:0034641,GO:0043226,GO:0005634,GO:0016070,GO:0006807,GO:0034645,GO:0044260,GO:0043170,GO:0009059,GO:0043227,GO:0043231,GO:0071704,GO:0060255,GO:0003674,GO:0006351,GO:0032774,GO:1901576,GO:0044237,GO:0044249,GO:0019219,GO:0009058,GO:0051171,GO:0005737,GO:0080090,GO:0044238,GO:…	protein binding,intracellular part,intracellular,gene expression,cellular aromatic compound metabolic process,nucleobase-containing compound metabolic process,nucleic acid metabolic process,heterocycle metabolic process,organic cyclic compound metabolic process,intracellular organelle,binding,cellular nitrogen compound metabolic process,organelle,nucleus,RNA metabolic process,nitrogen compound me…	rno00590,rno01100	Arachidonic acid metabolism,Metabolic pathways
LNC_000677	XLOC_031359	-	3:11461140-11462787	1.01744	1.40757	-0.468266	0.03265	0.717962	Novel_lncRNA	co_location	ENSRNOG00000022681	RGD1561113	similar to Hypothetical UPF0184 protein C9orf16 homolog [Source:RGD Symbol;Acc:1561113]	GO:0005515,GO:0005488,GO:0003674	protein binding,binding,molecular_function	--	--
LNC_000677	XLOC_031359	-	3:11461140-11462787	1.01744	1.40757	-0.468266	0.03265	0.717962	Novel_lncRNA	co_location	ENSRNOG00000013442	Ciz1	CDKN1A interacting zinc finger protein 1 [Source:RGD Symbol;Acc:1305336]	GO:0005622,GO:0031323,GO:0060255,GO:0080090,GO:0019222,GO:0044424,GO:0005488,GO:0003676,GO:0005634,GO:0044260,GO:0044237,GO:0043229,GO:0031326,GO:0009889,GO:0043231,GO:1901363,GO:2000112,GO:0097159,GO:0010556,GO:0009059,GO:0034645,GO:0043170,GO:0009058,GO:0044249,GO:1901576,GO:0019219,GO:0051171,GO:0090304,GO:1901360,GO:0005515,GO:0043226,GO:0046483,GO:0006725,GO:0006139,GO:0031325,GO:0009893,GO:…	intracellular,regulation of cellular metabolic process,regulation of macromolecule metabolic process,regulation of primary metabolic process,regulation of metabolic process,intracellular part,binding,nucleic acid binding,nucleus,cellular macromolecule metabolic process,cellular metabolic process,intracellular organelle,regulation of cellular biosynthetic process,regulation of biosynthetic process…	--	--
LNC_000677	XLOC_031359	-	3:11461140-11462787	1.01744	1.40757	-0.468266	0.03265	0.717962	Novel_lncRNA	co_location	ENSRNOG00000014338	Slc25a25	solute carrier family 25 member 25 [Source:RGD Symbol;Acc:628666]	GO:0044249,GO:0009058,GO:1901576,GO:0005622,GO:0034645,GO:0009059,GO:0044237,GO:0010467,GO:1901360,GO:0006725,GO:0044260,GO:0006139,GO:0046483,GO:0034641,GO:0043229,GO:0043170,GO:0006807,GO:0044424,GO:0008152,GO:0071704,GO:0043231,GO:0005488,GO:0044238,GO:0043226,GO:0043227,GO:0046872,GO:0043169,GO:0032502,GO:0044446,GO:0009991,GO:0044422,GO:0007275,GO:0044464,GO:0006796,GO:0005623,GO:0031667,GO:…	cellular biosynthetic process,biosynthetic process,organic substance biosynthetic process,intracellular,cellular macromolecule biosynthetic process,macromolecule biosynthetic process,cellular metabolic process,gene expression,organic cyclic compound metabolic process,cellular aromatic compound metabolic process,cellular macromolecule metabolic process,nucleobase-containing compound metabolic proc…	--	--
LNC_000677	XLOC_031359	-	3:11461140-11462787	1.01744	1.40757	-0.468266	0.03265	0.717962	Novel_lncRNA	co_location	ENSRNOG00000050204	Naif1	nuclear apoptosis inducing factor 1 [Source:RGD Symbol;Acc:1597546]	GO:0005622,GO:0043229,GO:0044424,GO:0043231,GO:0005488,GO:0005634,GO:0043226,GO:0005515,GO:0043227,GO:0048523,GO:0048519,GO:0008219,GO:0016265,GO:0006915,GO:0044446,GO:0012501,GO:0044422,GO:0031981,GO:0043233,GO:0044428,GO:0070013,GO:0031974,GO:0044464,GO:0005623,GO:0009987,GO:0005654,GO:0071840,GO:0003674,GO:0016043,GO:0050794,GO:0045926,GO:0007006,GO:0007005,GO:0008150,GO:0050789,GO:0030308,GO:…	intracellular,intracellular organelle,intracellular part,intracellular membrane-bounded organelle,binding,nucleus,organelle,protein binding,membrane-bounded organelle,negative regulation of cellular process,negative regulation of biological process,cell death,death,apoptotic process,intracellular organelle part,programmed cell death,organelle part,nuclear lumen,organelle lumen,nuclear part,intrac…	--	--
LNC_000677	XLOC_031359	-	3:11461140-11462787	1.01744	1.40757	-0.468266	0.03265	0.717962	Novel_lncRNA	co_location	ENSRNOG00000050834	Fam102a	family with sequence similarity 102, member A [Source:RGD Symbol;Acc:1597535]	GO:0005515,GO:0005488,GO:0003674	protein binding,binding,molecular_function	--	--
ENSRNOT00000081812	ENSRNOG00000061539	AABR07028906.1	10:20-5228	2.83943	3.46535	-0.287402	0.04845	0.821524	Annotated_lncRNA	co_location	ENSRNOG00000002314	LOC103689943	meiosis arrest female protein 1-like [Source:RGD Symbol;Acc:9219913]	GO:0044424,GO:0005622,GO:0010467,GO:0043229,GO:0005488,GO:0043226,GO:0043170,GO:0043227,GO:0043231,GO:0071704,GO:0060255,GO:0003674,GO:0005737,GO:0010468,GO:0003676,GO:0036094,GO:0008152,GO:0097159,GO:0044444,GO:0019222,GO:0044464,GO:0005623,GO:1901363,GO:0000166,GO:1901265,GO:0008150,GO:0005575,GO:0050789,GO:0005777,GO:0042579,GO:0065007	intracellular part,intracellular,gene expression,intracellular organelle,binding,organelle,macromolecule metabolic process,membrane-bounded organelle,intracellular membrane-bounded organelle,organic substance metabolic process,regulation of macromolecule metabolic process,molecular_function,cytoplasm,regulation of gene expression,nucleic acid binding,small molecule binding,metabolic process,organ…	--	--
LNC_000148	XLOC_007085	-	10:59499304-59505365	0.427244	0.742465	-0.797263	5e-05	0.011183	Novel_lncRNA	co_location	ENSRNOG00000046639	Itgae	integrin subunit alpha E [Source:RGD Symbol;Acc:621644]	GO:0032991,GO:0003674,GO:0043234,GO:0044464,GO:0005623,GO:0043235,GO:0044459,GO:0008305,GO:0031226,GO:0005887,GO:0007229,GO:0044763,GO:0008150,GO:0009987,GO:0044699,GO:0022610,GO:0005575,GO:0050794,GO:0009897,GO:0009986,GO:0007155,GO:0050789,GO:0051716,GO:0065007,GO:0050896,GO:0007165,GO:0007154,GO:0016020,GO:0071944,GO:0044700,GO:0023052,GO:0005886,GO:0044425,GO:0007166,GO:0016021,GO:0031224	macromolecular complex,molecular_function,protein complex,cell part,cell,receptor complex,plasma membrane part,integrin complex,intrinsic to plasma membrane,integral to plasma membrane,integrin-mediated signaling pathway,single-organism cellular process,biological_process,cellular process,single-organism process,biological adhesion,cellular_component,regulation of cellular process,external side o…	rno04810	Regulation of actin cytoskeleton
LNC_000148	XLOC_007085	-	10:59499304-59505365	0.427244	0.742465	-0.797263	5e-05	0.011183	Novel_lncRNA	co_location	ENSRNOG00000017912	Atp2a3	ATPase sarcoplasmic/endoplasmic reticulum Ca2+ transporting 3 [Source:RGD Symbol;Acc:2175]	GO:0005515,GO:0044424,GO:0005622,GO:0043229,GO:0005488,GO:0043226,GO:0044446,GO:0043227,GO:0043231,GO:0044422,GO:0003674,GO:0070588,GO:0005215,GO:0016462,GO:0005737,GO:0016818,GO:0016817,GO:0015399,GO:0015405,GO:0017111,GO:0022892,GO:0036094,GO:0005388,GO:0055085,GO:0042626,GO:0008324,GO:0032559,GO:0097159,GO:0016820,GO:0030554,GO:0044444,GO:0032555,GO:0044464,GO:0006810,GO:0032550,GO:0005623,GO:…	protein binding,intracellular part,intracellular,intracellular organelle,binding,organelle,intracellular organelle part,membrane-bounded organelle,intracellular membrane-bounded organelle,organelle part,molecular_function,calcium ion transmembrane transport,transporter activity,pyrophosphatase activity,cytoplasm,hydrolase activity, acting on acid anhydrides, in phosphorus-containing anhydrides,hy…	rno04022,rno05010,rno04020,rno04972	cGMP-PKG signaling pathway,Alzheimer's disease,Calcium signaling pathway,Pancreatic secretion
LNC_000148	XLOC_007085	-	10:59499304-59505365	0.427244	0.742465	-0.797263	5e-05	0.011183	Novel_lncRNA	co_location	ENSRNOG00000024535	Zzef1	zinc finger ZZ-type and EF-hand domain containing 1 [Source:RGD Symbol;Acc:1311189]	GO:0005488,GO:0003674,GO:0043167,GO:0043169,GO:0046872,GO:0005509,GO:0008270,GO:0046914	binding,molecular_function,ion binding,cation binding,metal ion binding,calcium ion binding,zinc ion binding,transition metal ion binding	--	--
LNC_000148	XLOC_007085	-	10:59499304-59505365	0.427244	0.742465	-0.797263	5e-05	0.011183	Novel_lncRNA	co_location	ENSRNOG00000017606	P2rx1	purinergic receptor P2X 1 [Source:RGD Symbol;Acc:3240]	GO:0005515,GO:0044424,GO:0005622,GO:0043229,GO:0005488,GO:0032991,GO:0043226,GO:0005634,GO:0044428,GO:0006807,GO:0044446,GO:0043227,GO:0043231,GO:0014070,GO:0044422,GO:1901700,GO:0009719,GO:0031967,GO:0071704,GO:0031975,GO:0003674,GO:0010033,GO:0043234,GO:0006461,GO:0070271,GO:0019866,GO:0005215,GO:1901576,GO:0005635,GO:0044237,GO:0044249,GO:0046683,GO:0009058,GO:0045202,GO:0005231,GO:0044238,GO:…	protein binding,intracellular part,intracellular,intracellular organelle,binding,macromolecular complex,organelle,nucleus,nuclear part,nitrogen compound metabolic process,intracellular organelle part,membrane-bounded organelle,intracellular membrane-bounded organelle,response to organic cyclic compound,organelle part,response to oxygen-containing compound,response to endogenous stimulus,organelle…	rno04611,rno04020,rno04080	Platelet activation,Calcium signaling pathway,Neuroactive ligand-receptor interaction
LNC_000148	XLOC_007085	-	10:59499304-59505365	0.427244	0.742465	-0.797263	5e-05	0.011183	Novel_lncRNA	co_location	ENSRNOG00000018242	Camkk1	calcium/calmodulin-dependent protein kinase kinase 1 [Source:RGD Symbol;Acc:62023]	GO:0005515,GO:0005488,GO:0044260,GO:0043170,GO:0071704,GO:0003674,GO:0044237,GO:0044238,GO:0036094,GO:0032559,GO:0008152,GO:0097159,GO:0030554,GO:0032555,GO:0032550,GO:1901363,GO:0017076,GO:0001883,GO:0032549,GO:0001882,GO:0032553,GO:0005524,GO:0035639,GO:0043168,GO:0000166,GO:1901265,GO:0004674,GO:0043167,GO:0004672,GO:0003824,GO:0006468,GO:0044267,GO:0008150,GO:0009987,GO:0016773,GO:0006796,GO:…	protein binding,binding,cellular macromolecule metabolic process,macromolecule metabolic process,organic substance metabolic process,molecular_function,cellular metabolic process,primary metabolic process,small molecule binding,adenyl ribonucleotide binding,metabolic process,organic cyclic compound binding,adenyl nucleotide binding,purine ribonucleotide binding,purine ribonucleoside binding,heter…	rno05034,rno04152,rno04921,rno04920	Alcoholism,AMPK signaling pathway,Oxytocin signaling pathway,Adipocytokine signaling pathway
LNC_000211	XLOC_009643	-	11:14160914-14166385	0.382671	0.629499	-0.718099	0.0129	0.492548	Novel_lncRNA	co_location	ENSRNOG00000060979	Hspa13	heat shock protein 70 family, member 13 [Source:RGD Symbol;Acc:3775]	GO:0005515,GO:0044424,GO:0005622,GO:0043229,GO:0005488,GO:0043226,GO:0043227,GO:0043231,GO:0003674,GO:0005737,GO:0036094,GO:0032559,GO:0097159,GO:0030554,GO:0044444,GO:0032555,GO:0044464,GO:0032550,GO:0005623,GO:1901363,GO:0017076,GO:0001883,GO:0032549,GO:0001882,GO:0032553,GO:0005524,GO:0035639,GO:0043168,GO:0000166,GO:1901265,GO:0043167,GO:0070062,GO:0043230,GO:0065010,GO:0031988,GO:0031982,GO:…	protein binding,intracellular part,intracellular,intracellular organelle,binding,organelle,membrane-bounded organelle,intracellular membrane-bounded organelle,molecular_function,cytoplasm,small molecule binding,adenyl ribonucleotide binding,organic cyclic compound binding,adenyl nucleotide binding,cytoplasmic part,purine ribonucleotide binding,cell part,purine ribonucleoside binding,cell,heterocy…	--	--
LNC_000211	XLOC_009643	-	11:14160914-14166385	0.382671	0.629499	-0.718099	0.0129	0.492548	Novel_lncRNA	co_location	ENSRNOG00000030930	Samsn1	SAM domain, SH3 domain and nuclear localization signals, 1 [Source:RGD Symbol;Acc:620926]	GO:0005515,GO:0044424,GO:0005622,GO:0043229,GO:0005488,GO:0043226,GO:0005634,GO:0044260,GO:0043170,GO:0043227,GO:0043231,GO:0071704,GO:0060255,GO:0003674,GO:0044237,GO:0005737,GO:0080090,GO:0044238,GO:0031323,GO:0008152,GO:0044444,GO:0019222,GO:0044464,GO:0005623,GO:0001784,GO:0045309,GO:0010605,GO:0051219,GO:0031324,GO:0050732,GO:0009892,GO:0042113,GO:0005829,GO:0048523,GO:0019220,GO:0051174,GO:…	protein binding,intracellular part,intracellular,intracellular organelle,binding,organelle,nucleus,cellular macromolecule metabolic process,macromolecule metabolic process,membrane-bounded organelle,intracellular membrane-bounded organelle,organic substance metabolic process,regulation of macromolecule metabolic process,molecular_function,cellular metabolic process,cytoplasm,regulation of primary…	--	--
LNC_000569	XLOC_025770	-	2:28295667-28317852	0.988645	0.637211	0.633683	0.04785	0.818954	Novel_lncRNA	co_location	ENSRNOG00000048118	LOC100910438	ankyrin repeat family A protein 2-like [Source:RGD Symbol;Acc:6498684]	GO:0044424,GO:0005622,GO:0010467,GO:0006725,GO:0006139,GO:0090304,GO:0046483,GO:1901360,GO:0043229,GO:0034641,GO:0043226,GO:0005634,GO:0016070,GO:0006807,GO:0034645,GO:0044260,GO:0043170,GO:0009059,GO:0043227,GO:0043231,GO:0071704,GO:0060255,GO:0003674,GO:0006351,GO:0032774,GO:1901576,GO:0044237,GO:0044249,GO:0019219,GO:0009058,GO:0051171,GO:0080090,GO:0044238,GO:0044271,GO:1901362,GO:2000112,GO:…	intracellular part,intracellular,gene expression,cellular aromatic compound metabolic process,nucleobase-containing compound metabolic process,nucleic acid metabolic process,heterocycle metabolic process,organic cyclic compound metabolic process,intracellular organelle,cellular nitrogen compound metabolic process,organelle,nucleus,RNA metabolic process,nitrogen compound metabolic process,cellular…	--	--
LNC_000569	XLOC_025770	-	2:28295667-28317852	0.988645	0.637211	0.633683	0.04785	0.818954	Novel_lncRNA	co_location	ENSRNOG00000016912	Btf3	basic transcription factor 3 [Source:RGD Symbol;Acc:1308095]	GO:0007275,GO:0032502,GO:0044767,GO:0043009,GO:0009792,GO:0048856,GO:0001701,GO:0009790,GO:0008150,GO:0044699,GO:0032501,GO:0044707	multicellular organismal development,developmental process,single-organism developmental process,chordate embryonic development,embryo development ending in birth or egg hatching,anatomical structure development,in utero embryonic development,embryo development,biological_process,single-organism process,multicellular organismal process,single-multicellular organism process	--	--
LNC_000569	XLOC_025770	-	2:28295667-28317852	0.988645	0.637211	0.633683	0.04785	0.818954	Novel_lncRNA	co_location	ENSRNOG00000016591	Utp15	UTP15, small subunit processome component [Source:RGD Symbol;Acc:1310992]	GO:0005515,GO:0044424,GO:0005622,GO:0010467,GO:0006725,GO:0006139,GO:0090304,GO:0046483,GO:0043228,GO:0043232,GO:1901360,GO:0043229,GO:0005488,GO:0034641,GO:0043226,GO:0005634,GO:0016070,GO:0044428,GO:0006807,GO:0044446,GO:0044260,GO:0043170,GO:0043227,GO:0043231,GO:0044422,GO:0071704,GO:0003674,GO:0044237,GO:0031974,GO:0005737,GO:0044238,GO:0031981,GO:0070013,GO:0043233,GO:0008152,GO:0044085,GO:…	protein binding,intracellular part,intracellular,gene expression,cellular aromatic compound metabolic process,nucleobase-containing compound metabolic process,nucleic acid metabolic process,heterocycle metabolic process,non-membrane-bounded organelle,intracellular non-membrane-bounded organelle,organic cyclic compound metabolic process,intracellular organelle,binding,cellular nitrogen compound me…	rno03008	Ribosome biogenesis in eukaryotes
LNC_000568	XLOC_025770	-	2:28295667-28317852	0.589078	1.24909	-1.08435	5e-05	0.011183	Novel_lncRNA	co_location	ENSRNOG00000048118	LOC100910438	ankyrin repeat family A protein 2-like [Source:RGD Symbol;Acc:6498684]	GO:0044424,GO:0005622,GO:0010467,GO:0006725,GO:0006139,GO:0090304,GO:0046483,GO:1901360,GO:0043229,GO:0034641,GO:0043226,GO:0005634,GO:0016070,GO:0006807,GO:0034645,GO:0044260,GO:0043170,GO:0009059,GO:0043227,GO:0043231,GO:0071704,GO:0060255,GO:0003674,GO:0006351,GO:0032774,GO:1901576,GO:0044237,GO:0044249,GO:0019219,GO:0009058,GO:0051171,GO:0080090,GO:0044238,GO:0044271,GO:1901362,GO:2000112,GO:…	intracellular part,intracellular,gene expression,cellular aromatic compound metabolic process,nucleobase-containing compound metabolic process,nucleic acid metabolic process,heterocycle metabolic process,organic cyclic compound metabolic process,intracellular organelle,cellular nitrogen compound metabolic process,organelle,nucleus,RNA metabolic process,nitrogen compound metabolic process,cellular…	--	--
LNC_000568	XLOC_025770	-	2:28295667-28317852	0.589078	1.24909	-1.08435	5e-05	0.011183	Novel_lncRNA	co_location	ENSRNOG00000016591	Utp15	UTP15, small subunit processome component [Source:RGD Symbol;Acc:1310992]	GO:0005515,GO:0044424,GO:0005622,GO:0010467,GO:0006725,GO:0006139,GO:0090304,GO:0046483,GO:0043228,GO:0043232,GO:1901360,GO:0043229,GO:0005488,GO:0034641,GO:0043226,GO:0005634,GO:0016070,GO:0044428,GO:0006807,GO:0044446,GO:0044260,GO:0043170,GO:0043227,GO:0043231,GO:0044422,GO:0071704,GO:0003674,GO:0044237,GO:0031974,GO:0005737,GO:0044238,GO:0031981,GO:0070013,GO:0043233,GO:0008152,GO:0044085,GO:…	protein binding,intracellular part,intracellular,gene expression,cellular aromatic compound metabolic process,nucleobase-containing compound metabolic process,nucleic acid metabolic process,heterocycle metabolic process,non-membrane-bounded organelle,intracellular non-membrane-bounded organelle,organic cyclic compound metabolic process,intracellular organelle,binding,cellular nitrogen compound me…	rno03008	Ribosome biogenesis in eukaryotes
LNC_000969	XLOC_046067	-	8:114625930-114638488	1.29568	1.66582	-0.36253	0.0455	0.806868	Novel_lncRNA	co_location	ENSRNOG00000031782	Col6a4	collagen, type VI, alpha 4 [Source:RGD Symbol;Acc:1564060]	GO:0032991,GO:0043234,GO:0006461,GO:0070271,GO:0065003,GO:0051291,GO:0051259,GO:0071822,GO:0044085,GO:0043933,GO:0022607,GO:0070206,GO:0071840,GO:0016043,GO:0070208,GO:0008150,GO:0005575,GO:0044421,GO:0031012,GO:0005578,GO:0005576	macromolecular complex,protein complex,protein complex assembly,protein complex biogenesis,macromolecular complex assembly,protein heterooligomerization,protein oligomerization,protein complex subunit organization,cellular component biogenesis,macromolecular complex subunit organization,cellular component assembly,protein trimerization,cellular component organization or biogenesis,cellular compon…	rno04510,rno04512,rno04974,rno04151	Focal adhesion,ECM-receptor interaction,Protein digestion and absorption,PI3K-Akt signaling pathway
LNC_000969	XLOC_046067	-	8:114625930-114638488	1.29568	1.66582	-0.36253	0.0455	0.806868	Novel_lncRNA	co_location	ENSRNOG00000010663	Col6a5	collagen, type VI, alpha 5 [Source:RGD Symbol;Acc:1565804]	GO:0005575,GO:0044421,GO:0031012,GO:0005578,GO:0005576	cellular_component,extracellular region part,extracellular matrix,proteinaceous extracellular matrix,extracellular region	rno04510,rno04512,rno04974,rno04151	Focal adhesion,ECM-receptor interaction,Protein digestion and absorption,PI3K-Akt signaling pathway
LNC_000151	XLOC_007244	-	10:67776420-67791261	5.11536	7.14235	-0.481565	5e-05	0.011183	Novel_lncRNA	co_location	ENSRNOG00000000237	RGD1310429	similar to Protein Njmu-R1 [Source:RGD Symbol;Acc:1310429]	--	--	--	--
LNC_000151	XLOC_007244	-	10:67776420-67791261	5.11536	7.14235	-0.481565	5e-05	0.011183	Novel_lncRNA	co_location	ENSRNOG00000000236	Zfp207	zinc finger protein 207 [Source:RGD Symbol;Acc:1308121]	GO:0005622,GO:0010467,GO:0060255,GO:0010468,GO:0043229,GO:0019222,GO:0043170,GO:0044424,GO:0008152,GO:0071704,GO:0043231,GO:0005488,GO:0005634,GO:0043226,GO:0005515,GO:0043227,GO:0048523,GO:0048519,GO:0046872,GO:0043169,GO:0044446,GO:0044422,GO:0031981,GO:0043233,GO:0044428,GO:0070013,GO:0031974,GO:0044464,GO:0005623,GO:0009987,GO:0051726,GO:0071840,GO:0043167,GO:0003674,GO:0044085,GO:0007093,GO:…	intracellular,gene expression,regulation of macromolecule metabolic process,regulation of gene expression,intracellular organelle,regulation of metabolic process,macromolecule metabolic process,intracellular part,metabolic process,organic substance metabolic process,intracellular membrane-bounded organelle,binding,nucleus,organelle,protein binding,membrane-bounded organelle,negative regulation of…	--	--
LNC_000151	XLOC_007244	-	10:67776420-67791261	5.11536	7.14235	-0.481565	5e-05	0.011183	Novel_lncRNA	co_location	ENSRNOG00000003276	Myo1d	myosin ID [Source:RGD Symbol;Acc:621321]	GO:0005515,GO:0044424,GO:0005622,GO:0043228,GO:0043232,GO:0043229,GO:0005488,GO:0032991,GO:0043226,GO:0044446,GO:0043227,GO:0043231,GO:0044422,GO:0003674,GO:0043234,GO:0044237,GO:0016462,GO:0005737,GO:0016818,GO:0016817,GO:0017111,GO:0008092,GO:0005856,GO:0036094,GO:0031323,GO:0031252,GO:0032559,GO:0008152,GO:0097159,GO:0030554,GO:0044444,GO:0003779,GO:0019222,GO:0032555,GO:0044464,GO:0032550,GO:…	protein binding,intracellular part,intracellular,non-membrane-bounded organelle,intracellular non-membrane-bounded organelle,intracellular organelle,binding,macromolecular complex,organelle,intracellular organelle part,membrane-bounded organelle,intracellular membrane-bounded organelle,organelle part,molecular_function,protein complex,cellular metabolic process,pyrophosphatase activity,cytoplasm,…	--	--
LNC_000151	XLOC_007244	-	10:67776420-67791261	5.11536	7.14235	-0.481565	5e-05	0.011183	Novel_lncRNA	co_location	ENSRNOG00000005538	Psmd11	proteasome 26S subunit, non-ATPase 11 [Source:RGD Symbol;Acc:1306450]	GO:0005515,GO:0044424,GO:0005622,GO:0043229,GO:0005488,GO:0032991,GO:0043226,GO:0005634,GO:0044260,GO:0043170,GO:0043227,GO:0043231,GO:0071704,GO:0003674,GO:0043234,GO:0006461,GO:0070271,GO:0044237,GO:0044238,GO:0065003,GO:0071822,GO:0008152,GO:0030154,GO:0044085,GO:0044464,GO:0005623,GO:0043933,GO:0048869,GO:0022607,GO:0032502,GO:0070062,GO:0043623,GO:0043230,GO:0065010,GO:0071840,GO:0048863,GO:…	protein binding,intracellular part,intracellular,intracellular organelle,binding,macromolecular complex,organelle,nucleus,cellular macromolecule metabolic process,macromolecule metabolic process,membrane-bounded organelle,intracellular membrane-bounded organelle,organic substance metabolic process,molecular_function,protein complex,protein complex assembly,protein complex biogenesis,cellular meta…	rno03050,rno05169	Proteasome,Epstein-Barr virus infection
LNC_000151	XLOC_007244	-	10:67776420-67791261	5.11536	7.14235	-0.481565	5e-05	0.011183	Novel_lncRNA	co_location	ENSRNOG00000005515	Rhbdl3	rhomboid, veinlet-like 3 (Drosophila) [Source:RGD Symbol;Acc:1311901]	GO:0044424,GO:0005622,GO:0010467,GO:0043229,GO:0005488,GO:0043226,GO:0044446,GO:0043170,GO:0043227,GO:0043231,GO:0044422,GO:0031967,GO:0071704,GO:0031975,GO:0003674,GO:0019866,GO:0005737,GO:0044238,GO:0005743,GO:0008152,GO:0044444,GO:0044464,GO:0005623,GO:0005739,GO:0031966,GO:0016787,GO:0005740,GO:0043167,GO:0044429,GO:0003824,GO:0043169,GO:0046872,GO:0016485,GO:0031090,GO:0008150,GO:0051604,GO:…	intracellular part,intracellular,gene expression,intracellular organelle,binding,organelle,intracellular organelle part,macromolecule metabolic process,membrane-bounded organelle,intracellular membrane-bounded organelle,organelle part,organelle envelope,organic substance metabolic process,envelope,molecular_function,organelle inner membrane,cytoplasm,primary metabolic process,mitochondrial inner …	--	--
LNC_000151	XLOC_007244	-	10:67776420-67791261	5.11536	7.14235	-0.481565	5e-05	0.011183	Novel_lncRNA	co_location	ENSRNOG00000021685	Cdk5r1	cyclin-dependent kinase 5, regulatory subunit 1 (p35) [Source:RGD Symbol;Acc:629472]	GO:0005515,GO:0044424,GO:0005622,GO:0010467,GO:0006725,GO:0006139,GO:0090304,GO:0046483,GO:0043228,GO:0043232,GO:1901360,GO:0043229,GO:0005488,GO:0032991,GO:0034641,GO:0043226,GO:0005634,GO:0016070,GO:0044428,GO:0006807,GO:0044446,GO:0034645,GO:0044260,GO:0043170,GO:0009059,GO:0043227,GO:0043231,GO:0044422,GO:0071704,GO:0060255,GO:0003674,GO:0043234,GO:0006351,GO:0032774,GO:1901576,GO:0044237,GO:…	protein binding,intracellular part,intracellular,gene expression,cellular aromatic compound metabolic process,nucleobase-containing compound metabolic process,nucleic acid metabolic process,heterocycle metabolic process,non-membrane-bounded organelle,intracellular non-membrane-bounded organelle,organic cyclic compound metabolic process,intracellular organelle,binding,macromolecular complex,cellul…	rno05030,rno05010	Cocaine addiction,Alzheimer's disease
LNC_000157	XLOC_007374	-	10:75343387-75354959	2.16385	3.35465	-0.632562	5e-05	0.011183	Novel_lncRNA	co_location	ENSRNOG00000009819	Vezf1	vascular endothelial zinc finger 1 [Source:RGD Symbol;Acc:1308058]	GO:0044424,GO:0005622,GO:0043228,GO:0043232,GO:0043229,GO:0005488,GO:0043226,GO:0005634,GO:0044428,GO:0044446,GO:0043227,GO:0043231,GO:0044422,GO:0003674,GO:0031974,GO:0031981,GO:0003676,GO:0070013,GO:0043233,GO:0097159,GO:0030154,GO:0044464,GO:0005623,GO:1901363,GO:0048869,GO:0005654,GO:0007275,GO:0032502,GO:0043167,GO:0044767,GO:0002064,GO:0048731,GO:0048856,GO:0005730,GO:0048468,GO:0044763,GO:…	intracellular part,intracellular,non-membrane-bounded organelle,intracellular non-membrane-bounded organelle,intracellular organelle,binding,organelle,nucleus,nuclear part,intracellular organelle part,membrane-bounded organelle,intracellular membrane-bounded organelle,organelle part,molecular_function,membrane-enclosed lumen,nuclear lumen,nucleic acid binding,intracellular organelle lumen,organel…	--	--
LNC_000157	XLOC_007374	-	10:75343387-75354959	2.16385	3.35465	-0.632562	5e-05	0.011183	Novel_lncRNA	co_location	ENSRNOG00000008921	Dynll2	dynein light chain LC8-type 2 [Source:RGD Symbol;Acc:619860]	GO:0005515,GO:0044424,GO:0005622,GO:0043228,GO:0043232,GO:0043229,GO:0005488,GO:0032991,GO:0043226,GO:0005634,GO:0044446,GO:0043227,GO:0043231,GO:0044422,GO:0003674,GO:0043234,GO:0015630,GO:0005874,GO:0016462,GO:0005737,GO:0016818,GO:0016817,GO:0017111,GO:0008092,GO:0005856,GO:0008038,GO:0008039,GO:0005815,GO:0030154,GO:0044464,GO:0006810,GO:0005623,GO:0044430,GO:0051234,GO:0048869,GO:0051179,GO:…	protein binding,intracellular part,intracellular,non-membrane-bounded organelle,intracellular non-membrane-bounded organelle,intracellular organelle,binding,macromolecular complex,organelle,nucleus,intracellular organelle part,membrane-bounded organelle,intracellular membrane-bounded organelle,organelle part,molecular_function,protein complex,microtubule cytoskeleton,microtubule,pyrophosphatase a…	rno04962	Vasopressin-regulated water reabsorption
LNC_000157	XLOC_007374	-	10:75343387-75354959	2.16385	3.35465	-0.632562	5e-05	0.011183	Novel_lncRNA	co_location	ENSRNOG00000050323	Srsf1	serine/arginine-rich splicing factor 1 [Source:RGD Symbol;Acc:1587490]	GO:0005515,GO:0044424,GO:0005622,GO:0010467,GO:0006725,GO:0006139,GO:0090304,GO:0046483,GO:1901360,GO:0043229,GO:0005488,GO:0032991,GO:0034641,GO:0043226,GO:0005634,GO:0016070,GO:0044428,GO:0006807,GO:0044446,GO:0044260,GO:0043170,GO:0043227,GO:0043231,GO:0044422,GO:0071704,GO:0060255,GO:0003674,GO:0043234,GO:0044237,GO:0019219,GO:0051171,GO:0031974,GO:0005737,GO:0080090,GO:0044238,GO:0016071,GO:…	protein binding,intracellular part,intracellular,gene expression,cellular aromatic compound metabolic process,nucleobase-containing compound metabolic process,nucleic acid metabolic process,heterocycle metabolic process,organic cyclic compound metabolic process,intracellular organelle,binding,macromolecular complex,cellular nitrogen compound metabolic process,organelle,nucleus,RNA metabolic proce…	rno03040,rno05168	Spliceosome,Herpes simplex infection
LNC_000738	XLOC_033836	-	4:77401042-77405405	3.8377	3.24632	0.241436	0.04115	0.780648	Novel_lncRNA	co_location	ENSRNOG00000006925	Zfp786	zinc finger protein 786 [Source:RGD Symbol;Acc:2293500]	GO:0044424,GO:0005622,GO:0010467,GO:0006725,GO:0006139,GO:0090304,GO:0046483,GO:1901360,GO:0043229,GO:0005488,GO:0034641,GO:0043226,GO:0005634,GO:0016070,GO:0006807,GO:0034645,GO:0044260,GO:0043170,GO:0009059,GO:0043227,GO:0043231,GO:0071704,GO:0060255,GO:0003674,GO:0006351,GO:0032774,GO:1901576,GO:0044237,GO:0044249,GO:0019219,GO:0009058,GO:0051171,GO:0080090,GO:0044238,GO:0044271,GO:1901362,GO:…	intracellular part,intracellular,gene expression,cellular aromatic compound metabolic process,nucleobase-containing compound metabolic process,nucleic acid metabolic process,heterocycle metabolic process,organic cyclic compound metabolic process,intracellular organelle,binding,cellular nitrogen compound metabolic process,organelle,nucleus,RNA metabolic process,nitrogen compound metabolic process,…	--	--
LNC_000738	XLOC_033836	-	4:77401042-77405405	3.8377	3.24632	0.241436	0.04115	0.780648	Novel_lncRNA	co_location	ENSRNOG00000006048	Ezh2	enhancer of zeste 2 polycomb repressive complex 2 subunit [Source:RGD Symbol;Acc:1595860]	GO:0005515,GO:0044424,GO:0005622,GO:0010467,GO:0006725,GO:0006139,GO:0090304,GO:0046483,GO:0043228,GO:0043232,GO:1901360,GO:0043229,GO:0005488,GO:0032991,GO:0034641,GO:0043226,GO:0005634,GO:0016070,GO:0010035,GO:0044428,GO:0006807,GO:0044446,GO:0034645,GO:0044260,GO:0043170,GO:0009059,GO:0043227,GO:0043231,GO:0014070,GO:0044422,GO:1901700,GO:0033993,GO:0009719,GO:0071704,GO:0060255,GO:0003674,GO:…	protein binding,intracellular part,intracellular,gene expression,cellular aromatic compound metabolic process,nucleobase-containing compound metabolic process,nucleic acid metabolic process,heterocycle metabolic process,non-membrane-bounded organelle,intracellular non-membrane-bounded organelle,organic cyclic compound metabolic process,intracellular organelle,binding,macromolecular complex,cellul…	rno05206	MicroRNAs in cancer
LNC_000738	XLOC_033836	-	4:77401042-77405405	3.8377	3.24632	0.241436	0.04115	0.780648	Novel_lncRNA	co_location	ENSRNOG00000006228	Pdia4	protein disulfide isomerase family A, member 4 [Source:RGD Symbol;Acc:619835]	GO:0005515,GO:0044424,GO:0005622,GO:0043229,GO:0005488,GO:0043226,GO:0044446,GO:0043227,GO:0043231,GO:0044422,GO:0003674,GO:0031974,GO:0005737,GO:0070013,GO:0043233,GO:0044444,GO:0044464,GO:0005623,GO:0003824,GO:0016860,GO:0003756,GO:0016864,GO:0016862,GO:0044763,GO:0019725,GO:0008150,GO:0009987,GO:0044699,GO:0045454,GO:0005783,GO:0005575,GO:0050794,GO:0009986,GO:0042592,GO:0065008,GO:0044432,GO:…	protein binding,intracellular part,intracellular,intracellular organelle,binding,organelle,intracellular organelle part,membrane-bounded organelle,intracellular membrane-bounded organelle,organelle part,molecular_function,membrane-enclosed lumen,cytoplasm,intracellular organelle lumen,organelle lumen,cytoplasmic part,cell part,cell,catalytic activity,intramolecular oxidoreductase activity,protein…	rno04918,rno04141	Thyroid hormone synthesis,Protein processing in endoplasmic reticulum
ENSRNOT00000090050	ENSRNOG00000052122	Rn50_20_0056.5	20:3403203-3403731	44.1283	54.3084	-0.29947	0.003	0.228208	Annotated_lncRNA	co_location	ENSRNOG00000000812	RGD1302996	hypothetical protein MGC:15854 [Source:RGD Symbol;Acc:1302996]	GO:0044424,GO:0005622,GO:0043229,GO:0043226,GO:0043227,GO:0043231,GO:0005737,GO:0044444,GO:0044464,GO:0005623,GO:0005739,GO:0005575	intracellular part,intracellular,intracellular organelle,organelle,membrane-bounded organelle,intracellular membrane-bounded organelle,cytoplasm,cytoplasmic part,cell part,cell,mitochondrion,cellular_component	--	--
ENSRNOT00000090050	ENSRNOG00000052122	Rn50_20_0056.5	20:3403203-3403731	44.1283	54.3084	-0.29947	0.003	0.228208	Annotated_lncRNA	co_location	ENSRNOG00000000816	Ppp1r18	protein phosphatase 1, regulatory subunit 18 [Source:RGD Symbol;Acc:1309543]	GO:0005515,GO:0005488,GO:0003674,GO:0019902,GO:0019899	protein binding,binding,molecular_function,phosphatase binding,enzyme binding	--	--
ENSRNOT00000090050	ENSRNOG00000052122	Rn50_20_0056.5	20:3403203-3403731	44.1283	54.3084	-0.29947	0.003	0.228208	Annotated_lncRNA	co_location	ENSRNOG00000000818	Nrm	nurim (nuclear envelope membrane protein) [Source:RGD Symbol;Acc:1302966]	GO:0005515,GO:0044424,GO:0005622,GO:0043229,GO:0005488,GO:0043226,GO:0005634,GO:0044428,GO:0044446,GO:0043227,GO:0043231,GO:0044422,GO:0031967,GO:0031975,GO:0003674,GO:0019866,GO:0005635,GO:0044464,GO:0005623,GO:0005637,GO:0012505,GO:0031965,GO:0031090,GO:0005575,GO:0016020,GO:0044425,GO:0016021,GO:0031224	protein binding,intracellular part,intracellular,intracellular organelle,binding,organelle,nucleus,nuclear part,intracellular organelle part,membrane-bounded organelle,intracellular membrane-bounded organelle,organelle part,organelle envelope,envelope,molecular_function,organelle inner membrane,nuclear envelope,cell part,cell,nuclear inner membrane,endomembrane system,nuclear membrane,organelle m…	--	--
ENSRNOT00000090050	ENSRNOG00000052122	Rn50_20_0056.5	20:3403203-3403731	44.1283	54.3084	-0.29947	0.003	0.228208	Annotated_lncRNA	co_location	ENSRNOG00000061216	Tubb5	tubulin, beta 5 class I [Source:RGD Symbol;Acc:628596]	GO:0005515,GO:0044424,GO:0005622,GO:0043228,GO:0043232,GO:0043229,GO:0005488,GO:0032991,GO:0043226,GO:0005634,GO:0044428,GO:0044446,GO:0043227,GO:0043231,GO:0044422,GO:0031967,GO:0031975,GO:0003674,GO:0043234,GO:0006461,GO:0070271,GO:0015630,GO:0005874,GO:0005635,GO:0016462,GO:0031974,GO:0016818,GO:0016817,GO:0017111,GO:0065003,GO:0005200,GO:0005856,GO:0005641,GO:0036094,GO:0071822,GO:0097159,GO:…	protein binding,intracellular part,intracellular,non-membrane-bounded organelle,intracellular non-membrane-bounded organelle,intracellular organelle,binding,macromolecular complex,organelle,nucleus,nuclear part,intracellular organelle part,membrane-bounded organelle,intracellular membrane-bounded organelle,organelle part,organelle envelope,envelope,molecular_function,protein complex,protein compl…	rno04540,rno04145	Gap junction,Phagosome
ENSRNOT00000090050	ENSRNOG00000052122	Rn50_20_0056.5	20:3403203-3403731	44.1283	54.3084	-0.29947	0.003	0.228208	Annotated_lncRNA	co_location	ENSRNOG00000000809	Atat1	alpha tubulin acetyltransferase 1 [Source:RGD Symbol;Acc:1303066]	GO:0005622,GO:0044237,GO:0044260,GO:0043229,GO:0043170,GO:0044424,GO:0008152,GO:0071704,GO:0043231,GO:0005488,GO:0044238,GO:0043226,GO:0043227,GO:0045444,GO:0032502,GO:0048518,GO:0044446,GO:0044422,GO:0007275,GO:0044464,GO:0007420,GO:0005623,GO:0045598,GO:0048856,GO:0048731,GO:0044767,GO:0005737,GO:0009987,GO:0030154,GO:0048869,GO:0048513,GO:0043412,GO:0044267,GO:0007399,GO:0006464,GO:0036211,GO:…	intracellular,cellular metabolic process,cellular macromolecule metabolic process,intracellular organelle,macromolecule metabolic process,intracellular part,metabolic process,organic substance metabolic process,intracellular membrane-bounded organelle,binding,primary metabolic process,organelle,membrane-bounded organelle,fat cell differentiation,developmental process,positive regulation of biolog…	--	--
ENSRNOT00000090050	ENSRNOG00000052122	Rn50_20_0056.5	20:3403203-3403731	44.1283	54.3084	-0.29947	0.003	0.228208	Annotated_lncRNA	co_location	ENSRNOG00000030157	Dhx16	DEAH-box helicase 16 [Source:RGD Symbol;Acc:1302963]	GO:0005515,GO:0044424,GO:0005622,GO:0010467,GO:0006725,GO:0006139,GO:0090304,GO:0046483,GO:1901360,GO:0043229,GO:0005488,GO:0032991,GO:0034641,GO:0043226,GO:0005634,GO:0016070,GO:0044428,GO:0006807,GO:0044446,GO:0044260,GO:0043170,GO:0043227,GO:0043231,GO:0044422,GO:0071704,GO:0003674,GO:0044237,GO:0016462,GO:0031974,GO:0005737,GO:0016818,GO:0016817,GO:0044238,GO:0016071,GO:0017111,GO:0031981,GO:…	protein binding,intracellular part,intracellular,gene expression,cellular aromatic compound metabolic process,nucleobase-containing compound metabolic process,nucleic acid metabolic process,heterocycle metabolic process,organic cyclic compound metabolic process,intracellular organelle,binding,macromolecular complex,cellular nitrogen compound metabolic process,organelle,nucleus,RNA metabolic proce…	rno03040	Spliceosome
ENSRNOT00000090050	ENSRNOG00000052122	Rn50_20_0056.5	20:3403203-3403731	44.1283	54.3084	-0.29947	0.003	0.228208	Annotated_lncRNA	co_location	ENSRNOG00000000799	Abcf1	ATP binding cassette subfamily F member 1 [Source:RGD Symbol;Acc:620286]	GO:0005515,GO:0044424,GO:0005622,GO:0010467,GO:0043228,GO:0043232,GO:0043229,GO:0005488,GO:0032991,GO:0043226,GO:0005634,GO:0044428,GO:0044446,GO:0034645,GO:0044260,GO:0043170,GO:0009059,GO:0043227,GO:0043231,GO:0006412,GO:0044422,GO:0031967,GO:0071704,GO:0031975,GO:0060255,GO:0003674,GO:0042788,GO:1901576,GO:0005635,GO:0044237,GO:0044249,GO:0009058,GO:0016462,GO:0031974,GO:0005737,GO:0016818,GO:…	protein binding,intracellular part,intracellular,gene expression,non-membrane-bounded organelle,intracellular non-membrane-bounded organelle,intracellular organelle,binding,macromolecular complex,organelle,nucleus,nuclear part,intracellular organelle part,cellular macromolecule biosynthetic process,cellular macromolecule metabolic process,macromolecule metabolic process,macromolecule biosynthetic…	--	--
ENSRNOT00000090050	ENSRNOG00000052122	Rn50_20_0056.5	20:3403203-3403731	44.1283	54.3084	-0.29947	0.003	0.228208	Annotated_lncRNA	co_location	ENSRNOG00000000804	Mrps18b	mitochondrial ribosomal protein S18B [Source:RGD Symbol;Acc:1302998]	GO:0044424,GO:0005622,GO:0010467,GO:0043228,GO:0043232,GO:0043229,GO:0032991,GO:0043226,GO:0005634,GO:0044428,GO:0044446,GO:0034645,GO:0044260,GO:0043170,GO:0009059,GO:0043227,GO:0043231,GO:0006412,GO:0044422,GO:0071704,GO:0003674,GO:1901576,GO:0044237,GO:0044249,GO:0009058,GO:0031974,GO:0005737,GO:0044238,GO:0031981,GO:0070013,GO:0043233,GO:0008152,GO:0044444,GO:0030529,GO:0044464,GO:0005623,GO:…	intracellular part,intracellular,gene expression,non-membrane-bounded organelle,intracellular non-membrane-bounded organelle,intracellular organelle,macromolecular complex,organelle,nucleus,nuclear part,intracellular organelle part,cellular macromolecule biosynthetic process,cellular macromolecule metabolic process,macromolecule metabolic process,macromolecule biosynthetic process,membrane-bounde…	rno05203	Viral carcinogenesis
ENSRNOT00000090050	ENSRNOG00000052122	Rn50_20_0056.5	20:3403203-3403731	44.1283	54.3084	-0.29947	0.003	0.228208	Annotated_lncRNA	co_location	ENSRNOG00000059268	Ppp1r10	protein phosphatase 1, regulatory subunit 10 [Source:RGD Symbol;Acc:620079]	GO:0044249,GO:0009058,GO:1901576,GO:1901362,GO:0005622,GO:0034645,GO:0019438,GO:0009059,GO:0018130,GO:0034654,GO:0006351,GO:0003676,GO:0044271,GO:0044237,GO:0032774,GO:0010467,GO:1901360,GO:0006725,GO:0016070,GO:0044260,GO:0006139,GO:0046483,GO:0090304,GO:0034641,GO:0043229,GO:1901363,GO:0097159,GO:0043170,GO:0006807,GO:0044424,GO:0008152,GO:0071704,GO:0043231,GO:0005488,GO:0044238,GO:0005634,GO:…	cellular biosynthetic process,biosynthetic process,organic substance biosynthetic process,organic cyclic compound biosynthetic process,intracellular,cellular macromolecule biosynthetic process,aromatic compound biosynthetic process,macromolecule biosynthetic process,heterocycle biosynthetic process,nucleobase-containing compound biosynthetic process,transcription, DNA-dependent,nucleic acid bindi…	--	--
ENSRNOT00000090050	ENSRNOG00000052122	Rn50_20_0056.5	20:3403203-3403731	44.1283	54.3084	-0.29947	0.003	0.228208	Annotated_lncRNA	co_location	ENSRNOG00000025806	Prr3	proline rich 3 [Source:RGD Symbol;Acc:1303270]	GO:0005515,GO:0005488,GO:0003674,GO:0043167,GO:0043169,GO:0046872	protein binding,binding,molecular_function,ion binding,cation binding,metal ion binding	--	--
ENSRNOT00000090050	ENSRNOG00000052122	Rn50_20_0056.5	20:3403203-3403731	44.1283	54.3084	-0.29947	0.003	0.228208	Annotated_lncRNA	co_location	ENSRNOG00000000826	Flot1	flotillin 1 [Source:RGD Symbol;Acc:70991]	GO:0005515,GO:0044424,GO:0005622,GO:0043228,GO:0043232,GO:0043229,GO:0005488,GO:0032991,GO:0046983,GO:0043226,GO:0005634,GO:0044428,GO:0044446,GO:0044260,GO:0043170,GO:0043227,GO:0043231,GO:0014070,GO:0044422,GO:0046982,GO:0071704,GO:0060255,GO:0003674,GO:0010033,GO:0060355,GO:0043234,GO:0006461,GO:0070271,GO:0006898,GO:0015630,GO:0044237,GO:0031623,GO:0060353,GO:0005737,GO:0080090,GO:0044238,GO:…	protein binding,intracellular part,intracellular,non-membrane-bounded organelle,intracellular non-membrane-bounded organelle,intracellular organelle,binding,macromolecular complex,protein dimerization activity,organelle,nucleus,nuclear part,intracellular organelle part,cellular macromolecule metabolic process,macromolecule metabolic process,membrane-bounded organelle,intracellular membrane-bounde…	rno04910	Insulin signaling pathway
ENSRNOT00000090050	ENSRNOG00000052122	Rn50_20_0056.5	20:3403203-3403731	44.1283	54.3084	-0.29947	0.003	0.228208	Annotated_lncRNA	co_location	ENSRNOG00000000827	Ier3	immediate early response 3 [Source:RGD Symbol;Acc:1303321]	GO:0005622,GO:0043229,GO:0044424,GO:0043231,GO:0005488,GO:0005634,GO:0043226,GO:0005515,GO:0043227,GO:0048523,GO:0048519,GO:0010941,GO:0008219,GO:0016265,GO:0042981,GO:0006915,GO:0043067,GO:0012501,GO:0044464,GO:0005623,GO:0060548,GO:0043066,GO:0033554,GO:0009987,GO:0043069,GO:0006950,GO:0003674,GO:0080135,GO:0048583,GO:0050794,GO:2001020,GO:0008150,GO:0050789,GO:0080134,GO:0006974,GO:0065007,GO:…	intracellular,intracellular organelle,intracellular part,intracellular membrane-bounded organelle,binding,nucleus,organelle,protein binding,membrane-bounded organelle,negative regulation of cellular process,negative regulation of biological process,regulation of cell death,cell death,death,regulation of apoptotic process,apoptotic process,regulation of programmed cell death,programmed cell death,…	--	--
ENSRNOT00000090050	ENSRNOG00000052122	Rn50_20_0056.5	20:3403203-3403731	44.1283	54.3084	-0.29947	0.003	0.228208	Annotated_lncRNA	co_location	ENSRNOG00000032813	Mdc1	mediator of DNA damage checkpoint 1 [Source:RGD Symbol;Acc:1559468]	GO:0005515,GO:0044424,GO:0005622,GO:0006725,GO:0006139,GO:0090304,GO:0046483,GO:0043228,GO:0043232,GO:1901360,GO:0043229,GO:0005488,GO:0034641,GO:0043226,GO:0005634,GO:0044428,GO:0006807,GO:0044446,GO:0044260,GO:0043170,GO:0043227,GO:0043231,GO:0044422,GO:0071704,GO:0003674,GO:0044237,GO:0031974,GO:0044238,GO:0005694,GO:0031981,GO:0070013,GO:0043233,GO:0008152,GO:0070975,GO:0005925,GO:0005924,GO:…	protein binding,intracellular part,intracellular,cellular aromatic compound metabolic process,nucleobase-containing compound metabolic process,nucleic acid metabolic process,heterocycle metabolic process,non-membrane-bounded organelle,intracellular non-membrane-bounded organelle,organic cyclic compound metabolic process,intracellular organelle,binding,cellular nitrogen compound metabolic process,…	--	--
ENSRNOT00000081689	ENSRNOG00000055317	AABR07028908.2	10:96408-120050	0.3215	0.649849	-1.01529	5e-05	0.011183	Annotated_lncRNA	co_location	ENSRNOG00000002314	LOC103689943	meiosis arrest female protein 1-like [Source:RGD Symbol;Acc:9219913]	GO:0044424,GO:0005622,GO:0010467,GO:0043229,GO:0005488,GO:0043226,GO:0043170,GO:0043227,GO:0043231,GO:0071704,GO:0060255,GO:0003674,GO:0005737,GO:0010468,GO:0003676,GO:0036094,GO:0008152,GO:0097159,GO:0044444,GO:0019222,GO:0044464,GO:0005623,GO:1901363,GO:0000166,GO:1901265,GO:0008150,GO:0005575,GO:0050789,GO:0005777,GO:0042579,GO:0065007	intracellular part,intracellular,gene expression,intracellular organelle,binding,organelle,macromolecule metabolic process,membrane-bounded organelle,intracellular membrane-bounded organelle,organic substance metabolic process,regulation of macromolecule metabolic process,molecular_function,cytoplasm,regulation of gene expression,nucleic acid binding,small molecule binding,metabolic process,organ…	--	--
LNC_000130	XLOC_006195	-	1:264005548-264009126	0.495578	0.300395	0.722252	0.0279	0.673743	Novel_lncRNA	co_location	ENSRNOG00000012591	Pkd2l1	polycystin 2 like 1, transient receptor potential cation channel [Source:RGD Symbol;Acc:1306261]	GO:0005515,GO:0044424,GO:0005622,GO:0043229,GO:0005488,GO:0032991,GO:0043226,GO:0043227,GO:0043231,GO:0003674,GO:0070588,GO:0043234,GO:0006461,GO:0070271,GO:0005215,GO:0015269,GO:0005737,GO:0065003,GO:0071467,GO:0008092,GO:0010447,GO:0022892,GO:0022836,GO:0022839,GO:0051259,GO:0055085,GO:0008324,GO:0071822,GO:0009268,GO:0044444,GO:0071468,GO:0044085,GO:0044464,GO:0005261,GO:0006810,GO:0005623,GO:…	protein binding,intracellular part,intracellular,intracellular organelle,binding,macromolecular complex,organelle,membrane-bounded organelle,intracellular membrane-bounded organelle,molecular_function,calcium ion transmembrane transport,protein complex,protein complex assembly,protein complex biogenesis,transporter activity,calcium-activated potassium channel activity,cytoplasm,macromolecular com…	--	--
LNC_000130	XLOC_006195	-	1:264005548-264009126	0.495578	0.300395	0.722252	0.0279	0.673743	Novel_lncRNA	co_location	ENSRNOG00000013279	LOC681458	similar to stearoyl-coenzyme A desaturase 3 [Source:RGD Symbol;Acc:1595370]	GO:0032896,GO:0016215,GO:0016717,GO:0003674,GO:0008152,GO:0055114,GO:0044710,GO:0003824,GO:0016705,GO:0008150,GO:0005575,GO:0016491,GO:0016020,GO:0044425,GO:0016021,GO:0031224	palmitoyl-CoA 9-desaturase activity,acyl-CoA desaturase activity,oxidoreductase activity, acting on paired donors, with oxidation of a pair of donors resulting in the reduction of molecular oxygen to two molecules of water,molecular_function,metabolic process,oxidation-reduction process,single-organism metabolic process,catalytic activity,oxidoreductase activity, acting on paired donors, with inc…	rno04152,rno01040,rno01212,rno03320	AMPK signaling pathway,Biosynthesis of unsaturated fatty acids,Fatty acid metabolism,PPAR signaling pathway
LNC_000130	XLOC_006195	-	1:264005548-264009126	0.495578	0.300395	0.722252	0.0279	0.673743	Novel_lncRNA	co_location	ENSRNOG00000012763	Cwf19l1	CWF19-like 1, cell cycle control (S. pombe) [Source:RGD Symbol;Acc:1304716]	GO:0003674,GO:0003824,GO:0008150,GO:0005575	molecular_function,catalytic activity,biological_process,cellular_component	--	--
LNC_000130	XLOC_006195	-	1:264005548-264009126	0.495578	0.300395	0.722252	0.0279	0.673743	Novel_lncRNA	co_location	ENSRNOG00000012684	Bloc1s2	biogenesis of lysosomal organelles complex-1, subunit 2 [Source:RGD Symbol;Acc:1306551]	GO:0005515,GO:0044424,GO:0005622,GO:0010467,GO:0006725,GO:0006139,GO:0090304,GO:0046483,GO:0043228,GO:0043232,GO:1901360,GO:0043229,GO:0005488,GO:0032991,GO:0034641,GO:0043226,GO:0005634,GO:0016070,GO:0006807,GO:0044446,GO:0034645,GO:0044260,GO:0043170,GO:0009059,GO:0043227,GO:0043231,GO:0044422,GO:0071704,GO:0060255,GO:0003674,GO:0043234,GO:0006351,GO:0015630,GO:0032774,GO:1901576,GO:0044237,GO:…	protein binding,intracellular part,intracellular,gene expression,cellular aromatic compound metabolic process,nucleobase-containing compound metabolic process,nucleic acid metabolic process,heterocycle metabolic process,non-membrane-bounded organelle,intracellular non-membrane-bounded organelle,organic cyclic compound metabolic process,intracellular organelle,binding,macromolecular complex,cellul…	--	--
LNC_000130	XLOC_006195	-	1:264005548-264009126	0.495578	0.300395	0.722252	0.0279	0.673743	Novel_lncRNA	co_location	ENSRNOG00000046005	Scd2	stearoyl-Coenzyme A desaturase 2 [Source:RGD Symbol;Acc:621177]	GO:0044424,GO:0005622,GO:0032896,GO:0043229,GO:0016215,GO:0043226,GO:0016717,GO:0043227,GO:0043231,GO:0003674,GO:0004768,GO:0005737,GO:0008152,GO:0044444,GO:0044464,GO:0005623,GO:0055114,GO:0044710,GO:0003824,GO:0016705,GO:0008150,GO:0005783,GO:0005575,GO:0016491,GO:0016020,GO:0044425,GO:0016021,GO:0031224	intracellular part,intracellular,palmitoyl-CoA 9-desaturase activity,intracellular organelle,acyl-CoA desaturase activity,organelle,oxidoreductase activity, acting on paired donors, with oxidation of a pair of donors resulting in the reduction of molecular oxygen to two molecules of water,membrane-bounded organelle,intracellular membrane-bounded organelle,molecular_function,stearoyl-CoA 9-desatur…	rno04152,rno01040,rno01212,rno03320	AMPK signaling pathway,Biosynthesis of unsaturated fatty acids,Fatty acid metabolism,PPAR signaling pathway
LNC_000130	XLOC_006195	-	1:264005548-264009126	0.495578	0.300395	0.722252	0.0279	0.673743	Novel_lncRNA	co_location	ENSRNOG00000032554	Scd4	stearoyl-coenzyme A desaturase 4 [Source:RGD Symbol;Acc:1563648]	GO:0032896,GO:0016215,GO:0016717,GO:0071704,GO:0003674,GO:0004768,GO:1901576,GO:0044237,GO:0044249,GO:0009058,GO:0044238,GO:0009991,GO:0031667,GO:0008152,GO:0007584,GO:0071496,GO:0031668,GO:0031670,GO:0031669,GO:0070887,GO:0055114,GO:0044710,GO:0009605,GO:0042221,GO:0019752,GO:0006633,GO:0044281,GO:0016053,GO:0046394,GO:0003824,GO:0072330,GO:0043436,GO:0006082,GO:0016705,GO:0044763,GO:0044255,GO:…	palmitoyl-CoA 9-desaturase activity,acyl-CoA desaturase activity,oxidoreductase activity, acting on paired donors, with oxidation of a pair of donors resulting in the reduction of molecular oxygen to two molecules of water,organic substance metabolic process,molecular_function,stearoyl-CoA 9-desaturase activity,organic substance biosynthetic process,cellular metabolic process,cellular biosyntheti…	rno04152,rno01040,rno01212,rno03320	AMPK signaling pathway,Biosynthesis of unsaturated fatty acids,Fatty acid metabolism,PPAR signaling pathway
LNC_000689	XLOC_032142	-	3:91926051-91937701	0.350378	0.590199	-0.752288	5e-05	0.011183	Novel_lncRNA	co_location	ENSRNOG00000049848	Rpl21	ribosomal protein L21 [Source:RGD Symbol;Acc:68390]	GO:0044424,GO:0005622,GO:0010467,GO:0043228,GO:0043232,GO:0043229,GO:0032991,GO:0043226,GO:0034645,GO:0044260,GO:0043170,GO:0009059,GO:0006412,GO:0071704,GO:0003674,GO:1901576,GO:0044237,GO:0044249,GO:0009058,GO:0005737,GO:0044238,GO:0008152,GO:0044444,GO:0030529,GO:0044464,GO:0005623,GO:0005840,GO:0003735,GO:0005198,GO:0044267,GO:0008150,GO:0009987,GO:0005575,GO:0019538	intracellular part,intracellular,gene expression,non-membrane-bounded organelle,intracellular non-membrane-bounded organelle,intracellular organelle,macromolecular complex,organelle,cellular macromolecule biosynthetic process,cellular macromolecule metabolic process,macromolecule metabolic process,macromolecule biosynthetic process,translation,organic substance metabolic process,molecular_functio…	rno03010	Ribosome
LNC_000689	XLOC_032142	-	3:91926051-91937701	0.350378	0.590199	-0.752288	5e-05	0.011183	Novel_lncRNA	co_location	ENSRNOG00000058157	Ldlrad3	low density lipoprotein receptor class A domain containing 3 [Source:RGD Symbol;Acc:1307846]	GO:0010467,GO:0005488,GO:0043170,GO:0071704,GO:0060255,GO:0003674,GO:0006898,GO:0080090,GO:0044238,GO:0010468,GO:0008152,GO:0006897,GO:0019222,GO:0044464,GO:0006810,GO:0005623,GO:0051234,GO:0051179,GO:0016192,GO:0030054,GO:0016485,GO:0008150,GO:0001540,GO:0051604,GO:0051246,GO:0005575,GO:0042277,GO:0033218,GO:0019538,GO:0070613,GO:0050789,GO:0065007,GO:0016020,GO:0071944,GO:0005886,GO:0044425,GO:…	gene expression,binding,macromolecule metabolic process,organic substance metabolic process,regulation of macromolecule metabolic process,molecular_function,receptor-mediated endocytosis,regulation of primary metabolic process,primary metabolic process,regulation of gene expression,metabolic process,endocytosis,regulation of metabolic process,cell part,transport,cell,establishment of localization…	--	--
LNC_000686	XLOC_031787	-	3:60656152-60665479	0.750931	1.02139	-0.443782	0.00095	0.110215	Novel_lncRNA	co_location	ENSRNOG00000017939	Chn1	chimerin 1 [Source:RGD Symbol;Acc:620139]	GO:0005515,GO:0005622,GO:0006725,GO:0006139,GO:0046483,GO:1901360,GO:0005488,GO:0034641,GO:0006807,GO:0071704,GO:0003674,GO:0044237,GO:0019219,GO:0051171,GO:0080090,GO:0044238,GO:0031323,GO:0008152,GO:0019222,GO:0030154,GO:0051128,GO:0044464,GO:0005623,GO:0048869,GO:0022604,GO:0034655,GO:0044270,GO:0009154,GO:0009261,GO:0010769,GO:0046700,GO:0007275,GO:0043547,GO:1901069,GO:0046434,GO:0006195,GO:…	protein binding,intracellular,cellular aromatic compound metabolic process,nucleobase-containing compound metabolic process,heterocycle metabolic process,organic cyclic compound metabolic process,binding,cellular nitrogen compound metabolic process,nitrogen compound metabolic process,organic substance metabolic process,molecular_function,cellular metabolic process,regulation of nucleobase-contain…	--	--
LNC_000686	XLOC_031787	-	3:60656152-60665479	0.750931	1.02139	-0.443782	0.00095	0.110215	Novel_lncRNA	co_location	ENSRNOG00000001597	Atf2	activating transcription factor 2 [Source:RGD Symbol;Acc:621862]	GO:0005515,GO:0044424,GO:0005622,GO:0010467,GO:0006725,GO:0006139,GO:0090304,GO:0046483,GO:0043228,GO:0043232,GO:1901360,GO:0043229,GO:0005488,GO:0046983,GO:0034641,GO:0043226,GO:0005634,GO:0016070,GO:0010035,GO:0044428,GO:0006807,GO:0044446,GO:0034645,GO:0044260,GO:0043170,GO:0009059,GO:0043227,GO:0043231,GO:0044422,GO:1901700,GO:0046982,GO:0031967,GO:0071704,GO:0031975,GO:0060255,GO:0003674,GO:…	protein binding,intracellular part,intracellular,gene expression,cellular aromatic compound metabolic process,nucleobase-containing compound metabolic process,nucleic acid metabolic process,heterocycle metabolic process,non-membrane-bounded organelle,intracellular non-membrane-bounded organelle,organic cyclic compound metabolic process,intracellular organelle,binding,protein dimerization activity…	rno05034,rno05031,rno05030,rno04022,rno05203,rno04728,rno04668,rno04918,rno05169,rno04010,rno05164,rno04261,rno04915,rno04911,rno04151,rno05166,rno05161	Alcoholism,Amphetamine addiction,Cocaine addiction,cGMP-PKG signaling pathway,Viral carcinogenesis,Dopaminergic synapse,TNF signaling pathway,Thyroid hormone synthesis,Epstein-Barr virus infection,MAPK signaling pathway,Influenza A,Adrenergic signaling in cardiomyocytes,Estrogen signaling pathway,Insulin secretion,PI3K-Akt signaling pathway,HTLV-I infection,Hepatitis B
LNC_000686	XLOC_031787	-	3:60656152-60665479	0.750931	1.02139	-0.443782	0.00095	0.110215	Novel_lncRNA	co_expression	ENSRNOG00000014463	Uri1	URI1, prefoldin-like chaperone [Source:RGD Symbol;Acc:1310358]	GO:0043170,GO:0044260,GO:0044238,GO:0071704,GO:0008152,GO:0044237,GO:0005634,GO:0005622,GO:0048523,GO:0090304,GO:0010923,GO:0048519,GO:0010467,GO:0016070,GO:0044424,GO:0005488,GO:0016311,GO:0034645,GO:0040008,GO:0060255,GO:0006139,GO:0009059,GO:0009058,GO:0044249,GO:0046483,GO:0001558,GO:0006725,GO:1901576,GO:0006796,GO:0032991,GO:0010921,GO:0006793,GO:0034641,GO:1901360,GO:0040007,GO:0080090,GO:…	macromolecule metabolic process,cellular macromolecule metabolic process,primary metabolic process,organic substance metabolic process,metabolic process,cellular metabolic process,nucleus,intracellular,negative regulation of cellular process,nucleic acid metabolic process,negative regulation of phosphatase activity,negative regulation of biological process,gene expression,RNA metabolic process,in…	--	--
LNC_000356	XLOC_013602	-	13:52111467-52124126	0.595929	0.841334	-0.497539	0.0246	0.642699	Novel_lncRNA	co_location	ENSRNOG00000051548	Lmod1	leiomodin 1 [Source:RGD Symbol;Acc:1307236]	GO:0005515,GO:0044424,GO:0005622,GO:0043228,GO:0043232,GO:0043229,GO:0005488,GO:0043226,GO:0003674,GO:0006461,GO:0070271,GO:0005737,GO:0032272,GO:0031333,GO:0065003,GO:0008092,GO:0032271,GO:0071822,GO:0044444,GO:0051129,GO:0003779,GO:0051128,GO:0044085,GO:0044464,GO:0005623,GO:0043254,GO:0044087,GO:0032956,GO:0043933,GO:0030833,GO:0051130,GO:0051258,GO:0031334,GO:0022607,GO:0030838,GO:0030041,GO:…	protein binding,intracellular part,intracellular,non-membrane-bounded organelle,intracellular non-membrane-bounded organelle,intracellular organelle,binding,organelle,molecular_function,protein complex assembly,protein complex biogenesis,cytoplasm,negative regulation of protein polymerization,negative regulation of protein complex assembly,macromolecular complex assembly,cytoskeletal protein bind…	--	--
LNC_000356	XLOC_013602	-	13:52111467-52124126	0.595929	0.841334	-0.497539	0.0246	0.642699	Novel_lncRNA	co_location	ENSRNOG00000006330	Elf3	E74-like factor 3 [Source:RGD Symbol;Acc:1310687]	GO:0005515,GO:0044424,GO:0005622,GO:0010467,GO:0006725,GO:0006139,GO:0090304,GO:0046483,GO:1901360,GO:0043229,GO:0005488,GO:0034641,GO:0043226,GO:0005634,GO:0016070,GO:0006807,GO:0034645,GO:0044260,GO:0043170,GO:0009059,GO:0043227,GO:0043231,GO:0071704,GO:0060255,GO:0003674,GO:0006351,GO:0032774,GO:1901576,GO:0044237,GO:0044249,GO:0019219,GO:0009058,GO:0051171,GO:0005737,GO:0080090,GO:0044238,GO:…	protein binding,intracellular part,intracellular,gene expression,cellular aromatic compound metabolic process,nucleobase-containing compound metabolic process,nucleic acid metabolic process,heterocycle metabolic process,organic cyclic compound metabolic process,intracellular organelle,binding,cellular nitrogen compound metabolic process,organelle,nucleus,RNA metabolic process,nitrogen compound me…	--	--
LNC_000356	XLOC_013602	-	13:52111467-52124126	0.595929	0.841334	-0.497539	0.0246	0.642699	Novel_lncRNA	co_location	ENSRNOG00000007418	Ipo9	importin 9 [Source:RGD Symbol;Acc:1310537]	GO:0005515,GO:0044424,GO:0005622,GO:0043229,GO:0005488,GO:0043226,GO:0005634,GO:0044428,GO:0044446,GO:0043227,GO:0043231,GO:0044422,GO:0008565,GO:0031967,GO:0031975,GO:0003674,GO:0005215,GO:0005635,GO:0005737,GO:0022892,GO:0044444,GO:0044464,GO:0071702,GO:0006810,GO:0005623,GO:0016482,GO:0051234,GO:0044765,GO:0006605,GO:0051179,GO:0045184,GO:0017038,GO:0015031,GO:0046907,GO:0019899,GO:0008536,GO:…	protein binding,intracellular part,intracellular,intracellular organelle,binding,organelle,nucleus,nuclear part,intracellular organelle part,membrane-bounded organelle,intracellular membrane-bounded organelle,organelle part,protein transporter activity,organelle envelope,envelope,molecular_function,transporter activity,nuclear envelope,cytoplasm,substrate-specific transporter activity,cytoplasmic…	--	--
LNC_000356	XLOC_013602	-	13:52111467-52124126	0.595929	0.841334	-0.497539	0.0246	0.642699	Novel_lncRNA	co_location	ENSRNOG00000006720	Rnpep	arginyl aminopeptidase [Source:RGD Symbol;Acc:621137]	GO:0005488,GO:0043226,GO:0043170,GO:0043227,GO:0071704,GO:0003674,GO:0044238,GO:0008152,GO:0016787,GO:0008238,GO:0043167,GO:0070062,GO:0043230,GO:0065010,GO:0003824,GO:0031988,GO:0043169,GO:0046872,GO:0008150,GO:0031982,GO:0004177,GO:0008237,GO:0005575,GO:0019538,GO:0044421,GO:0008233,GO:0070011,GO:0008270,GO:0046914,GO:0005576,GO:0006508,GO:0005615	binding,organelle,macromolecule metabolic process,membrane-bounded organelle,organic substance metabolic process,molecular_function,primary metabolic process,metabolic process,hydrolase activity,exopeptidase activity,ion binding,extracellular vesicular exosome,extracellular organelle,extracellular membrane-bounded organelle,catalytic activity,membrane-bounded vesicle,cation binding,metal ion bind…	--	--
LNC_000356	XLOC_013602	-	13:52111467-52124126	0.595929	0.841334	-0.497539	0.0246	0.642699	Novel_lncRNA	co_location	ENSRNOG00000007369	Shisa4	shisa family member 4 [Source:RGD Symbol;Acc:1312041]	GO:0005575,GO:0016020,GO:0044425,GO:0016021,GO:0031224	cellular_component,membrane,membrane part,integral to membrane,intrinsic to membrane	--	--
LNC_000356	XLOC_013602	-	13:52111467-52124126	0.595929	0.841334	-0.497539	0.0246	0.642699	Novel_lncRNA	co_location	ENSRNOG00000007040	Timm17a	translocase of inner mitochondrial membrane 17 homolog A (yeast) [Source:RGD Symbol;Acc:3862]	GO:0005515,GO:0044424,GO:0005622,GO:0043229,GO:0005488,GO:0032991,GO:0043226,GO:0005634,GO:0044428,GO:0044446,GO:0043227,GO:0043231,GO:0044422,GO:0008565,GO:0030150,GO:0006626,GO:0031967,GO:0031975,GO:0003674,GO:0043234,GO:0065002,GO:0019866,GO:0005215,GO:0044455,GO:0006839,GO:0071806,GO:0072655,GO:0031974,GO:0005737,GO:0070585,GO:0015399,GO:0015405,GO:0005744,GO:0005743,GO:0031981,GO:0015266,GO:…	protein binding,intracellular part,intracellular,intracellular organelle,binding,macromolecular complex,organelle,nucleus,nuclear part,intracellular organelle part,membrane-bounded organelle,intracellular membrane-bounded organelle,organelle part,protein transporter activity,protein import into mitochondrial matrix,protein targeting to mitochondrion,organelle envelope,envelope,molecular_function,…	--	--
LNC_000354	XLOC_013592	-	13:51275331-51280865	2.00529	2.8121	-0.487837	0.0166	0.546988	Novel_lncRNA	co_location	ENSRNOG00000004424	RGD1563962	similar to Mss4 protein [Source:RGD Symbol;Acc:1563962]	GO:0005622,GO:0006725,GO:0006139,GO:0046483,GO:1901360,GO:0005488,GO:0034641,GO:0006807,GO:0071704,GO:0003674,GO:0044237,GO:0019219,GO:0051171,GO:0080090,GO:0044238,GO:0031323,GO:0008152,GO:0019222,GO:0044464,GO:0071702,GO:0006810,GO:0005623,GO:0051234,GO:0051179,GO:0034655,GO:0044270,GO:0009154,GO:0009261,GO:0046700,GO:0043547,GO:1901069,GO:0046434,GO:0006195,GO:0045184,GO:0009141,GO:0005085,GO:…	intracellular,cellular aromatic compound metabolic process,nucleobase-containing compound metabolic process,heterocycle metabolic process,organic cyclic compound metabolic process,binding,cellular nitrogen compound metabolic process,nitrogen compound metabolic process,organic substance metabolic process,molecular_function,cellular metabolic process,regulation of nucleobase-containing compound met…	--	--
LNC_000354	XLOC_013592	-	13:51275331-51280865	2.00529	2.8121	-0.487837	0.0166	0.546988	Novel_lncRNA	co_location	ENSRNOG00000027702	LOC289035	similar to UDP-N-acetylglucosamine:a-1,3-D-mannoside beta-1,4-N-acetylgluco [Source:RGD Symbol;Acc:1359351]	GO:0071704,GO:0003674,GO:0044238,GO:0008152,GO:0003824,GO:0008150,GO:0005575,GO:0016758,GO:0005975,GO:0016740,GO:0016757,GO:0016020	organic substance metabolic process,molecular_function,primary metabolic process,metabolic process,catalytic activity,biological_process,cellular_component,transferase activity, transferring hexosyl groups,carbohydrate metabolic process,transferase activity,transferase activity, transferring glycosyl groups,membrane	--	--
LNC_000354	XLOC_013592	-	13:51275331-51280865	2.00529	2.8121	-0.487837	0.0166	0.546988	Novel_lncRNA	co_location	ENSRNOG00000003973	Cyb5r1	cytochrome b5 reductase 1 [Source:RGD Symbol;Acc:1306084]	GO:0005515,GO:0044424,GO:0005622,GO:0043229,GO:0005488,GO:0043226,GO:0043227,GO:0043231,GO:0003674,GO:0005737,GO:0008152,GO:0044444,GO:0044464,GO:0005623,GO:0005739,GO:0070062,GO:0043230,GO:0065010,GO:0004128,GO:0055114,GO:0044710,GO:0016653,GO:0016651,GO:0003824,GO:0031988,GO:0008150,GO:0031982,GO:0005575,GO:0044421,GO:0016491,GO:0005576,GO:0016020	protein binding,intracellular part,intracellular,intracellular organelle,binding,organelle,membrane-bounded organelle,intracellular membrane-bounded organelle,molecular_function,cytoplasm,metabolic process,cytoplasmic part,cell part,cell,mitochondrion,extracellular vesicular exosome,extracellular organelle,extracellular membrane-bounded organelle,cytochrome-b5 reductase activity, acting on NAD(P)…	rno00520	Amino sugar and nucleotide sugar metabolism
LNC_000354	XLOC_013592	-	13:51275331-51280865	2.00529	2.8121	-0.487837	0.0166	0.546988	Novel_lncRNA	co_location	ENSRNOG00000004193	Klhl12	kelch-like family member 12 [Source:RGD Symbol;Acc:628717]	GO:0005515,GO:0044424,GO:0005622,GO:0043228,GO:0043232,GO:0043229,GO:0005488,GO:0032991,GO:0043226,GO:0044446,GO:0044260,GO:0043170,GO:0043227,GO:0043231,GO:0044422,GO:0071704,GO:0003674,GO:0043234,GO:0006461,GO:0070271,GO:0015630,GO:0044237,GO:0005737,GO:0044238,GO:0065003,GO:0005856,GO:0071822,GO:0008152,GO:0044444,GO:0005815,GO:0044085,GO:0044464,GO:0006810,GO:0005623,GO:0016482,GO:0044430,GO:…	protein binding,intracellular part,intracellular,non-membrane-bounded organelle,intracellular non-membrane-bounded organelle,intracellular organelle,binding,macromolecular complex,organelle,intracellular organelle part,cellular macromolecule metabolic process,macromolecule metabolic process,membrane-bounded organelle,intracellular membrane-bounded organelle,organelle part,organic substance metabo…	--	--
LNC_000354	XLOC_013592	-	13:51275331-51280865	2.00529	2.8121	-0.487837	0.0166	0.546988	Novel_lncRNA	co_location	ENSRNOG00000003494	Ppfia4	PTPRF interacting protein alpha 4 [Source:RGD Symbol;Acc:620055]	GO:0005515,GO:0005488,GO:0003674,GO:0045202,GO:0005575	protein binding,binding,molecular_function,synapse,cellular_component	--	--
LNC_000354	XLOC_013592	-	13:51275331-51280865	2.00529	2.8121	-0.487837	0.0166	0.546988	Novel_lncRNA	co_location	ENSRNOG00000039568	Mgat4e	MGAT4 family, member E [Source:RGD Symbol;Acc:1308112]	GO:0034645,GO:0044260,GO:0043170,GO:0009059,GO:0071704,GO:0003674,GO:1901576,GO:0044237,GO:0044249,GO:0009058,GO:0044238,GO:0008152,GO:0008454,GO:0003824,GO:0006491,GO:0044267,GO:0008150,GO:0009987,GO:0005575,GO:0016758,GO:0019538,GO:0008375,GO:1901135,GO:0043412,GO:0044723,GO:0009311,GO:0006487,GO:0006464,GO:0036211,GO:0005975,GO:0016740,GO:0016757,GO:0008194,GO:1901137,GO:0016020,GO:0044425,GO:…	cellular macromolecule biosynthetic process,cellular macromolecule metabolic process,macromolecule metabolic process,macromolecule biosynthetic process,organic substance metabolic process,molecular_function,organic substance biosynthetic process,cellular metabolic process,cellular biosynthetic process,biosynthetic process,primary metabolic process,metabolic process,alpha-1,3-mannosylglycoprotein …	--	--
LNC_000354	XLOC_013592	-	13:51275331-51280865	2.00529	2.8121	-0.487837	0.0166	0.546988	Novel_lncRNA	co_location	ENSRNOG00000004143	Adipor1	adiponectin receptor 1 [Source:RGD Symbol;Acc:1303151]	GO:0005515,GO:0005488,GO:0046983,GO:1901700,GO:0046982,GO:0009719,GO:0071704,GO:0003674,GO:0010033,GO:0044237,GO:0010771,GO:0080090,GO:0044238,GO:1901701,GO:0031323,GO:1901698,GO:0008152,GO:0051129,GO:0016500,GO:0019222,GO:0030154,GO:0051128,GO:0044464,GO:0005623,GO:0071495,GO:0010243,GO:0048869,GO:0097003,GO:0042802,GO:0051179,GO:0022604,GO:0055100,GO:0010769,GO:0009725,GO:0071310,GO:0007275,GO:…	protein binding,binding,protein dimerization activity,response to oxygen-containing compound,protein heterodimerization activity,response to endogenous stimulus,organic substance metabolic process,molecular_function,response to organic substance,cellular metabolic process,negative regulation of cell morphogenesis involved in differentiation,regulation of primary metabolic process,primary metaboli…	rno04152,rno04920,rno04932	AMPK signaling pathway,Adipocytokine signaling pathway,Non-alcoholic fatty liver disease (NAFLD)
LNC_000354	XLOC_013592	-	13:51275331-51280865	2.00529	2.8121	-0.487837	0.0166	0.546988	Novel_lncRNA	co_location	ENSRNOG00000003594	Tmem183a	transmembrane protein 183A [Source:RGD Symbol;Acc:1309892]	GO:0005515,GO:0005488,GO:0003674,GO:0005575,GO:0016020,GO:0044425,GO:0016021,GO:0031224	protein binding,binding,molecular_function,cellular_component,membrane,membrane part,integral to membrane,intrinsic to membrane	--	--
LNC_000354	XLOC_013592	-	13:51275331-51280865	2.00529	2.8121	-0.487837	0.0166	0.546988	Novel_lncRNA	co_location	ENSRNOG00000027593	Ndufv3-ps1	NADH dehydrogenase (ubiquinone) flavoprotein 3, pseudogene 1 [Source:RGD Symbol;Acc:1583292]	GO:0044424,GO:0005622,GO:0043229,GO:0032991,GO:0043226,GO:0044446,GO:0043227,GO:0043231,GO:0044422,GO:0031967,GO:0031975,GO:0043234,GO:0019866,GO:0044455,GO:0005737,GO:0005743,GO:0008152,GO:0044444,GO:0044464,GO:0005623,GO:0005739,GO:0031966,GO:0005740,GO:0070469,GO:0044429,GO:0055114,GO:0044710,GO:0005746,GO:0005747,GO:0030964,GO:0045271,GO:0031090,GO:0008150,GO:0005575,GO:0016020,GO:0044425	intracellular part,intracellular,intracellular organelle,macromolecular complex,organelle,intracellular organelle part,membrane-bounded organelle,intracellular membrane-bounded organelle,organelle part,organelle envelope,envelope,protein complex,organelle inner membrane,mitochondrial membrane part,cytoplasm,mitochondrial inner membrane,metabolic process,cytoplasmic part,cell part,cell,mitochondri…	rno04932,rno05010,rno05012,rno05016,rno00190,rno01100	Non-alcoholic fatty liver disease (NAFLD),Alzheimer's disease,Parkinson's disease,Huntington's disease,Oxidative phosphorylation,Metabolic pathways
LNC_000965	XLOC_045800	-	8:79715285-79719842	3.50673	4.29768	-0.293431	0.0284	0.679464	Novel_lncRNA	co_location	ENSRNOG00000059622	Pigb	phosphatidylinositol glycan anchor biosynthesis, class B [Source:RGD Symbol;Acc:1307251]	GO:0044424,GO:0005622,GO:0043229,GO:0043226,GO:0044446,GO:0034645,GO:0044260,GO:0043170,GO:0009059,GO:0043227,GO:0043231,GO:0044422,GO:0071704,GO:0003674,GO:1901576,GO:0044237,GO:0044249,GO:0009058,GO:0005737,GO:0044238,GO:0008152,GO:0044444,GO:0044464,GO:0005623,GO:0012505,GO:0006661,GO:0046488,GO:0044710,GO:0046474,GO:0019637,GO:0003824,GO:0006650,GO:0046486,GO:0045017,GO:0008654,GO:0031090,GO:…	intracellular part,intracellular,intracellular organelle,organelle,intracellular organelle part,cellular macromolecule biosynthetic process,cellular macromolecule metabolic process,macromolecule metabolic process,macromolecule biosynthetic process,membrane-bounded organelle,intracellular membrane-bounded organelle,organelle part,organic substance metabolic process,molecular_function,organic subst…	rno00563,rno01100	Glycosylphosphatidylinositol(GPI)-anchor biosynthesis,Metabolic pathways
LNC_000965	XLOC_045800	-	8:79715285-79719842	3.50673	4.29768	-0.293431	0.0284	0.679464	Novel_lncRNA	co_location	ENSRNOG00000051813	Pygo1	pygopus family PHD finger 1 [Source:RGD Symbol;Acc:1594620]	GO:0005515,GO:0044424,GO:0005622,GO:0010467,GO:0006725,GO:0006139,GO:0090304,GO:0046483,GO:1901360,GO:0043229,GO:0005488,GO:0034641,GO:0043226,GO:0005634,GO:0016070,GO:0006807,GO:0034645,GO:0044260,GO:0043170,GO:0009059,GO:0043227,GO:0043231,GO:0071704,GO:0060255,GO:0003674,GO:0006351,GO:0032774,GO:1901576,GO:0044237,GO:0044249,GO:0019219,GO:0009058,GO:0051171,GO:0080090,GO:0044238,GO:0044271,GO:…	protein binding,intracellular part,intracellular,gene expression,cellular aromatic compound metabolic process,nucleobase-containing compound metabolic process,nucleic acid metabolic process,heterocycle metabolic process,organic cyclic compound metabolic process,intracellular organelle,binding,cellular nitrogen compound metabolic process,organelle,nucleus,RNA metabolic process,nitrogen compound me…	--	--
LNC_000965	XLOC_045800	-	8:79715285-79719842	3.50673	4.29768	-0.293431	0.0284	0.679464	Novel_lncRNA	co_location	ENSRNOG00000052499	Rab27a	RAB27A, member RAS oncogene family [Source:RGD Symbol;Acc:620918]	GO:0005515,GO:0044424,GO:0005622,GO:0010467,GO:0043229,GO:0005488,GO:0043226,GO:0044446,GO:0043170,GO:0043227,GO:0043231,GO:0044422,GO:0071704,GO:0060255,GO:0003674,GO:0043320,GO:0016462,GO:0005737,GO:0016818,GO:0016817,GO:0017111,GO:0008092,GO:0010468,GO:0036094,GO:0008152,GO:0006897,GO:0097159,GO:0044444,GO:0043316,GO:0097278,GO:0050764,GO:0019222,GO:0030154,GO:0051128,GO:0032555,GO:0044464,GO:…	protein binding,intracellular part,intracellular,gene expression,intracellular organelle,binding,organelle,intracellular organelle part,macromolecule metabolic process,membrane-bounded organelle,intracellular membrane-bounded organelle,organelle part,organic substance metabolic process,regulation of macromolecule metabolic process,molecular_function,natural killer cell degranulation,pyrophosphata…	--	--
LNC_000965	XLOC_045800	-	8:79715285-79719842	3.50673	4.29768	-0.293431	0.0284	0.679464	Novel_lncRNA	co_location	ENSRNOG00000052869	Ccpg1os	cell cycle progression 1, opposite strand [Source:RGD Symbol;Acc:1594626]	--	--	--	--
LNC_000965	XLOC_045800	-	8:79715285-79719842	3.50673	4.29768	-0.293431	0.0284	0.679464	Novel_lncRNA	co_location	ENSRNOG00000056654	Dyx1c1	dyslexia susceptibility 1 candidate 1 [Source:RGD Symbol;Acc:1549760]	GO:0005515,GO:0044424,GO:0005622,GO:0043228,GO:0043232,GO:0043229,GO:0005488,GO:0043226,GO:0005634,GO:0044446,GO:0044260,GO:0043170,GO:0043227,GO:0043231,GO:0044422,GO:0071704,GO:0060255,GO:0003674,GO:0006461,GO:0070271,GO:0015630,GO:0044237,GO:0005737,GO:0080090,GO:0044238,GO:0065003,GO:0005856,GO:0031323,GO:0071822,GO:0008152,GO:0005815,GO:0019222,GO:0030154,GO:0044085,GO:0044464,GO:0005623,GO:…	protein binding,intracellular part,intracellular,non-membrane-bounded organelle,intracellular non-membrane-bounded organelle,intracellular organelle,binding,organelle,nucleus,intracellular organelle part,cellular macromolecule metabolic process,macromolecule metabolic process,membrane-bounded organelle,intracellular membrane-bounded organelle,organelle part,organic substance metabolic process,reg…	--	--
LNC_000965	XLOC_045800	-	8:79715285-79719842	3.50673	4.29768	-0.293431	0.0284	0.679464	Novel_lncRNA	co_location	ENSRNOG00000052787	Rsl24d1	ribosomal L24 domain containing 1 [Source:RGD Symbol;Acc:1309784]	GO:0005515,GO:0044424,GO:0005622,GO:0010467,GO:0043228,GO:0043232,GO:0043229,GO:0005488,GO:0032991,GO:0043226,GO:0005634,GO:0044428,GO:0044446,GO:0034645,GO:0044260,GO:0043170,GO:0009059,GO:0043227,GO:0043231,GO:0006412,GO:0044422,GO:0071704,GO:0003674,GO:1901576,GO:0044237,GO:0044249,GO:0009058,GO:0031974,GO:0005737,GO:0044238,GO:0031981,GO:0070013,GO:0043233,GO:0008152,GO:0044444,GO:0044085,GO:…	protein binding,intracellular part,intracellular,gene expression,non-membrane-bounded organelle,intracellular non-membrane-bounded organelle,intracellular organelle,binding,macromolecular complex,organelle,nucleus,nuclear part,intracellular organelle part,cellular macromolecule biosynthetic process,cellular macromolecule metabolic process,macromolecule metabolic process,macromolecule biosynthetic…	rno03010	Ribosome
LNC_000965	XLOC_045800	-	8:79715285-79719842	3.50673	4.29768	-0.293431	0.0284	0.679464	Novel_lncRNA	co_location	ENSRNOG00000053428	Ccpg1	cell cycle progression 1 [Source:RGD Symbol;Acc:1311261]	GO:0005515,GO:0010467,GO:0006725,GO:0006139,GO:0090304,GO:0046483,GO:1901360,GO:0005488,GO:0034641,GO:0016070,GO:0006807,GO:0034645,GO:0044260,GO:0043170,GO:0009059,GO:0071704,GO:0060255,GO:0003674,GO:0006351,GO:0032774,GO:1901576,GO:0044237,GO:0044249,GO:0019219,GO:0009058,GO:0051171,GO:0080090,GO:0044238,GO:0044271,GO:1901362,GO:2000112,GO:0010468,GO:0019438,GO:0034654,GO:0031323,GO:0010556,GO:…	protein binding,gene expression,cellular aromatic compound metabolic process,nucleobase-containing compound metabolic process,nucleic acid metabolic process,heterocycle metabolic process,organic cyclic compound metabolic process,binding,cellular nitrogen compound metabolic process,RNA metabolic process,nitrogen compound metabolic process,cellular macromolecule biosynthetic process,cellular macrom…	--	--
LNC_000965	XLOC_045800	-	8:79715285-79719842	3.50673	4.29768	-0.293431	0.0284	0.679464	Novel_lncRNA	co_location	ENSRNOG00000054460	Khdc3	KH domain containing 3, subcortical maternal complex member [Source:RGD Symbol;Acc:1311617]	GO:0044424,GO:0005622,GO:0005737,GO:0044444,GO:0044464,GO:0005623,GO:0007275,GO:0032502,GO:0005938,GO:0007049,GO:0044763,GO:0008150,GO:0009987,GO:0044699,GO:0005575,GO:0032501,GO:0044707,GO:0071944	intracellular part,intracellular,cytoplasm,cytoplasmic part,cell part,cell,multicellular organismal development,developmental process,cell cortex,cell cycle,single-organism cellular process,biological_process,cellular process,single-organism process,cellular_component,multicellular organismal process,single-multicellular organism process,cell periphery	--	--
LNC_000968	XLOC_045984	-	8:103431821-103443783	1.41327	1.08988	0.374868	0.0301	0.696183	Novel_lncRNA	co_location	ENSRNOG00000032374	Paqr9	progestin and adipoQ receptor family member 9 [Source:RGD Symbol;Acc:1311515]	GO:0005488,GO:0014070,GO:0033993,GO:0009719,GO:0003674,GO:0010033,GO:0048545,GO:0097159,GO:0044464,GO:0005623,GO:0071495,GO:0009725,GO:0071310,GO:0071396,GO:0070887,GO:0042221,GO:0005496,GO:0071407,GO:0032870,GO:0044763,GO:0009755,GO:0008150,GO:0009987,GO:0003707,GO:0043401,GO:0071383,GO:0044699,GO:0005575,GO:0050794,GO:0050789,GO:0051716,GO:0008289,GO:0065007,GO:0050896,GO:0007165,GO:0007154,GO:…	binding,response to organic cyclic compound,response to lipid,response to endogenous stimulus,molecular_function,response to organic substance,response to steroid hormone stimulus,organic cyclic compound binding,cell part,cell,cellular response to endogenous stimulus,response to hormone stimulus,cellular response to organic substance,cellular response to lipid,cellular response to chemical stimul…	--	--
LNC_000968	XLOC_045984	-	8:103431821-103443783	1.41327	1.08988	0.374868	0.0301	0.696183	Novel_lncRNA	co_location	ENSRNOG00000046848	PCOLCE2	procollagen C-endopeptidase enhancer 2 [Source:RGD Symbol;Acc:1595195]	GO:0005515,GO:0005488,GO:0043226,GO:0043227,GO:0003674,GO:0043168,GO:0043167,GO:0070062,GO:0043230,GO:0065010,GO:1901681,GO:0008201,GO:0008047,GO:0005518,GO:0031988,GO:0097367,GO:0031982,GO:0016504,GO:0005539,GO:0005575,GO:0044421,GO:0030234,GO:0005576,GO:0061134	protein binding,binding,organelle,membrane-bounded organelle,molecular_function,anion binding,ion binding,extracellular vesicular exosome,extracellular organelle,extracellular membrane-bounded organelle,sulfur compound binding,heparin binding,enzyme activator activity,collagen binding,membrane-bounded vesicle,carbohydrate derivative binding,vesicle,peptidase activator activity,glycosaminoglycan b…	--	--
LNC_000968	XLOC_045984	-	8:103431821-103443783	1.41327	1.08988	0.374868	0.0301	0.696183	Novel_lncRNA	co_location	ENSRNOG00000054902	Trpc1	transient receptor potential cation channel, subfamily C, member 1 [Source:RGD Symbol;Acc:619783]	GO:0044249,GO:0009058,GO:1901576,GO:1901362,GO:0019438,GO:0044237,GO:1901360,GO:0006725,GO:0008152,GO:0071704,GO:0005488,GO:0005515,GO:0048519,GO:0048518,GO:0048522,GO:0044464,GO:0010035,GO:0005623,GO:0009987,GO:0043167,GO:0010038,GO:0003674,GO:0042440,GO:1901615,GO:0051049,GO:0050794,GO:0006582,GO:0043270,GO:0043269,GO:0018958,GO:0044710,GO:0019748,GO:0022890,GO:0046189,GO:0010959,GO:0008324,GO:…	cellular biosynthetic process,biosynthetic process,organic substance biosynthetic process,organic cyclic compound biosynthetic process,aromatic compound biosynthetic process,cellular metabolic process,organic cyclic compound metabolic process,cellular aromatic compound metabolic process,metabolic process,organic substance metabolic process,binding,protein binding,negative regulation of biological…	rno04726,rno04972,rno04724	Serotonergic synapse,Pancreatic secretion,Glutamatergic synapse
LNC_000968	XLOC_045984	-	8:103431821-103443783	1.41327	1.08988	0.374868	0.0301	0.696183	Novel_lncRNA	co_location	ENSRNOG00000033654	LOC501038	Ab2-060 [Source:RGD Symbol;Acc:1560610]	--	--	--	--
ENSRNOT00000088476	ENSRNOG00000053300	AABR07058985.1	4:84267-90986	17.7069	20.6131	-0.219243	0.0228	0.627984	Annotated_lncRNA	co_expression	ENSRNOG00000018457	Ppp2r4	protein phosphatase 2 regulatory subunit 4 [Source:RGD Symbol;Acc:1308354]	GO:0043170,GO:0044260,GO:0044238,GO:0019538,GO:0044267,GO:0071704,GO:0043412,GO:0008152,GO:0006464,GO:0036211,GO:0044237,GO:0005634,GO:0051246,GO:0007049,GO:0000278,GO:0008287,GO:0022402,GO:0043167,GO:0005622,GO:0048523,GO:0051247,GO:0032515,GO:0010923,GO:0048519,GO:0000159,GO:0044424,GO:0005488,GO:0032268,GO:0030472,GO:0016311,GO:0060255,GO:0032270,GO:0019899,GO:0008160,GO:0006470,GO:0010604,GO:…	macromolecule metabolic process,cellular macromolecule metabolic process,primary metabolic process,protein metabolic process,cellular protein metabolic process,organic substance metabolic process,macromolecule modification,metabolic process,cellular protein modification process,protein modification process,cellular metabolic process,nucleus,regulation of protein metabolic process,cell cycle,mitot…	--	--
ENSRNOT00000088476	ENSRNOG00000053300	AABR07058985.1	4:84267-90986	17.7069	20.6131	-0.219243	0.0228	0.627984	Annotated_lncRNA	co_expression	ENSRNOG00000004496	Rock2	Rho-associated coiled-coil containing protein kinase 2 [Source:RGD Symbol;Acc:3590]	GO:0043170,GO:0044260,GO:0044238,GO:0019538,GO:0046872,GO:0043169,GO:0044267,GO:0071704,GO:0043412,GO:0008152,GO:0006464,GO:0036211,GO:0044237,GO:0051246,GO:0007049,GO:0022402,GO:0043167,GO:0005622,GO:0051247,GO:0032515,GO:0010923,GO:0048519,GO:0010467,GO:0044424,GO:0005488,GO:0032268,GO:0072518,GO:0016311,GO:0060255,GO:0016772,GO:0016301,GO:0006468,GO:0032270,GO:0051726,GO:0004674,GO:0019899,GO:…	macromolecule metabolic process,cellular macromolecule metabolic process,primary metabolic process,protein metabolic process,metal ion binding,cation binding,cellular protein metabolic process,organic substance metabolic process,macromolecule modification,metabolic process,cellular protein modification process,protein modification process,cellular metabolic process,regulation of protein metabolic…	rno04310,rno04022,rno04270,rno04611,rno04921,rno04062,rno04024,rno04510,rno04810,rno05132,rno04670,rno04360,rno05205	Wnt signaling pathway,cGMP-PKG signaling pathway,Vascular smooth muscle contraction,Platelet activation,Oxytocin signaling pathway,Chemokine signaling pathway,cAMP signaling pathway,Focal adhesion,Regulation of actin cytoskeleton,Salmonella infection,Leukocyte transendothelial migration,Axon guidance,Proteoglycans in cancer
ENSRNOT00000088476	ENSRNOG00000053300	AABR07058985.1	4:84267-90986	17.7069	20.6131	-0.219243	0.0228	0.627984	Annotated_lncRNA	co_expression	ENSRNOG00000001256	Atxn2	ataxin 2 [Source:RGD Symbol;Acc:1306637]	GO:0005622,GO:0044424,GO:0043229,GO:0043231,GO:0044237,GO:0043226,GO:0044260,GO:0043227,GO:0005737,GO:0044446,GO:0043170,GO:0005488,GO:0008152,GO:0071704,GO:0044422,GO:0044444,GO:0005634,GO:0030529,GO:0044085,GO:0031323,GO:0060255,GO:0010605,GO:0031324,GO:0022613,GO:0044428,GO:0009892,GO:0048523,GO:0032991,GO:0044464,GO:0005623,GO:0048519,GO:0071840,GO:0019222,GO:0048471,GO:0005654,GO:0031981,GO:…	intracellular,intracellular part,intracellular organelle,intracellular membrane-bounded organelle,cellular metabolic process,organelle,cellular macromolecule metabolic process,membrane-bounded organelle,cytoplasm,intracellular organelle part,macromolecule metabolic process,binding,metabolic process,organic substance metabolic process,organelle part,cytoplasmic part,nucleus,ribonucleoprotein compl…	--	--
ENSRNOT00000088476	ENSRNOG00000053300	AABR07058985.1	4:84267-90986	17.7069	20.6131	-0.219243	0.0228	0.627984	Annotated_lncRNA	co_expression	ENSRNOG00000016727	Akr1a1	aldo-keto reductase family 1, member A1 (aldehyde reductase) [Source:RGD Symbol;Acc:68346]	GO:0044238,GO:0071704,GO:0008152,GO:0044237,GO:0005622,GO:0044424,GO:0005488,GO:0006064,GO:0042839,GO:0042840,GO:0047939,GO:0006767,GO:0009058,GO:0044249,GO:1901576,GO:0019853,GO:0006081,GO:0042364,GO:0006766,GO:0004032,GO:0019852,GO:0006063,GO:0019585,GO:0003824,GO:0046365,GO:0008106,GO:0009056,GO:1901575,GO:0009110,GO:0004033,GO:0046185,GO:0009987,GO:0044724,GO:0016052,GO:0016616,GO:0044464,GO:…	primary metabolic process,organic substance metabolic process,metabolic process,cellular metabolic process,intracellular,intracellular part,binding,glucuronate catabolic process,D-glucuronate metabolic process,D-glucuronate catabolic process,L-glucuronate reductase activity,water-soluble vitamin metabolic process,biosynthetic process,cellular biosynthetic process,organic substance biosynthetic pr…	rno00040,rno00561,rno00010,rno01100	Pentose and glucuronate interconversions,Glycerolipid metabolism,Glycolysis / Gluconeogenesis,Metabolic pathways
ENSRNOT00000088476	ENSRNOG00000053300	AABR07058985.1	4:84267-90986	17.7069	20.6131	-0.219243	0.0228	0.627984	Annotated_lncRNA	co_expression	ENSRNOG00000028292	Gart	phosphoribosylglycinamide formyltransferase [Source:RGD Symbol;Acc:1308717]	GO:0044238,GO:0046872,GO:0043169,GO:0071704,GO:0008152,GO:0044237,GO:0043167,GO:0005622,GO:0016874,GO:0044424,GO:0005488,GO:0021543,GO:0004637,GO:0004641,GO:0004644,GO:0006139,GO:0006767,GO:0009058,GO:0044249,GO:0046483,GO:0006725,GO:0016882,GO:1901363,GO:0021987,GO:1901576,GO:0006796,GO:0097159,GO:0006793,GO:0034641,GO:0007420,GO:0021537,GO:1901360,GO:0016879,GO:0030902,GO:0007417,GO:0046654,GO:…	primary metabolic process,metal ion binding,cation binding,organic substance metabolic process,metabolic process,cellular metabolic process,ion binding,intracellular,ligase activity,intracellular part,binding,pallium development,phosphoribosylamine-glycine ligase activity,phosphoribosylformylglycinamidine cyclo-ligase activity,phosphoribosylglycinamide formyltransferase activity,nucleobase-contai…	rno00670,rno00230,rno01100	One carbon pool by folate,Purine metabolism,Metabolic pathways
ENSRNOT00000088476	ENSRNOG00000053300	AABR07058985.1	4:84267-90986	17.7069	20.6131	-0.219243	0.0228	0.627984	Annotated_lncRNA	co_expression	ENSRNOG00000008320	Lypla1	lysophospholipase I [Source:RGD Symbol;Acc:3025]	GO:0005622,GO:0044424,GO:0044237,GO:0044260,GO:0005737,GO:0044238,GO:0043170,GO:0008152,GO:0071704,GO:0044710,GO:0044464,GO:0044281,GO:0005623,GO:0032787,GO:0043436,GO:0044267,GO:0043412,GO:0006082,GO:0006631,GO:0006629,GO:0006464,GO:0036211,GO:0042159,GO:0003824,GO:0019752,GO:0019538,GO:0044255,GO:0009057,GO:1901575,GO:0009056,GO:0016790,GO:0003674,GO:0002084,GO:0008474,GO:0042157,GO:0004622,GO:…	intracellular,intracellular part,cellular metabolic process,cellular macromolecule metabolic process,cytoplasm,primary metabolic process,macromolecule metabolic process,metabolic process,organic substance metabolic process,single-organism metabolic process,cell part,small molecule metabolic process,cell,monocarboxylic acid metabolic process,oxoacid metabolic process,cellular protein metabolic pro…	rno00564	Glycerophospholipid metabolism
LNC_000349	XLOC_013572	-	13:50599101-50636288	23.1294	30.9096	-0.418325	0.01055	0.44599	Novel_lncRNA	co_location	ENSRNOG00000047481	Kiss1	KiSS-1 metastasis-suppressor [Source:RGD Symbol;Acc:727850]	GO:0005515,GO:0044424,GO:0005622,GO:0005488,GO:0003674,GO:0005737,GO:0031773,GO:0044464,GO:0071702,GO:0006810,GO:0005623,GO:0051234,GO:0042995,GO:0044765,GO:0051179,GO:0060112,GO:0033686,GO:0044459,GO:0043005,GO:0048511,GO:0048522,GO:0051050,GO:0032278,GO:0048609,GO:0097458,GO:0032504,GO:0007204,GO:0071705,GO:0048518,GO:0033684,GO:0051649,GO:0051641,GO:0060124,GO:0006875,GO:0072503,GO:0051480,GO:…	protein binding,intracellular part,intracellular,binding,molecular_function,cytoplasm,kisspeptin receptor binding,cell part,organic substance transport,transport,cell,establishment of localization,cell projection,single-organism transport,localization,generation of ovulation cycle rhythm,positive regulation of luteinizing hormone secretion,plasma membrane part,neuron projection,rhythmic process,p…	--	--
LNC_000349	XLOC_013572	-	13:50599101-50636288	23.1294	30.9096	-0.418325	0.01055	0.44599	Novel_lncRNA	co_location	ENSRNOG00000002936	Golt1a	golgi transport 1A [Source:RGD Symbol;Acc:1566310]	GO:0006810,GO:0051234,GO:0051179,GO:0016192,GO:0008150,GO:0005575,GO:0016020,GO:0044425,GO:0016021,GO:0031224	transport,establishment of localization,localization,vesicle-mediated transport,biological_process,cellular_component,membrane,membrane part,integral to membrane,intrinsic to membrane	--	--
LNC_000349	XLOC_013572	-	13:50599101-50636288	23.1294	30.9096	-0.418325	0.01055	0.44599	Novel_lncRNA	co_location	ENSRNOG00000003059	Optc	opticin [Source:RGD Symbol;Acc:1304916]	--	--	--	--
LNC_000349	XLOC_013572	-	13:50599101-50636288	23.1294	30.9096	-0.418325	0.01055	0.44599	Novel_lncRNA	co_expression	ENSRNOG00000008099	Galnt12	polypeptide N-acetylgalactosaminyltransferase 12 [Source:RGD Symbol;Acc:1562001]	GO:0044249,GO:0009058,GO:1901576,GO:0005622,GO:0034645,GO:0009059,GO:0044237,GO:0044260,GO:0043229,GO:0043170,GO:0044424,GO:0008152,GO:0071704,GO:0043231,GO:0005488,GO:0044238,GO:0043226,GO:0043227,GO:0044446,GO:0044422,GO:0044464,GO:0005623,GO:0005737,GO:0009987,GO:0043412,GO:0044267,GO:0006464,GO:0036211,GO:0003674,GO:0044444,GO:0044723,GO:0019538,GO:1901137,GO:0016740,GO:0008150,GO:1901135,GO:…	cellular biosynthetic process,biosynthetic process,organic substance biosynthetic process,intracellular,cellular macromolecule biosynthetic process,macromolecule biosynthetic process,cellular metabolic process,cellular macromolecule metabolic process,intracellular organelle,macromolecule metabolic process,intracellular part,metabolic process,organic substance metabolic process,intracellular membr…	rno01100,rno00512	Metabolic pathways,Mucin type O-Glycan biosynthesis
LNC_000024	XLOC_001285	-	1:116750082-116754255	1.36234	2.07968	-0.610273	0.0353	0.740651	Novel_lncRNA	co_location	ENSRNOG00000015734	Ube3a	ubiquitin protein ligase E3A [Source:RGD Symbol;Acc:1306361]	GO:0005515,GO:0044424,GO:0005622,GO:0010467,GO:0006725,GO:0006139,GO:0090304,GO:0046483,GO:1901360,GO:0043229,GO:0005488,GO:0034641,GO:0043226,GO:0005634,GO:0016070,GO:0006807,GO:0034645,GO:0044260,GO:0043170,GO:0009059,GO:0043227,GO:0043231,GO:0071704,GO:0060255,GO:0003674,GO:0006351,GO:0032774,GO:1901576,GO:0044237,GO:0044249,GO:0019219,GO:0009058,GO:0051171,GO:0005737,GO:0080090,GO:0044238,GO:…	protein binding,intracellular part,intracellular,gene expression,cellular aromatic compound metabolic process,nucleobase-containing compound metabolic process,nucleic acid metabolic process,heterocycle metabolic process,organic cyclic compound metabolic process,intracellular organelle,binding,cellular nitrogen compound metabolic process,organelle,nucleus,RNA metabolic process,nitrogen compound me…	rno05203,rno04120	Viral carcinogenesis,Ubiquitin mediated proteolysis
LNC_000604	XLOC_026917	-	2:191949385-191970179	0.341247	0.834174	-1.28953	0.029	0.683567	Novel_lncRNA	co_location	ENSRNOG00000059604	AABR07012274.1	--	--	--	--	--
LNC_000604	XLOC_026917	-	2:191949385-191970179	0.341247	0.834174	-1.28953	0.029	0.683567	Novel_lncRNA	co_location	ENSRNOG00000045617	Pglyrp3b	peptidoglycan recognition protein 3b [Source:RGD Symbol;Acc:1304557]	GO:0005488,GO:0006807,GO:0043170,GO:0071704,GO:0003674,GO:0008152,GO:0016787,GO:0016811,GO:0008745,GO:0043167,GO:1901136,GO:0000270,GO:0009253,GO:1901565,GO:0003824,GO:0016810,GO:1901564,GO:0006027,GO:0043169,GO:0046872,GO:0008150,GO:0006026,GO:1901575,GO:0009057,GO:0030203,GO:1901135,GO:0006022,GO:0009056,GO:0008270,GO:0046914	binding,nitrogen compound metabolic process,macromolecule metabolic process,organic substance metabolic process,molecular_function,metabolic process,hydrolase activity,hydrolase activity, acting on carbon-nitrogen (but not peptide) bonds, in linear amides,N-acetylmuramoyl-L-alanine amidase activity,ion binding,carbohydrate derivative catabolic process,peptidoglycan metabolic process,peptidoglycan…	--	--
LNC_000604	XLOC_026917	-	2:191949385-191970179	0.341247	0.834174	-1.28953	0.029	0.683567	Novel_lncRNA	co_location	ENSRNOG00000048515	AABR07012269.1	--	--	--	--	--
LNC_000604	XLOC_026917	-	2:191949385-191970179	0.341247	0.834174	-1.28953	0.029	0.683567	Novel_lncRNA	co_location	ENSRNOG00000012312	Prr9	proline rich 9 [Source:RGD Symbol;Acc:2320351]	GO:0044424,GO:0005622,GO:0043228,GO:0043232,GO:0043229,GO:0043226,GO:0044260,GO:0043170,GO:0071704,GO:0003674,GO:0044237,GO:0005737,GO:0044238,GO:0005856,GO:0008152,GO:0001533,GO:0030154,GO:0044464,GO:0005623,GO:0048869,GO:0007275,GO:0032502,GO:0048731,GO:0048856,GO:0048513,GO:0005198,GO:0044763,GO:0044267,GO:0008150,GO:0009987,GO:0044699,GO:0005575,GO:0030855,GO:0018149,GO:0019538,GO:0043412,GO:…	intracellular part,intracellular,non-membrane-bounded organelle,intracellular non-membrane-bounded organelle,intracellular organelle,organelle,cellular macromolecule metabolic process,macromolecule metabolic process,organic substance metabolic process,molecular_function,cellular metabolic process,cytoplasm,primary metabolic process,cytoskeleton,metabolic process,cornified envelope,cell differenti…	--	--
LNC_000606	XLOC_026950	-	2:193538663-193675566	0.206986	0.674155	-1.70355	0.00185	0.1705	Novel_lncRNA	co_location	ENSRNOG00000053250	Hrnr	hornerin [Source:RGD Symbol;Acc:1307660]	GO:0044424,GO:0005622,GO:0043228,GO:0043232,GO:0043229,GO:0005488,GO:0043226,GO:0003674,GO:0005856,GO:0001533,GO:0044464,GO:0005623,GO:0043167,GO:0043169,GO:0046872,GO:0005575,GO:0005509	intracellular part,intracellular,non-membrane-bounded organelle,intracellular non-membrane-bounded organelle,intracellular organelle,binding,organelle,molecular_function,cytoskeleton,cornified envelope,cell part,cell,ion binding,cation binding,metal ion binding,cellular_component,calcium ion binding	--	--
LNC_000606	XLOC_026950	-	2:193538663-193675566	0.206986	0.674155	-1.70355	0.00185	0.1705	Novel_lncRNA	co_location	ENSRNOG00000009602	AABR07012329.1	--	GO:0003674,GO:0005198	molecular_function,structural molecule activity	--	--
LNC_000606	XLOC_026950	-	2:193538663-193675566	0.206986	0.674155	-1.70355	0.00185	0.1705	Novel_lncRNA	co_location	ENSRNOG00000018679	Rptn	repetin [Source:RGD Symbol;Acc:1311687]	GO:0044424,GO:0005622,GO:0043228,GO:0043232,GO:0043229,GO:0005488,GO:0043226,GO:0003674,GO:0005856,GO:0001533,GO:0044464,GO:0005623,GO:0043167,GO:0043169,GO:0046872,GO:0005575,GO:0005509	intracellular part,intracellular,non-membrane-bounded organelle,intracellular non-membrane-bounded organelle,intracellular organelle,binding,organelle,molecular_function,cytoskeleton,cornified envelope,cell part,cell,ion binding,cation binding,metal ion binding,cellular_component,calcium ion binding	--	--
LNC_000415	XLOC_017503	-	15:51968808-51982025	0.669577	0.427313	0.647956	0.0018	0.167601	Novel_lncRNA	co_location	ENSRNOG00000009832	Slc39a14	solute carrier family 39 member 14 [Source:RGD Symbol;Acc:1307026]	GO:0044424,GO:0005622,GO:0043229,GO:0043226,GO:0043227,GO:0043231,GO:0003674,GO:0005215,GO:0005737,GO:0071578,GO:0022892,GO:0055085,GO:0008324,GO:0044444,GO:0044464,GO:0006810,GO:0005623,GO:0022857,GO:0051234,GO:0022891,GO:0044765,GO:0072509,GO:0015075,GO:0071577,GO:0051179,GO:0034220,GO:0005385,GO:0044459,GO:0006829,GO:0006882,GO:0015093,GO:0055069,GO:0000041,GO:0006812,GO:0046916,GO:0006811,GO:…	intracellular part,intracellular,intracellular organelle,organelle,membrane-bounded organelle,intracellular membrane-bounded organelle,molecular_function,transporter activity,cytoplasm,zinc ion transmembrane import,substrate-specific transporter activity,transmembrane transport,cation transmembrane transporter activity,cytoplasmic part,cell part,transport,cell,transmembrane transporter activity,e…	--	--
LNC_000415	XLOC_017503	-	15:51968808-51982025	0.669577	0.427313	0.647956	0.0018	0.167601	Novel_lncRNA	co_location	ENSRNOG00000008829	Sorbs3	sorbin and SH3 domain containing 3 [Source:RGD Symbol;Acc:628900]	GO:0005515,GO:0044424,GO:0005622,GO:0010467,GO:0006725,GO:0006139,GO:0090304,GO:0046483,GO:1901360,GO:0043229,GO:0005488,GO:0034641,GO:0043226,GO:0005634,GO:0016070,GO:0006807,GO:0034645,GO:0044260,GO:0043170,GO:0009059,GO:0043227,GO:0043231,GO:0071704,GO:0060255,GO:0003674,GO:0006351,GO:0032774,GO:1901576,GO:0044237,GO:0044249,GO:0019219,GO:0009058,GO:0051171,GO:0005737,GO:0080090,GO:0044238,GO:…	protein binding,intracellular part,intracellular,gene expression,cellular aromatic compound metabolic process,nucleobase-containing compound metabolic process,nucleic acid metabolic process,heterocycle metabolic process,organic cyclic compound metabolic process,intracellular organelle,binding,cellular nitrogen compound metabolic process,organelle,nucleus,RNA metabolic process,nitrogen compound me…	--	--
LNC_000415	XLOC_017503	-	15:51968808-51982025	0.669577	0.427313	0.647956	0.0018	0.167601	Novel_lncRNA	co_location	ENSRNOG00000009745	Ppp3cc	protein phosphatase 3 catalytic subunit gamma [Source:RGD Symbol;Acc:621616]	GO:0005515,GO:0005488,GO:0043226,GO:0044260,GO:0043170,GO:0043227,GO:0071704,GO:0003674,GO:0044237,GO:0044238,GO:0008152,GO:0016787,GO:0007275,GO:0032502,GO:0042578,GO:0070062,GO:0043230,GO:0065010,GO:0044767,GO:0048731,GO:0007417,GO:0048856,GO:0016791,GO:0007399,GO:0007420,GO:0006470,GO:0004721,GO:0048513,GO:0016788,GO:0003824,GO:0031988,GO:0016311,GO:0044267,GO:0008150,GO:0009987,GO:0031982,GO:…	protein binding,binding,organelle,cellular macromolecule metabolic process,macromolecule metabolic process,membrane-bounded organelle,organic substance metabolic process,molecular_function,cellular metabolic process,primary metabolic process,metabolic process,hydrolase activity,multicellular organismal development,developmental process,phosphoric ester hydrolase activity,extracellular vesicular e…	rno05031,rno04380,rno04022,rno04724,rno04921,rno04370,rno04728,rno05010,rno05014,rno04020,rno04114,rno04720,rno04662,rno04010,rno05152,rno04660,rno04360,rno04650,rno05166,rno04310,rno04210	Amphetamine addiction,Osteoclast differentiation,cGMP-PKG signaling pathway,Glutamatergic synapse,Oxytocin signaling pathway,VEGF signaling pathway,Dopaminergic synapse,Alzheimer's disease,Amyotrophic lateral sclerosis (ALS),Calcium signaling pathway,Oocyte meiosis,Long-term potentiation,B cell receptor signaling pathway,MAPK signaling pathway,Tuberculosis,T cell receptor signaling pathway,Axon g…
LNC_000415	XLOC_017503	-	15:51968808-51982025	0.669577	0.427313	0.647956	0.0018	0.167601	Novel_lncRNA	co_location	ENSRNOG00000009871	Piwil2	piwi-like RNA-mediated gene silencing 2 [Source:RGD Symbol;Acc:1306964]	GO:0005515,GO:0044424,GO:0005622,GO:0010467,GO:0006725,GO:0006139,GO:0090304,GO:0046483,GO:0043228,GO:0043232,GO:1901360,GO:0043229,GO:0005488,GO:0032991,GO:0034641,GO:0043226,GO:0016070,GO:0006807,GO:0044446,GO:0034645,GO:0044260,GO:0043170,GO:0009059,GO:0006412,GO:0044422,GO:0071704,GO:0060255,GO:0003674,GO:1901576,GO:0044427,GO:0044237,GO:0044249,GO:0009058,GO:0005737,GO:0080090,GO:0045727,GO:…	protein binding,intracellular part,intracellular,gene expression,cellular aromatic compound metabolic process,nucleobase-containing compound metabolic process,nucleic acid metabolic process,heterocycle metabolic process,non-membrane-bounded organelle,intracellular non-membrane-bounded organelle,organic cyclic compound metabolic process,intracellular organelle,binding,macromolecular complex,cellul…	rno04320	Dorso-ventral axis formation
ENSRNOT00000086734	ENSRNOG00000058321	AABR07021910.1	13:97613990-97628059	1.51344	2.05113	-0.438586	0.00345	0.245402	Annotated_lncRNA	co_location	ENSRNOG00000046051	Sccpdh	saccharopine dehydrogenase (putative) [Source:RGD Symbol;Acc:1311440]	GO:0003674,GO:0008152,GO:0055114,GO:0044710,GO:0003824,GO:0008150,GO:0016491	molecular_function,metabolic process,oxidation-reduction process,single-organism metabolic process,catalytic activity,biological_process,oxidoreductase activity	--	--
ENSRNOT00000076603	ENSRNOG00000051339	Rn50_X_0746.4	X:73762690-73778674	2.80444	6.53466	-1.2204	0.0009	0.106002	Annotated_lncRNA	co_location	ENSRNOG00000002824	Rlim	ring finger protein, LIM domain interacting [Source:RGD Symbol;Acc:1559832]	GO:0005622,GO:0044424,GO:0043229,GO:0043231,GO:0044237,GO:0043226,GO:0044260,GO:0046872,GO:0043227,GO:0043169,GO:0009058,GO:0034641,GO:0006807,GO:0044249,GO:0010467,GO:0005737,GO:0090304,GO:0016070,GO:0006139,GO:1901576,GO:0006725,GO:1901360,GO:0046483,GO:1901362,GO:0044446,GO:0044238,GO:0019438,GO:0044271,GO:0043170,GO:0034654,GO:0005488,GO:0008152,GO:0071704,GO:0044422,GO:0009059,GO:0034645,GO:…	intracellular,intracellular part,intracellular organelle,intracellular membrane-bounded organelle,cellular metabolic process,organelle,cellular macromolecule metabolic process,metal ion binding,membrane-bounded organelle,cation binding,biosynthetic process,cellular nitrogen compound metabolic process,nitrogen compound metabolic process,cellular biosynthetic process,gene expression,cytoplasm,nucle…	--	--
LNC_000102	XLOC_004642	-	1:135786611-135790509	1.41244	3.30329	-1.22571	0.0006	0.0805507	Novel_lncRNA	co_location	ENSRNOG00000032798	Slco3a1	solute carrier organic anion transporter family, member 3a1 [Source:RGD Symbol;Acc:620227]	GO:0044464,GO:0005623,GO:0003674,GO:0044765,GO:0006811,GO:0006810,GO:0005575,GO:0051234,GO:0005215,GO:0051179,GO:0008150,GO:0044699,GO:0016020,GO:0005886,GO:0071944,GO:0044425,GO:0031224,GO:0016021	cell part,cell,molecular_function,single-organism transport,ion transport,transport,cellular_component,establishment of localization,transporter activity,localization,biological_process,single-organism process,membrane,plasma membrane,cell periphery,membrane part,intrinsic to membrane,integral to membrane	--	--
LNC_000100	XLOC_004565	-	1:123158616-123162943	0.4484	1.77846	-1.98777	0.0032	0.235655	Novel_lncRNA	co_location	ENSRNOG00000024429	Peg12	paternally expressed 12 [Source:RGD Symbol;Acc:1307664]	--	--	rno04310	Wnt signaling pathway
LNC_000100	XLOC_004565	-	1:123158616-123162943	0.4484	1.77846	-1.98777	0.0032	0.235655	Novel_lncRNA	co_location	ENSRNOG00000010172	Mkrn3	makorin, ring finger protein, 3 [Source:RGD Symbol;Acc:1311197]	GO:0005515,GO:0005488,GO:0003674,GO:0043167,GO:0043169,GO:0046872,GO:0008270,GO:0046914	protein binding,binding,molecular_function,ion binding,cation binding,metal ion binding,zinc ion binding,transition metal ion binding	--	--
ENSRNOT00000026707	ENSRNOG00000019648	Col6a3	9:97926786-98004546	1.54043	0.73262	1.0722	0.04625	0.809802	Annotated_lncRNA	co_location	ENSRNOG00000019763	Mlph	melanophilin [Source:RGD Symbol;Acc:1310733]	GO:0005515,GO:0044424,GO:0005622,GO:0005488,GO:0043226,GO:0043227,GO:0003674,GO:0005737,GO:0044444,GO:0044464,GO:0071702,GO:0006810,GO:0005623,GO:0051234,GO:0042995,GO:0051179,GO:0043005,GO:0045184,GO:0015031,GO:0046907,GO:0019899,GO:0097458,GO:0070062,GO:0043230,GO:0065010,GO:0033036,GO:0051649,GO:0048471,GO:0051641,GO:0008104,GO:0006886,GO:0031988,GO:0034613,GO:0070727,GO:0044763,GO:0030425,GO:…	protein binding,intracellular part,intracellular,binding,organelle,membrane-bounded organelle,molecular_function,cytoplasm,cytoplasmic part,cell part,organic substance transport,transport,cell,establishment of localization,cell projection,localization,neuron projection,establishment of protein localization,protein transport,intracellular transport,enzyme binding,neuron part,extracellular vesicula…	--	--
ENSRNOT00000026707	ENSRNOG00000019648	Col6a3	9:97926786-98004546	1.54043	0.73262	1.0722	0.04625	0.809802	Annotated_lncRNA	co_expression	ENSRNOG00000011058	Utrn	utrophin [Source:RGD Symbol;Acc:3947]	GO:0046872,GO:0043169,GO:0005634,GO:0043167,GO:0005622,GO:0044424,GO:0005488,GO:0042383,GO:0019899,GO:0048522,GO:0032991,GO:0048518,GO:0071840,GO:0008270,GO:0070938,GO:0005654,GO:0050794,GO:0031527,GO:0050789,GO:0017166,GO:0046914,GO:0016043,GO:0016010,GO:0009987,GO:0044428,GO:0043234,GO:0031981,GO:0044464,GO:0005623,GO:0005737,GO:0008150,GO:0043226,GO:0009888,GO:0031589,GO:0065007,GO:0019901,GO:…	metal ion binding,cation binding,nucleus,ion binding,intracellular,intracellular part,binding,sarcolemma,enzyme binding,positive regulation of cellular process,macromolecular complex,positive regulation of biological process,cellular component organization or biogenesis,zinc ion binding,contractile ring,nucleoplasm,regulation of cellular process,filopodium membrane,regulation of biological proces…	--	--
ENSRNOT00000026707	ENSRNOG00000019648	Col6a3	9:97926786-98004546	1.54043	0.73262	1.0722	0.04625	0.809802	Annotated_lncRNA	co_expression	ENSRNOG00000010601	Srpk2	SRSF protein kinase 2 [Source:RGD Symbol;Acc:1305107]	GO:0005622,GO:0044237,GO:0010467,GO:1901360,GO:0006725,GO:0016070,GO:0044260,GO:0006139,GO:0046483,GO:0090304,GO:0034641,GO:0043229,GO:1901363,GO:0097159,GO:0043170,GO:0006807,GO:0044424,GO:0008152,GO:0071704,GO:0043231,GO:0005488,GO:0044238,GO:0005634,GO:0043226,GO:0005515,GO:0043227,GO:0048523,GO:0048519,GO:0046872,GO:0043169,GO:0048518,GO:0048522,GO:0044446,GO:0044422,GO:0031981,GO:0043233,GO:…	intracellular,cellular metabolic process,gene expression,organic cyclic compound metabolic process,cellular aromatic compound metabolic process,RNA metabolic process,cellular macromolecule metabolic process,nucleobase-containing compound metabolic process,heterocycle metabolic process,nucleic acid metabolic process,cellular nitrogen compound metabolic process,intracellular organelle,heterocyclic …	--	--
ENSRNOT00000026707	ENSRNOG00000019648	Col6a3	9:97926786-98004546	1.54043	0.73262	1.0722	0.04625	0.809802	Annotated_lncRNA	co_expression	ENSRNOG00000020903	Oraov1	oral cancer overexpressed 1 [Source:RGD Symbol;Acc:1304637]	GO:0071840,GO:0003674,GO:0044085,GO:0042254,GO:0022613,GO:0008150,GO:0005575,GO:0042273	cellular component organization or biogenesis,molecular_function,cellular component biogenesis,ribosome biogenesis,ribonucleoprotein complex biogenesis,biological_process,cellular_component,ribosomal large subunit biogenesis	--	--
ENSRNOT00000026707	ENSRNOG00000019648	Col6a3	9:97926786-98004546	1.54043	0.73262	1.0722	0.04625	0.809802	Annotated_lncRNA	co_expression	ENSRNOG00000010277	Idh3a	isocitrate dehydrogenase 3 (NAD+) alpha [Source:RGD Symbol;Acc:70889]	GO:0044238,GO:0046872,GO:0043169,GO:0008152,GO:0044237,GO:0005634,GO:0043167,GO:0005622,GO:0000287,GO:0044424,GO:0005488,GO:1901363,GO:0097159,GO:0004449,GO:0004448,GO:0003824,GO:0009987,GO:0016616,GO:0044464,GO:0005623,GO:0005737,GO:0008150,GO:0043226,GO:0006099,GO:0016614,GO:0043229,GO:0043231,GO:0003674,GO:0043227,GO:0000166,GO:1901265,GO:0009060,GO:0050662,GO:0036094,GO:0051287,GO:0006091,GO:…	primary metabolic process,metal ion binding,cation binding,metabolic process,cellular metabolic process,nucleus,ion binding,intracellular,magnesium ion binding,intracellular part,binding,heterocyclic compound binding,organic cyclic compound binding,isocitrate dehydrogenase (NAD+) activity,isocitrate dehydrogenase activity,catalytic activity,cellular process,oxidoreductase activity, acting on the …	rno01210,rno00020,rno01230,rno01200,rno01100	2-Oxocarboxylic acid metabolism,Citrate cycle (TCA cycle),Biosynthesis of amino acids,Carbon metabolism,Metabolic pathways
LNC_000498	XLOC_022817	-	19:50221030-50229459	0.524236	0.803142	-0.61544	5e-05	0.011183	Novel_lncRNA	co_location	ENSRNOG00000051819	Sdr42e1	short chain dehydrogenase/reductase family 42E, member 1 [Source:RGD Symbol;Acc:1308481]	GO:1901360,GO:0071704,GO:0003674,GO:1901576,GO:0009058,GO:0044238,GO:1901362,GO:0008152,GO:0033764,GO:0016229,GO:0003854,GO:0055114,GO:0044710,GO:0016616,GO:0006694,GO:0003824,GO:0008202,GO:0016614,GO:0008150,GO:0008610,GO:0005575,GO:0006629,GO:0016491,GO:0016020,GO:0044425,GO:0016021,GO:0031224	organic cyclic compound metabolic process,organic substance metabolic process,molecular_function,organic substance biosynthetic process,biosynthetic process,primary metabolic process,organic cyclic compound biosynthetic process,metabolic process,steroid dehydrogenase activity, acting on the CH-OH group of donors, NAD or NADP as acceptor,steroid dehydrogenase activity,3-beta-hydroxy-delta5-steroid…	--	--
LNC_000498	XLOC_022817	-	19:50221030-50229459	0.524236	0.803142	-0.61544	5e-05	0.011183	Novel_lncRNA	co_location	ENSRNOG00000013982	Hsd17b2	hydroxysteroid (17-beta) dehydrogenase 2 [Source:RGD Symbol;Acc:621803]	GO:1901700,GO:0033993,GO:0003674,GO:0010033,GO:0008152,GO:0047035,GO:0007275,GO:0032502,GO:0033764,GO:0016229,GO:0044767,GO:0043009,GO:0009792,GO:0048731,GO:0004303,GO:0055114,GO:0048856,GO:0044710,GO:0001701,GO:0009790,GO:0042221,GO:0032526,GO:0016616,GO:0048513,GO:0003824,GO:0016614,GO:0008150,GO:0001890,GO:0044699,GO:0005575,GO:0016491,GO:0050896,GO:0032501,GO:0044707,GO:0016020,GO:0044425,GO:…	response to oxygen-containing compound,response to lipid,molecular_function,response to organic substance,metabolic process,testosterone dehydrogenase (NAD+) activity,multicellular organismal development,developmental process,steroid dehydrogenase activity, acting on the CH-OH group of donors, NAD or NADP as acceptor,steroid dehydrogenase activity,single-organism developmental process,chordate em…	rno04913,rno00140,rno01100	Ovarian steroidogenesis,Steroid hormone biosynthesis,Metabolic pathways
LNC_000498	XLOC_022817	-	19:50221030-50229459	0.524236	0.803142	-0.61544	5e-05	0.011183	Novel_lncRNA	co_location	ENSRNOG00000051986	Plcg2	phospholipase C, gamma 2 [Source:RGD Symbol;Acc:3348]	GO:0005515,GO:0044424,GO:0005622,GO:0010467,GO:0005488,GO:0043226,GO:0044260,GO:0043170,GO:0043227,GO:1901700,GO:0033993,GO:0071704,GO:0060255,GO:0003674,GO:0010033,GO:0006898,GO:1901576,GO:0044237,GO:0044249,GO:0009058,GO:0031623,GO:0005737,GO:0044238,GO:0010468,GO:0055085,GO:0031323,GO:0008152,GO:0006897,GO:0044444,GO:0002316,GO:0019222,GO:0030154,GO:0051128,GO:0044464,GO:0006810,GO:0005623,GO:…	protein binding,intracellular part,intracellular,gene expression,binding,organelle,cellular macromolecule metabolic process,macromolecule metabolic process,membrane-bounded organelle,response to oxygen-containing compound,response to lipid,organic substance metabolic process,regulation of macromolecule metabolic process,molecular_function,response to organic substance,receptor-mediated endocytosi…	rno04611,rno04380,rno04666,rno04370,rno05206,rno04020,rno04664,rno04670,rno04662,rno05169,rno04750,rno04064,rno05214,rno04014,rno05205,rno00562,rno04722,rno05223,rno04650,rno04066,rno04919,rno04012,rno05200,rno04070,rno01100	Platelet activation,Osteoclast differentiation,Fc gamma R-mediated phagocytosis,VEGF signaling pathway,MicroRNAs in cancer,Calcium signaling pathway,Fc epsilon RI signaling pathway,Leukocyte transendothelial migration,B cell receptor signaling pathway,Epstein-Barr virus infection,Inflammatory mediator regulation of TRP channels,NF-kappa B signaling pathway,Glioma,Ras signaling pathway,Proteoglyca…
LNC_000511	XLOC_023227	-	19:20573779-20593755	0.455186	0.772383	-0.76286	0.0438	0.795314	Novel_lncRNA	co_location	ENSRNOG00000024182	LOC680913	hypothetical protein LOC680913 [Source:RGD Symbol;Acc:1585876]	GO:0044424,GO:0005622,GO:0043229,GO:0043226,GO:0005634,GO:0043227,GO:0043231,GO:0044464,GO:0005623,GO:0005575	intracellular part,intracellular,intracellular organelle,organelle,nucleus,membrane-bounded organelle,intracellular membrane-bounded organelle,cell part,cell,cellular_component	--	--
LNC_000511	XLOC_023227	-	19:20573779-20593755	0.455186	0.772383	-0.76286	0.0438	0.795314	Novel_lncRNA	co_location	ENSRNOG00000000010	Cbln1	cerebellin 1 precursor [Source:RGD Symbol;Acc:1562813]	GO:0005515,GO:0005488,GO:0046983,GO:0003674,GO:0045202,GO:0030154,GO:0051128,GO:0044085,GO:0071702,GO:0006810,GO:0044087,GO:0051234,GO:0044765,GO:0048869,GO:0042803,GO:0051130,GO:0044456,GO:0042802,GO:0022607,GO:0051179,GO:0097060,GO:0045211,GO:0007275,GO:0045184,GO:0032502,GO:0048522,GO:0015031,GO:0030054,GO:0033036,GO:0021684,GO:0021707,GO:0044767,GO:0048518,GO:0071840,GO:0051649,GO:0051641,GO:…	protein binding,binding,protein dimerization activity,molecular_function,synapse,cell differentiation,regulation of cellular component organization,cellular component biogenesis,organic substance transport,transport,regulation of cellular component biogenesis,establishment of localization,single-organism transport,cellular developmental process,protein homodimerization activity,positive regulatio…	--	--
LNC_000820	XLOC_039404	-	6:28215827-28220769	2.57619	2.06429	0.319588	0.01065	0.447775	Novel_lncRNA	co_location	ENSRNOG00000011914	Dtnb	dystrobrevin, beta [Source:RGD Symbol;Acc:1309579]	GO:0005515,GO:0044424,GO:0005622,GO:0005488,GO:0003674,GO:0005737,GO:0045202,GO:0044464,GO:0005623,GO:0043167,GO:0043169,GO:0046872,GO:0005575,GO:0008270,GO:0046914	protein binding,intracellular part,intracellular,binding,molecular_function,cytoplasm,synapse,cell part,cell,ion binding,cation binding,metal ion binding,cellular_component,zinc ion binding,transition metal ion binding	--	--
LNC_000820	XLOC_039404	-	6:28215827-28220769	2.57619	2.06429	0.319588	0.01065	0.447775	Novel_lncRNA	co_location	ENSRNOG00000026649	Dnmt3a	DNA (cytosine-5-)-methyltransferase 3 alpha [Source:RGD Symbol;Acc:1303336]	GO:0005515,GO:0044424,GO:0005622,GO:0010467,GO:0006725,GO:0006139,GO:0090304,GO:0046483,GO:0043228,GO:0043232,GO:1901360,GO:0043229,GO:0005488,GO:0034641,GO:0043226,GO:0005634,GO:0016070,GO:0010035,GO:0044428,GO:0006807,GO:0044446,GO:0034645,GO:0044260,GO:0043170,GO:0009059,GO:0043227,GO:0043231,GO:0014070,GO:0044422,GO:1901700,GO:0033993,GO:0009719,GO:0071704,GO:0060255,GO:0003674,GO:0010033,GO:…	protein binding,intracellular part,intracellular,gene expression,cellular aromatic compound metabolic process,nucleobase-containing compound metabolic process,nucleic acid metabolic process,heterocycle metabolic process,non-membrane-bounded organelle,intracellular non-membrane-bounded organelle,organic cyclic compound metabolic process,intracellular organelle,binding,cellular nitrogen compound me…	rno05206,rno00270,rno01100	MicroRNAs in cancer,Cysteine and methionine metabolism,Metabolic pathways
LNC_001076	XLOC_052305	-	X:107641564-107689015	0.376936	0.814108	-1.1109	5e-05	0.011183	Novel_lncRNA	co_location	ENSRNOG00000049849	Fam199x	family with sequence similarity 199, X-linked [Source:MGI Symbol;Acc:MGI:2384304]	--	--	--	--
LNC_001076	XLOC_052305	-	X:107641564-107689015	0.376936	0.814108	-1.1109	5e-05	0.011183	Novel_lncRNA	co_location	ENSRNOG00000045618	AABR07040686.1	--	GO:0005515,GO:0044424,GO:0005622,GO:0006725,GO:0006139,GO:0090304,GO:0046483,GO:0043228,GO:0043232,GO:1901360,GO:0043229,GO:0005488,GO:0032991,GO:0046983,GO:0034641,GO:0043226,GO:0005634,GO:0044428,GO:0006807,GO:0044446,GO:0044260,GO:0043170,GO:0043227,GO:0043231,GO:0044422,GO:0046982,GO:0071704,GO:0003674,GO:0044427,GO:0044237,GO:0031974,GO:0044238,GO:0065003,GO:0005694,GO:0031981,GO:0044454,GO:…	protein binding,intracellular part,intracellular,cellular aromatic compound metabolic process,nucleobase-containing compound metabolic process,nucleic acid metabolic process,heterocycle metabolic process,non-membrane-bounded organelle,intracellular non-membrane-bounded organelle,organic cyclic compound metabolic process,intracellular organelle,binding,macromolecular complex,protein dimerization a…	rno05034,rno05322,rno05203	Alcoholism,Systemic lupus erythematosus,Viral carcinogenesis
LNC_001076	XLOC_052305	-	X:107641564-107689015	0.376936	0.814108	-1.1109	5e-05	0.011183	Novel_lncRNA	co_location	ENSRNOG00000048011	Esx1	ESX homeobox 1 [Source:RGD Symbol;Acc:1590738]	GO:0044424,GO:0005622,GO:0010467,GO:0006725,GO:0006139,GO:0090304,GO:0046483,GO:1901360,GO:0043229,GO:0034641,GO:0043226,GO:0005634,GO:0016070,GO:0006807,GO:0034645,GO:0044260,GO:0043170,GO:0009059,GO:0043227,GO:0043231,GO:0071704,GO:0060255,GO:0006351,GO:0032774,GO:1901576,GO:0044237,GO:0044249,GO:0019219,GO:0009058,GO:0051171,GO:0080090,GO:0044238,GO:0044271,GO:1901362,GO:2000112,GO:0010468,GO:…	intracellular part,intracellular,gene expression,cellular aromatic compound metabolic process,nucleobase-containing compound metabolic process,nucleic acid metabolic process,heterocycle metabolic process,organic cyclic compound metabolic process,intracellular organelle,cellular nitrogen compound metabolic process,organelle,nucleus,RNA metabolic process,nitrogen compound metabolic process,cellular…	rno04550	Signaling pathways regulating pluripotency of stem cells
LNC_001076	XLOC_052305	-	X:107641564-107689015	0.376936	0.814108	-1.1109	5e-05	0.011183	Novel_lncRNA	co_location	ENSRNOG00000037661	Tmsbl1	thymosin beta-like protein 1 [Source:RGD Symbol;Acc:708373]	GO:0005515,GO:0005488,GO:0003674,GO:0008092,GO:0071822,GO:0003779,GO:0043933,GO:0006996,GO:0003785,GO:0007010,GO:0007015,GO:0071840,GO:0030029,GO:0030036,GO:0016043,GO:0044763,GO:0008150,GO:0009987,GO:0044699	protein binding,binding,molecular_function,cytoskeletal protein binding,protein complex subunit organization,actin binding,macromolecular complex subunit organization,organelle organization,actin monomer binding,cytoskeleton organization,actin filament organization,cellular component organization or biogenesis,actin filament-based process,actin cytoskeleton organization,cellular component organiz…	--	--
LNC_000306	XLOC_012362	-	12:39699180-39729516	0.508687	0.760746	-0.580637	0.00785	0.385307	Novel_lncRNA	co_location	ENSRNOG00000008673	Arpc3	actin related protein 2/3 complex, subunit 3 [Source:RGD Symbol;Acc:1311985]	GO:0005515,GO:0044424,GO:0005622,GO:0043228,GO:0043232,GO:0043229,GO:0005488,GO:0032991,GO:0043226,GO:0044446,GO:0043227,GO:0044422,GO:0009719,GO:0003674,GO:0010033,GO:0043234,GO:0006461,GO:0070271,GO:0005737,GO:0065003,GO:0005200,GO:0008092,GO:0005856,GO:1990090,GO:0032271,GO:0031252,GO:0071822,GO:0005925,GO:0003779,GO:0030027,GO:0051128,GO:0044085,GO:0005924,GO:0044464,GO:0005623,GO:0030055,GO:…	protein binding,intracellular part,intracellular,non-membrane-bounded organelle,intracellular non-membrane-bounded organelle,intracellular organelle,binding,macromolecular complex,organelle,intracellular organelle part,membrane-bounded organelle,organelle part,response to endogenous stimulus,molecular_function,response to organic substance,protein complex,protein complex assembly,protein complex …	rno05132,rno04666,rno04810,rno05100	Salmonella infection,Fc gamma R-mediated phagocytosis,Regulation of actin cytoskeleton,Bacterial invasion of epithelial cells
LNC_000306	XLOC_012362	-	12:39699180-39729516	0.508687	0.760746	-0.580637	0.00785	0.385307	Novel_lncRNA	co_location	ENSRNOG00000001270	Hvcn1	hydrogen voltage-gated channel 1 [Source:RGD Symbol;Acc:1310788]	GO:0010035,GO:0003674,GO:0005215,GO:0010038,GO:0071467,GO:0022892,GO:0022836,GO:0022839,GO:0055085,GO:0008324,GO:0009268,GO:0044464,GO:0005261,GO:0006810,GO:0005623,GO:0022857,GO:0051234,GO:0022891,GO:0044765,GO:0015267,GO:0022803,GO:0030171,GO:0015075,GO:0005216,GO:0071241,GO:0051179,GO:0071248,GO:0022838,GO:0034220,GO:0044459,GO:0015252,GO:0070887,GO:0006812,GO:0006811,GO:0071294,GO:0042221,GO:…	response to inorganic substance,molecular_function,transporter activity,response to metal ion,cellular response to pH,substrate-specific transporter activity,gated channel activity,ion gated channel activity,transmembrane transport,cation transmembrane transporter activity,response to pH,cell part,cation channel activity,transport,cell,transmembrane transporter activity,establishment of localizat…	--	--
LNC_000306	XLOC_012362	-	12:39699180-39729516	0.508687	0.760746	-0.580637	0.00785	0.385307	Novel_lncRNA	co_location	ENSRNOG00000021480	Rad9b	RAD9 checkpoint clamp component B [Source:RGD Symbol;Acc:1308223]	GO:0044424,GO:0005622,GO:0006725,GO:0006139,GO:0090304,GO:0046483,GO:0043228,GO:0043232,GO:1901360,GO:0043229,GO:0032991,GO:0034641,GO:0043226,GO:0005634,GO:0044428,GO:0006807,GO:0044446,GO:0044260,GO:0043170,GO:0043227,GO:0043231,GO:0044422,GO:0071704,GO:0003674,GO:0043234,GO:0044427,GO:0044237,GO:0031974,GO:0044238,GO:0005694,GO:0031981,GO:0044454,GO:0070013,GO:0043233,GO:0008152,GO:0008408,GO:…	intracellular part,intracellular,cellular aromatic compound metabolic process,nucleobase-containing compound metabolic process,nucleic acid metabolic process,heterocycle metabolic process,non-membrane-bounded organelle,intracellular non-membrane-bounded organelle,organic cyclic compound metabolic process,intracellular organelle,macromolecular complex,cellular nitrogen compound metabolic process,o…	--	--
LNC_000306	XLOC_012362	-	12:39699180-39729516	0.508687	0.760746	-0.580637	0.00785	0.385307	Novel_lncRNA	co_location	ENSRNOG00000001274	Vps29	VPS29 retromer complex component [Source:RGD Symbol;Acc:1308332]	GO:0005515,GO:0044424,GO:0005622,GO:0043229,GO:0005488,GO:0032991,GO:0043226,GO:0044446,GO:0043227,GO:0043231,GO:0044422,GO:0008565,GO:0003674,GO:0043234,GO:0005215,GO:0005737,GO:0022892,GO:0044444,GO:0044464,GO:0071702,GO:0006810,GO:0005623,GO:0051234,GO:0044765,GO:0051179,GO:0045184,GO:0015031,GO:0046907,GO:0016192,GO:0043167,GO:0033036,GO:0012505,GO:0051649,GO:0051641,GO:0008104,GO:0006886,GO:…	protein binding,intracellular part,intracellular,intracellular organelle,binding,macromolecular complex,organelle,intracellular organelle part,membrane-bounded organelle,intracellular membrane-bounded organelle,organelle part,protein transporter activity,molecular_function,protein complex,transporter activity,cytoplasm,substrate-specific transporter activity,cytoplasmic part,cell part,organic sub…	--	--
LNC_000306	XLOC_012362	-	12:39699180-39729516	0.508687	0.760746	-0.580637	0.00785	0.385307	Novel_lncRNA	co_location	ENSRNOG00000021440	Pptc7	PTC7 protein phosphatase homolog [Source:RGD Symbol;Acc:1310383]	GO:0044424,GO:0005622,GO:0043229,GO:0043226,GO:0043227,GO:0043231,GO:0003674,GO:0005737,GO:0044444,GO:0044464,GO:0005623,GO:0005739,GO:0003824,GO:0005575	intracellular part,intracellular,intracellular organelle,organelle,membrane-bounded organelle,intracellular membrane-bounded organelle,molecular_function,cytoplasm,cytoplasmic part,cell part,cell,mitochondrion,catalytic activity,cellular_component	--	--
LNC_000306	XLOC_012362	-	12:39699180-39729516	0.508687	0.760746	-0.580637	0.00785	0.385307	Novel_lncRNA	co_location	ENSRNOG00000001278	Gpn3	GPN-loop GTPase 3 [Source:RGD Symbol;Acc:1303034]	GO:0005515,GO:0005488,GO:0032991,GO:0003674,GO:0043234,GO:0005575	protein binding,binding,macromolecular complex,molecular_function,protein complex,cellular_component	--	--
LNC_000306	XLOC_012362	-	12:39699180-39729516	0.508687	0.760746	-0.580637	0.00785	0.385307	Novel_lncRNA	co_location	ENSRNOG00000001283	Anapc7	anaphase promoting complex subunit 7 [Source:RGD Symbol;Acc:1311927]	GO:0005515,GO:0044424,GO:0005622,GO:0043229,GO:0005488,GO:0032991,GO:0043226,GO:0005634,GO:0044428,GO:0044446,GO:0044260,GO:0043170,GO:0043227,GO:0043231,GO:0044422,GO:0071704,GO:0003674,GO:0043234,GO:0044237,GO:0044238,GO:0019902,GO:0008152,GO:0044464,GO:0005623,GO:0019903,GO:0019899,GO:0005680,GO:0070979,GO:0044267,GO:0008150,GO:0009987,GO:0000152,GO:0031461,GO:0005575,GO:0019538,GO:0043412,GO:…	protein binding,intracellular part,intracellular,intracellular organelle,binding,macromolecular complex,organelle,nucleus,nuclear part,intracellular organelle part,cellular macromolecule metabolic process,macromolecule metabolic process,membrane-bounded organelle,intracellular membrane-bounded organelle,organelle part,organic substance metabolic process,molecular_function,protein complex,cellular…	rno04914,rno04114,rno05166,rno04110,rno04120	Progesterone-mediated oocyte maturation,Oocyte meiosis,HTLV-I infection,Cell cycle,Ubiquitin mediated proteolysis
LNC_000306	XLOC_012362	-	12:39699180-39729516	0.508687	0.760746	-0.580637	0.00785	0.385307	Novel_lncRNA	co_location	ENSRNOG00000028523	Tctn1	tectonic family member 1 [Source:RGD Symbol;Acc:1566266]	GO:0005515,GO:0044424,GO:0005622,GO:0043229,GO:0005488,GO:0032991,GO:0043226,GO:0044446,GO:0043227,GO:0043231,GO:0044422,GO:0003674,GO:0043234,GO:0021956,GO:0030154,GO:0044464,GO:0005623,GO:0021522,GO:0042995,GO:0048869,GO:0005929,GO:0021517,GO:0007275,GO:0032502,GO:0044441,GO:0021515,GO:0072372,GO:0031514,GO:0021523,GO:0060271,GO:0021537,GO:0044767,GO:0071840,GO:0032990,GO:0043009,GO:0007409,GO:…	protein binding,intracellular part,intracellular,intracellular organelle,binding,macromolecular complex,organelle,intracellular organelle part,membrane-bounded organelle,intracellular membrane-bounded organelle,organelle part,molecular_function,protein complex,central nervous system interneuron axonogenesis,cell differentiation,cell part,cell,spinal cord motor neuron differentiation,cell projecti…	--	--
LNC_000306	XLOC_012362	-	12:39699180-39729516	0.508687	0.760746	-0.580637	0.00785	0.385307	Novel_lncRNA	co_location	ENSRNOG00000031731	Fam216a	family with sequence similarity 216, member A [Source:RGD Symbol;Acc:1310861]	--	--	--	--
LNC_000306	XLOC_012362	-	12:39699180-39729516	0.508687	0.760746	-0.580637	0.00785	0.385307	Novel_lncRNA	co_expression	ENSRNOG00000061317	AABR07011733.1	--	--	--	--	--
LNC_000228	XLOC_010086	-	11:68688904-68842320	1.25087	1.49882	-0.260893	0.0027	0.214566	Novel_lncRNA	co_location	ENSRNOG00000043069	Sec22a	SEC22 homolog A, vesicle trafficking protein [Source:RGD Symbol;Acc:621659]	GO:0005515,GO:0044424,GO:0005622,GO:0043229,GO:0005488,GO:0032991,GO:0043226,GO:0044446,GO:0043227,GO:0043231,GO:0044422,GO:0003674,GO:0043234,GO:0005737,GO:0044444,GO:0044464,GO:0071702,GO:0006810,GO:0005623,GO:0016482,GO:0051234,GO:0044765,GO:0051179,GO:0006996,GO:0045184,GO:0015031,GO:0046907,GO:0016192,GO:0033036,GO:0012505,GO:0071840,GO:0051649,GO:0048280,GO:0051641,GO:0008104,GO:0006888,GO:…	protein binding,intracellular part,intracellular,intracellular organelle,binding,macromolecular complex,organelle,intracellular organelle part,membrane-bounded organelle,intracellular membrane-bounded organelle,organelle part,molecular_function,protein complex,cytoplasm,cytoplasmic part,cell part,organic substance transport,transport,cell,cytoplasmic transport,establishment of localization,single…	--	--
LNC_000228	XLOC_010086	-	11:68688904-68842320	1.25087	1.49882	-0.260893	0.0027	0.214566	Novel_lncRNA	co_location	ENSRNOG00000002229	Adcy5	adenylate cyclase 5 [Source:RGD Symbol;Acc:71014]	GO:0005515,GO:0044424,GO:0005622,GO:0006725,GO:0006139,GO:0046483,GO:1901360,GO:0043229,GO:0005488,GO:0046983,GO:0034641,GO:0043226,GO:0006807,GO:0043227,GO:0043231,GO:1901700,GO:0046982,GO:0071704,GO:0003674,GO:0010033,GO:1901576,GO:0044237,GO:0044249,GO:0009058,GO:0044238,GO:0044271,GO:1901362,GO:1901701,GO:0036094,GO:0019438,GO:0034654,GO:0018130,GO:0008152,GO:0097159,GO:0044464,GO:0071702,GO:…	protein binding,intracellular part,intracellular,cellular aromatic compound metabolic process,nucleobase-containing compound metabolic process,heterocycle metabolic process,organic cyclic compound metabolic process,intracellular organelle,binding,protein dimerization activity,cellular nitrogen compound metabolic process,organelle,nitrogen compound metabolic process,membrane-bounded organelle,intr…	rno05034,rno05031,rno04611,rno05030,rno04540,rno04022,rno04724,rno04921,rno04015,rno04914,rno04728,rno04725,rno04114,rno04912,rno04918,rno04024,rno04713,rno04723,rno04913,rno04750,rno04727,rno04261,rno04726,rno04972,rno04915,rno05012,rno04911,rno05414,rno04270,rno05032,rno04976,rno04970,rno00230,rno05166,rno04916,rno04062,rno04971	Alcoholism,Amphetamine addiction,Platelet activation,Cocaine addiction,Gap junction,cGMP-PKG signaling pathway,Glutamatergic synapse,Oxytocin signaling pathway,Rap1 signaling pathway,Progesterone-mediated oocyte maturation,Dopaminergic synapse,Cholinergic synapse,Oocyte meiosis,GnRH signaling pathway,Thyroid hormone synthesis,cAMP signaling pathway,Circadian entrainment,Retrograde endocannabinoid…
LNC_000229	XLOC_010119	-	11:72656171-72657215	1.81642	0.937569	0.954104	0.00255	0.207044	Novel_lncRNA	co_location	ENSRNOG00000048273	Apod	apolipoprotein D [Source:RGD Symbol;Acc:2137]	GO:0005515,GO:0044424,GO:0005622,GO:0005488,GO:0043226,GO:0043170,GO:0043227,GO:1901700,GO:0071704,GO:0060255,GO:0003674,GO:0005215,GO:0044237,GO:0005737,GO:0043178,GO:0080090,GO:0044238,GO:0000302,GO:0036094,GO:0031323,GO:0008152,GO:0097159,GO:0010812,GO:0044444,GO:0060588,GO:2000405,GO:0001953,GO:0051129,GO:0019222,GO:0051128,GO:0044085,GO:0044464,GO:0071702,GO:0006810,GO:0005623,GO:0016482,GO:…	protein binding,intracellular part,intracellular,binding,organelle,macromolecule metabolic process,membrane-bounded organelle,response to oxygen-containing compound,organic substance metabolic process,regulation of macromolecule metabolic process,molecular_function,transporter activity,cellular metabolic process,cytoplasm,alcohol binding,regulation of primary metabolic process,primary metabolic p…	--	--
LNC_000229	XLOC_010119	-	11:72656171-72657215	1.81642	0.937569	0.954104	0.00255	0.207044	Novel_lncRNA	co_location	ENSRNOG00000001736	Bdh1	3-hydroxybutyrate dehydrogenase, type 1 [Source:RGD Symbol;Acc:620131]	GO:0044424,GO:0005622,GO:0043229,GO:0043226,GO:0005634,GO:0044428,GO:0044446,GO:0043227,GO:0043231,GO:0044422,GO:0031967,GO:0031975,GO:0003674,GO:0019866,GO:0031974,GO:0005737,GO:0005743,GO:0031981,GO:0070013,GO:0043233,GO:0008152,GO:0044444,GO:0044464,GO:0005623,GO:0005739,GO:0003858,GO:0031966,GO:0005654,GO:0005740,GO:0044429,GO:0055114,GO:0044710,GO:0016616,GO:0003824,GO:0031090,GO:0016614,GO:…	intracellular part,intracellular,intracellular organelle,organelle,nucleus,nuclear part,intracellular organelle part,membrane-bounded organelle,intracellular membrane-bounded organelle,organelle part,organelle envelope,envelope,molecular_function,organelle inner membrane,membrane-enclosed lumen,cytoplasm,mitochondrial inner membrane,nuclear lumen,intracellular organelle lumen,organelle lumen,meta…	rno00072,rno00650,rno01100	Synthesis and degradation of ketone bodies,Butanoate metabolism,Metabolic pathways
LNC_000916	XLOC_043161	-	7:137914399-137922736	0.236812	0.679058	-1.51979	0.0021	0.184751	Novel_lncRNA	co_location	ENSRNOG00000005263	LOC688906	similar to splicing factor, arginine/serine-rich 2, interacting protein [Source:RGD Symbol;Acc:1583001]	GO:0005515,GO:0044424,GO:0005622,GO:0010467,GO:0006725,GO:0006139,GO:0090304,GO:0046483,GO:0043228,GO:0043232,GO:1901360,GO:0043229,GO:0005488,GO:0034641,GO:0043226,GO:0005634,GO:0016070,GO:0044428,GO:0006807,GO:0044446,GO:0044260,GO:0043170,GO:0043227,GO:0043231,GO:0044422,GO:0071704,GO:0003674,GO:0044237,GO:0031974,GO:0044238,GO:0016071,GO:0065003,GO:0031981,GO:0070013,GO:0043233,GO:0008152,GO:…	protein binding,intracellular part,intracellular,gene expression,cellular aromatic compound metabolic process,nucleobase-containing compound metabolic process,nucleic acid metabolic process,heterocycle metabolic process,non-membrane-bounded organelle,intracellular non-membrane-bounded organelle,organic cyclic compound metabolic process,intracellular organelle,binding,cellular nitrogen compound me…	--	--
LNC_000916	XLOC_043161	-	7:137914399-137922736	0.236812	0.679058	-1.51979	0.0021	0.184751	Novel_lncRNA	co_location	ENSRNOG00000005291	Slc38a1	solute carrier family 38, member 1 [Source:RGD Symbol;Acc:69645]	GO:0003674,GO:0005215,GO:0022892,GO:0008324,GO:0044464,GO:0071702,GO:0006810,GO:0005623,GO:0022857,GO:0051234,GO:0042995,GO:0022891,GO:0044765,GO:0015817,GO:0006865,GO:0015075,GO:0042887,GO:0051179,GO:0006868,GO:0005290,GO:0006867,GO:0015182,GO:0015186,GO:0015804,GO:0022804,GO:0044459,GO:0043005,GO:0015849,GO:0046942,GO:0045118,GO:1901474,GO:0097458,GO:0006812,GO:0015293,GO:0015171,GO:0071705,GO:…	molecular_function,transporter activity,substrate-specific transporter activity,cation transmembrane transporter activity,cell part,organic substance transport,transport,cell,transmembrane transporter activity,establishment of localization,cell projection,substrate-specific transmembrane transporter activity,single-organism transport,histidine transport,amino acid transport,ion transmembrane tran…	rno04724,rno04727	Glutamatergic synapse,GABAergic synapse
LNC_000917	XLOC_043187	-	7:140585831-140606049	0.571951	0.880178	-0.621903	0.0146	0.518238	Novel_lncRNA	co_location	ENSRNOG00000053468	Tuba1b	tubulin, alpha 1B [Source:RGD Symbol;Acc:1565476]	GO:0005515,GO:0044424,GO:0005622,GO:0043228,GO:0043232,GO:0043229,GO:0005488,GO:0032991,GO:0043226,GO:0044446,GO:0043227,GO:0044422,GO:0003674,GO:0010033,GO:0043234,GO:0015630,GO:0005874,GO:0016462,GO:0005737,GO:0016818,GO:0016817,GO:0017111,GO:0005200,GO:0005856,GO:0003676,GO:0036094,GO:0097159,GO:0044444,GO:0032555,GO:0044464,GO:0071353,GO:0032550,GO:0005623,GO:1901363,GO:0017076,GO:0001883,GO:…	protein binding,intracellular part,intracellular,non-membrane-bounded organelle,intracellular non-membrane-bounded organelle,intracellular organelle,binding,macromolecular complex,organelle,intracellular organelle part,membrane-bounded organelle,organelle part,molecular_function,response to organic substance,protein complex,microtubule cytoskeleton,microtubule,pyrophosphatase activity,cytoplasm,h…	rno04540,rno04145	Gap junction,Phagosome
LNC_000917	XLOC_043187	-	7:140585831-140606049	0.571951	0.880178	-0.621903	0.0146	0.518238	Novel_lncRNA	co_location	ENSRNOG00000061499	Kmt2d	lysine methyltransferase 2D [Source:RGD Symbol;Acc:2324324]	GO:0005515,GO:0044424,GO:0005622,GO:0010467,GO:0006725,GO:0006139,GO:0090304,GO:0046483,GO:1901360,GO:0043229,GO:0005488,GO:0032991,GO:0034641,GO:0043226,GO:0005634,GO:0016070,GO:0044428,GO:0006807,GO:0044446,GO:0034645,GO:0044260,GO:0043170,GO:0009059,GO:0043227,GO:0043231,GO:0014070,GO:0044422,GO:0033993,GO:0009719,GO:0071704,GO:0060255,GO:0003674,GO:0010033,GO:0043234,GO:0006461,GO:0070271,GO:…	protein binding,intracellular part,intracellular,gene expression,cellular aromatic compound metabolic process,nucleobase-containing compound metabolic process,nucleic acid metabolic process,heterocycle metabolic process,organic cyclic compound metabolic process,intracellular organelle,binding,macromolecular complex,cellular nitrogen compound metabolic process,organelle,nucleus,RNA metabolic proce…	rno04152,rno04921,rno04710,rno04920,rno04932,rno04068,rno05410,rno04910	AMPK signaling pathway,Oxytocin signaling pathway,Circadian rhythm,Adipocytokine signaling pathway,Non-alcoholic fatty liver disease (NAFLD),FoxO signaling pathway,Hypertrophic cardiomyopathy (HCM),Insulin signaling pathway
LNC_000917	XLOC_043187	-	7:140585831-140606049	0.571951	0.880178	-0.621903	0.0146	0.518238	Novel_lncRNA	co_location	ENSRNOG00000059545	AC114446.2	--	GO:0044424,GO:0005622,GO:0010467,GO:0043228,GO:0043232,GO:0043229,GO:0032991,GO:0043226,GO:0034645,GO:0044260,GO:0043170,GO:0009059,GO:0006412,GO:0071704,GO:0003674,GO:1901576,GO:0044237,GO:0044249,GO:0009058,GO:0005737,GO:0044238,GO:0008152,GO:0044444,GO:0030529,GO:0044464,GO:0005623,GO:0005840,GO:0003735,GO:0005198,GO:0044267,GO:0008150,GO:0009987,GO:0005575,GO:0019538	intracellular part,intracellular,gene expression,non-membrane-bounded organelle,intracellular non-membrane-bounded organelle,intracellular organelle,macromolecular complex,organelle,cellular macromolecule biosynthetic process,cellular macromolecule metabolic process,macromolecule metabolic process,macromolecule biosynthetic process,translation,organic substance metabolic process,molecular_functio…	--	--
LNC_000917	XLOC_043187	-	7:140585831-140606049	0.571951	0.880178	-0.621903	0.0146	0.518238	Novel_lncRNA	co_location	ENSRNOG00000061607	Lmbr1l	limb development membrane protein 1-like [Source:RGD Symbol;Acc:1309631]	GO:0005575,GO:0016020,GO:0044425,GO:0016021,GO:0031224	cellular_component,membrane,membrane part,integral to membrane,intrinsic to membrane	--	--
LNC_000917	XLOC_043187	-	7:140585831-140606049	0.571951	0.880178	-0.621903	0.0146	0.518238	Novel_lncRNA	co_location	ENSRNOG00000053675	Dhh	desert hedgehog [Source:RGD Symbol;Acc:620711]	GO:0005515,GO:0010467,GO:1901360,GO:0005488,GO:0043170,GO:0014070,GO:1901700,GO:0033993,GO:0009719,GO:0071704,GO:0003674,GO:0010033,GO:0097305,GO:0048545,GO:1901576,GO:0009058,GO:0043627,GO:0080090,GO:0044238,GO:0032355,GO:1901362,GO:0008152,GO:0019222,GO:0030154,GO:0009889,GO:0044464,GO:0005623,GO:0048869,GO:0016787,GO:0016539,GO:0030908,GO:0009725,GO:0007275,GO:0022412,GO:0032502,GO:0048609,GO:…	protein binding,gene expression,organic cyclic compound metabolic process,binding,macromolecule metabolic process,response to organic cyclic compound,response to oxygen-containing compound,response to lipid,response to endogenous stimulus,organic substance metabolic process,molecular_function,response to organic substance,response to alcohol,response to steroid hormone stimulus,organic substance …	rno04340	Hedgehog signaling pathway
LNC_000917	XLOC_043187	-	7:140585831-140606049	0.571951	0.880178	-0.621903	0.0146	0.518238	Novel_lncRNA	co_location	ENSRNOG00000054385	Rhebl1	Ras homolog enriched in brain like 1 [Source:RGD Symbol;Acc:727778]	GO:0005515,GO:0044424,GO:0005622,GO:0010467,GO:0006725,GO:0006139,GO:0090304,GO:0046483,GO:1901360,GO:0005488,GO:0034641,GO:0016070,GO:0006807,GO:0034645,GO:0044260,GO:0043170,GO:0009059,GO:0071704,GO:0060255,GO:0003674,GO:0006351,GO:0032774,GO:1901576,GO:0044237,GO:0044249,GO:0019219,GO:0009058,GO:0051171,GO:0005737,GO:0080090,GO:0044238,GO:0044271,GO:1901362,GO:2000112,GO:0010468,GO:0036094,GO:…	protein binding,intracellular part,intracellular,gene expression,cellular aromatic compound metabolic process,nucleobase-containing compound metabolic process,nucleic acid metabolic process,heterocycle metabolic process,organic cyclic compound metabolic process,binding,cellular nitrogen compound metabolic process,RNA metabolic process,nitrogen compound metabolic process,cellular macromolecule bio…	--	--
LNC_000917	XLOC_043187	-	7:140585831-140606049	0.571951	0.880178	-0.621903	0.0146	0.518238	Novel_lncRNA	co_location	ENSRNOG00000060728	Tuba1a	tubulin, alpha 1A [Source:RGD Symbol;Acc:619717]	GO:0005515,GO:0044424,GO:0005622,GO:0043228,GO:0043232,GO:0043229,GO:0005488,GO:0032991,GO:0046983,GO:0043226,GO:0005634,GO:0044446,GO:0043227,GO:0043231,GO:0044422,GO:0046982,GO:0003674,GO:0043234,GO:0015630,GO:0005874,GO:0016462,GO:0005737,GO:0016818,GO:0016817,GO:0017111,GO:0005200,GO:0005856,GO:0036094,GO:0097159,GO:0044444,GO:0032555,GO:0044464,GO:0032550,GO:0005623,GO:1901363,GO:0017076,GO:…	protein binding,intracellular part,intracellular,non-membrane-bounded organelle,intracellular non-membrane-bounded organelle,intracellular organelle,binding,macromolecular complex,protein dimerization activity,organelle,nucleus,intracellular organelle part,membrane-bounded organelle,intracellular membrane-bounded organelle,organelle part,protein heterodimerization activity,molecular_function,prot…	rno04540,rno04145	Gap junction,Phagosome
ENSRNOT00000084136	ENSRNOG00000056265	LOC103689920	10:35044233-35054225	1.76857	0.715975	1.3046	5e-05	0.011183	Annotated_lncRNA	co_location	ENSRNOG00000060143	AABR07029573.3	--	--	--	--	--
ENSRNOT00000084136	ENSRNOG00000056265	LOC103689920	10:35044233-35054225	1.76857	0.715975	1.3046	5e-05	0.011183	Annotated_lncRNA	co_location	ENSRNOG00000003645	Hnrnpab	heterogeneous nuclear ribonucleoprotein A/B [Source:RGD Symbol;Acc:69255]	GO:0005515,GO:0044424,GO:0005622,GO:0010467,GO:0006725,GO:0006139,GO:0090304,GO:0046483,GO:0043228,GO:0043232,GO:1901360,GO:0043229,GO:0005488,GO:0032991,GO:0034641,GO:0043226,GO:0005634,GO:0016070,GO:0006807,GO:0034645,GO:0044260,GO:0043170,GO:0009059,GO:0043227,GO:0043231,GO:1901700,GO:0009719,GO:0071704,GO:0060255,GO:0003674,GO:0010033,GO:0006351,GO:0032774,GO:1901576,GO:0044237,GO:0044249,GO:…	protein binding,intracellular part,intracellular,gene expression,cellular aromatic compound metabolic process,nucleobase-containing compound metabolic process,nucleic acid metabolic process,heterocycle metabolic process,non-membrane-bounded organelle,intracellular non-membrane-bounded organelle,organic cyclic compound metabolic process,intracellular organelle,binding,macromolecular complex,cellul…	--	--
ENSRNOT00000084136	ENSRNOG00000056265	LOC103689920	10:35044233-35054225	1.76857	0.715975	1.3046	5e-05	0.011183	Annotated_lncRNA	co_location	ENSRNOG00000002511	Flt4	fms-related tyrosine kinase 4 [Source:RGD Symbol;Acc:621737]	GO:0005515,GO:0005488,GO:0032991,GO:0044260,GO:0043170,GO:0071704,GO:0060255,GO:0003674,GO:0010033,GO:0043234,GO:0044237,GO:0080090,GO:0044238,GO:0036094,GO:0019902,GO:0031323,GO:0032559,GO:0008152,GO:0097159,GO:0030554,GO:0019222,GO:0070528,GO:0032555,GO:0044464,GO:0032550,GO:0005623,GO:1901363,GO:0017076,GO:0001883,GO:0032549,GO:0001882,GO:0032553,GO:0005524,GO:0035639,GO:0043168,GO:0000166,GO:…	protein binding,binding,macromolecular complex,cellular macromolecule metabolic process,macromolecule metabolic process,organic substance metabolic process,regulation of macromolecule metabolic process,molecular_function,response to organic substance,protein complex,cellular metabolic process,regulation of primary metabolic process,primary metabolic process,small molecule binding,phosphatase bind…	rno04015,rno04510,rno04014,rno04151,rno04060	Rap1 signaling pathway,Focal adhesion,Ras signaling pathway,PI3K-Akt signaling pathway,Cytokine-cytokine receptor interaction
ENSRNOT00000084136	ENSRNOG00000056265	LOC103689920	10:35044233-35054225	1.76857	0.715975	1.3046	5e-05	0.011183	Annotated_lncRNA	co_location	ENSRNOG00000047396	LOC103689927	protein RMD5 homolog B [Source:RGD Symbol;Acc:9131446]	--	--	--	--
ENSRNOT00000084136	ENSRNOG00000056265	LOC103689920	10:35044233-35054225	1.76857	0.715975	1.3046	5e-05	0.011183	Annotated_lncRNA	co_location	ENSRNOG00000049062	Trappc2b	trafficking protein particle complex 2B [Source:RGD Symbol;Acc:6499350]	GO:0044424,GO:0005622,GO:0010467,GO:0006725,GO:0006139,GO:0090304,GO:0046483,GO:1901360,GO:0043229,GO:0034641,GO:0043226,GO:0005634,GO:0016070,GO:0006807,GO:0034645,GO:0044260,GO:0043170,GO:0009059,GO:0043227,GO:0043231,GO:0071704,GO:0006351,GO:0032774,GO:1901576,GO:0044237,GO:0044249,GO:0009058,GO:0005737,GO:0044238,GO:0044271,GO:1901362,GO:0019438,GO:0034654,GO:0018130,GO:0008152,GO:0044444,GO:…	intracellular part,intracellular,gene expression,cellular aromatic compound metabolic process,nucleobase-containing compound metabolic process,nucleic acid metabolic process,heterocycle metabolic process,organic cyclic compound metabolic process,intracellular organelle,cellular nitrogen compound metabolic process,organelle,nucleus,RNA metabolic process,nitrogen compound metabolic process,cellular…	--	--
ENSRNOT00000084136	ENSRNOG00000056265	LOC103689920	10:35044233-35054225	1.76857	0.715975	1.3046	5e-05	0.011183	Annotated_lncRNA	co_location	ENSRNOG00000002718	Scgb3a1	secretoglobin, family 3A, member 1 [Source:RGD Symbol;Acc:727901]	GO:0043226,GO:0043227,GO:0030154,GO:0051128,GO:0048869,GO:0051130,GO:1901741,GO:1901739,GO:0007275,GO:0006949,GO:0060143,GO:0060142,GO:0032502,GO:0048522,GO:0070062,GO:0043230,GO:0065010,GO:0044767,GO:0048518,GO:0071840,GO:0007520,GO:0048731,GO:0022603,GO:0048856,GO:0016043,GO:0010830,GO:0000768,GO:0048513,GO:0048468,GO:0031988,GO:2001014,GO:0044763,GO:0051146,GO:0008150,GO:0009987,GO:0031982,GO:…	organelle,membrane-bounded organelle,cell differentiation,regulation of cellular component organization,cellular developmental process,positive regulation of cellular component organization,positive regulation of myoblast fusion,regulation of myoblast fusion,multicellular organismal development,syncytium formation,positive regulation of syncytium formation by plasma membrane fusion,regulation of …	--	--
ENSRNOT00000084136	ENSRNOG00000056265	LOC103689920	10:35044233-35054225	1.76857	0.715975	1.3046	5e-05	0.011183	Annotated_lncRNA	co_location	ENSRNOG00000004247	Nhp2	NHP2 ribonucleoprotein [Source:RGD Symbol;Acc:1309435]	GO:0005622,GO:0003676,GO:0044237,GO:0010467,GO:1901360,GO:0006725,GO:0016070,GO:0044260,GO:0006139,GO:0046483,GO:0090304,GO:0034641,GO:0043229,GO:1901363,GO:0097159,GO:0043170,GO:0006807,GO:0044424,GO:0008152,GO:0071704,GO:0043231,GO:0005488,GO:0044238,GO:0005634,GO:0043226,GO:0043227,GO:0044446,GO:0044422,GO:0031981,GO:0043233,GO:0044428,GO:0070013,GO:0031974,GO:0044464,GO:0005623,GO:0009987,GO:…	intracellular,nucleic acid binding,cellular metabolic process,gene expression,organic cyclic compound metabolic process,cellular aromatic compound metabolic process,RNA metabolic process,cellular macromolecule metabolic process,nucleobase-containing compound metabolic process,heterocycle metabolic process,nucleic acid metabolic process,cellular nitrogen compound metabolic process,intracellular or…	rno03008	Ribosome biogenesis in eukaryotes
ENSRNOT00000084136	ENSRNOG00000056265	LOC103689920	10:35044233-35054225	1.76857	0.715975	1.3046	5e-05	0.011183	Annotated_lncRNA	co_location	ENSRNOG00000021731	N4bp3	Nedd4 binding protein 3 [Source:RGD Symbol;Acc:1308356]	GO:0044424,GO:0005622,GO:0043229,GO:0043226,GO:0044446,GO:0043227,GO:0043231,GO:0044422,GO:0005737,GO:0044444,GO:0044464,GO:0005623,GO:0031988,GO:0031410,GO:0030659,GO:0016023,GO:0031090,GO:0031982,GO:0044433,GO:0012506,GO:0005575,GO:0016020	intracellular part,intracellular,intracellular organelle,organelle,intracellular organelle part,membrane-bounded organelle,intracellular membrane-bounded organelle,organelle part,cytoplasm,cytoplasmic part,cell part,cell,membrane-bounded vesicle,cytoplasmic vesicle,cytoplasmic vesicle membrane,cytoplasmic membrane-bounded vesicle,organelle membrane,vesicle,cytoplasmic vesicle part,vesicle membran…	--	--
ENSRNOT00000084136	ENSRNOG00000056265	LOC103689920	10:35044233-35054225	1.76857	0.715975	1.3046	5e-05	0.011183	Annotated_lncRNA	co_location	ENSRNOG00000048357	LOC103690164	5-phosphohydroxy-L-lysine phospho-lyase [Source:RGD Symbol;Acc:9104895]	GO:0005515,GO:0005488,GO:0003674,GO:0043168,GO:0042802,GO:0043167,GO:0030170,GO:0003824,GO:0008483,GO:0016769,GO:0016740,GO:0048037	protein binding,binding,molecular_function,anion binding,identical protein binding,ion binding,pyridoxal phosphate binding,catalytic activity,transaminase activity,transferase activity, transferring nitrogenous groups,transferase activity,cofactor binding	rno00310,rno01100	Lysine degradation,Metabolic pathways
ENSRNOT00000084136	ENSRNOG00000056265	LOC103689920	10:35044233-35054225	1.76857	0.715975	1.3046	5e-05	0.011183	Annotated_lncRNA	co_location	ENSRNOG00000054891	Cnot6	CCR4-NOT transcription complex, subunit 6 [Source:RGD Symbol;Acc:1310783]	GO:0005515,GO:0044424,GO:0005622,GO:0006725,GO:0006139,GO:0090304,GO:0046483,GO:1901360,GO:0005488,GO:0032991,GO:0034641,GO:0016070,GO:0006807,GO:0044260,GO:0043170,GO:0071704,GO:0003674,GO:0043234,GO:0044237,GO:0044238,GO:0016071,GO:0065003,GO:0008152,GO:0008408,GO:0051128,GO:0044085,GO:0044464,GO:0005623,GO:0044087,GO:0043933,GO:0051130,GO:0016796,GO:0022607,GO:0070966,GO:0016787,GO:2000325,GO:…	protein binding,intracellular part,intracellular,cellular aromatic compound metabolic process,nucleobase-containing compound metabolic process,nucleic acid metabolic process,heterocycle metabolic process,organic cyclic compound metabolic process,binding,macromolecular complex,cellular nitrogen compound metabolic process,RNA metabolic process,nitrogen compound metabolic process,cellular macromolec…	rno03018	RNA degradation
ENSRNOT00000077138	ENSRNOG00000059558	AABR07062344.2	4:170075187-170077752	13.4156	10.6292	0.335872	0.0054	0.313243	Annotated_lncRNA	co_location	ENSRNOG00000046844	LOC100912450	uncharacterized LOC100912450 [Source:RGD Symbol;Acc:6487050]	--	--	--	--
ENSRNOT00000077138	ENSRNOG00000059558	AABR07062344.2	4:170075187-170077752	13.4156	10.6292	0.335872	0.0054	0.313243	Annotated_lncRNA	co_location	ENSRNOG00000008766	Grin2b	glutamate ionotropic receptor NMDA type subunit 2B [Source:RGD Symbol;Acc:2738]	GO:0005515,GO:0005488,GO:0032991,GO:1901700,GO:0003674,GO:0010033,GO:0043234,GO:0097305,GO:0005215,GO:0045202,GO:0005231,GO:0022892,GO:0022836,GO:0022839,GO:0055085,GO:0044464,GO:0006810,GO:0005623,GO:0022857,GO:0051234,GO:0005230,GO:0022891,GO:0044765,GO:0016594,GO:0015267,GO:0022803,GO:0043168,GO:0015276,GO:0022834,GO:0015075,GO:0044456,GO:0005216,GO:0051179,GO:0097060,GO:0022838,GO:0043235,GO:…	protein binding,binding,macromolecular complex,response to oxygen-containing compound,molecular_function,response to organic substance,protein complex,response to alcohol,transporter activity,synapse,excitatory extracellular ligand-gated ion channel activity,substrate-specific transporter activity,gated channel activity,ion gated channel activity,transmembrane transport,cell part,transport,cell,t…	rno05034,rno05322,rno05031,rno05030,rno04724,rno04015,rno04728,rno05010,rno05014,rno04720,rno04024,rno04713,rno04014,rno04080,rno05016,rno05033	Alcoholism,Systemic lupus erythematosus,Amphetamine addiction,Cocaine addiction,Glutamatergic synapse,Rap1 signaling pathway,Dopaminergic synapse,Alzheimer's disease,Amyotrophic lateral sclerosis (ALS),Long-term potentiation,cAMP signaling pathway,Circadian entrainment,Ras signaling pathway,Neuroactive ligand-receptor interaction,Huntington's disease,Nicotine addiction
ENSRNOT00000077138	ENSRNOG00000059558	AABR07062344.2	4:170075187-170077752	13.4156	10.6292	0.335872	0.0054	0.313243	Annotated_lncRNA	co_location	ENSRNOG00000045978	Hist1h4m	histone cluster 1, H4m [Source:RGD Symbol;Acc:1306905]	GO:0005515,GO:0044424,GO:0005622,GO:0010467,GO:0006725,GO:0006139,GO:0090304,GO:0046483,GO:1901360,GO:0043229,GO:0005488,GO:0046983,GO:0034641,GO:0043226,GO:0005634,GO:0016070,GO:0044428,GO:0006807,GO:0044446,GO:0034645,GO:0044260,GO:0043170,GO:0009059,GO:0043227,GO:0043231,GO:0044422,GO:0046982,GO:0071704,GO:0003674,GO:0006351,GO:0032774,GO:1901576,GO:0044237,GO:0044249,GO:0009058,GO:0031974,GO:…	protein binding,intracellular part,intracellular,gene expression,cellular aromatic compound metabolic process,nucleobase-containing compound metabolic process,nucleic acid metabolic process,heterocycle metabolic process,organic cyclic compound metabolic process,intracellular organelle,binding,protein dimerization activity,cellular nitrogen compound metabolic process,organelle,nucleus,RNA metaboli…	rno05034,rno05322,rno05203	Alcoholism,Systemic lupus erythematosus,Viral carcinogenesis
ENSRNOT00000077138	ENSRNOG00000059558	AABR07062344.2	4:170075187-170077752	13.4156	10.6292	0.335872	0.0054	0.313243	Annotated_lncRNA	co_location	ENSRNOG00000048642	LOC680097	similar to germinal histone H4 gene [Source:RGD Symbol;Acc:1596791]	GO:0005515,GO:0044424,GO:0005622,GO:0010467,GO:0006725,GO:0006139,GO:0090304,GO:0046483,GO:1901360,GO:0043229,GO:0005488,GO:0046983,GO:0034641,GO:0043226,GO:0005634,GO:0016070,GO:0044428,GO:0006807,GO:0044446,GO:0034645,GO:0044260,GO:0043170,GO:0009059,GO:0043227,GO:0043231,GO:0044422,GO:0046982,GO:0071704,GO:0003674,GO:0006351,GO:0032774,GO:1901576,GO:0044237,GO:0044249,GO:0009058,GO:0031974,GO:…	protein binding,intracellular part,intracellular,gene expression,cellular aromatic compound metabolic process,nucleobase-containing compound metabolic process,nucleic acid metabolic process,heterocycle metabolic process,organic cyclic compound metabolic process,intracellular organelle,binding,protein dimerization activity,cellular nitrogen compound metabolic process,organelle,nucleus,RNA metaboli…	rno05034,rno05322,rno05203	Alcoholism,Systemic lupus erythematosus,Viral carcinogenesis
ENSRNOT00000077138	ENSRNOG00000059558	AABR07062344.2	4:170075187-170077752	13.4156	10.6292	0.335872	0.0054	0.313243	Annotated_lncRNA	co_location	ENSRNOG00000048926	LOC100912609	uncharacterized LOC100912609 [Source:RGD Symbol;Acc:6486012]	--	--	--	--
ENSRNOT00000077138	ENSRNOG00000059558	AABR07062344.2	4:170075187-170077752	13.4156	10.6292	0.335872	0.0054	0.313243	Annotated_lncRNA	co_location	ENSRNOG00000005505	Wbp11l1	WW domain-binding protein 11-like 1 [Source:RGD Symbol;Acc:9435381]	GO:0005622,GO:0044424,GO:0043229,GO:0043231,GO:0044237,GO:0043226,GO:0044260,GO:0043227,GO:0034641,GO:0006807,GO:0010467,GO:0005737,GO:0090304,GO:0016070,GO:0006139,GO:0006725,GO:1901360,GO:0046483,GO:0044446,GO:0044238,GO:0043170,GO:0008152,GO:0071704,GO:0044422,GO:0005634,GO:0030529,GO:0006396,GO:0044085,GO:0016071,GO:0005681,GO:0042254,GO:0006397,GO:0045292,GO:0022613,GO:0044428,GO:0032991,GO:…	intracellular,intracellular part,intracellular organelle,intracellular membrane-bounded organelle,cellular metabolic process,organelle,cellular macromolecule metabolic process,membrane-bounded organelle,cellular nitrogen compound metabolic process,nitrogen compound metabolic process,gene expression,cytoplasm,nucleic acid metabolic process,RNA metabolic process,nucleobase-containing compound metab…	rno03040	Spliceosome
ENSRNOT00000077138	ENSRNOG00000059558	AABR07062344.2	4:170075187-170077752	13.4156	10.6292	0.335872	0.0054	0.313243	Annotated_lncRNA	co_location	ENSRNOG00000048735	RGD1562378	histone H4 variant H4-v.1 [Source:RGD Symbol;Acc:1562378]	GO:0005515,GO:0044424,GO:0005622,GO:0010467,GO:0006725,GO:0006139,GO:0090304,GO:0046483,GO:1901360,GO:0043229,GO:0005488,GO:0046983,GO:0034641,GO:0043226,GO:0005634,GO:0016070,GO:0044428,GO:0006807,GO:0044446,GO:0034645,GO:0044260,GO:0043170,GO:0009059,GO:0043227,GO:0043231,GO:0044422,GO:0046982,GO:0071704,GO:0003674,GO:0006351,GO:0032774,GO:1901576,GO:0044237,GO:0044249,GO:0009058,GO:0031974,GO:…	protein binding,intracellular part,intracellular,gene expression,cellular aromatic compound metabolic process,nucleobase-containing compound metabolic process,nucleic acid metabolic process,heterocycle metabolic process,organic cyclic compound metabolic process,intracellular organelle,binding,protein dimerization activity,cellular nitrogen compound metabolic process,organelle,nucleus,RNA metaboli…	rno05034,rno05322,rno05203	Alcoholism,Systemic lupus erythematosus,Viral carcinogenesis
ENSRNOT00000077138	ENSRNOG00000059558	AABR07062344.2	4:170075187-170077752	13.4156	10.6292	0.335872	0.0054	0.313243	Annotated_lncRNA	co_location	ENSRNOG00000045819	LOC103690002	histone H2A.J [Source:RGD Symbol;Acc:9140761]	GO:0005515,GO:0044424,GO:0005622,GO:0010467,GO:0006725,GO:0006139,GO:0090304,GO:0046483,GO:0043228,GO:0043232,GO:1901360,GO:0043229,GO:0005488,GO:0032991,GO:0046983,GO:0034641,GO:0043226,GO:0005634,GO:0016070,GO:0044428,GO:0006807,GO:0044446,GO:0034645,GO:0044260,GO:0043170,GO:0009059,GO:0043227,GO:0043231,GO:0044422,GO:0046982,GO:0071704,GO:0060255,GO:0003674,GO:0006351,GO:0032774,GO:1901576,GO:…	protein binding,intracellular part,intracellular,gene expression,cellular aromatic compound metabolic process,nucleobase-containing compound metabolic process,nucleic acid metabolic process,heterocycle metabolic process,non-membrane-bounded organelle,intracellular non-membrane-bounded organelle,organic cyclic compound metabolic process,intracellular organelle,binding,macromolecular complex,protei…	rno05034,rno05322	Alcoholism,Systemic lupus erythematosus
ENSRNOT00000077138	ENSRNOG00000059558	AABR07062344.2	4:170075187-170077752	13.4156	10.6292	0.335872	0.0054	0.313243	Annotated_lncRNA	co_location	ENSRNOG00000048722	LOC100912527	uncharacterized LOC100912527 [Source:RGD Symbol;Acc:6486831]	--	--	--	--
LNC_000594	XLOC_026511	-	2:143699033-143717015	0.283106	0.47005	-0.731471	0.02685	0.663603	Novel_lncRNA	co_location	ENSRNOG00000011133	Trpc4	transient receptor potential cation channel, subfamily C, member 4 [Source:RGD Symbol;Acc:621276]	GO:0005515,GO:0044424,GO:0005622,GO:0043228,GO:0043232,GO:0043229,GO:0005488,GO:0032991,GO:0043226,GO:0070679,GO:0003674,GO:0070588,GO:0043234,GO:0005215,GO:0005737,GO:0043178,GO:0005856,GO:0022892,GO:0022836,GO:0022839,GO:0036094,GO:0015279,GO:0055085,GO:0008324,GO:0044444,GO:0030154,GO:0044464,GO:0071702,GO:0005261,GO:0006810,GO:0005623,GO:0022857,GO:0051234,GO:0022891,GO:0044765,GO:0072509,GO:…	protein binding,intracellular part,intracellular,non-membrane-bounded organelle,intracellular non-membrane-bounded organelle,intracellular organelle,binding,macromolecular complex,organelle,inositol 1,4,5 trisphosphate binding,molecular_function,calcium ion transmembrane transport,protein complex,transporter activity,cytoplasm,alcohol binding,cytoskeleton,substrate-specific transporter activity,g…	--	--
LNC_000594	XLOC_026511	-	2:143699033-143717015	0.283106	0.47005	-0.731471	0.02685	0.663603	Novel_lncRNA	co_location	ENSRNOG00000012660	Postn	periostin [Source:RGD Symbol;Acc:1305285]	GO:0030335,GO:0040017,GO:2000147,GO:0051272,GO:0043169,GO:0046872,GO:0071356,GO:0040012,GO:0009888,GO:0030334,GO:2000145,GO:0051270,GO:0034612,GO:1901701,GO:0023051,GO:0071345,GO:1901700,GO:0007275,GO:0043167,GO:0071310,GO:0010646,GO:0034097,GO:0048519,GO:0048870,GO:0051674,GO:0040011,GO:0030154,GO:0048583,GO:0005488,GO:0016477,GO:0070887,GO:0033993,GO:0032502,GO:0009653,GO:0048522,GO:0032879,GO:…	positive regulation of cell migration,positive regulation of locomotion,positive regulation of cell motility,positive regulation of cellular component movement,cation binding,metal ion binding,cellular response to tumor necrosis factor,regulation of locomotion,tissue development,regulation of cell migration,regulation of cell motility,regulation of cellular component movement,response to tumor ne…	--	--
LNC_000598	XLOC_026638	-	2:156778896-156791520	11.9932	21.0913	-0.814428	0.0272	0.667387	Novel_lncRNA	co_location	ENSRNOG00000059120	AABR07011031.1	uncharacterized protein LOC302022 precursor [Source:RefSeq peptide;Acc:NP_001121002]	--	--	--	--
LNC_000922	XLOC_043489	-	7:10684488-10741256	0.951572	1.26539	-0.411202	0.02835	0.679464	Novel_lncRNA	co_location	ENSRNOG00000021900	AABR07055834.1	--	GO:0044249,GO:0009058,GO:1901576,GO:1901362,GO:0034645,GO:0019438,GO:0009059,GO:0018130,GO:0034654,GO:0006351,GO:0003676,GO:0044271,GO:0044237,GO:0032774,GO:0010467,GO:0031326,GO:0009889,GO:0006355,GO:2001141,GO:1901360,GO:0006725,GO:0016070,GO:0044260,GO:2000112,GO:0051252,GO:0006139,GO:0031323,GO:0046483,GO:0080090,GO:0060255,GO:0010556,GO:0090304,GO:0051171,GO:0019219,GO:0010468,GO:0001071,GO:…	cellular biosynthetic process,biosynthetic process,organic substance biosynthetic process,organic cyclic compound biosynthetic process,cellular macromolecule biosynthetic process,aromatic compound biosynthetic process,macromolecule biosynthetic process,heterocycle biosynthetic process,nucleobase-containing compound biosynthetic process,transcription, DNA-dependent,nucleic acid binding,cellular ni…	--	--
LNC_000922	XLOC_043489	-	7:10684488-10741256	0.951572	1.26539	-0.411202	0.02835	0.679464	Novel_lncRNA	co_location	ENSRNOG00000054392	AABR07055826.1	--	GO:0003676,GO:1901363,GO:0097159,GO:0005488,GO:0046872,GO:0043169,GO:0043167,GO:0003674	nucleic acid binding,heterocyclic compound binding,organic cyclic compound binding,binding,metal ion binding,cation binding,ion binding,molecular_function	--	--
LNC_000997	XLOC_047763	-	9:12294178-12295939	2.41146	3.28264	-0.444948	0.0024	0.198733	Novel_lncRNA	co_location	ENSRNOG00000049939	AABR07066677.1	--	--	--	--	--
ENSRNOT00000080625	ENSRNOG00000055838	AABR07025263.1	16:31164257-31183494	0.913143	1.21835	-0.416011	0.02425	0.638475	Annotated_lncRNA	co_location	ENSRNOG00000056947	AABR07025272.1	--	--	--	--	--
LNC_000973	XLOC_046088	-	8:115538392-115542839	0.805547	1.21839	-0.596939	0.04805	0.819919	Novel_lncRNA	co_location	ENSRNOG00000014161	Rbm15b	RNA binding motif protein 15B [Source:RGD Symbol;Acc:1305937]	GO:0005622,GO:0031323,GO:0060255,GO:0080090,GO:0019222,GO:0044424,GO:0005488,GO:0003676,GO:0005634,GO:0044260,GO:0044237,GO:0043229,GO:0043231,GO:1901363,GO:0097159,GO:0051252,GO:0010468,GO:0043170,GO:0019219,GO:0051171,GO:0016070,GO:0090304,GO:1901360,GO:0005515,GO:0010467,GO:0043226,GO:0046483,GO:0006725,GO:0006139,GO:0043227,GO:0034641,GO:0006807,GO:0031981,GO:0008152,GO:0031974,GO:0071704,GO:…	intracellular,regulation of cellular metabolic process,regulation of macromolecule metabolic process,regulation of primary metabolic process,regulation of metabolic process,intracellular part,binding,nucleic acid binding,nucleus,cellular macromolecule metabolic process,cellular metabolic process,intracellular organelle,intracellular membrane-bounded organelle,heterocyclic compound binding,organic…	--	--
LNC_000973	XLOC_046088	-	8:115538392-115542839	0.805547	1.21839	-0.596939	0.04805	0.819919	Novel_lncRNA	co_location	ENSRNOG00000013570	Rad54l2	RAD54-like 2 (S. cerevisiae) [Source:RGD Symbol;Acc:1561889]	GO:0005488,GO:0003674,GO:0036094,GO:0032559,GO:0097159,GO:0030554,GO:0032555,GO:0032550,GO:1901363,GO:0017076,GO:0001883,GO:0032549,GO:0001882,GO:0032553,GO:0005524,GO:0035639,GO:0043168,GO:0000166,GO:1901265,GO:0043167,GO:0008150,GO:0005575	binding,molecular_function,small molecule binding,adenyl ribonucleotide binding,organic cyclic compound binding,adenyl nucleotide binding,purine ribonucleotide binding,purine ribonucleoside binding,heterocyclic compound binding,purine nucleotide binding,purine nucleoside binding,ribonucleoside binding,nucleoside binding,ribonucleotide binding,ATP binding,purine ribonucleoside triphosphate binding…	--	--
LNC_000973	XLOC_046088	-	8:115538392-115542839	0.805547	1.21839	-0.596939	0.04805	0.819919	Novel_lncRNA	co_location	ENSRNOG00000043480	Timm8a1	translocase of inner mitochondrial membrane 8 homolog A1 (yeast) [Source:RGD Symbol;Acc:621801]	GO:0044424,GO:0005622,GO:0043229,GO:0005488,GO:0043226,GO:0043227,GO:0043231,GO:0003674,GO:0005737,GO:0044444,GO:0044464,GO:0071702,GO:0006810,GO:0005623,GO:0051234,GO:0005739,GO:0051179,GO:0045184,GO:0015031,GO:0043167,GO:0033036,GO:0008104,GO:0043169,GO:0046872,GO:0008150,GO:0005575	intracellular part,intracellular,intracellular organelle,binding,organelle,membrane-bounded organelle,intracellular membrane-bounded organelle,molecular_function,cytoplasm,cytoplasmic part,cell part,organic substance transport,transport,cell,establishment of localization,mitochondrion,localization,establishment of protein localization,protein transport,ion binding,macromolecule localization,prote…	--	--
LNC_000973	XLOC_046088	-	8:115538392-115542839	0.805547	1.21839	-0.596939	0.04805	0.819919	Novel_lncRNA	co_location	ENSRNOG00000014201	Manf	mesencephalic astrocyte-derived neurotrophic factor [Source:RGD Symbol;Acc:1307252]	GO:0005515,GO:0044424,GO:0005622,GO:0043229,GO:0005488,GO:0043226,GO:0043227,GO:0043231,GO:0003674,GO:0010033,GO:0005737,GO:0044444,GO:0044464,GO:0005623,GO:0048471,GO:0042221,GO:0008150,GO:0006986,GO:0005783,GO:0005575,GO:0035966,GO:0008083,GO:0005102,GO:0044421,GO:0006950,GO:0005576,GO:0050896,GO:0005615	protein binding,intracellular part,intracellular,intracellular organelle,binding,organelle,membrane-bounded organelle,intracellular membrane-bounded organelle,molecular_function,response to organic substance,cytoplasm,cytoplasmic part,cell part,cell,perinuclear region of cytoplasm,response to chemical stimulus,biological_process,response to unfolded protein,endoplasmic reticulum,cellular_componen…	--	--
LNC_000973	XLOC_046088	-	8:115538392-115542839	0.805547	1.21839	-0.596939	0.04805	0.819919	Novel_lncRNA	co_location	ENSRNOG00000014576	Dock3	dedicator of cyto-kinesis 3 [Source:RGD Symbol;Acc:1306677]	GO:0005515,GO:0044424,GO:0005622,GO:0006725,GO:0006139,GO:0046483,GO:1901360,GO:0005488,GO:0034641,GO:0006807,GO:0071704,GO:0003674,GO:0044237,GO:0019219,GO:0051171,GO:0005737,GO:0080090,GO:0044238,GO:0031323,GO:0008152,GO:0019222,GO:0044464,GO:0005623,GO:0034655,GO:0044270,GO:0009154,GO:0009261,GO:0046700,GO:0043547,GO:1901069,GO:0046434,GO:0006195,GO:0009141,GO:0005085,GO:0009205,GO:0006152,GO:…	protein binding,intracellular part,intracellular,cellular aromatic compound metabolic process,nucleobase-containing compound metabolic process,heterocycle metabolic process,organic cyclic compound metabolic process,binding,cellular nitrogen compound metabolic process,nitrogen compound metabolic process,organic substance metabolic process,molecular_function,cellular metabolic process,regulation of…	--	--
LNC_000973	XLOC_046088	-	8:115538392-115542839	0.805547	1.21839	-0.596939	0.04805	0.819919	Novel_lncRNA	co_location	ENSRNOG00000013841	Vprbp	Vpr (HIV-1) binding protein [Source:RGD Symbol;Acc:1305176]	GO:0005515,GO:0044424,GO:0005622,GO:0010467,GO:0006725,GO:0006139,GO:0090304,GO:0046483,GO:0043228,GO:0043232,GO:1901360,GO:0043229,GO:0005488,GO:0032991,GO:0034641,GO:0043226,GO:0005634,GO:0016070,GO:0044428,GO:0006807,GO:0044446,GO:0034645,GO:0044260,GO:0043170,GO:0009059,GO:0043227,GO:0043231,GO:0044422,GO:0071704,GO:0060255,GO:0003674,GO:0043234,GO:0006351,GO:0032774,GO:1901576,GO:0044237,GO:…	protein binding,intracellular part,intracellular,gene expression,cellular aromatic compound metabolic process,nucleobase-containing compound metabolic process,nucleic acid metabolic process,heterocycle metabolic process,non-membrane-bounded organelle,intracellular non-membrane-bounded organelle,organic cyclic compound metabolic process,intracellular organelle,binding,macromolecular complex,cellul…	--	--
LNC_000973	XLOC_046088	-	8:115538392-115542839	0.805547	1.21839	-0.596939	0.04805	0.819919	Novel_lncRNA	co_expression	ENSRNOG00000021390	Meis3	Meis homeobox 3 [Source:RGD Symbol;Acc:1308532]	GO:0005634,GO:0005622,GO:0048523,GO:0048519,GO:0044424,GO:0005488,GO:1901363,GO:0048522,GO:0097159,GO:0043491,GO:0048518,GO:0003676,GO:0003682,GO:0007243,GO:0050794,GO:0050789,GO:0010941,GO:0009987,GO:0001071,GO:0003700,GO:0051896,GO:0044464,GO:0008219,GO:0016265,GO:0005623,GO:0042981,GO:0043067,GO:0008150,GO:0043226,GO:0065007,GO:0006915,GO:0009968,GO:0012501,GO:0097190,GO:0009967,GO:0043229,GO:…	nucleus,intracellular,negative regulation of cellular process,negative regulation of biological process,intracellular part,binding,heterocyclic compound binding,positive regulation of cellular process,organic cyclic compound binding,protein kinase B signaling cascade,positive regulation of biological process,nucleic acid binding,chromatin binding,intracellular protein kinase cascade,regulation of…	--	--
ENSRNOT00000092834	ENSRNOG00000062160	Rn60_8_0597.2	8:59608665-59609138	3.49903	5.30927	-0.601557	0.02955	0.690062	Annotated_lncRNA	co_location	ENSRNOG00000013493	Psma4	proteasome subunit alpha 4 [Source:RGD Symbol;Acc:61846]	GO:0005515,GO:0044424,GO:0005622,GO:0043228,GO:0043232,GO:0043229,GO:0005488,GO:0032991,GO:0043226,GO:0005634,GO:0044260,GO:0043170,GO:0043227,GO:0043231,GO:0071704,GO:0003674,GO:0043234,GO:0044237,GO:0005737,GO:0044238,GO:0019773,GO:0008152,GO:0044444,GO:0030529,GO:0044464,GO:0005623,GO:0016787,GO:0005839,GO:0004298,GO:0070003,GO:0070062,GO:0043230,GO:0065010,GO:0000502,GO:0035770,GO:0003824,GO:…	protein binding,intracellular part,intracellular,non-membrane-bounded organelle,intracellular non-membrane-bounded organelle,intracellular organelle,binding,macromolecular complex,organelle,nucleus,cellular macromolecule metabolic process,macromolecule metabolic process,membrane-bounded organelle,intracellular membrane-bounded organelle,organic substance metabolic process,molecular_function,prote…	rno03050	Proteasome
ENSRNOT00000092834	ENSRNOG00000062160	Rn60_8_0597.2	8:59608665-59609138	3.49903	5.30927	-0.601557	0.02955	0.690062	Annotated_lncRNA	co_location	ENSRNOG00000014427	Chrnb4	cholinergic receptor nicotinic beta 4 subunit [Source:RGD Symbol;Acc:2351]	GO:0043169,GO:0005488,GO:0023051,GO:0010646,GO:0051239,GO:0048518,GO:0043167,GO:0051969,GO:0005515,GO:0007267,GO:0046982,GO:0031644,GO:0009987,GO:0048522,GO:0046983,GO:0014070,GO:0010033,GO:0044763,GO:0007610,GO:0044057,GO:0009719,GO:0043005,GO:0044708,GO:0007268,GO:0097458,GO:0035095,GO:0065008,GO:0007626,GO:0035637,GO:0045202,GO:0004889,GO:0019226,GO:0044699,GO:0060084,GO:0043279,GO:0010243,GO:…	cation binding,binding,regulation of signaling,regulation of cell communication,regulation of multicellular organismal process,positive regulation of biological process,ion binding,regulation of transmission of nerve impulse,protein binding,cell-cell signaling,protein heterodimerization activity,regulation of neurological system process,cellular process,positive regulation of cellular process,pro…	rno04725,rno04080	Cholinergic synapse,Neuroactive ligand-receptor interaction
ENSRNOT00000092834	ENSRNOG00000062160	Rn60_8_0597.2	8:59608665-59609138	3.49903	5.30927	-0.601557	0.02955	0.690062	Annotated_lncRNA	co_location	ENSRNOG00000013419	Hykk	hydroxylysine kinase [Source:RGD Symbol;Acc:1308677]	--	--	rno00310,rno01100	Lysine degradation,Metabolic pathways
ENSRNOT00000092834	ENSRNOG00000062160	Rn60_8_0597.2	8:59608665-59609138	3.49903	5.30927	-0.601557	0.02955	0.690062	Annotated_lncRNA	co_location	ENSRNOG00000013610	Chrna5	cholinergic receptor nicotinic alpha 5 subunit [Source:RGD Symbol;Acc:2347]	GO:0005515,GO:0005488,GO:0032991,GO:0035095,GO:0014070,GO:0009719,GO:0003674,GO:0010033,GO:0043234,GO:0005892,GO:0005215,GO:0043279,GO:0004889,GO:0045202,GO:0005231,GO:0015464,GO:0022892,GO:0022836,GO:0022839,GO:0008324,GO:1901698,GO:0044464,GO:0005261,GO:0005623,GO:0010243,GO:0022857,GO:0005230,GO:0022891,GO:0015267,GO:0022803,GO:0015276,GO:0022834,GO:0035094,GO:0015075,GO:0044456,GO:0005216,GO:…	protein binding,binding,macromolecular complex,behavioral response to nicotine,response to organic cyclic compound,response to endogenous stimulus,molecular_function,response to organic substance,protein complex,acetylcholine-gated channel complex,transporter activity,response to alkaloid,acetylcholine-activated cation-selective channel activity,synapse,excitatory extracellular ligand-gated ion c…	rno04080	Neuroactive ligand-receptor interaction
ENSRNOT00000092834	ENSRNOG00000062160	Rn60_8_0597.2	8:59608665-59609138	3.49903	5.30927	-0.601557	0.02955	0.690062	Annotated_lncRNA	co_location	ENSRNOG00000013829	Chrna3	cholinergic receptor nicotinic alpha 3 subunit [Source:RGD Symbol;Acc:2345]	GO:1901698,GO:0032502,GO:0014070,GO:0010243,GO:0007275,GO:0009719,GO:0044464,GO:0005623,GO:0010033,GO:0048856,GO:0048731,GO:0009987,GO:0007399,GO:0007610,GO:0044708,GO:0003674,GO:0060084,GO:0035094,GO:0043279,GO:0050794,GO:0007267,GO:0035095,GO:0007268,GO:0008324,GO:0008150,GO:0060073,GO:0030534,GO:0050789,GO:0045202,GO:0007274,GO:0032991,GO:0019226,GO:0005892,GO:0097060,GO:0044456,GO:0035637,GO:…	response to nitrogen compound,developmental process,response to organic cyclic compound,response to organonitrogen compound,multicellular organismal development,response to endogenous stimulus,cell part,cell,response to organic substance,anatomical structure development,system development,cellular process,nervous system development,behavior,single-organism behavior,molecular_function,synaptic tra…	rno04725,rno04080	Cholinergic synapse,Neuroactive ligand-receptor interaction
LNC_000654	XLOC_030763	-	3:150990440-150999369	0.808248	1.00934	-0.320539	0.04405	0.797051	Novel_lncRNA	co_location	ENSRNOG00000018225	Tp53inp2	tumor protein p53 inducible nuclear protein 2 [Source:RGD Symbol;Acc:735085]	GO:0005515,GO:0044424,GO:0005622,GO:0010467,GO:0006725,GO:0006139,GO:0090304,GO:0046483,GO:1901360,GO:0043229,GO:0005488,GO:0034641,GO:0043226,GO:0005634,GO:0016070,GO:0006807,GO:0034645,GO:0044260,GO:0043170,GO:0009059,GO:0043227,GO:0043231,GO:0071704,GO:0060255,GO:0003674,GO:0006351,GO:0032774,GO:1901576,GO:0044237,GO:0044249,GO:0019219,GO:0009058,GO:0051171,GO:0005737,GO:0080090,GO:0044238,GO:…	protein binding,intracellular part,intracellular,gene expression,cellular aromatic compound metabolic process,nucleobase-containing compound metabolic process,nucleic acid metabolic process,heterocycle metabolic process,organic cyclic compound metabolic process,intracellular organelle,binding,cellular nitrogen compound metabolic process,organelle,nucleus,RNA metabolic process,nitrogen compound me…	--	--
LNC_000654	XLOC_030763	-	3:150990440-150999369	0.808248	1.00934	-0.320539	0.04405	0.797051	Novel_lncRNA	co_location	ENSRNOG00000018755	Acss2	acyl-CoA synthetase short-chain family member 2 [Source:RGD Symbol;Acc:1305489]	GO:0044424,GO:0005622,GO:0043229,GO:0043226,GO:0005634,GO:0044428,GO:0044446,GO:0043227,GO:0043231,GO:0044422,GO:0071704,GO:0003674,GO:1901576,GO:0044237,GO:0044249,GO:0009058,GO:0031974,GO:0005737,GO:0044238,GO:0031981,GO:0070013,GO:0043233,GO:0008152,GO:0044464,GO:0005623,GO:0019413,GO:0019541,GO:0019542,GO:0005654,GO:0006083,GO:0003987,GO:0051790,GO:0016405,GO:0046459,GO:0044710,GO:0019752,GO:…	intracellular part,intracellular,intracellular organelle,organelle,nucleus,nuclear part,intracellular organelle part,membrane-bounded organelle,intracellular membrane-bounded organelle,organelle part,organic substance metabolic process,molecular_function,organic substance biosynthetic process,cellular metabolic process,cellular biosynthetic process,biosynthetic process,membrane-enclosed lumen,cyt…	rno00640,rno01200,rno00620,rno00010,rno01100	Propanoate metabolism,Carbon metabolism,Pyruvate metabolism,Glycolysis / Gluconeogenesis,Metabolic pathways
LNC_000654	XLOC_030763	-	3:150990440-150999369	0.808248	1.00934	-0.320539	0.04405	0.797051	Novel_lncRNA	co_location	ENSRNOG00000018964	Gss	glutathione synthetase [Source:RGD Symbol;Acc:2752]	GO:0005515,GO:0005488,GO:0046983,GO:0034641,GO:0043226,GO:0010035,GO:0006807,GO:0043227,GO:1901700,GO:0009719,GO:0046686,GO:0071704,GO:0003674,GO:0010033,GO:1901576,GO:0010038,GO:0044237,GO:0044249,GO:0009058,GO:0044238,GO:0044271,GO:0009991,GO:0036094,GO:0031667,GO:0006750,GO:0032559,GO:1901698,GO:0008152,GO:0097159,GO:0030554,GO:0004363,GO:0019184,GO:0032555,GO:0032550,GO:1901363,GO:0017076,GO:…	protein binding,binding,protein dimerization activity,cellular nitrogen compound metabolic process,organelle,response to inorganic substance,nitrogen compound metabolic process,membrane-bounded organelle,response to oxygen-containing compound,response to endogenous stimulus,response to cadmium ion,organic substance metabolic process,molecular_function,response to organic substance,organic substan…	rno00480,rno01100	Glutathione metabolism,Metabolic pathways
LNC_000654	XLOC_030763	-	3:150990440-150999369	0.808248	1.00934	-0.320539	0.04405	0.797051	Novel_lncRNA	co_location	ENSRNOG00000018441	Ggt7	gamma-glutamyltransferase 7 [Source:RGD Symbol;Acc:619870]	GO:0005515,GO:0005488,GO:0034641,GO:0006807,GO:0043170,GO:0071704,GO:0003674,GO:1901576,GO:0044237,GO:0044249,GO:0009058,GO:0044238,GO:0044271,GO:0006750,GO:0008152,GO:0019184,GO:0008242,GO:0043043,GO:0036374,GO:0003840,GO:0016787,GO:0008238,GO:0043604,GO:0006520,GO:0044710,GO:0006749,GO:0019752,GO:0042398,GO:0044281,GO:0016053,GO:0046394,GO:0003824,GO:0016755,GO:0043436,GO:0006082,GO:1901564,GO:…	protein binding,binding,cellular nitrogen compound metabolic process,nitrogen compound metabolic process,macromolecule metabolic process,organic substance metabolic process,molecular_function,organic substance biosynthetic process,cellular metabolic process,cellular biosynthetic process,biosynthetic process,primary metabolic process,cellular nitrogen compound biosynthetic process,glutathione bios…	rno00460,rno00430,rno00480,rno00590,rno01100	Cyanoamino acid metabolism,Taurine and hypotaurine metabolism,Glutathione metabolism,Arachidonic acid metabolism,Metabolic pathways
LNC_000654	XLOC_030763	-	3:150990440-150999369	0.808248	1.00934	-0.320539	0.04405	0.797051	Novel_lncRNA	co_location	ENSRNOG00000018288	Ncoa6	nuclear receptor coactivator 6 [Source:RGD Symbol;Acc:620111]	GO:0005622,GO:0044424,GO:0043229,GO:0043231,GO:0044237,GO:0043226,GO:0044260,GO:0043227,GO:0009058,GO:0034641,GO:0006807,GO:0044249,GO:0010467,GO:0090304,GO:0016070,GO:0006139,GO:1901576,GO:0006725,GO:1901360,GO:0046483,GO:1901362,GO:0044446,GO:0044238,GO:0019438,GO:0044271,GO:0043170,GO:0034654,GO:0005488,GO:0008152,GO:0071704,GO:0044422,GO:0009059,GO:0034645,GO:0007275,GO:0018130,GO:0005634,GO:…	intracellular,intracellular part,intracellular organelle,intracellular membrane-bounded organelle,cellular metabolic process,organelle,cellular macromolecule metabolic process,membrane-bounded organelle,biosynthetic process,cellular nitrogen compound metabolic process,nitrogen compound metabolic process,cellular biosynthetic process,gene expression,nucleic acid metabolic process,RNA metabolic pro…	--	--
LNC_000650	XLOC_030145	-	3:116846477-116852572	1.52536	1.91233	-0.32618	0.00725	0.370789	Novel_lncRNA	co_location	ENSRNOG00000004812	Sema6d	semaphorin 6D [Source:RGD Symbol;Acc:1310910]	GO:0005515,GO:0005488,GO:0003674,GO:1990138,GO:0051129,GO:0030154,GO:0051128,GO:0044464,GO:0005623,GO:0014911,GO:0048589,GO:0048869,GO:0060560,GO:0051179,GO:0022604,GO:0010769,GO:0048588,GO:0007275,GO:0044459,GO:0032502,GO:0048522,GO:0051272,GO:0014910,GO:0040007,GO:0050770,GO:0014909,GO:0016049,GO:0032535,GO:0044767,GO:0048518,GO:0071840,GO:0032990,GO:0048863,GO:0007409,GO:0048675,GO:0048731,GO:…	protein binding,binding,molecular_function,neuron projection extension,negative regulation of cellular component organization,cell differentiation,regulation of cellular component organization,cell part,cell,positive regulation of smooth muscle cell migration,developmental growth,cellular developmental process,developmental growth involved in morphogenesis,localization,regulation of cell morphoge…	rno04360	Axon guidance
ENSRNOT00000087034	ENSRNOG00000056327	AABR07002010.1	1:64816761-64830953	0.421289	0.629689	-0.579828	0.03835	0.759009	Annotated_lncRNA	co_location	ENSRNOG00000056036	LOC102552284	zinc finger protein 420-like [Source:RGD Symbol;Acc:7708183]	GO:0005622,GO:0010467,GO:0006725,GO:0006139,GO:0090304,GO:0046483,GO:1901360,GO:0005488,GO:0034641,GO:0016070,GO:0006807,GO:0034645,GO:0044260,GO:0043170,GO:0009059,GO:0071704,GO:0060255,GO:0003674,GO:0006351,GO:0032774,GO:1901576,GO:0044237,GO:0044249,GO:0019219,GO:0009058,GO:0051171,GO:0080090,GO:0044238,GO:0044271,GO:1901362,GO:2000112,GO:0010468,GO:0003676,GO:0019438,GO:0034654,GO:0031323,GO:…	intracellular,gene expression,cellular aromatic compound metabolic process,nucleobase-containing compound metabolic process,nucleic acid metabolic process,heterocycle metabolic process,organic cyclic compound metabolic process,binding,cellular nitrogen compound metabolic process,RNA metabolic process,nitrogen compound metabolic process,cellular macromolecule biosynthetic process,cellular macromol…	--	--
ENSRNOT00000087034	ENSRNOG00000056327	AABR07002010.1	1:64816761-64830953	0.421289	0.629689	-0.579828	0.03835	0.759009	Annotated_lncRNA	co_location	ENSRNOG00000057050	Vom2r12	vomeronasal 2 receptor, 12 [Source:RGD Symbol;Acc:1594694]	GO:0003674,GO:0044464,GO:0005623,GO:0044763,GO:0008150,GO:0009987,GO:0044699,GO:0005575,GO:0050794,GO:0050789,GO:0051716,GO:0065007,GO:0050896,GO:0007165,GO:0007154,GO:0016020,GO:0071944,GO:0044700,GO:0023052,GO:0005886,GO:0044425,GO:0007166,GO:0004871,GO:0060089,GO:0016021,GO:0038023,GO:0031224,GO:0004872,GO:0004888,GO:0007186,GO:0004930	molecular_function,cell part,cell,single-organism cellular process,biological_process,cellular process,single-organism process,cellular_component,regulation of cellular process,regulation of biological process,cellular response to stimulus,biological regulation,response to stimulus,signal transduction,cell communication,membrane,cell periphery,single organism signaling,signaling,plasma membrane,m…	--	--
ENSRNOT00000087034	ENSRNOG00000056327	AABR07002010.1	1:64816761-64830953	0.421289	0.629689	-0.579828	0.03835	0.759009	Annotated_lncRNA	co_location	ENSRNOG00000055298	Vom2r80	vomeronasal 2 receptor, 80 [Source:RGD Symbol;Acc:1559687]	GO:0003674,GO:0044464,GO:0005623,GO:0044763,GO:0008150,GO:0009987,GO:0044699,GO:0005575,GO:0050794,GO:0050789,GO:0051716,GO:0065007,GO:0050896,GO:0007165,GO:0007154,GO:0016020,GO:0071944,GO:0044700,GO:0023052,GO:0005886,GO:0044425,GO:0007166,GO:0004871,GO:0060089,GO:0016021,GO:0038023,GO:0031224,GO:0004872,GO:0004888,GO:0007186,GO:0004930	molecular_function,cell part,cell,single-organism cellular process,biological_process,cellular process,single-organism process,cellular_component,regulation of cellular process,regulation of biological process,cellular response to stimulus,biological regulation,response to stimulus,signal transduction,cell communication,membrane,cell periphery,single organism signaling,signaling,plasma membrane,m…	--	--
LNC_000416	XLOC_017515	-	15:52347074-52356531	0.489431	0.773661	-0.660595	5e-05	0.011183	Novel_lncRNA	co_location	ENSRNOG00000013288	Xpo7	exportin 7 [Source:RGD Symbol;Acc:1310928]	GO:0005515,GO:0044424,GO:0005622,GO:0043229,GO:0005488,GO:0032991,GO:0043226,GO:0005634,GO:0044428,GO:0044446,GO:0043227,GO:0043231,GO:0044422,GO:0008565,GO:0031967,GO:0031975,GO:0003674,GO:0043234,GO:0005215,GO:0005635,GO:0005737,GO:0046930,GO:0005643,GO:0022892,GO:0044464,GO:0071702,GO:0006810,GO:0005623,GO:0016482,GO:0051234,GO:0044765,GO:0051179,GO:0045184,GO:0015031,GO:0046907,GO:0005049,GO:…	protein binding,intracellular part,intracellular,intracellular organelle,binding,macromolecular complex,organelle,nucleus,nuclear part,intracellular organelle part,membrane-bounded organelle,intracellular membrane-bounded organelle,organelle part,protein transporter activity,organelle envelope,envelope,molecular_function,protein complex,transporter activity,nuclear envelope,cytoplasm,pore complex…	--	--
LNC_000416	XLOC_017515	-	15:52347074-52356531	0.489431	0.773661	-0.660595	5e-05	0.011183	Novel_lncRNA	co_location	ENSRNOG00000025638	Npm2	nucleophosmin/nucleoplasmin 2 [Source:RGD Symbol;Acc:727816]	GO:0005515,GO:0044424,GO:0005622,GO:0006725,GO:0006139,GO:0090304,GO:0046483,GO:0043228,GO:0043232,GO:1901360,GO:0043229,GO:0005488,GO:0034641,GO:0043226,GO:0005634,GO:0044428,GO:0006807,GO:0044446,GO:0034645,GO:0044260,GO:0043170,GO:0009059,GO:0043227,GO:0043231,GO:0044422,GO:0071704,GO:0060255,GO:0003674,GO:0006461,GO:0070271,GO:1901576,GO:0044427,GO:0044237,GO:0044249,GO:0019219,GO:0009058,GO:…	protein binding,intracellular part,intracellular,cellular aromatic compound metabolic process,nucleobase-containing compound metabolic process,nucleic acid metabolic process,heterocycle metabolic process,non-membrane-bounded organelle,intracellular non-membrane-bounded organelle,organic cyclic compound metabolic process,intracellular organelle,binding,cellular nitrogen compound metabolic process,…	--	--
LNC_000416	XLOC_017515	-	15:52347074-52356531	0.489431	0.773661	-0.660595	5e-05	0.011183	Novel_lncRNA	co_location	ENSRNOG00000012273	Dmtn	dematin actin binding protein [Source:RGD Symbol;Acc:1311419]	GO:0005515,GO:0044424,GO:0005622,GO:0043228,GO:0043232,GO:0043229,GO:0005488,GO:0032991,GO:0043226,GO:0010035,GO:0044446,GO:0044260,GO:0043170,GO:0043227,GO:0043231,GO:0014070,GO:0044422,GO:1901700,GO:0009719,GO:0071704,GO:0060255,GO:0003674,GO:1900025,GO:0010033,GO:0043234,GO:0006461,GO:0070271,GO:0010038,GO:0044237,GO:0046683,GO:0051592,GO:0005737,GO:0010771,GO:0045202,GO:0080090,GO:0044238,GO:…	protein binding,intracellular part,intracellular,non-membrane-bounded organelle,intracellular non-membrane-bounded organelle,intracellular organelle,binding,macromolecular complex,organelle,response to inorganic substance,intracellular organelle part,cellular macromolecule metabolic process,macromolecule metabolic process,membrane-bounded organelle,intracellular membrane-bounded organelle,respons…	--	--
LNC_000416	XLOC_017515	-	15:52347074-52356531	0.489431	0.773661	-0.660595	5e-05	0.011183	Novel_lncRNA	co_location	ENSRNOG00000011427	Hr	hair growth associated [Source:RGD Symbol;Acc:620634]	GO:0005515,GO:0044424,GO:0005622,GO:0010467,GO:0006725,GO:0006139,GO:0090304,GO:0046483,GO:1901360,GO:0043229,GO:0005488,GO:0034641,GO:0043226,GO:0005634,GO:0016070,GO:0044428,GO:0006807,GO:0044446,GO:0034645,GO:0044260,GO:0043170,GO:0009059,GO:0043227,GO:0043231,GO:0044422,GO:0071704,GO:0060255,GO:0003674,GO:0006351,GO:0032774,GO:1901576,GO:0044237,GO:0044249,GO:0019219,GO:0009058,GO:0051171,GO:…	protein binding,intracellular part,intracellular,gene expression,cellular aromatic compound metabolic process,nucleobase-containing compound metabolic process,nucleic acid metabolic process,heterocycle metabolic process,organic cyclic compound metabolic process,intracellular organelle,binding,cellular nitrogen compound metabolic process,organelle,nucleus,RNA metabolic process,nuclear part,nitroge…	--	--
LNC_000416	XLOC_017515	-	15:52347074-52356531	0.489431	0.773661	-0.660595	5e-05	0.011183	Novel_lncRNA	co_location	ENSRNOG00000011831	Nudt18	nudix hydrolase 18 [Source:RGD Symbol;Acc:1311802]	GO:0005515,GO:0006725,GO:0006139,GO:0046483,GO:1901360,GO:0005488,GO:0034641,GO:0006807,GO:0071704,GO:0003674,GO:0044237,GO:0016462,GO:0016818,GO:0016817,GO:0044238,GO:0009184,GO:0009192,GO:0044716,GO:0044717,GO:0046057,GO:0046067,GO:0046712,GO:0008152,GO:0044715,GO:0046056,GO:0009137,GO:0009181,GO:0009182,GO:0046066,GO:0016787,GO:0034655,GO:0044270,GO:0009154,GO:0009261,GO:0009394,GO:0019692,GO:…	protein binding,cellular aromatic compound metabolic process,nucleobase-containing compound metabolic process,heterocycle metabolic process,organic cyclic compound metabolic process,binding,cellular nitrogen compound metabolic process,nitrogen compound metabolic process,organic substance metabolic process,molecular_function,cellular metabolic process,pyrophosphatase activity,hydrolase activity, a…	--	--
LNC_000416	XLOC_017515	-	15:52347074-52356531	0.489431	0.773661	-0.660595	5e-05	0.011183	Novel_lncRNA	co_location	ENSRNOG00000013922	Dok2	docking protein 2 [Source:RGD Symbol;Acc:1310966]	GO:0005515,GO:0005488,GO:0003674,GO:0005068,GO:0005158,GO:0035591,GO:0005057,GO:0007264,GO:0030971,GO:0035556,GO:0030674,GO:0044763,GO:0008150,GO:0007265,GO:0009987,GO:0060090,GO:0007169,GO:0044699,GO:0032403,GO:0007167,GO:0050794,GO:0005102,GO:0050789,GO:0051716,GO:0065007,GO:0050896,GO:0007165,GO:0007154,GO:0044700,GO:0023052,GO:0007166,GO:0004871,GO:0060089	protein binding,binding,molecular_function,transmembrane receptor protein tyrosine kinase adaptor activity,insulin receptor binding,signaling adaptor activity,receptor signaling protein activity,small GTPase mediated signal transduction,receptor tyrosine kinase binding,intracellular signal transduction,protein binding, bridging,single-organism cellular process,biological_process,Ras protein signa…	--	--
LNC_000416	XLOC_017515	-	15:52347074-52356531	0.489431	0.773661	-0.660595	5e-05	0.011183	Novel_lncRNA	co_location	ENSRNOG00000012014	Fam160b2	family with sequence similarity 160, member B2 [Source:RGD Symbol;Acc:1308870]	--	--	--	--
LNC_000416	XLOC_017515	-	15:52347074-52356531	0.489431	0.773661	-0.660595	5e-05	0.011183	Novel_lncRNA	co_location	ENSRNOG00000012912	Fgf17	fibroblast growth factor 17 [Source:RGD Symbol;Acc:2607]	GO:0005515,GO:0005488,GO:0009719,GO:0003674,GO:0010033,GO:0071495,GO:0005111,GO:0070848,GO:0071310,GO:0007275,GO:0071363,GO:0005105,GO:0032502,GO:0048522,GO:0070887,GO:0048518,GO:0044344,GO:0042221,GO:0071774,GO:0044763,GO:0008150,GO:0009987,GO:0005104,GO:0008543,GO:0007169,GO:0044699,GO:0005575,GO:0007167,GO:0070851,GO:0050794,GO:0008083,GO:0005102,GO:0050789,GO:0008284,GO:0051716,GO:0042127,GO:…	protein binding,binding,response to endogenous stimulus,molecular_function,response to organic substance,cellular response to endogenous stimulus,type 2 fibroblast growth factor receptor binding,response to growth factor stimulus,cellular response to organic substance,multicellular organismal development,cellular response to growth factor stimulus,type 1 fibroblast growth factor receptor binding,…	rno04015,rno04810,rno04010,rno04014,rno05218,rno04151,rno05200	Rap1 signaling pathway,Regulation of actin cytoskeleton,MAPK signaling pathway,Ras signaling pathway,Melanoma,PI3K-Akt signaling pathway,Pathways in cancer
LNC_000752	XLOC_034706	-	4:297442-325647	0.685617	0.974829	-0.507747	5e-05	0.011183	Novel_lncRNA	co_location	ENSRNOG00000006859	Insig1	insulin induced gene 1 [Source:RGD Symbol;Acc:708457]	GO:0005622,GO:1901360,GO:0043229,GO:0044424,GO:0008152,GO:0071704,GO:0043231,GO:0044238,GO:0043226,GO:0043227,GO:1901698,GO:0097305,GO:0014070,GO:0010243,GO:1901700,GO:0044446,GO:0044422,GO:0009719,GO:0044464,GO:0009725,GO:0032870,GO:0005623,GO:1901652,GO:0010033,GO:0071495,GO:0048545,GO:0070887,GO:1901701,GO:0071310,GO:0005737,GO:0009987,GO:0032355,GO:1901699,GO:0003674,GO:0043434,GO:0044444,GO:…	intracellular,organic cyclic compound metabolic process,intracellular organelle,intracellular part,metabolic process,organic substance metabolic process,intracellular membrane-bounded organelle,primary metabolic process,organelle,membrane-bounded organelle,response to nitrogen compound,response to alcohol,response to organic cyclic compound,response to organonitrogen compound,response to oxygen-c…	--	--
LNC_000752	XLOC_034706	-	4:297442-325647	0.685617	0.974829	-0.507747	5e-05	0.011183	Novel_lncRNA	co_location	ENSRNOG00000007066	Htr5a	5-hydroxytryptamine receptor 5A [Source:RGD Symbol;Acc:2851]	GO:0044424,GO:0005622,GO:0043229,GO:0043226,GO:0043227,GO:0043231,GO:0014070,GO:1901700,GO:0033993,GO:0009719,GO:0003674,GO:0010033,GO:0097305,GO:0048545,GO:0005737,GO:0043627,GO:0032355,GO:0021766,GO:0044444,GO:0044464,GO:0005623,GO:0042995,GO:0021761,GO:0021543,GO:0009725,GO:0007275,GO:0044459,GO:0043005,GO:0032502,GO:0097458,GO:0021537,GO:0044767,GO:0048731,GO:0007417,GO:0007187,GO:0048856,GO:…	intracellular part,intracellular,intracellular organelle,organelle,membrane-bounded organelle,intracellular membrane-bounded organelle,response to organic cyclic compound,response to oxygen-containing compound,response to lipid,response to endogenous stimulus,molecular_function,response to organic substance,response to alcohol,response to steroid hormone stimulus,cytoplasm,response to estrogen st…	rno04020,rno04726,rno04080	Calcium signaling pathway,Serotonergic synapse,Neuroactive ligand-receptor interaction
LNC_000752	XLOC_034706	-	4:297442-325647	0.685617	0.974829	-0.507747	5e-05	0.011183	Novel_lncRNA	co_expression	ENSRNOG00000014786	Ccne1	cyclin E1 [Source:RGD Symbol;Acc:2294]	GO:0044249,GO:0009058,GO:1901576,GO:0005622,GO:0034645,GO:0009059,GO:0044237,GO:1901360,GO:0006725,GO:0044260,GO:0006139,GO:0046483,GO:0090304,GO:0034641,GO:0043229,GO:0043170,GO:0006807,GO:0044424,GO:0008152,GO:0071704,GO:0043231,GO:0005488,GO:0044238,GO:0005634,GO:0043226,GO:0005515,GO:0043227,GO:0044446,GO:0044422,GO:0031981,GO:0043233,GO:0044428,GO:0070013,GO:0031974,GO:0044464,GO:0006796,GO:…	cellular biosynthetic process,biosynthetic process,organic substance biosynthetic process,intracellular,cellular macromolecule biosynthetic process,macromolecule biosynthetic process,cellular metabolic process,organic cyclic compound metabolic process,cellular aromatic compound metabolic process,cellular macromolecule metabolic process,nucleobase-containing compound metabolic process,heterocycle …	rno05206,rno05222,rno05161,rno05203,rno05215,rno05200,rno04115,rno04151,rno04110,rno05162,rno04114	MicroRNAs in cancer,Small cell lung cancer,Hepatitis B,Viral carcinogenesis,Prostate cancer,Pathways in cancer,p53 signaling pathway,PI3K-Akt signaling pathway,Cell cycle,Measles,Oocyte meiosis
LNC_000752	XLOC_034706	-	4:297442-325647	0.685617	0.974829	-0.507747	5e-05	0.011183	Novel_lncRNA	co_expression	ENSRNOG00000008857	Adamts10	ADAM metallopeptidase with thrombospondin type 1 motif, 10 [Source:RGD Symbol;Acc:1598320]	GO:0043170,GO:0008152,GO:0071704,GO:0005488,GO:0044238,GO:0046872,GO:0043169,GO:0043167,GO:0003674,GO:0019538,GO:0008150,GO:0008270,GO:0046914,GO:0005575,GO:0004222,GO:0003824,GO:0006508,GO:0008237,GO:0005578,GO:0031012,GO:0004175,GO:0070011,GO:0008233,GO:0016787,GO:0044421,GO:0005576	macromolecule metabolic process,metabolic process,organic substance metabolic process,binding,primary metabolic process,metal ion binding,cation binding,ion binding,molecular_function,protein metabolic process,biological_process,zinc ion binding,transition metal ion binding,cellular_component,metalloendopeptidase activity,catalytic activity,proteolysis,metallopeptidase activity,proteinaceous extr…	--	--
LNC_000756	XLOC_034996	-	4:21751875-21754203	2.42505	3.07109	-0.340739	0.00775	0.383522	Novel_lncRNA	co_location	ENSRNOG00000005818	RGD1563349	similar to RIKEN cDNA 9330182L06 [Source:RGD Symbol;Acc:1563349]	GO:0005575,GO:0016020,GO:0044425,GO:0016021,GO:0031224	cellular_component,membrane,membrane part,integral to membrane,intrinsic to membrane	--	--
LNC_000756	XLOC_034996	-	4:21751875-21754203	2.42505	3.07109	-0.340739	0.00775	0.383522	Novel_lncRNA	co_expression	ENSRNOG00000013169	Traf4	Tnf receptor associated factor 4 [Source:RGD Symbol;Acc:1306708]	GO:0005622,GO:0044237,GO:0044260,GO:0031323,GO:0080090,GO:0060255,GO:0043229,GO:0019222,GO:0043170,GO:0044424,GO:0008152,GO:0071704,GO:0043231,GO:0005488,GO:0044238,GO:0005634,GO:0043226,GO:0005515,GO:0043227,GO:0046872,GO:0031325,GO:0043169,GO:0009893,GO:0032502,GO:0010941,GO:0048518,GO:0008219,GO:0016265,GO:0042981,GO:0006915,GO:0043067,GO:0048522,GO:0012501,GO:0007275,GO:0044464,GO:0006796,GO:…	intracellular,cellular metabolic process,cellular macromolecule metabolic process,regulation of cellular metabolic process,regulation of primary metabolic process,regulation of macromolecule metabolic process,intracellular organelle,regulation of metabolic process,macromolecule metabolic process,intracellular part,metabolic process,organic substance metabolic process,intracellular membrane-bounde…	rno05222,rno05200	Small cell lung cancer,Pathways in cancer
ENSRNOT00000088059	ENSRNOG00000057609	AABR07065091.1	6:109312216-109315245	0.503936	0.223895	1.17042	0.03315	0.721353	Annotated_lncRNA	co_location	ENSRNOG00000008015	Fos	FBJ osteosarcoma oncogene [Source:RGD Symbol;Acc:2626]	GO:0044249,GO:0009058,GO:1901576,GO:1901362,GO:0005622,GO:0034645,GO:0019438,GO:0009059,GO:0018130,GO:0034654,GO:0006351,GO:0003676,GO:0044271,GO:0044237,GO:0032774,GO:0010467,GO:0031326,GO:0009889,GO:0006355,GO:2001141,GO:1901360,GO:0006725,GO:0016070,GO:0044260,GO:2000112,GO:0051252,GO:0006139,GO:0031323,GO:0046483,GO:0080090,GO:0060255,GO:0010556,GO:0090304,GO:0051171,GO:0019219,GO:0010468,GO:…	cellular biosynthetic process,biosynthetic process,organic substance biosynthetic process,organic cyclic compound biosynthetic process,intracellular,cellular macromolecule biosynthetic process,aromatic compound biosynthetic process,macromolecule biosynthetic process,heterocycle biosynthetic process,nucleobase-containing compound biosynthetic process,transcription, DNA-dependent,nucleic acid bindi…	rno05161,rno04010,rno05200,rno05031,rno04668,rno04725,rno05166,rno04024,rno05210,rno04380,rno05168,rno04921,rno04728,rno04713,rno04915,rno05133,rno04662,rno04620,rno04917,rno05142,rno05140,rno04660,rno05132,rno05323	Hepatitis B,MAPK signaling pathway,Pathways in cancer,Amphetamine addiction,TNF signaling pathway,Cholinergic synapse,HTLV-I infection,cAMP signaling pathway,Colorectal cancer,Osteoclast differentiation,Herpes simplex infection,Oxytocin signaling pathway,Dopaminergic synapse,Circadian entrainment,Estrogen signaling pathway,Pertussis,B cell receptor signaling pathway,Toll-like receptor signaling p…
LNC_000549	XLOC_025042	-	2:193869365-193872100	2.15204	2.79365	-0.376447	0.00265	0.212303	Novel_lncRNA	co_location	ENSRNOG00000010105	S100a11	S100 calcium binding protein A11 [Source:RGD Symbol;Acc:1303295]	GO:0005488,GO:0043169,GO:0046872,GO:0043231,GO:0043167,GO:0005634,GO:0005622,GO:0005515,GO:0043229,GO:0008283,GO:0043227,GO:0042127,GO:0044424,GO:0043226,GO:0065007,GO:0050789,GO:0005737,GO:0009987,GO:0050794,GO:0048306,GO:0044464,GO:0005623,GO:0044699,GO:0003674,GO:0008150,GO:0005509,GO:0005575	binding,cation binding,metal ion binding,intracellular membrane-bounded organelle,ion binding,nucleus,intracellular,protein binding,intracellular organelle,cell proliferation,membrane-bounded organelle,regulation of cell proliferation,intracellular part,organelle,biological regulation,regulation of biological process,cytoplasm,cellular process,regulation of cellular process,calcium-dependent prot…	--	--
LNC_000549	XLOC_025042	-	2:193869365-193872100	2.15204	2.79365	-0.376447	0.00265	0.212303	Novel_lncRNA	co_location	ENSRNOG00000056746	Tchh	trichohyalin [Source:MGI Symbol;Acc:MGI:2177944]	GO:0005515,GO:0005488,GO:0003674,GO:0071822,GO:0043933,GO:0006996,GO:0043167,GO:0007010,GO:0071840,GO:0016043,GO:0030674,GO:0045109,GO:0044763,GO:0043169,GO:0046872,GO:0008150,GO:0009987,GO:0060090,GO:0044699,GO:0045104,GO:0005509,GO:0045103	protein binding,binding,molecular_function,protein complex subunit organization,macromolecular complex subunit organization,organelle organization,ion binding,cytoskeleton organization,cellular component organization or biogenesis,cellular component organization,protein binding, bridging,intermediate filament organization,single-organism cellular process,cation binding,metal ion binding,biologica…	--	--
LNC_000549	XLOC_025042	-	2:193869365-193872100	2.15204	2.79365	-0.376447	0.00265	0.212303	Novel_lncRNA	co_location	ENSRNOG00000009610	Tchhl1	trichohyalin-like 1 [Source:RGD Symbol;Acc:1308305]	GO:0005488,GO:0003674,GO:0043167,GO:0043169,GO:0046872,GO:0005509	binding,molecular_function,ion binding,cation binding,metal ion binding,calcium ion binding	--	--
LNC_000549	XLOC_025042	-	2:193869365-193872100	2.15204	2.79365	-0.376447	0.00265	0.212303	Novel_lncRNA	co_location	ENSRNOG00000023226	S100a10	S100 calcium binding protein A10 [Source:RGD Symbol;Acc:628655]	GO:0005515,GO:0044424,GO:0005622,GO:0043229,GO:0005488,GO:0043226,GO:0043227,GO:0043231,GO:0003674,GO:0005737,GO:0044444,GO:0030154,GO:0051128,GO:0044464,GO:0005623,GO:0048869,GO:0032502,GO:0040007,GO:0043167,GO:0016049,GO:0071840,GO:0016043,GO:0044763,GO:0043169,GO:0046872,GO:0008150,GO:0009987,GO:0040008,GO:0044699,GO:0005783,GO:0005575,GO:0001558,GO:0050794,GO:0005509,GO:0050793,GO:0045595,GO:…	protein binding,intracellular part,intracellular,intracellular organelle,binding,organelle,membrane-bounded organelle,intracellular membrane-bounded organelle,molecular_function,cytoplasm,cytoplasmic part,cell differentiation,regulation of cellular component organization,cell part,cell,cellular developmental process,developmental process,growth,ion binding,cell growth,cellular component organizat…	--	--
LNC_000549	XLOC_025042	-	2:193869365-193872100	2.15204	2.79365	-0.376447	0.00265	0.212303	Novel_lncRNA	co_expression	ENSRNOG00000005678	Lamb1	laminin subunit beta 1 [Source:RGD Symbol;Acc:1306311]	GO:0021885,GO:0021543,GO:0043257,GO:0021799,GO:0001704,GO:0043259,GO:0005607,GO:0021812,GO:0021987,GO:0048522,GO:0032991,GO:0021795,GO:0005606,GO:0007420,GO:0021537,GO:0007417,GO:0030900,GO:0048518,GO:0022029,GO:0007369,GO:0071840,GO:0005198,GO:0043256,GO:0034446,GO:0050794,GO:0050789,GO:0016043,GO:0000904,GO:0009987,GO:0042476,GO:0043234,GO:0021801,GO:0005605,GO:0008150,GO:0043226,GO:0009888,GO:…	forebrain cell migration,pallium development,laminin-8 complex,cerebral cortex radially oriented cell migration,formation of primary germ layer,laminin-10 complex,laminin-2 complex,neuronal-glial interaction involved in cerebral cortex radial glia guided migration,cerebral cortex development,positive regulation of cellular process,macromolecular complex,cerebral cortex cell migration,laminin-1 co…	rno05222,rno05200,rno05146,rno04151,rno04510,rno04512,rno05145	Small cell lung cancer,Pathways in cancer,Amoebiasis,PI3K-Akt signaling pathway,Focal adhesion,ECM-receptor interaction,Toxoplasmosis
LNC_000549	XLOC_025042	-	2:193869365-193872100	2.15204	2.79365	-0.376447	0.00265	0.212303	Novel_lncRNA	co_expression	ENSRNOG00000004524	Desi2	desumoylating isopeptidase 2 [Source:RGD Symbol;Acc:1359392]	GO:0043170,GO:0044238,GO:0019538,GO:0071704,GO:0008152,GO:0005622,GO:0044424,GO:0003824,GO:0044464,GO:0005623,GO:0005737,GO:0008150,GO:0003674,GO:0006508,GO:0016787,GO:0005575,GO:0008233	macromolecule metabolic process,primary metabolic process,protein metabolic process,organic substance metabolic process,metabolic process,intracellular,intracellular part,catalytic activity,cell part,cell,cytoplasm,biological_process,molecular_function,proteolysis,hydrolase activity,cellular_component,peptidase activity	--	--
LNC_001021	XLOC_048799	-	9:122080686-122083105	7.38047	6.06228	0.283852	0.01315	0.496155	Novel_lncRNA	co_location	ENSRNOG00000053409	AABR07068852.1	--	GO:0005622,GO:0010467,GO:0006725,GO:0006139,GO:0090304,GO:0046483,GO:1901360,GO:0005488,GO:0034641,GO:0016070,GO:0006807,GO:0034645,GO:0044260,GO:0043170,GO:0009059,GO:0071704,GO:0060255,GO:0003674,GO:0006351,GO:0032774,GO:1901576,GO:0044237,GO:0044249,GO:0019219,GO:0009058,GO:0051171,GO:0080090,GO:0044238,GO:0044271,GO:1901362,GO:2000112,GO:0010468,GO:0003676,GO:0019438,GO:0034654,GO:0031323,GO:…	intracellular,gene expression,cellular aromatic compound metabolic process,nucleobase-containing compound metabolic process,nucleic acid metabolic process,heterocycle metabolic process,organic cyclic compound metabolic process,binding,cellular nitrogen compound metabolic process,RNA metabolic process,nitrogen compound metabolic process,cellular macromolecule biosynthetic process,cellular macromol…	--	--
LNC_000279	XLOC_011339	-	12:14267539-14280105	0.433423	0.824237	-0.927285	0.0089	0.409079	Novel_lncRNA	co_location	ENSRNOG00000056768	AABR07035428.1	--	GO:0044424,GO:0005622,GO:0032991,GO:0043234,GO:0005737,GO:0044444,GO:0044599,GO:0044464,GO:0005623,GO:0030117,GO:0048475,GO:0005575,GO:0030119,GO:0016020,GO:0044425	intracellular part,intracellular,macromolecular complex,protein complex,cytoplasm,cytoplasmic part,AP-5 adaptor complex,cell part,cell,membrane coat,coated membrane,cellular_component,AP-type membrane coat adaptor complex,membrane,membrane part	--	--
LNC_000279	XLOC_011339	-	12:14267539-14280105	0.433423	0.824237	-0.927285	0.0089	0.409079	Novel_lncRNA	co_location	ENSRNOG00000059768	AABR07035428.2	--	GO:0005575,GO:0016020,GO:0044425,GO:0016021,GO:0031224	cellular_component,membrane,membrane part,integral to membrane,intrinsic to membrane	--	--
LNC_000279	XLOC_011339	-	12:14267539-14280105	0.433423	0.824237	-0.927285	0.0089	0.409079	Novel_lncRNA	co_location	ENSRNOG00000001107	Ap5z1	adaptor-related protein complex 5, zeta 1 subunit [Source:RGD Symbol;Acc:1593125]	GO:0003674,GO:0008150,GO:0005575	molecular_function,biological_process,cellular_component	--	--
LNC_000279	XLOC_011339	-	12:14267539-14280105	0.433423	0.824237	-0.927285	0.0089	0.409079	Novel_lncRNA	co_location	ENSRNOG00000001104	Foxk1	forkhead box K1 [Source:RGD Symbol;Acc:1309643]	GO:0005515,GO:0044424,GO:0005622,GO:0010467,GO:0006725,GO:0006139,GO:0090304,GO:0046483,GO:1901360,GO:0043229,GO:0005488,GO:0034641,GO:0043226,GO:0005634,GO:0016070,GO:0006807,GO:0034645,GO:0044260,GO:0043170,GO:0009059,GO:0043227,GO:0043231,GO:0071704,GO:0060255,GO:0003674,GO:0006351,GO:0032774,GO:1901576,GO:0044237,GO:0044249,GO:0019219,GO:0009058,GO:0051171,GO:0080090,GO:0044238,GO:0044271,GO:…	protein binding,intracellular part,intracellular,gene expression,cellular aromatic compound metabolic process,nucleobase-containing compound metabolic process,nucleic acid metabolic process,heterocycle metabolic process,organic cyclic compound metabolic process,intracellular organelle,binding,cellular nitrogen compound metabolic process,organelle,nucleus,RNA metabolic process,nitrogen compound me…	--	--
ENSRNOT00000086616	ENSRNOG00000060863	AABR07017145.2	15:12756402-12796711	6.5384	8.04431	-0.299031	0.0027	0.214566	Annotated_lncRNA	co_location	ENSRNOG00000039871	RGD1306063	similar to HT021 [Source:RGD Symbol;Acc:1306063]	--	--	--	--
ENSRNOT00000086616	ENSRNOG00000060863	AABR07017145.2	15:12756402-12796711	6.5384	8.04431	-0.299031	0.0027	0.214566	Annotated_lncRNA	co_location	ENSRNOG00000009206	Fezf2	Fez family zinc finger 2 [Source:RGD Symbol;Acc:1311068]	GO:0010467,GO:0006725,GO:0006139,GO:0090304,GO:0046483,GO:1901360,GO:0005488,GO:0034641,GO:0016070,GO:0006807,GO:0034645,GO:0044260,GO:0043170,GO:0009059,GO:0071704,GO:0060255,GO:0003674,GO:0006351,GO:0032774,GO:1901576,GO:0044237,GO:0044249,GO:0019219,GO:0009058,GO:0051171,GO:0080090,GO:0044238,GO:0044271,GO:1901362,GO:2000112,GO:0010468,GO:0003676,GO:0019438,GO:0021766,GO:0008038,GO:0034654,GO:…	gene expression,cellular aromatic compound metabolic process,nucleobase-containing compound metabolic process,nucleic acid metabolic process,heterocycle metabolic process,organic cyclic compound metabolic process,binding,cellular nitrogen compound metabolic process,RNA metabolic process,nitrogen compound metabolic process,cellular macromolecule biosynthetic process,cellular macromolecule metaboli…	--	--
ENSRNOT00000088160	ENSRNOG00000060517	AABR07069008.2	8:5151887-5155132	0.443329	0.663863	-0.582509	0.0126	0.489186	Annotated_lncRNA	co_location	ENSRNOG00000055895	AABR07069011.1	--	GO:0005488,GO:0043170,GO:0071704,GO:0003674,GO:0044238,GO:0008152,GO:0016787,GO:0043167,GO:0003824,GO:0043169,GO:0046872,GO:0008150,GO:0008237,GO:0005575,GO:0019538,GO:0008233,GO:0031012,GO:0070011,GO:0008270,GO:0046914,GO:0004222,GO:0006508,GO:0004175	binding,macromolecule metabolic process,organic substance metabolic process,molecular_function,primary metabolic process,metabolic process,hydrolase activity,ion binding,catalytic activity,cation binding,metal ion binding,biological_process,metallopeptidase activity,cellular_component,protein metabolic process,peptidase activity,extracellular matrix,peptidase activity, acting on L-amino acid pept…	--	--
ENSRNOT00000088160	ENSRNOG00000060517	AABR07069008.2	8:5151887-5155132	0.443329	0.663863	-0.582509	0.0126	0.489186	Annotated_lncRNA	co_location	ENSRNOG00000032070	Dync2h1	dynein cytoplasmic 2 heavy chain 1 [Source:RGD Symbol;Acc:71042]	GO:0044424,GO:0005622,GO:0010467,GO:0043228,GO:0043232,GO:0043229,GO:0005488,GO:0032991,GO:0043226,GO:0044446,GO:0043170,GO:0043227,GO:0043231,GO:0044422,GO:0071704,GO:0003674,GO:0043234,GO:0015630,GO:0005874,GO:0016462,GO:0005737,GO:0016818,GO:0016817,GO:0044238,GO:0017111,GO:0005856,GO:0036094,GO:0032559,GO:0008152,GO:0097159,GO:0030554,GO:0044444,GO:0030154,GO:0044085,GO:0032555,GO:0044464,GO:…	intracellular part,intracellular,gene expression,non-membrane-bounded organelle,intracellular non-membrane-bounded organelle,intracellular organelle,binding,macromolecular complex,organelle,intracellular organelle part,macromolecule metabolic process,membrane-bounded organelle,intracellular membrane-bounded organelle,organelle part,organic substance metabolic process,molecular_function,protein co…	rno05132,rno04145,rno04962	Salmonella infection,Phagosome,Vasopressin-regulated water reabsorption
LNC_000500	XLOC_022853	-	19:53800187-53931496	2.71371	2.02889	0.419577	0.0098	0.42917	Novel_lncRNA	co_location	ENSRNOG00000017431	RGD1304884	similar to RIKEN cDNA 6430548M08 [Source:RGD Symbol;Acc:1304884]	--	--	--	--
LNC_000500	XLOC_022853	-	19:53800187-53931496	2.71371	2.02889	0.419577	0.0098	0.42917	Novel_lncRNA	co_location	ENSRNOG00000021714	Fam92b	family with sequence similarity 92, member B [Source:RGD Symbol;Acc:1560673]	--	--	--	--
LNC_000500	XLOC_022853	-	19:53800187-53931496	2.71371	2.02889	0.419577	0.0098	0.42917	Novel_lncRNA	co_expression	ENSRNOG00000034246	Rps27a-ps1	ribosomal protein S27a, pseudogene 1 [Source:RGD Symbol;Acc:620240]	GO:0044249,GO:0009058,GO:1901576,GO:0005622,GO:0034645,GO:0009059,GO:0044237,GO:0010467,GO:0044260,GO:0043229,GO:0043170,GO:0044424,GO:0008152,GO:0071704,GO:0043231,GO:0005488,GO:0044238,GO:0005634,GO:0043226,GO:0043227,GO:0046872,GO:0043169,GO:0044446,GO:0044422,GO:0044464,GO:0005623,GO:0005737,GO:0009987,GO:0044267,GO:0043167,GO:0003674,GO:0044444,GO:0005829,GO:0044445,GO:0022627,GO:0022626,GO:…	cellular biosynthetic process,biosynthetic process,organic substance biosynthetic process,intracellular,cellular macromolecule biosynthetic process,macromolecule biosynthetic process,cellular metabolic process,gene expression,cellular macromolecule metabolic process,intracellular organelle,macromolecule metabolic process,intracellular part,metabolic process,organic substance metabolic process,int…	rno03010	Ribosome
LNC_000500	XLOC_022853	-	19:53800187-53931496	2.71371	2.02889	0.419577	0.0098	0.42917	Novel_lncRNA	co_expression	ENSRNOG00000038045	Rpl34-ps1	ribosomal protein L34, pseudogene 1 [Source:RGD Symbol;Acc:1595454]	GO:0044249,GO:0009058,GO:1901576,GO:0005622,GO:0034645,GO:0009059,GO:0003676,GO:0044237,GO:0010467,GO:0044260,GO:0043229,GO:1901363,GO:0097159,GO:0043170,GO:0044424,GO:0008152,GO:0071704,GO:0005488,GO:0044238,GO:0043226,GO:0044446,GO:0044422,GO:0044464,GO:0005623,GO:0005737,GO:0009987,GO:0044267,GO:0071840,GO:0003674,GO:0044444,GO:0005829,GO:0044445,GO:0022626,GO:0044085,GO:0042254,GO:0005840,GO:…	cellular biosynthetic process,biosynthetic process,organic substance biosynthetic process,intracellular,cellular macromolecule biosynthetic process,macromolecule biosynthetic process,nucleic acid binding,cellular metabolic process,gene expression,cellular macromolecule metabolic process,intracellular organelle,heterocyclic compound binding,organic cyclic compound binding,macromolecule metabolic p…	rno03010	Ribosome
LNC_000914	XLOC_043161	-	7:137914399-137922736	0.628725	1.18877	-0.918973	0.00545	0.315301	Novel_lncRNA	co_location	ENSRNOG00000005263	LOC688906	similar to splicing factor, arginine/serine-rich 2, interacting protein [Source:RGD Symbol;Acc:1583001]	GO:0005515,GO:0044424,GO:0005622,GO:0010467,GO:0006725,GO:0006139,GO:0090304,GO:0046483,GO:0043228,GO:0043232,GO:1901360,GO:0043229,GO:0005488,GO:0034641,GO:0043226,GO:0005634,GO:0016070,GO:0044428,GO:0006807,GO:0044446,GO:0044260,GO:0043170,GO:0043227,GO:0043231,GO:0044422,GO:0071704,GO:0003674,GO:0044237,GO:0031974,GO:0044238,GO:0016071,GO:0065003,GO:0031981,GO:0070013,GO:0043233,GO:0008152,GO:…	protein binding,intracellular part,intracellular,gene expression,cellular aromatic compound metabolic process,nucleobase-containing compound metabolic process,nucleic acid metabolic process,heterocycle metabolic process,non-membrane-bounded organelle,intracellular non-membrane-bounded organelle,organic cyclic compound metabolic process,intracellular organelle,binding,cellular nitrogen compound me…	--	--
LNC_000914	XLOC_043161	-	7:137914399-137922736	0.628725	1.18877	-0.918973	0.00545	0.315301	Novel_lncRNA	co_location	ENSRNOG00000005291	Slc38a1	solute carrier family 38, member 1 [Source:RGD Symbol;Acc:69645]	GO:0003674,GO:0005215,GO:0022892,GO:0008324,GO:0044464,GO:0071702,GO:0006810,GO:0005623,GO:0022857,GO:0051234,GO:0042995,GO:0022891,GO:0044765,GO:0015817,GO:0006865,GO:0015075,GO:0042887,GO:0051179,GO:0006868,GO:0005290,GO:0006867,GO:0015182,GO:0015186,GO:0015804,GO:0022804,GO:0044459,GO:0043005,GO:0015849,GO:0046942,GO:0045118,GO:1901474,GO:0097458,GO:0006812,GO:0015293,GO:0015171,GO:0071705,GO:…	molecular_function,transporter activity,substrate-specific transporter activity,cation transmembrane transporter activity,cell part,organic substance transport,transport,cell,transmembrane transporter activity,establishment of localization,cell projection,substrate-specific transmembrane transporter activity,single-organism transport,histidine transport,amino acid transport,ion transmembrane tran…	rno04724,rno04727	Glutamatergic synapse,GABAergic synapse
LNC_000914	XLOC_043161	-	7:137914399-137922736	0.628725	1.18877	-0.918973	0.00545	0.315301	Novel_lncRNA	co_expression	ENSRNOG00000014664	RGD1559904	similar to mKIAA1429 protein [Source:RGD Symbol;Acc:1559904]	GO:0043170,GO:0044260,GO:0044238,GO:0071704,GO:0043412,GO:0008152,GO:0044237,GO:0005634,GO:0005622,GO:0090304,GO:0016070,GO:0044424,GO:0006139,GO:0046483,GO:0006725,GO:0032991,GO:0034641,GO:1901360,GO:0036396,GO:0016071,GO:0080009,GO:0006807,GO:0005654,GO:0016556,GO:0009987,GO:0044428,GO:0043234,GO:0031981,GO:0044464,GO:0005623,GO:0016607,GO:0008150,GO:0043226,GO:0043229,GO:0043231,GO:0043227,GO:…	macromolecule metabolic process,cellular macromolecule metabolic process,primary metabolic process,organic substance metabolic process,macromolecule modification,metabolic process,cellular metabolic process,nucleus,intracellular,nucleic acid metabolic process,RNA metabolic process,intracellular part,nucleobase-containing compound metabolic process,heterocycle metabolic process,cellular aromatic c…	--	--
ENSRNOT00000086889	ENSRNOG00000055850	AABR07015522.1	14:61650936-61668509	3.40468	4.03	-0.243261	0.012	0.478566	Annotated_lncRNA	co_location	ENSRNOG00000056900	AABR07015525.1	--	--	--	--	--
LNC_000913	XLOC_043118	-	7:130188568-130227111	2.38489	2.91972	-0.291907	0.01735	0.556488	Novel_lncRNA	co_location	ENSRNOG00000031233	Mapk12	mitogen-activated protein kinase 12 [Source:RGD Symbol;Acc:70975]	GO:0005515,GO:0044424,GO:0005622,GO:0010467,GO:0006725,GO:0006139,GO:0090304,GO:0046483,GO:1901360,GO:0043229,GO:0005488,GO:0034641,GO:0043226,GO:0005634,GO:0016070,GO:0044428,GO:0006807,GO:0044446,GO:0034645,GO:0044260,GO:0043170,GO:0009059,GO:0043227,GO:0043231,GO:0044422,GO:0071704,GO:0060255,GO:0003674,GO:0006351,GO:0032774,GO:1901576,GO:0044237,GO:0044249,GO:0019219,GO:0009058,GO:0051171,GO:…	protein binding,intracellular part,intracellular,gene expression,cellular aromatic compound metabolic process,nucleobase-containing compound metabolic process,nucleic acid metabolic process,heterocycle metabolic process,organic cyclic compound metabolic process,intracellular organelle,binding,cellular nitrogen compound metabolic process,organelle,nucleus,RNA metabolic process,nuclear part,nitroge…	rno05132,rno05133,rno04611,rno04380,rno05140,rno04370,rno04015,rno04914,rno04728,rno04668,rno05014,rno04114,rno04912,rno04664,rno04670,rno04620,rno05169,rno04917,rno04010,rno05152,rno04723,rno04660,rno04068,rno04621,rno04750,rno04622,rno05205,rno05164,rno04261,rno04722,rno05160,rno05142,rno04550,rno05145	Salmonella infection,Pertussis,Platelet activation,Osteoclast differentiation,Leishmaniasis,VEGF signaling pathway,Rap1 signaling pathway,Progesterone-mediated oocyte maturation,Dopaminergic synapse,TNF signaling pathway,Amyotrophic lateral sclerosis (ALS),Oocyte meiosis,GnRH signaling pathway,Fc epsilon RI signaling pathway,Leukocyte transendothelial migration,Toll-like receptor signaling pathwa…
LNC_000913	XLOC_043118	-	7:130188568-130227111	2.38489	2.91972	-0.291907	0.01735	0.556488	Novel_lncRNA	co_location	ENSRNOG00000006984	Mapk11	mitogen-activated protein kinase 11 [Source:RGD Symbol;Acc:1309340]	GO:0005515,GO:0005622,GO:0010467,GO:0005488,GO:0044260,GO:0043170,GO:0071704,GO:0060255,GO:0003674,GO:0044237,GO:0004707,GO:0044238,GO:0010468,GO:0036094,GO:0032559,GO:0008152,GO:0097159,GO:0030554,GO:0019222,GO:0032555,GO:0044464,GO:0071702,GO:0006810,GO:0032550,GO:0005623,GO:1901363,GO:0017076,GO:0001883,GO:0032549,GO:0001882,GO:0032553,GO:0005524,GO:0051234,GO:0035639,GO:0048589,GO:0044765,GO:…	protein binding,intracellular,gene expression,binding,cellular macromolecule metabolic process,macromolecule metabolic process,organic substance metabolic process,regulation of macromolecule metabolic process,molecular_function,cellular metabolic process,MAP kinase activity,primary metabolic process,regulation of gene expression,small molecule binding,adenyl ribonucleotide binding,metabolic proce…	rno05132,rno05133,rno04611,rno04380,rno05140,rno04370,rno04015,rno04914,rno04728,rno04668,rno05014,rno04912,rno04664,rno04670,rno04620,rno05169,rno04917,rno04010,rno05152,rno04723,rno04660,rno04068,rno04621,rno04750,rno04622,rno05205,rno05164,rno04261,rno04722,rno05160,rno05142,rno04550,rno05145	Salmonella infection,Pertussis,Platelet activation,Osteoclast differentiation,Leishmaniasis,VEGF signaling pathway,Rap1 signaling pathway,Progesterone-mediated oocyte maturation,Dopaminergic synapse,TNF signaling pathway,Amyotrophic lateral sclerosis (ALS),GnRH signaling pathway,Fc epsilon RI signaling pathway,Leukocyte transendothelial migration,Toll-like receptor signaling pathway,Epstein-Barr …
LNC_000913	XLOC_043118	-	7:130188568-130227111	2.38489	2.91972	-0.291907	0.01735	0.556488	Novel_lncRNA	co_location	ENSRNOG00000008694	Miox	myo-inositol oxygenase [Source:RGD Symbol;Acc:628739]	GO:0044424,GO:0005622,GO:0005488,GO:0043226,GO:0043227,GO:0071704,GO:0003674,GO:0044237,GO:0005737,GO:0044238,GO:0019310,GO:0050113,GO:0008152,GO:0044464,GO:0005623,GO:0046174,GO:0043167,GO:0070062,GO:0043230,GO:0065010,GO:0044275,GO:0006020,GO:0055114,GO:0044710,GO:0016651,GO:0046164,GO:0044262,GO:0019751,GO:0016616,GO:0004033,GO:1901616,GO:0044281,GO:0044724,GO:0016052,GO:0003824,GO:0031988,GO:…	intracellular part,intracellular,binding,organelle,membrane-bounded organelle,organic substance metabolic process,molecular_function,cellular metabolic process,cytoplasm,primary metabolic process,inositol catabolic process,inositol oxygenase activity,metabolic process,cell part,cell,polyol catabolic process,ion binding,extracellular vesicular exosome,extracellular organelle,extracellular membrane…	rno00562,rno00053	Inositol phosphate metabolism,Ascorbate and aldarate metabolism
LNC_000913	XLOC_043118	-	7:130188568-130227111	2.38489	2.91972	-0.291907	0.01735	0.556488	Novel_lncRNA	co_location	ENSRNOG00000029866	Dennd6b	DENN domain containing 6B [Source:RGD Symbol;Acc:1308012]	GO:0005622,GO:0044424,GO:0043229,GO:0043231,GO:0044237,GO:0043226,GO:0043227,GO:0034641,GO:0006807,GO:0005737,GO:0006139,GO:0006725,GO:1901360,GO:0046483,GO:0044238,GO:0008152,GO:0071704,GO:0044444,GO:0006793,GO:0006796,GO:0051171,GO:0031323,GO:0019219,GO:0044710,GO:0044464,GO:0044281,GO:0005623,GO:0019222,GO:0080090,GO:1901564,GO:0051174,GO:0019220,GO:1901575,GO:0019637,GO:0009056,GO:0003674,GO:…	intracellular,intracellular part,intracellular organelle,intracellular membrane-bounded organelle,cellular metabolic process,organelle,membrane-bounded organelle,cellular nitrogen compound metabolic process,nitrogen compound metabolic process,cytoplasm,nucleobase-containing compound metabolic process,cellular aromatic compound metabolic process,organic cyclic compound metabolic process,heterocycl…	--	--
LNC_000913	XLOC_043118	-	7:130188568-130227111	2.38489	2.91972	-0.291907	0.01735	0.556488	Novel_lncRNA	co_location	ENSRNOG00000031915	Hdac10	histone deacetylase 10 [Source:RGD Symbol;Acc:1305874]	GO:0005515,GO:0044424,GO:0005622,GO:0010467,GO:0006725,GO:0006139,GO:0090304,GO:0046483,GO:1901360,GO:0043229,GO:0005488,GO:0032991,GO:0034641,GO:0043226,GO:0005634,GO:0016070,GO:0044428,GO:0006807,GO:0044446,GO:0034645,GO:0044260,GO:0043170,GO:0009059,GO:0043227,GO:0043231,GO:0044422,GO:0071704,GO:0060255,GO:0003674,GO:0043234,GO:0006351,GO:0032774,GO:1901576,GO:0044237,GO:0044249,GO:0019219,GO:…	protein binding,intracellular part,intracellular,gene expression,cellular aromatic compound metabolic process,nucleobase-containing compound metabolic process,nucleic acid metabolic process,heterocycle metabolic process,organic cyclic compound metabolic process,intracellular organelle,binding,macromolecular complex,cellular nitrogen compound metabolic process,organelle,nucleus,RNA metabolic proce…	rno05034,rno05203	Alcoholism,Viral carcinogenesis
LNC_000913	XLOC_043118	-	7:130188568-130227111	2.38489	2.91972	-0.291907	0.01735	0.556488	Novel_lncRNA	co_location	ENSRNOG00000029830	Adm2	adrenomedullin 2 [Source:RGD Symbol;Acc:1302971]	GO:0044237,GO:0044260,GO:0010467,GO:0044238,GO:0043170,GO:0005488,GO:0008152,GO:0071704,GO:0007275,GO:0006793,GO:0032502,GO:0006796,GO:2000026,GO:0016310,GO:0050793,GO:0048731,GO:0051094,GO:0048856,GO:0048518,GO:0009893,GO:0051239,GO:0060255,GO:0006468,GO:0010468,GO:0044767,GO:0010628,GO:0009653,GO:0010604,GO:0019222,GO:0072358,GO:0072359,GO:0005515,GO:0044267,GO:0043412,GO:0006464,GO:0036211,GO:…	cellular metabolic process,cellular macromolecule metabolic process,gene expression,primary metabolic process,macromolecule metabolic process,binding,metabolic process,organic substance metabolic process,multicellular organismal development,phosphorus metabolic process,developmental process,phosphate-containing compound metabolic process,regulation of multicellular organismal development,phosphor…	--	--
LNC_000913	XLOC_043118	-	7:130188568-130227111	2.38489	2.91972	-0.291907	0.01735	0.556488	Novel_lncRNA	co_location	ENSRNOG00000026425	Ppp6r2	protein phosphatase 6, regulatory subunit 2 [Source:RGD Symbol;Acc:1563990]	GO:0005515,GO:0044424,GO:0005622,GO:0043229,GO:0005488,GO:0043226,GO:0043227,GO:0043231,GO:0003674,GO:0005737,GO:0044464,GO:0005623,GO:0005575	protein binding,intracellular part,intracellular,intracellular organelle,binding,organelle,membrane-bounded organelle,intracellular membrane-bounded organelle,molecular_function,cytoplasm,cell part,cell,cellular_component	--	--
LNC_000913	XLOC_043118	-	7:130188568-130227111	2.38489	2.91972	-0.291907	0.01735	0.556488	Novel_lncRNA	co_location	ENSRNOG00000030633	Lmf2	lipase maturation factor 2 [Source:RGD Symbol;Acc:1306274]	GO:0005515,GO:0044424,GO:0005622,GO:0043229,GO:0005488,GO:0043226,GO:0044446,GO:0043227,GO:0043231,GO:0044422,GO:0003674,GO:0005737,GO:0044444,GO:0044464,GO:0005623,GO:0012505,GO:0031090,GO:0005783,GO:0005575,GO:0005789,GO:0042175,GO:0044432,GO:0016020,GO:0044425,GO:0016021,GO:0031224	protein binding,intracellular part,intracellular,intracellular organelle,binding,organelle,intracellular organelle part,membrane-bounded organelle,intracellular membrane-bounded organelle,organelle part,molecular_function,cytoplasm,cytoplasmic part,cell part,cell,endomembrane system,organelle membrane,endoplasmic reticulum,cellular_component,endoplasmic reticulum membrane,nuclear outer membrane-e…	--	--
LNC_000913	XLOC_043118	-	7:130188568-130227111	2.38489	2.91972	-0.291907	0.01735	0.556488	Novel_lncRNA	co_location	ENSRNOG00000006028	Tubgcp6	tubulin, gamma complex associated protein 6 [Source:RGD Symbol;Acc:1307743]	GO:0005515,GO:0044424,GO:0005622,GO:0043228,GO:0043232,GO:0043229,GO:0005488,GO:0032991,GO:0043226,GO:0044446,GO:0043227,GO:0044422,GO:0003674,GO:0043234,GO:0006461,GO:0070271,GO:0015630,GO:0007020,GO:0005737,GO:0065003,GO:0005200,GO:0008092,GO:0005856,GO:0071822,GO:0044444,GO:0043015,GO:0005815,GO:0044085,GO:0044464,GO:0005623,GO:0044430,GO:0000930,GO:0043933,GO:0022607,GO:0000931,GO:0008274,GO:…	protein binding,intracellular part,intracellular,non-membrane-bounded organelle,intracellular non-membrane-bounded organelle,intracellular organelle,binding,macromolecular complex,organelle,intracellular organelle part,membrane-bounded organelle,organelle part,molecular_function,protein complex,protein complex assembly,protein complex biogenesis,microtubule cytoskeleton,microtubule nucleation,cyt…	--	--
LNC_000913	XLOC_043118	-	7:130188568-130227111	2.38489	2.91972	-0.291907	0.01735	0.556488	Novel_lncRNA	co_location	ENSRNOG00000007133	Plxnb2	plexin B2 [Source:RGD Symbol;Acc:1305495]	GO:0005515,GO:0006725,GO:0006139,GO:0046483,GO:1901360,GO:0005488,GO:0032991,GO:0034641,GO:0043226,GO:0006807,GO:0044260,GO:0043170,GO:0043227,GO:0071704,GO:0060255,GO:0003674,GO:0043234,GO:0044237,GO:0019219,GO:0051171,GO:0080090,GO:0044238,GO:0031323,GO:0008152,GO:0019222,GO:0030154,GO:0051128,GO:0044464,GO:0005623,GO:0048869,GO:0051130,GO:0007162,GO:0051179,GO:0022604,GO:0043235,GO:0034655,GO:…	protein binding,cellular aromatic compound metabolic process,nucleobase-containing compound metabolic process,heterocycle metabolic process,organic cyclic compound metabolic process,binding,macromolecular complex,cellular nitrogen compound metabolic process,organelle,nitrogen compound metabolic process,cellular macromolecule metabolic process,macromolecule metabolic process,membrane-bounded organ…	rno04360	Axon guidance
LNC_000913	XLOC_043118	-	7:130188568-130227111	2.38489	2.91972	-0.291907	0.01735	0.556488	Novel_lncRNA	co_location	ENSRNOG00000008392	Sbf1	SET binding factor 1 [Source:RGD Symbol;Acc:1307090]	GO:0006725,GO:0006139,GO:0046483,GO:1901360,GO:0034641,GO:0006807,GO:0071704,GO:0003674,GO:0044237,GO:0019219,GO:0051171,GO:0080090,GO:0044238,GO:0031323,GO:0008152,GO:0019222,GO:0034655,GO:0044270,GO:0009154,GO:0009261,GO:0046700,GO:0043547,GO:1901069,GO:0046434,GO:0006195,GO:0009141,GO:0005085,GO:0009205,GO:0006152,GO:0046130,GO:0072523,GO:0046128,GO:0009199,GO:0048609,GO:0009144,GO:0042278,GO:…	cellular aromatic compound metabolic process,nucleobase-containing compound metabolic process,heterocycle metabolic process,organic cyclic compound metabolic process,cellular nitrogen compound metabolic process,nitrogen compound metabolic process,organic substance metabolic process,molecular_function,cellular metabolic process,regulation of nucleobase-containing compound metabolic process,regulat…	--	--
LNC_000913	XLOC_043118	-	7:130188568-130227111	2.38489	2.91972	-0.291907	0.01735	0.556488	Novel_lncRNA	co_location	ENSRNOG00000009598	Ncaph2	non-SMC condensin II complex, subunit H2 [Source:RGD Symbol;Acc:1565937]	GO:0005515,GO:0044424,GO:0005622,GO:0006725,GO:0006139,GO:0090304,GO:0046483,GO:1901360,GO:0043229,GO:0005488,GO:0034641,GO:0043226,GO:0005634,GO:0006807,GO:0044260,GO:0043170,GO:0043227,GO:0043231,GO:0071704,GO:0003674,GO:0044237,GO:0044238,GO:0008152,GO:0044464,GO:0005623,GO:0006996,GO:0030261,GO:0006259,GO:0071840,GO:0051276,GO:0016043,GO:0006323,GO:0044763,GO:0008150,GO:0009987,GO:0044699,GO:…	protein binding,intracellular part,intracellular,cellular aromatic compound metabolic process,nucleobase-containing compound metabolic process,nucleic acid metabolic process,heterocycle metabolic process,organic cyclic compound metabolic process,intracellular organelle,binding,cellular nitrogen compound metabolic process,organelle,nucleus,nitrogen compound metabolic process,cellular macromolecule…	--	--
LNC_000949	XLOC_045175	-	8:22629450-22640191	1.73099	2.30097	-0.410642	0.0017	0.162188	Novel_lncRNA	co_location	ENSRNOG00000009255	RGD1309188	similar to hypothetical protein BC011833 [Source:RGD Symbol;Acc:1309188]	--	--	--	--
LNC_000949	XLOC_045175	-	8:22629450-22640191	1.73099	2.30097	-0.410642	0.0017	0.162188	Novel_lncRNA	co_location	ENSRNOG00000009271	Smarca4	SWI/SNF related, matrix associated, actin dependent regulator of chromatin, subfamily a, member 4 [Source:RGD Symbol;Acc:621728]	GO:0005515,GO:0044424,GO:0005622,GO:0010467,GO:0006725,GO:0006139,GO:0090304,GO:0046483,GO:0043228,GO:0043232,GO:1901360,GO:0043229,GO:0005488,GO:0032991,GO:0034641,GO:0043226,GO:0005634,GO:0016070,GO:0044428,GO:0006807,GO:0044446,GO:0034645,GO:0044260,GO:0043170,GO:0009059,GO:0043227,GO:0043231,GO:0044422,GO:0071704,GO:0060255,GO:0003674,GO:0043234,GO:0006351,GO:0032774,GO:1901576,GO:0044427,GO:…	protein binding,intracellular part,intracellular,gene expression,cellular aromatic compound metabolic process,nucleobase-containing compound metabolic process,nucleic acid metabolic process,heterocycle metabolic process,non-membrane-bounded organelle,intracellular non-membrane-bounded organelle,organic cyclic compound metabolic process,intracellular organelle,binding,macromolecular complex,cellul…	--	--
LNC_000949	XLOC_045175	-	8:22629450-22640191	1.73099	2.30097	-0.410642	0.0017	0.162188	Novel_lncRNA	co_location	ENSRNOG00000008037	Tmed1	transmembrane p24 trafficking protein 1 [Source:RGD Symbol;Acc:1311679]	GO:0005515,GO:0044424,GO:0005622,GO:0043229,GO:0005488,GO:0043226,GO:0044446,GO:0043227,GO:0043231,GO:0044422,GO:0003674,GO:0005737,GO:0044444,GO:0044464,GO:0071702,GO:0006810,GO:0005623,GO:0051234,GO:0051179,GO:0045184,GO:0015031,GO:0033036,GO:0012505,GO:0008104,GO:0033116,GO:0031090,GO:0008150,GO:0005783,GO:0005575,GO:0005794,GO:0005789,GO:0042175,GO:0044432,GO:0005793,GO:0016020,GO:0071944,GO:…	protein binding,intracellular part,intracellular,intracellular organelle,binding,organelle,intracellular organelle part,membrane-bounded organelle,intracellular membrane-bounded organelle,organelle part,molecular_function,cytoplasm,cytoplasmic part,cell part,organic substance transport,transport,cell,establishment of localization,localization,establishment of protein localization,protein transpor…	--	--
LNC_000949	XLOC_045175	-	8:22629450-22640191	1.73099	2.30097	-0.410642	0.0017	0.162188	Novel_lncRNA	co_location	ENSRNOG00000033256	LOC691141	hypothetical protein LOC691141 [Source:RGD Symbol;Acc:1587445]	GO:0005575,GO:0016020,GO:0044425,GO:0016021,GO:0031224	cellular_component,membrane,membrane part,integral to membrane,intrinsic to membrane	--	--
LNC_000949	XLOC_045175	-	8:22629450-22640191	1.73099	2.30097	-0.410642	0.0017	0.162188	Novel_lncRNA	co_location	ENSRNOG00000031129	Carm1	coactivator-associated arginine methyltransferase 1 [Source:RGD Symbol;Acc:1305879]	GO:0005515,GO:0044424,GO:0005622,GO:0010467,GO:0006725,GO:0006139,GO:0090304,GO:0046483,GO:1901360,GO:0043229,GO:0005488,GO:0046983,GO:0034641,GO:0043226,GO:0005634,GO:0016070,GO:0044428,GO:0006807,GO:0044446,GO:0034645,GO:0044260,GO:0043170,GO:0009059,GO:0043227,GO:0043231,GO:0014070,GO:0044422,GO:1901700,GO:0009719,GO:0071704,GO:0060255,GO:0003674,GO:0010033,GO:0006351,GO:0032774,GO:1901576,GO:…	protein binding,intracellular part,intracellular,gene expression,cellular aromatic compound metabolic process,nucleobase-containing compound metabolic process,nucleic acid metabolic process,heterocycle metabolic process,organic cyclic compound metabolic process,intracellular organelle,binding,protein dimerization activity,cellular nitrogen compound metabolic process,organelle,nucleus,RNA metaboli…	--	--
LNC_000949	XLOC_045175	-	8:22629450-22640191	1.73099	2.30097	-0.410642	0.0017	0.162188	Novel_lncRNA	co_location	ENSRNOG00000007649	Dnm2	dynamin 2 [Source:RGD Symbol;Acc:2513]	GO:0005515,GO:0044424,GO:0005622,GO:0043228,GO:0043232,GO:0043229,GO:0005488,GO:0032991,GO:0034641,GO:0043226,GO:0005634,GO:0010035,GO:0006807,GO:0044446,GO:0044260,GO:0043170,GO:0043227,GO:0043231,GO:0014070,GO:0044422,GO:1901700,GO:0009719,GO:0071704,GO:0003674,GO:0010033,GO:0031749,GO:0043234,GO:0006898,GO:0015630,GO:0043279,GO:0005874,GO:0044237,GO:0050998,GO:0044249,GO:0009058,GO:0031623,GO:…	protein binding,intracellular part,intracellular,non-membrane-bounded organelle,intracellular non-membrane-bounded organelle,intracellular organelle,binding,macromolecular complex,cellular nitrogen compound metabolic process,organelle,nucleus,response to inorganic substance,nitrogen compound metabolic process,intracellular organelle part,cellular macromolecule metabolic process,macromolecule meta…	rno04666,rno05100,rno04961,rno04721,rno04144	Fc gamma R-mediated phagocytosis,Bacterial invasion of epithelial cells,Endocrine and other factor-regulated calcium reabsorption,Synaptic vesicle cycle,Endocytosis
LNC_000949	XLOC_045175	-	8:22629450-22640191	1.73099	2.30097	-0.410642	0.0017	0.162188	Novel_lncRNA	co_location	ENSRNOG00000022043	Yipf2	Yip1 domain family, member 2 [Source:RGD Symbol;Acc:1307512]	GO:0005515,GO:0044424,GO:0005622,GO:0043229,GO:0005488,GO:0043226,GO:0043227,GO:0043231,GO:0003674,GO:0005737,GO:0044444,GO:0044464,GO:0005623,GO:0030133,GO:0031988,GO:0031410,GO:0016023,GO:0031982,GO:0005575,GO:0016020,GO:0044425,GO:0016021,GO:0031224	protein binding,intracellular part,intracellular,intracellular organelle,binding,organelle,membrane-bounded organelle,intracellular membrane-bounded organelle,molecular_function,cytoplasm,cytoplasmic part,cell part,cell,transport vesicle,membrane-bounded vesicle,cytoplasmic vesicle,cytoplasmic membrane-bounded vesicle,vesicle,cellular_component,membrane,membrane part,integral to membrane,intrinsi…	--	--
LNC_000947	XLOC_045064	-	8:12380439-12390798	0.339736	0.526571	-0.632216	0.0083	0.396627	Novel_lncRNA	co_location	ENSRNOG00000006792	Cep57	centrosomal protein 57 [Source:RGD Symbol;Acc:1309884]	GO:0005515,GO:0044424,GO:0005622,GO:0043228,GO:0043232,GO:0043229,GO:0005488,GO:0032991,GO:0046983,GO:0043226,GO:0005634,GO:0044428,GO:0044446,GO:0043227,GO:0043231,GO:0044422,GO:0009719,GO:0003674,GO:0010033,GO:0043234,GO:0006461,GO:0070271,GO:0015630,GO:0005874,GO:0031974,GO:0005737,GO:0065003,GO:0031981,GO:0008092,GO:0005856,GO:0070013,GO:0051259,GO:0043233,GO:0071822,GO:0044444,GO:0043015,GO:…	protein binding,intracellular part,intracellular,non-membrane-bounded organelle,intracellular non-membrane-bounded organelle,intracellular organelle,binding,macromolecular complex,protein dimerization activity,organelle,nucleus,nuclear part,intracellular organelle part,membrane-bounded organelle,intracellular membrane-bounded organelle,organelle part,response to endogenous stimulus,molecular_func…	--	--
LNC_000947	XLOC_045064	-	8:12380439-12390798	0.339736	0.526571	-0.632216	0.0083	0.396627	Novel_lncRNA	co_location	ENSRNOG00000005923	Mtmr2	myotubularin related protein 2 [Source:RGD Symbol;Acc:1311865]	GO:0005515,GO:0044424,GO:0005622,GO:0043228,GO:0043232,GO:0043229,GO:0005488,GO:0046983,GO:0043226,GO:0005634,GO:0044446,GO:0044260,GO:0043170,GO:0043227,GO:0043231,GO:0044422,GO:0071704,GO:0060255,GO:0003674,GO:0006461,GO:0070271,GO:0006898,GO:0044237,GO:0031623,GO:0005737,GO:0045202,GO:0044238,GO:0065003,GO:0005856,GO:0051259,GO:0031323,GO:0071822,GO:0008152,GO:0006897,GO:0044444,GO:0051129,GO:…	protein binding,intracellular part,intracellular,non-membrane-bounded organelle,intracellular non-membrane-bounded organelle,intracellular organelle,binding,protein dimerization activity,organelle,nucleus,intracellular organelle part,cellular macromolecule metabolic process,macromolecule metabolic process,membrane-bounded organelle,intracellular membrane-bounded organelle,organelle part,organic s…	--	--
LNC_000947	XLOC_045064	-	8:12380439-12390798	0.339736	0.526571	-0.632216	0.0083	0.396627	Novel_lncRNA	co_location	ENSRNOG00000024863	Fam76b	family with sequence similarity 76, member B [Source:RGD Symbol;Acc:1311077]	GO:0005515,GO:0044424,GO:0005622,GO:0043229,GO:0005488,GO:0043226,GO:0005634,GO:0044428,GO:0044446,GO:0043227,GO:0043231,GO:0044422,GO:0031967,GO:0031975,GO:0003674,GO:0005635,GO:0044464,GO:0005623,GO:0012505,GO:0031965,GO:0031090,GO:0005575,GO:0016020	protein binding,intracellular part,intracellular,intracellular organelle,binding,organelle,nucleus,nuclear part,intracellular organelle part,membrane-bounded organelle,intracellular membrane-bounded organelle,organelle part,organelle envelope,envelope,molecular_function,nuclear envelope,cell part,cell,endomembrane system,nuclear membrane,organelle membrane,cellular_component,membrane	--	--
LNC_000945	XLOC_044850	-	7:139894885-139899659	1.02656	1.9763	-0.944986	0.00195	0.176419	Novel_lncRNA	co_location	ENSRNOG00000031284	Olr1104	olfactory receptor 1104 [Source:RGD Symbol;Acc:1333884]	GO:0003674,GO:0044464,GO:0005623,GO:0042221,GO:0044763,GO:0008150,GO:0009987,GO:0044699,GO:0005575,GO:0050794,GO:0050789,GO:0051716,GO:0065007,GO:0050896,GO:0032501,GO:0044707,GO:0007165,GO:0007154,GO:0016020,GO:0071944,GO:0044700,GO:0023052,GO:0005886,GO:0044425,GO:0007166,GO:0004871,GO:0060089,GO:0003008,GO:0016021,GO:0038023,GO:0031224,GO:0004872,GO:0004888,GO:0050877,GO:0007186,GO:0004930,GO:…	molecular_function,cell part,cell,response to chemical stimulus,single-organism cellular process,biological_process,cellular process,single-organism process,cellular_component,regulation of cellular process,regulation of biological process,cellular response to stimulus,biological regulation,response to stimulus,multicellular organismal process,single-multicellular organism process,signal transduc…	--	--
LNC_000945	XLOC_044850	-	7:139894885-139899659	1.02656	1.9763	-0.944986	0.00195	0.176419	Novel_lncRNA	co_location	ENSRNOG00000032839	Olr1105	olfactory receptor 1105 [Source:RGD Symbol;Acc:1333494]	GO:0003674,GO:0044464,GO:0005623,GO:0042221,GO:0044763,GO:0008150,GO:0009987,GO:0044699,GO:0005575,GO:0050794,GO:0050789,GO:0051716,GO:0065007,GO:0050896,GO:0032501,GO:0044707,GO:0007165,GO:0007154,GO:0016020,GO:0071944,GO:0044700,GO:0023052,GO:0005886,GO:0044425,GO:0007166,GO:0004871,GO:0060089,GO:0003008,GO:0016021,GO:0038023,GO:0031224,GO:0004872,GO:0004888,GO:0050877,GO:0007186,GO:0004930,GO:…	molecular_function,cell part,cell,response to chemical stimulus,single-organism cellular process,biological_process,cellular process,single-organism process,cellular_component,regulation of cellular process,regulation of biological process,cellular response to stimulus,biological regulation,response to stimulus,multicellular organismal process,single-multicellular organism process,signal transduc…	rno04740	Olfactory transduction
LNC_000945	XLOC_044850	-	7:139894885-139899659	1.02656	1.9763	-0.944986	0.00195	0.176419	Novel_lncRNA	co_location	ENSRNOG00000032447	Zfp641	zinc finger protein 641 [Source:RGD Symbol;Acc:1310412]	GO:0044424,GO:0005622,GO:0010467,GO:0006725,GO:0006139,GO:0090304,GO:0046483,GO:1901360,GO:0043229,GO:0005488,GO:0034641,GO:0043226,GO:0005634,GO:0016070,GO:0044428,GO:0006807,GO:0044446,GO:0034645,GO:0044260,GO:0043170,GO:0009059,GO:0043227,GO:0043231,GO:0044422,GO:0071704,GO:0060255,GO:0003674,GO:0006351,GO:0032774,GO:1901576,GO:0044237,GO:0044249,GO:0019219,GO:0009058,GO:0051171,GO:0031974,GO:…	intracellular part,intracellular,gene expression,cellular aromatic compound metabolic process,nucleobase-containing compound metabolic process,nucleic acid metabolic process,heterocycle metabolic process,organic cyclic compound metabolic process,intracellular organelle,binding,cellular nitrogen compound metabolic process,organelle,nucleus,RNA metabolic process,nuclear part,nitrogen compound metab…	--	--
LNC_000945	XLOC_044850	-	7:139894885-139899659	1.02656	1.9763	-0.944986	0.00195	0.176419	Novel_lncRNA	co_location	ENSRNOG00000029545	H1fnt	H1 histone family, member N, testis-specific [Source:RGD Symbol;Acc:1560024]	GO:0044424,GO:0005622,GO:0006725,GO:0006139,GO:0090304,GO:0046483,GO:0043228,GO:0043232,GO:1901360,GO:0043229,GO:0005488,GO:0034641,GO:0043226,GO:0005634,GO:0044428,GO:0006807,GO:0044446,GO:0044260,GO:0043170,GO:0043227,GO:0043231,GO:0044422,GO:0071704,GO:0003674,GO:0044427,GO:0044237,GO:0031974,GO:0044238,GO:0005694,GO:0031981,GO:0044454,GO:0000790,GO:0000785,GO:0003676,GO:0036094,GO:0070013,GO:…	intracellular part,intracellular,cellular aromatic compound metabolic process,nucleobase-containing compound metabolic process,nucleic acid metabolic process,heterocycle metabolic process,non-membrane-bounded organelle,intracellular non-membrane-bounded organelle,organic cyclic compound metabolic process,intracellular organelle,binding,cellular nitrogen compound metabolic process,organelle,nucleu…	--	--
LNC_000945	XLOC_044850	-	7:139894885-139899659	1.02656	1.9763	-0.944986	0.00195	0.176419	Novel_lncRNA	co_location	ENSRNOG00000033022	Olr1106	olfactory receptor 1106 [Source:RGD Symbol;Acc:1333319]	GO:0003674,GO:0044464,GO:0005623,GO:0042221,GO:0044763,GO:0008150,GO:0009987,GO:0044699,GO:0005575,GO:0050794,GO:0050789,GO:0051716,GO:0065007,GO:0050896,GO:0032501,GO:0044707,GO:0007165,GO:0007154,GO:0016020,GO:0071944,GO:0044700,GO:0023052,GO:0005886,GO:0044425,GO:0007166,GO:0004871,GO:0060089,GO:0003008,GO:0016021,GO:0038023,GO:0031224,GO:0004872,GO:0004888,GO:0050877,GO:0007186,GO:0004930,GO:…	molecular_function,cell part,cell,response to chemical stimulus,single-organism cellular process,biological_process,cellular process,single-organism process,cellular_component,regulation of cellular process,regulation of biological process,cellular response to stimulus,biological regulation,response to stimulus,multicellular organismal process,single-multicellular organism process,signal transduc…	rno04740	Olfactory transduction
LNC_000945	XLOC_044850	-	7:139894885-139899659	1.02656	1.9763	-0.944986	0.00195	0.176419	Novel_lncRNA	co_location	ENSRNOG00000059936	Olr1102	olfactory receptor 1102 [Source:RGD Symbol;Acc:1332673]	GO:0003674,GO:0044464,GO:0005623,GO:0042221,GO:0044763,GO:0008150,GO:0009987,GO:0044699,GO:0005575,GO:0050794,GO:0050789,GO:0051716,GO:0065007,GO:0050896,GO:0032501,GO:0044707,GO:0007165,GO:0007154,GO:0016020,GO:0071944,GO:0044700,GO:0023052,GO:0005886,GO:0044425,GO:0007166,GO:0004871,GO:0060089,GO:0003008,GO:0016021,GO:0038023,GO:0031224,GO:0004872,GO:0004888,GO:0050877,GO:0007186,GO:0004930,GO:…	molecular_function,cell part,cell,response to chemical stimulus,single-organism cellular process,biological_process,cellular process,single-organism process,cellular_component,regulation of cellular process,regulation of biological process,cellular response to stimulus,biological regulation,response to stimulus,multicellular organismal process,single-multicellular organism process,signal transduc…	rno04740	Olfactory transduction
LNC_000945	XLOC_044850	-	7:139894885-139899659	1.02656	1.9763	-0.944986	0.00195	0.176419	Novel_lncRNA	co_location	ENSRNOG00000010749	Olr1877	olfactory receptor 1877 [Source:RGD Symbol;Acc:1560560]	GO:0003674,GO:0044464,GO:0005623,GO:0042221,GO:0044763,GO:0008150,GO:0009987,GO:0044699,GO:0005575,GO:0050794,GO:0050789,GO:0051716,GO:0065007,GO:0050896,GO:0032501,GO:0044707,GO:0007165,GO:0007154,GO:0016020,GO:0071944,GO:0044700,GO:0023052,GO:0005886,GO:0044425,GO:0007166,GO:0004871,GO:0060089,GO:0003008,GO:0016021,GO:0038023,GO:0031224,GO:0004872,GO:0004888,GO:0050877,GO:0007186,GO:0004930,GO:…	molecular_function,cell part,cell,response to chemical stimulus,single-organism cellular process,biological_process,cellular process,single-organism process,cellular_component,regulation of cellular process,regulation of biological process,cellular response to stimulus,biological regulation,response to stimulus,multicellular organismal process,single-multicellular organism process,signal transduc…	rno04740	Olfactory transduction
LNC_000943	XLOC_044671	-	7:123089177-123094673	0.707804	1.00833	-0.51054	0.0027	0.214566	Novel_lncRNA	co_location	ENSRNOG00000024128	Aco2	aconitase 2 [Source:RGD Symbol;Acc:621360]	GO:0005515,GO:0044424,GO:0005622,GO:0043229,GO:0005488,GO:0043226,GO:0005634,GO:0043227,GO:0043231,GO:0071704,GO:0003674,GO:0044237,GO:0005737,GO:0044238,GO:0008152,GO:0044444,GO:0044464,GO:0005623,GO:0005739,GO:0051538,GO:0003994,GO:0043209,GO:0015980,GO:0006102,GO:0006101,GO:0016835,GO:0006091,GO:0043167,GO:0051539,GO:0055114,GO:0044710,GO:0072350,GO:0019752,GO:0016829,GO:0045333,GO:0044281,GO:…	protein binding,intracellular part,intracellular,intracellular organelle,binding,organelle,nucleus,membrane-bounded organelle,intracellular membrane-bounded organelle,organic substance metabolic process,molecular_function,cellular metabolic process,cytoplasm,primary metabolic process,metabolic process,cytoplasmic part,cell part,cell,mitochondrion,3 iron, 4 sulfur cluster binding,aconitate hydrata…	rno01210,rno01230,rno01200,rno00630,rno00020,rno01100	2-Oxocarboxylic acid metabolism,Biosynthesis of amino acids,Carbon metabolism,Glyoxylate and dicarboxylate metabolism,Citrate cycle (TCA cycle),Metabolic pathways
LNC_000943	XLOC_044671	-	7:123089177-123094673	0.707804	1.00833	-0.51054	0.0027	0.214566	Novel_lncRNA	co_location	ENSRNOG00000005332	Csdc2	cold shock domain containing C2 [Source:RGD Symbol;Acc:628780]	GO:0005515,GO:0044424,GO:0005622,GO:0010467,GO:0006725,GO:0006139,GO:0090304,GO:0046483,GO:1901360,GO:0043229,GO:0005488,GO:0034641,GO:0043226,GO:0005634,GO:0016070,GO:0006807,GO:0034645,GO:0044260,GO:0043170,GO:0009059,GO:0043227,GO:0043231,GO:0071704,GO:0060255,GO:0003674,GO:0006351,GO:0032774,GO:1901576,GO:0044237,GO:0044249,GO:0019219,GO:0009058,GO:0051171,GO:0005737,GO:0080090,GO:0044238,GO:…	protein binding,intracellular part,intracellular,gene expression,cellular aromatic compound metabolic process,nucleobase-containing compound metabolic process,nucleic acid metabolic process,heterocycle metabolic process,organic cyclic compound metabolic process,intracellular organelle,binding,cellular nitrogen compound metabolic process,organelle,nucleus,RNA metabolic process,nitrogen compound me…	--	--
LNC_000943	XLOC_044671	-	7:123089177-123094673	0.707804	1.00833	-0.51054	0.0027	0.214566	Novel_lncRNA	co_location	ENSRNOG00000019383	Tef	TEF, PAR bZIP transcription factor [Source:RGD Symbol;Acc:3841]	GO:0005515,GO:0044424,GO:0005622,GO:0010467,GO:0006725,GO:0006139,GO:0090304,GO:0046483,GO:1901360,GO:0043229,GO:0005488,GO:0046983,GO:0034641,GO:0043226,GO:0005634,GO:0016070,GO:0006807,GO:0034645,GO:0044260,GO:0043170,GO:0009059,GO:0043227,GO:0043231,GO:0046982,GO:0071704,GO:0060255,GO:0003674,GO:0006351,GO:0032774,GO:1901576,GO:0044237,GO:0044249,GO:0019219,GO:0009058,GO:0051171,GO:0080090,GO:…	protein binding,intracellular part,intracellular,gene expression,cellular aromatic compound metabolic process,nucleobase-containing compound metabolic process,nucleic acid metabolic process,heterocycle metabolic process,organic cyclic compound metabolic process,intracellular organelle,binding,protein dimerization activity,cellular nitrogen compound metabolic process,organelle,nucleus,RNA metaboli…	--	--
LNC_000943	XLOC_044671	-	7:123089177-123094673	0.707804	1.00833	-0.51054	0.0027	0.214566	Novel_lncRNA	co_location	ENSRNOG00000004471	Polr3h	polymerase (RNA) III subunit H [Source:RGD Symbol;Acc:1305889]	GO:0044424,GO:0005622,GO:0010467,GO:0006725,GO:0006139,GO:0090304,GO:0046483,GO:0043228,GO:0043232,GO:1901360,GO:0043229,GO:0005488,GO:0032991,GO:0034641,GO:0043226,GO:0005634,GO:0016070,GO:0044428,GO:0006807,GO:0044446,GO:0034645,GO:0044260,GO:0043170,GO:0009059,GO:0043227,GO:0043231,GO:0044422,GO:0071704,GO:0003674,GO:0043234,GO:0006351,GO:0015630,GO:0032774,GO:1901576,GO:0044237,GO:0044249,GO:…	intracellular part,intracellular,gene expression,cellular aromatic compound metabolic process,nucleobase-containing compound metabolic process,nucleic acid metabolic process,heterocycle metabolic process,non-membrane-bounded organelle,intracellular non-membrane-bounded organelle,organic cyclic compound metabolic process,intracellular organelle,binding,macromolecular complex,cellular nitrogen comp…	rno05169,rno00240,rno03020,rno00230,rno04623,rno01100	Epstein-Barr virus infection,Pyrimidine metabolism,RNA polymerase,Purine metabolism,Cytosolic DNA-sensing pathway,Metabolic pathways
LNC_000943	XLOC_044671	-	7:123089177-123094673	0.707804	1.00833	-0.51054	0.0027	0.214566	Novel_lncRNA	co_location	ENSRNOG00000024177	AC096601.1	--	--	--	--	--
LNC_000943	XLOC_044671	-	7:123089177-123094673	0.707804	1.00833	-0.51054	0.0027	0.214566	Novel_lncRNA	co_location	ENSRNOG00000024170	Phf5a	PHD finger protein 5A [Source:RGD Symbol;Acc:621555]	GO:0005515,GO:0044424,GO:0005622,GO:0010467,GO:0006725,GO:0006139,GO:0090304,GO:0046483,GO:1901360,GO:0043229,GO:0005488,GO:0032991,GO:0034641,GO:0043226,GO:0005634,GO:0016070,GO:0044428,GO:0006807,GO:0044446,GO:0034645,GO:0044260,GO:0043170,GO:0009059,GO:0043227,GO:0043231,GO:0044422,GO:0071704,GO:0060255,GO:0003674,GO:0006351,GO:0032774,GO:1901576,GO:0044237,GO:0044249,GO:0019219,GO:0009058,GO:…	protein binding,intracellular part,intracellular,gene expression,cellular aromatic compound metabolic process,nucleobase-containing compound metabolic process,nucleic acid metabolic process,heterocycle metabolic process,organic cyclic compound metabolic process,intracellular organelle,binding,macromolecular complex,cellular nitrogen compound metabolic process,organelle,nucleus,RNA metabolic proce…	rno03040	Spliceosome
LNC_000943	XLOC_044671	-	7:123089177-123094673	0.707804	1.00833	-0.51054	0.0027	0.214566	Novel_lncRNA	co_location	ENSRNOG00000055925	Zc3h7b	zinc finger CCCH-type containing 7B [Source:RGD Symbol;Acc:1307064]	GO:0005515,GO:0005488,GO:0003674,GO:0043167,GO:0043169,GO:0046872	protein binding,binding,molecular_function,ion binding,cation binding,metal ion binding	--	--
LNC_000943	XLOC_044671	-	7:123089177-123094673	0.707804	1.00833	-0.51054	0.0027	0.214566	Novel_lncRNA	co_location	ENSRNOG00000050500	Tob2	transducer of ERBB2, 2 [Source:RGD Symbol;Acc:1359722]	GO:0010467,GO:0060255,GO:0010468,GO:0019222,GO:0043170,GO:0008152,GO:0071704,GO:0005488,GO:0005515,GO:0048523,GO:0048519,GO:0032502,GO:0048518,GO:0007275,GO:0001503,GO:0008134,GO:0048856,GO:0048731,GO:0051239,GO:0044767,GO:0042127,GO:0009987,GO:0030154,GO:0048869,GO:0048513,GO:0008283,GO:0050793,GO:2000026,GO:0030316,GO:0003674,GO:0008285,GO:0030278,GO:0045595,GO:0002573,GO:0045670,GO:0050794,GO:…	gene expression,regulation of macromolecule metabolic process,regulation of gene expression,regulation of metabolic process,macromolecule metabolic process,metabolic process,organic substance metabolic process,binding,protein binding,negative regulation of cellular process,negative regulation of biological process,developmental process,positive regulation of biological process,multicellular organ…	rno03018	RNA degradation
LNC_000943	XLOC_044671	-	7:123089177-123094673	0.707804	1.00833	-0.51054	0.0027	0.214566	Novel_lncRNA	co_location	ENSRNOG00000005358	Pmm1	phosphomannomutase 1 [Source:RGD Symbol;Acc:1310897]	GO:0005622,GO:0044424,GO:0005488,GO:0044237,GO:1901362,GO:0019438,GO:0034654,GO:0018130,GO:0044271,GO:0009058,GO:0044249,GO:1901576,GO:1901360,GO:0005515,GO:0046483,GO:0006725,GO:0006139,GO:0034641,GO:0006807,GO:0008152,GO:0071704,GO:0044238,GO:0006796,GO:0044464,GO:0006793,GO:0005623,GO:0005737,GO:0019318,GO:0019673,GO:0005996,GO:0004615,GO:0003674,GO:0043025,GO:0097458,GO:0090407,GO:0044297,GO:…	intracellular,intracellular part,binding,cellular metabolic process,organic cyclic compound biosynthetic process,aromatic compound biosynthetic process,nucleobase-containing compound biosynthetic process,heterocycle biosynthetic process,cellular nitrogen compound biosynthetic process,biosynthetic process,cellular biosynthetic process,organic substance biosynthetic process,organic cyclic compound …	rno00051,rno00520,rno01100	Fructose and mannose metabolism,Amino sugar and nucleotide sugar metabolism,Metabolic pathways
LNC_000940	XLOC_044628	-	7:120981592-120983388	0.490905	0.266519	0.881207	0.0197	0.584507	Novel_lncRNA	co_location	ENSRNOG00000014634	Gtpbp1	GTP binding protein 1 [Source:RGD Symbol;Acc:1306758]	GO:0044424,GO:0005622,GO:0010467,GO:0006725,GO:0006139,GO:0090304,GO:0046483,GO:1901360,GO:0005488,GO:0032991,GO:0034641,GO:0016070,GO:0006807,GO:0034645,GO:0044260,GO:0043170,GO:0009059,GO:0006412,GO:0071704,GO:0060255,GO:0003674,GO:0043234,GO:1901576,GO:0044237,GO:0044249,GO:0019219,GO:0009058,GO:0051171,GO:0016462,GO:0005737,GO:0016818,GO:0016817,GO:0080090,GO:0044238,GO:0016071,GO:0017111,GO:…	intracellular part,intracellular,gene expression,cellular aromatic compound metabolic process,nucleobase-containing compound metabolic process,nucleic acid metabolic process,heterocycle metabolic process,organic cyclic compound metabolic process,binding,macromolecular complex,cellular nitrogen compound metabolic process,RNA metabolic process,nitrogen compound metabolic process,cellular macromolec…	--	--
LNC_000940	XLOC_044628	-	7:120981592-120983388	0.490905	0.266519	0.881207	0.0197	0.584507	Novel_lncRNA	co_location	ENSRNOG00000015177	Sun2	Sad1 and UNC84 domain containing 2 [Source:RGD Symbol;Acc:1563141]	GO:0005488,GO:0030335,GO:2000147,GO:0051272,GO:0005634,GO:0040017,GO:0048518,GO:0005515,GO:0009987,GO:0048522,GO:0043231,GO:0044763,GO:0030334,GO:0040011,GO:2000145,GO:0065008,GO:0007097,GO:0031022,GO:0040012,GO:0051270,GO:0016477,GO:0043227,GO:0032879,GO:0040023,GO:0043229,GO:0005622,GO:0043578,GO:0090292,GO:0006998,GO:0048870,GO:0051674,GO:0044699,GO:0051235,GO:0006928,GO:0044424,GO:0051642,GO:…	binding,positive regulation of cell migration,positive regulation of cell motility,positive regulation of cellular component movement,nucleus,positive regulation of locomotion,positive regulation of biological process,protein binding,cellular process,positive regulation of cellular process,intracellular membrane-bounded organelle,single-organism cellular process,regulation of cell migration,locom…	--	--
LNC_000940	XLOC_044628	-	7:120981592-120983388	0.490905	0.266519	0.881207	0.0197	0.584507	Novel_lncRNA	co_location	ENSRNOG00000021795	Fam227a	family with sequence similarity 227, member A [Source:RGD Symbol;Acc:1305939]	--	--	--	--
LNC_000940	XLOC_044628	-	7:120981592-120983388	0.490905	0.266519	0.881207	0.0197	0.584507	Novel_lncRNA	co_location	ENSRNOG00000046955	Cbx6	chromobox 6 [Source:RGD Symbol;Acc:1307314]	GO:0005515,GO:0044424,GO:0005622,GO:0010467,GO:0006725,GO:0006139,GO:0090304,GO:0046483,GO:0043228,GO:0043232,GO:1901360,GO:0043229,GO:0005488,GO:0032991,GO:0034641,GO:0043226,GO:0005634,GO:0016070,GO:0044428,GO:0006807,GO:0044446,GO:0034645,GO:0044260,GO:0043170,GO:0009059,GO:0043227,GO:0043231,GO:0044422,GO:0071704,GO:0060255,GO:0003674,GO:0043234,GO:0006351,GO:0032774,GO:1901576,GO:0044427,GO:…	protein binding,intracellular part,intracellular,gene expression,cellular aromatic compound metabolic process,nucleobase-containing compound metabolic process,nucleic acid metabolic process,heterocycle metabolic process,non-membrane-bounded organelle,intracellular non-membrane-bounded organelle,organic cyclic compound metabolic process,intracellular organelle,binding,macromolecular complex,cellul…	--	--
LNC_000940	XLOC_044628	-	7:120981592-120983388	0.490905	0.266519	0.881207	0.0197	0.584507	Novel_lncRNA	co_location	ENSRNOG00000014058	Tomm22	translocase of outer mitochondrial membrane 22 [Source:RGD Symbol;Acc:1303260]	GO:0005515,GO:0044424,GO:0005622,GO:0043229,GO:0005488,GO:0032991,GO:0043226,GO:0044446,GO:0043227,GO:0043231,GO:0044422,GO:0008565,GO:0030150,GO:0006626,GO:0031967,GO:0031975,GO:0003674,GO:0043234,GO:0065002,GO:0019866,GO:0005215,GO:0044455,GO:0006839,GO:0071806,GO:0072655,GO:0005737,GO:0070585,GO:0005743,GO:0015266,GO:0044743,GO:0022892,GO:0005742,GO:0007005,GO:0055085,GO:0007006,GO:0044444,GO:…	protein binding,intracellular part,intracellular,intracellular organelle,binding,macromolecular complex,organelle,intracellular organelle part,membrane-bounded organelle,intracellular membrane-bounded organelle,organelle part,protein transporter activity,protein import into mitochondrial matrix,protein targeting to mitochondrion,organelle envelope,envelope,molecular_function,protein complex,intra…	--	--
LNC_000940	XLOC_044628	-	7:120981592-120983388	0.490905	0.266519	0.881207	0.0197	0.584507	Novel_lncRNA	co_location	ENSRNOG00000014440	Josd1	Josephin domain containing 1 [Source:RGD Symbol;Acc:1305388]	GO:0005515,GO:0044424,GO:0005622,GO:0005488,GO:0044260,GO:0043170,GO:0071704,GO:0003674,GO:0044237,GO:0005737,GO:0044238,GO:0008152,GO:0008242,GO:0044464,GO:0005623,GO:0016787,GO:0008238,GO:0003824,GO:0019783,GO:0070646,GO:0044267,GO:0008150,GO:0009987,GO:0016579,GO:0004843,GO:0005575,GO:0019538,GO:0043412,GO:0008233,GO:0008234,GO:0006464,GO:0036211,GO:0070011,GO:0070647,GO:0016020,GO:0071944,GO:…	protein binding,intracellular part,intracellular,binding,cellular macromolecule metabolic process,macromolecule metabolic process,organic substance metabolic process,molecular_function,cellular metabolic process,cytoplasm,primary metabolic process,metabolic process,omega peptidase activity,cell part,cell,hydrolase activity,exopeptidase activity,catalytic activity,small conjugating protein-specifi…	--	--
LNC_000940	XLOC_044628	-	7:120981592-120983388	0.490905	0.266519	0.881207	0.0197	0.584507	Novel_lncRNA	co_location	ENSRNOG00000016156	Nptxr	neuronal pentraxin receptor [Source:RGD Symbol;Acc:628898]	--	--	--	--
LNC_000940	XLOC_044628	-	7:120981592-120983388	0.490905	0.266519	0.881207	0.0197	0.584507	Novel_lncRNA	co_location	ENSRNOG00000015583	Dnal4	dynein, axonemal, light chain 4 [Source:RGD Symbol;Acc:1309099]	GO:0005515,GO:0044424,GO:0005622,GO:0043228,GO:0043232,GO:0043229,GO:0005488,GO:0032991,GO:0043226,GO:0044446,GO:0044422,GO:0003674,GO:0043234,GO:0015630,GO:0005856,GO:0044464,GO:0005623,GO:0044430,GO:0030286,GO:0007017,GO:0005875,GO:0044763,GO:0008150,GO:0009987,GO:0044699,GO:0005575	protein binding,intracellular part,intracellular,non-membrane-bounded organelle,intracellular non-membrane-bounded organelle,intracellular organelle,binding,macromolecular complex,organelle,intracellular organelle part,organelle part,molecular_function,protein complex,microtubule cytoskeleton,cytoskeleton,cell part,cell,cytoskeletal part,dynein complex,microtubule-based process,microtubule associ…	rno05016	Huntington's disease
LNC_000940	XLOC_044628	-	7:120981592-120983388	0.490905	0.266519	0.881207	0.0197	0.584507	Novel_lncRNA	co_location	ENSRNOG00000013892	Cby1	chibby homolog 1 (Drosophila) [Source:RGD Symbol;Acc:708481]	GO:0009888,GO:0023051,GO:0048646,GO:0007275,GO:0010646,GO:0048519,GO:0030154,GO:0048583,GO:0023057,GO:0010648,GO:0032502,GO:0009968,GO:0009653,GO:0009966,GO:0048523,GO:0045444,GO:0048731,GO:0072358,GO:0072359,GO:0048585,GO:0048869,GO:0048513,GO:0014706,GO:0060537,GO:0048856,GO:0044767,GO:0016055,GO:0030111,GO:0005622,GO:0061061,GO:0042692,GO:0051146,GO:0030178,GO:0030030,GO:0042995,GO:0022607,GO:…	tissue development,regulation of signaling,anatomical structure formation involved in morphogenesis,multicellular organismal development,regulation of cell communication,negative regulation of biological process,cell differentiation,regulation of response to stimulus,negative regulation of signaling,negative regulation of cell communication,developmental process,negative regulation of signal tran…	--	--
ENSRNOT00000081712	ENSRNOG00000057097	LOC102550543	3:3434139-3440340	0.555332	0.314186	0.82173	0.00765	0.382412	Annotated_lncRNA	co_location	ENSRNOG00000032635	LOC100910370	60S ribosomal protein L8-like [Source:RGD Symbol;Acc:6498932]	GO:0005515,GO:0044424,GO:0005622,GO:0010467,GO:0043228,GO:0043232,GO:0043229,GO:0005488,GO:0032991,GO:0043226,GO:0044446,GO:0034645,GO:0044260,GO:0043170,GO:0009059,GO:0006412,GO:0044422,GO:0009719,GO:0071704,GO:0003674,GO:0010033,GO:1901576,GO:0044237,GO:0044249,GO:0009058,GO:0005737,GO:0044238,GO:1990090,GO:0002181,GO:0008152,GO:0044444,GO:0030529,GO:0044464,GO:0005623,GO:0071495,GO:0070848,GO:…	protein binding,intracellular part,intracellular,gene expression,non-membrane-bounded organelle,intracellular non-membrane-bounded organelle,intracellular organelle,binding,macromolecular complex,organelle,intracellular organelle part,cellular macromolecule biosynthetic process,cellular macromolecule metabolic process,macromolecule metabolic process,macromolecule biosynthetic process,translation,…	rno03010	Ribosome
ENSRNOT00000081712	ENSRNOG00000057097	LOC102550543	3:3434139-3440340	0.555332	0.314186	0.82173	0.00765	0.382412	Annotated_lncRNA	co_location	ENSRNOG00000017883	Camsap1	calmodulin regulated spectrin-associated protein 1 [Source:RGD Symbol;Acc:1565022]	GO:0005515,GO:0044424,GO:0005622,GO:0043228,GO:0043232,GO:0043229,GO:0005488,GO:0032991,GO:0043226,GO:0044446,GO:0044422,GO:0003674,GO:0043234,GO:0015630,GO:0005874,GO:0005737,GO:0008092,GO:0005856,GO:0030154,GO:0051128,GO:0044464,GO:0005623,GO:0044430,GO:0048869,GO:0005516,GO:0022604,GO:0006996,GO:0007275,GO:0032502,GO:0008017,GO:0030507,GO:0015631,GO:0007010,GO:0044767,GO:0071840,GO:0048731,GO:…	protein binding,intracellular part,intracellular,non-membrane-bounded organelle,intracellular non-membrane-bounded organelle,intracellular organelle,binding,macromolecular complex,organelle,intracellular organelle part,organelle part,molecular_function,protein complex,microtubule cytoskeleton,microtubule,cytoplasm,cytoskeletal protein binding,cytoskeleton,cell differentiation,regulation of cellul…	--	--
ENSRNOT00000081712	ENSRNOG00000057097	LOC102550543	3:3434139-3440340	0.555332	0.314186	0.82173	0.00765	0.382412	Annotated_lncRNA	co_location	ENSRNOG00000017283	Kcnt1	potassium sodium-activated channel subfamily T member 1 [Source:RGD Symbol;Acc:621106]	GO:0009987,GO:0003674,GO:0015077,GO:0022890,GO:0008324,GO:0008150,GO:0006812,GO:0046873,GO:0006811,GO:0015075,GO:0015672,GO:0022891,GO:0005267,GO:0044699,GO:0030001,GO:0022857,GO:0005575,GO:0044765,GO:0015079,GO:0044763,GO:0005261,GO:0006813,GO:0022892,GO:0034220,GO:0055085,GO:0015269,GO:0006810,GO:0071804,GO:0071805,GO:0051179,GO:0051234,GO:0005215,GO:0022836,GO:0022839,GO:0005227,GO:0005216,GO:…	cellular process,molecular_function,monovalent inorganic cation transmembrane transporter activity,inorganic cation transmembrane transporter activity,cation transmembrane transporter activity,biological_process,cation transport,metal ion transmembrane transporter activity,ion transport,ion transmembrane transporter activity,monovalent inorganic cation transport,substrate-specific transmembrane t…	--	--
ENSRNOT00000081712	ENSRNOG00000057097	LOC102550543	3:3434139-3440340	0.555332	0.314186	0.82173	0.00765	0.382412	Annotated_lncRNA	co_location	ENSRNOG00000017983	Ubac1	UBA domain containing 1 [Source:RGD Symbol;Acc:1359542]	GO:0005515,GO:0044424,GO:0005622,GO:0043229,GO:0005488,GO:0043226,GO:0044260,GO:0043170,GO:0043227,GO:0043231,GO:0071704,GO:0003674,GO:0044237,GO:0005737,GO:0044238,GO:0008152,GO:0044444,GO:0044464,GO:0005623,GO:0070062,GO:0043230,GO:0065010,GO:0031988,GO:0044267,GO:0008150,GO:0009987,GO:0031982,GO:0005575,GO:0005794,GO:0019538,GO:0044421,GO:0043412,GO:0006464,GO:0036211,GO:0005576,GO:0070647,GO:…	protein binding,intracellular part,intracellular,intracellular organelle,binding,organelle,cellular macromolecule metabolic process,macromolecule metabolic process,membrane-bounded organelle,intracellular membrane-bounded organelle,organic substance metabolic process,molecular_function,cellular metabolic process,cytoplasm,primary metabolic process,metabolic process,cytoplasmic part,cell part,cell…	--	--
ENSRNOT00000081712	ENSRNOG00000057097	LOC102550543	3:3434139-3440340	0.555332	0.314186	0.82173	0.00765	0.382412	Annotated_lncRNA	co_location	ENSRNOG00000018231	Nacc2	NACC family member 2 [Source:RGD Symbol;Acc:1309292]	GO:0005515,GO:0044424,GO:0005622,GO:0010467,GO:0006725,GO:0006139,GO:0090304,GO:0046483,GO:0043228,GO:0043232,GO:1901360,GO:0043229,GO:0005488,GO:0032991,GO:0046983,GO:0034641,GO:0043226,GO:0005634,GO:0016070,GO:0044428,GO:0006807,GO:0044446,GO:0034645,GO:0044260,GO:0043170,GO:0009059,GO:0043227,GO:0043231,GO:0044422,GO:0071704,GO:0060255,GO:0003674,GO:0043234,GO:0006461,GO:0070271,GO:0006351,GO:…	protein binding,intracellular part,intracellular,gene expression,cellular aromatic compound metabolic process,nucleobase-containing compound metabolic process,nucleic acid metabolic process,heterocycle metabolic process,non-membrane-bounded organelle,intracellular non-membrane-bounded organelle,organic cyclic compound metabolic process,intracellular organelle,binding,macromolecular complex,protei…	--	--
LNC_000044	XLOC_002562	-	1:243217135-243219442	0.694755	1.89531	-1.44786	0.00525	0.307668	Novel_lncRNA	co_location	ENSRNOG00000016023	Kank1	KN motif and ankyrin repeat domains 1 [Source:RGD Symbol;Acc:1307714]	GO:0005515,GO:0005488,GO:1901700,GO:0009719,GO:0003674,GO:1900025,GO:0010033,GO:0006461,GO:0070271,GO:0010771,GO:0032272,GO:0031333,GO:0065003,GO:1901701,GO:0032587,GO:1900024,GO:0032271,GO:0031252,GO:0071822,GO:1901698,GO:0010812,GO:2000393,GO:0051129,GO:0030154,GO:0051128,GO:0044085,GO:0044464,GO:0071702,GO:0006810,GO:0005623,GO:0071495,GO:0010243,GO:0016482,GO:0043254,GO:0044087,GO:0032956,GO:…	protein binding,binding,response to oxygen-containing compound,response to endogenous stimulus,molecular_function,negative regulation of substrate adhesion-dependent cell spreading,response to organic substance,protein complex assembly,protein complex biogenesis,negative regulation of cell morphogenesis involved in differentiation,negative regulation of protein polymerization,negative regulation …	--	--
LNC_000044	XLOC_002562	-	1:243217135-243219442	0.694755	1.89531	-1.44786	0.00525	0.307668	Novel_lncRNA	co_location	ENSRNOG00000015894	Dock8	dedicator of cytokinesis 8 [Source:RGD Symbol;Acc:1561588]	GO:0005515,GO:0005622,GO:0005488,GO:0003674,GO:0031252,GO:0061485,GO:0044464,GO:0005623,GO:0051179,GO:0005085,GO:0070229,GO:0008037,GO:0001771,GO:0030695,GO:0007264,GO:0048523,GO:0060589,GO:2000107,GO:0070228,GO:0070233,GO:0050900,GO:0035556,GO:0036336,GO:0008219,GO:0016265,GO:0060548,GO:0044763,GO:0070227,GO:0046649,GO:0008150,GO:0006928,GO:0009987,GO:0012501,GO:0070232,GO:0016477,GO:0040011,GO:…	protein binding,intracellular,binding,molecular_function,cell leading edge,memory T cell proliferation,cell part,cell,localization,guanyl-nucleotide exchange factor activity,negative regulation of lymphocyte apoptotic process,cell recognition,immunological synapse formation,GTPase regulator activity,small GTPase mediated signal transduction,negative regulation of cellular process,nucleoside-triph…	--	--
ENSRNOT00000086613	ENSRNOG00000061691	AABR07030939.1	10:110125108-110128329	1.15304	1.74098	-0.594453	0.00245	0.201184	Annotated_lncRNA	co_location	ENSRNOG00000047531	Ccdc57	coiled-coil domain containing 57 [Source:MGI Symbol;Acc:MGI:1918526]	GO:0005515,GO:0005488,GO:0003674	protein binding,binding,molecular_function	--	--
ENSRNOT00000086613	ENSRNOG00000061691	AABR07030939.1	10:110125108-110128329	1.15304	1.74098	-0.594453	0.00245	0.201184	Annotated_lncRNA	co_location	ENSRNOG00000036676	Csnk1d	casein kinase 1, delta [Source:RGD Symbol;Acc:71031]	GO:0005515,GO:0044424,GO:0005622,GO:0010467,GO:0043228,GO:0043232,GO:0043229,GO:0005488,GO:0032991,GO:0043226,GO:0005634,GO:0044446,GO:0044260,GO:0043170,GO:0043227,GO:0043231,GO:0044422,GO:0009719,GO:0050321,GO:0071704,GO:0060255,GO:0003674,GO:0010033,GO:0043234,GO:0006461,GO:0070271,GO:0015630,GO:0005874,GO:0044237,GO:0007020,GO:0005737,GO:0080090,GO:0044238,GO:0065003,GO:0005856,GO:0010468,GO:…	protein binding,intracellular part,intracellular,gene expression,non-membrane-bounded organelle,intracellular non-membrane-bounded organelle,intracellular organelle,binding,macromolecular complex,organelle,nucleus,intracellular organelle part,cellular macromolecule metabolic process,macromolecule metabolic process,membrane-bounded organelle,intracellular membrane-bounded organelle,organelle part,…	rno04540,rno04710,rno04340,rno04390	Gap junction,Circadian rhythm,Hedgehog signaling pathway,Hippo signaling pathway
ENSRNOT00000086613	ENSRNOG00000061691	AABR07030939.1	10:110125108-110128329	1.15304	1.74098	-0.594453	0.00245	0.201184	Annotated_lncRNA	co_location	ENSRNOG00000036677	Slc16a3	solute carrier family 16 member 3 [Source:RGD Symbol;Acc:620603]	GO:0005515,GO:0044424,GO:0005622,GO:0043228,GO:0043232,GO:0043229,GO:0005488,GO:0043226,GO:0005634,GO:0044428,GO:0044446,GO:0043227,GO:0043231,GO:0044422,GO:0031967,GO:0031975,GO:0003674,GO:0005215,GO:0005635,GO:0005856,GO:0022892,GO:0055085,GO:0044464,GO:0071702,GO:0006810,GO:0005623,GO:0022857,GO:0051234,GO:0022891,GO:0044765,GO:0015075,GO:0051179,GO:0034220,GO:0022804,GO:0044459,GO:0015849,GO:…	protein binding,intracellular part,intracellular,non-membrane-bounded organelle,intracellular non-membrane-bounded organelle,intracellular organelle,binding,organelle,nucleus,nuclear part,intracellular organelle part,membrane-bounded organelle,intracellular membrane-bounded organelle,organelle part,organelle envelope,envelope,molecular_function,transporter activity,nuclear envelope,cytoskeleton,s…	--	--
LNC_000661	XLOC_030957	-	3:165663279-165668961	0.343246	0.608022	-0.82488	5e-05	0.011183	Novel_lncRNA	co_location	ENSRNOG00000012762	Zfp64	zinc finger protein 64 [Source:RGD Symbol;Acc:1307948]	GO:0005515,GO:0005488,GO:0003674,GO:0003676,GO:0097159,GO:1901363,GO:0043167,GO:0043169,GO:0046872	protein binding,binding,molecular_function,nucleic acid binding,organic cyclic compound binding,heterocyclic compound binding,ion binding,cation binding,metal ion binding	--	--
LNC_000661	XLOC_030957	-	3:165663279-165668961	0.343246	0.608022	-0.82488	5e-05	0.011183	Novel_lncRNA	co_location	ENSRNOG00000042101	Zfp93	zinc finger protein 93 [Source:RGD Symbol;Acc:1309760]	GO:0005488,GO:0003674,GO:0003676,GO:0097159,GO:1901363,GO:0043167,GO:0043169,GO:0046872	binding,molecular_function,nucleic acid binding,organic cyclic compound binding,heterocyclic compound binding,ion binding,cation binding,metal ion binding	--	--
LNC_000661	XLOC_030957	-	3:165663279-165668961	0.343246	0.608022	-0.82488	5e-05	0.011183	Novel_lncRNA	co_expression	ENSRNOG00000003219	Trim16	tripartite motif-containing 16 [Source:RGD Symbol;Acc:1309749]	GO:0005622,GO:0005488,GO:0046872,GO:0043169,GO:0044464,GO:0005623,GO:0043167,GO:0003674,GO:0008150,GO:0008270,GO:0046914,GO:0005575	intracellular,binding,metal ion binding,cation binding,cell part,cell,ion binding,molecular_function,biological_process,zinc ion binding,transition metal ion binding,cellular_component	--	--
ENSRNOT00000076045	ENSRNOG00000051039	Rn50_1_1359.1	1:134873399-134887841	7.89368	10.8843	-0.463483	0.0034	0.243603	Annotated_lncRNA	co_location	ENSRNOG00000012716	Chd2	chromodomain helicase DNA binding protein 2 [Source:RGD Symbol;Acc:1310056]	GO:0005515,GO:0044424,GO:0005622,GO:0010467,GO:0006725,GO:0006139,GO:0090304,GO:0046483,GO:0043228,GO:0043232,GO:1901360,GO:0043229,GO:0005488,GO:0034641,GO:0043226,GO:0005634,GO:0016070,GO:0044428,GO:0006807,GO:0044446,GO:0034645,GO:0044260,GO:0043170,GO:0009059,GO:0043227,GO:0043231,GO:0044422,GO:0071704,GO:0060255,GO:0003674,GO:0006351,GO:0032774,GO:1901576,GO:0044237,GO:0044249,GO:0019219,GO:…	protein binding,intracellular part,intracellular,gene expression,cellular aromatic compound metabolic process,nucleobase-containing compound metabolic process,nucleic acid metabolic process,heterocycle metabolic process,non-membrane-bounded organelle,intracellular non-membrane-bounded organelle,organic cyclic compound metabolic process,intracellular organelle,binding,cellular nitrogen compound me…	--	--
ENSRNOT00000082683	ENSRNOG00000054795	AABR07041096.2	X:119194436-119200775	7.26203	9.42624	-0.37631	5e-05	0.011183	Annotated_lncRNA	co_location	ENSRNOG00000027520	Pls3	plastin 3 [Source:RGD Symbol;Acc:621409]	GO:0005515,GO:0044424,GO:0005622,GO:0005488,GO:0003674,GO:0005737,GO:0008092,GO:0003779,GO:0044464,GO:0005623,GO:0007275,GO:0032502,GO:0043167,GO:0060348,GO:0044767,GO:0048731,GO:0048856,GO:0001501,GO:0043169,GO:0046872,GO:0008150,GO:0044699,GO:0005575,GO:0005509,GO:0032501,GO:0044707	protein binding,intracellular part,intracellular,binding,molecular_function,cytoplasm,cytoskeletal protein binding,actin binding,cell part,cell,multicellular organismal development,developmental process,ion binding,bone development,single-organism developmental process,system development,anatomical structure development,skeletal system development,cation binding,metal ion binding,biological_proce…	--	--
ENSRNOT00000082683	ENSRNOG00000054795	AABR07041096.2	X:119194436-119200775	7.26203	9.42624	-0.37631	5e-05	0.011183	Annotated_lncRNA	co_location	ENSRNOG00000046062	AABR07041096.1	--	--	--	--	--
ENSRNOT00000082683	ENSRNOG00000054795	AABR07041096.2	X:119194436-119200775	7.26203	9.42624	-0.37631	5e-05	0.011183	Annotated_lncRNA	co_expression	ENSRNOG00000010260	Dixdc1	DIX domain containing 1 [Source:RGD Symbol;Acc:1309902]	GO:0005622,GO:0044424,GO:0005488,GO:0048523,GO:0048519,GO:0005515,GO:0051239,GO:0048522,GO:0048518,GO:0050793,GO:2000026,GO:0033554,GO:0044464,GO:0045595,GO:0005623,GO:0023051,GO:0010646,GO:0035556,GO:0009966,GO:0019899,GO:0048513,GO:0007275,GO:0051094,GO:0005737,GO:0019900,GO:0007243,GO:0045597,GO:0048731,GO:0030154,GO:0032502,GO:0048869,GO:0044767,GO:0005829,GO:0010627,GO:0048856,GO:0009653,GO:…	intracellular,intracellular part,binding,negative regulation of cellular process,negative regulation of biological process,protein binding,regulation of multicellular organismal process,positive regulation of cellular process,positive regulation of biological process,regulation of developmental process,regulation of multicellular organismal development,cellular response to stress,cell part,regula…	--	--
ENSRNOT00000082683	ENSRNOG00000054795	AABR07041096.2	X:119194436-119200775	7.26203	9.42624	-0.37631	5e-05	0.011183	Annotated_lncRNA	co_expression	ENSRNOG00000014287	Stk11	serine/threonine kinase 11 [Source:RGD Symbol;Acc:1308653]	GO:0043170,GO:0044260,GO:0044238,GO:0019538,GO:0046872,GO:0043169,GO:0044267,GO:0071704,GO:0043412,GO:0008152,GO:0006464,GO:0036211,GO:0044237,GO:0005634,GO:0051246,GO:0007049,GO:0022402,GO:0043167,GO:0005622,GO:0000287,GO:0048523,GO:0051247,GO:0016055,GO:0030111,GO:0048519,GO:0008283,GO:0044424,GO:0005488,GO:0032268,GO:0036399,GO:0040008,GO:0019904,GO:0060255,GO:0009058,GO:0016772,GO:0016301,GO:…	macromolecule metabolic process,cellular macromolecule metabolic process,primary metabolic process,protein metabolic process,metal ion binding,cation binding,cellular protein metabolic process,organic substance metabolic process,macromolecule modification,metabolic process,cellular protein modification process,protein modification process,cellular metabolic process,nucleus,regulation of protein m…	rno04151,rno04150,rno04920,rno04152,rno04068	PI3K-Akt signaling pathway,mTOR signaling pathway,Adipocytokine signaling pathway,AMPK signaling pathway,FoxO signaling pathway
ENSRNOT00000082683	ENSRNOG00000054795	AABR07041096.2	X:119194436-119200775	7.26203	9.42624	-0.37631	5e-05	0.011183	Annotated_lncRNA	co_expression	ENSRNOG00000016949	Slc25a33	solute carrier family 25 member 33 [Source:RGD Symbol;Acc:1583942]	GO:0044249,GO:0009058,GO:1901576,GO:1901362,GO:0005622,GO:0034645,GO:0019438,GO:0009059,GO:0018130,GO:0034654,GO:0006351,GO:0044271,GO:0044237,GO:0032774,GO:0010467,GO:1901360,GO:0006725,GO:0016070,GO:0044260,GO:0006139,GO:0031323,GO:0046483,GO:0090304,GO:0034641,GO:0043229,GO:0019222,GO:0043170,GO:0006807,GO:0044424,GO:0008152,GO:0071704,GO:0043231,GO:0044238,GO:0043226,GO:0043227,GO:0048523,GO:…	cellular biosynthetic process,biosynthetic process,organic substance biosynthetic process,organic cyclic compound biosynthetic process,intracellular,cellular macromolecule biosynthetic process,aromatic compound biosynthetic process,macromolecule biosynthetic process,heterocycle biosynthetic process,nucleobase-containing compound biosynthetic process,transcription, DNA-dependent,cellular nitrogen …	--	--
LNC_000434	XLOC_018510	-	16:83864199-83872370	0.498277	0.716987	-0.524999	0.0004	0.0596836	Novel_lncRNA	co_location	ENSRNOG00000023509	Irs2	insulin receptor substrate 2 [Source:RGD Symbol;Acc:69316]	GO:0044249,GO:0009058,GO:1901576,GO:0005622,GO:0034645,GO:0009059,GO:0044237,GO:0031326,GO:0009889,GO:0044260,GO:2000112,GO:0031323,GO:0080090,GO:0060255,GO:0010556,GO:0019222,GO:0043170,GO:0044424,GO:0008152,GO:0071704,GO:0005488,GO:0044238,GO:0005515,GO:0048523,GO:1901698,GO:0048519,GO:0031325,GO:0009893,GO:0032502,GO:0010941,GO:0010243,GO:0048518,GO:0008219,GO:0016265,GO:0042981,GO:0006915,GO:…	cellular biosynthetic process,biosynthetic process,organic substance biosynthetic process,intracellular,cellular macromolecule biosynthetic process,macromolecule biosynthetic process,cellular metabolic process,regulation of cellular biosynthetic process,regulation of biosynthetic process,cellular macromolecule metabolic process,regulation of cellular macromolecule biosynthetic process,regulation …	rno05206,rno04932,rno04068,rno04920,rno04022,rno04910,rno04930,rno04152	MicroRNAs in cancer,Non-alcoholic fatty liver disease (NAFLD),FoxO signaling pathway,Adipocytokine signaling pathway,cGMP-PKG signaling pathway,Insulin signaling pathway,Type II diabetes mellitus,AMPK signaling pathway
LNC_000431	XLOC_018399	-	16:71080670-71086417	0.641968	0.965484	-0.588751	0.0013	0.137043	Novel_lncRNA	co_location	ENSRNOG00000042560	Bag4	BCL2-associated athanogene 4 [Source:RGD Symbol;Acc:1560875]	GO:0005515,GO:0044424,GO:0005622,GO:0006725,GO:0006139,GO:0090304,GO:0046483,GO:1901360,GO:0043229,GO:0005488,GO:0034641,GO:0043226,GO:0005634,GO:0016070,GO:0006807,GO:0044260,GO:0043170,GO:0043227,GO:0043231,GO:0009719,GO:0071704,GO:0060255,GO:0003674,GO:0010033,GO:0006461,GO:0070271,GO:0044237,GO:0019219,GO:0051171,GO:0005737,GO:0080090,GO:0044238,GO:0016071,GO:0065003,GO:0051291,GO:0051259,GO:…	protein binding,intracellular part,intracellular,cellular aromatic compound metabolic process,nucleobase-containing compound metabolic process,nucleic acid metabolic process,heterocycle metabolic process,organic cyclic compound metabolic process,intracellular organelle,binding,cellular nitrogen compound metabolic process,organelle,nucleus,RNA metabolic process,nitrogen compound metabolic process,…	rno04668	TNF signaling pathway
LNC_000431	XLOC_018399	-	16:71080670-71086417	0.641968	0.965484	-0.588751	0.0013	0.137043	Novel_lncRNA	co_location	ENSRNOG00000015375	Lsm1	LSM1 homolog, mRNA degradation associated [Source:RGD Symbol;Acc:1304967]	GO:0005515,GO:0044424,GO:0005622,GO:0006725,GO:0006139,GO:0090304,GO:0046483,GO:0043228,GO:0043232,GO:1901360,GO:0043229,GO:0005488,GO:0032991,GO:0034641,GO:0043226,GO:0005634,GO:0016070,GO:0006807,GO:0044260,GO:0043170,GO:0043227,GO:0043231,GO:0071704,GO:0003674,GO:0044237,GO:0005737,GO:0044238,GO:0016071,GO:0003676,GO:1990124,GO:0008152,GO:0097159,GO:0044444,GO:0030154,GO:0030529,GO:0044464,GO:…	protein binding,intracellular part,intracellular,cellular aromatic compound metabolic process,nucleobase-containing compound metabolic process,nucleic acid metabolic process,heterocycle metabolic process,non-membrane-bounded organelle,intracellular non-membrane-bounded organelle,organic cyclic compound metabolic process,intracellular organelle,binding,macromolecular complex,cellular nitrogen comp…	rno03018	RNA degradation
LNC_000431	XLOC_018399	-	16:71080670-71086417	0.641968	0.965484	-0.588751	0.0013	0.137043	Novel_lncRNA	co_location	ENSRNOG00000015501	Ddhd2	DDHD domain containing 2 [Source:RGD Symbol;Acc:1585818]	GO:0044424,GO:0005622,GO:0043228,GO:0043232,GO:0043229,GO:0005488,GO:0043226,GO:0044446,GO:0044422,GO:0071704,GO:0003674,GO:0015630,GO:0044237,GO:0005737,GO:0044238,GO:0005856,GO:0007005,GO:0008152,GO:0005815,GO:0051128,GO:0044464,GO:0005623,GO:0044430,GO:0051130,GO:0016787,GO:0006996,GO:0032502,GO:0048522,GO:0033043,GO:0043167,GO:0048518,GO:0071840,GO:0016298,GO:0010638,GO:0022603,GO:0048856,GO:…	intracellular part,intracellular,non-membrane-bounded organelle,intracellular non-membrane-bounded organelle,intracellular organelle,binding,organelle,intracellular organelle part,organelle part,organic substance metabolic process,molecular_function,microtubule cytoskeleton,cellular metabolic process,cytoplasm,primary metabolic process,cytoskeleton,mitochondrion organization,metabolic process,mic…	--	--
LNC_000431	XLOC_018399	-	16:71080670-71086417	0.641968	0.965484	-0.588751	0.0013	0.137043	Novel_lncRNA	co_location	ENSRNOG00000015052	Star	steroidogenic acute regulatory protein [Source:RGD Symbol;Acc:3770]	GO:0005515,GO:0044424,GO:0005622,GO:0010467,GO:0006725,GO:0046483,GO:1901360,GO:0043229,GO:0005488,GO:0043226,GO:0010035,GO:0044446,GO:0043170,GO:0043227,GO:0043231,GO:0014070,GO:0044422,GO:1901700,GO:0033993,GO:0009719,GO:0046686,GO:0031967,GO:0071704,GO:0031975,GO:0060255,GO:0003674,GO:0010033,GO:0071236,GO:0097305,GO:0019866,GO:0005215,GO:0048545,GO:0043279,GO:0044455,GO:1901576,GO:0071871,GO:…	protein binding,intracellular part,intracellular,gene expression,cellular aromatic compound metabolic process,heterocycle metabolic process,organic cyclic compound metabolic process,intracellular organelle,binding,organelle,response to inorganic substance,intracellular organelle part,macromolecule metabolic process,membrane-bounded organelle,intracellular membrane-bounded organelle,response to or…	rno04913	Ovarian steroidogenesis
LNC_000431	XLOC_018399	-	16:71080670-71086417	0.641968	0.965484	-0.588751	0.0013	0.137043	Novel_lncRNA	co_location	ENSRNOG00000015568	Plpp5	phospholipid phosphatase 5 [Source:RGD Symbol;Acc:1591734]	GO:0071704,GO:0003674,GO:0044237,GO:0044238,GO:0008152,GO:0044464,GO:0005623,GO:0016787,GO:0044459,GO:0042578,GO:0030258,GO:0008195,GO:0046839,GO:0044710,GO:0016791,GO:0019637,GO:0031226,GO:0016788,GO:0003824,GO:0005887,GO:0044763,GO:0016311,GO:0044255,GO:0008150,GO:0009987,GO:0006644,GO:0006796,GO:0006793,GO:0044699,GO:0005575,GO:0050794,GO:0006629,GO:0050789,GO:0051716,GO:0065007,GO:0050896,GO:…	organic substance metabolic process,molecular_function,cellular metabolic process,primary metabolic process,metabolic process,cell part,cell,hydrolase activity,plasma membrane part,phosphoric ester hydrolase activity,lipid modification,phosphatidate phosphatase activity,phospholipid dephosphorylation,single-organism metabolic process,phosphatase activity,organophosphate metabolic process,intrinsi…	--	--
LNC_000431	XLOC_018399	-	16:71080670-71086417	0.641968	0.965484	-0.588751	0.0013	0.137043	Novel_lncRNA	co_location	ENSRNOG00000015621	Whsc1l1	Wolf-Hirschhorn syndrome candidate 1-like 1 [Source:RGD Symbol;Acc:1308980]	GO:0005515,GO:0044424,GO:0005622,GO:0043229,GO:0005488,GO:0043226,GO:0005634,GO:0044260,GO:0043170,GO:0043227,GO:0043231,GO:0071704,GO:0003674,GO:0044237,GO:0044238,GO:0008152,GO:0044464,GO:0005623,GO:0008168,GO:0042054,GO:0016741,GO:0018024,GO:0006996,GO:0043414,GO:0032259,GO:0016571,GO:0034968,GO:0008170,GO:0008276,GO:0016278,GO:0016279,GO:0043167,GO:0006325,GO:0016568,GO:0071840,GO:0006479,GO:…	protein binding,intracellular part,intracellular,intracellular organelle,binding,organelle,nucleus,cellular macromolecule metabolic process,macromolecule metabolic process,membrane-bounded organelle,intracellular membrane-bounded organelle,organic substance metabolic process,molecular_function,cellular metabolic process,primary metabolic process,metabolic process,cell part,cell,methyltransferase …	rno00310	Lysine degradation
LNC_000431	XLOC_018399	-	16:71080670-71086417	0.641968	0.965484	-0.588751	0.0013	0.137043	Novel_lncRNA	co_location	ENSRNOG00000014875	Ash2l	ASH2 like histone lysine methyltransferase complex subunit [Source:RGD Symbol;Acc:1305632]	GO:0005515,GO:0044424,GO:0005622,GO:0010467,GO:0006725,GO:0006139,GO:0090304,GO:0046483,GO:0043228,GO:0043232,GO:1901360,GO:0043229,GO:0005488,GO:0032991,GO:0034641,GO:0043226,GO:0005634,GO:0016070,GO:0044428,GO:0006807,GO:0044446,GO:0034645,GO:0044260,GO:0043170,GO:0009059,GO:0043227,GO:0043231,GO:0014070,GO:0044422,GO:0033993,GO:0009719,GO:0071704,GO:0060255,GO:0003674,GO:0010033,GO:0043234,GO:…	protein binding,intracellular part,intracellular,gene expression,cellular aromatic compound metabolic process,nucleobase-containing compound metabolic process,nucleic acid metabolic process,heterocycle metabolic process,non-membrane-bounded organelle,intracellular non-membrane-bounded organelle,organic cyclic compound metabolic process,intracellular organelle,binding,macromolecular complex,cellul…	--	--
LNC_000431	XLOC_018399	-	16:71080670-71086417	0.641968	0.965484	-0.588751	0.0013	0.137043	Novel_lncRNA	co_location	ENSRNOG00000014741	Kcnu1	potassium calcium-activated channel subfamily U member 1 [Source:RGD Symbol;Acc:1585877]	GO:0032991,GO:0003674,GO:0043234,GO:0005215,GO:0015269,GO:0022892,GO:0022836,GO:0022839,GO:0055085,GO:0008324,GO:0044464,GO:0005261,GO:0006810,GO:0005623,GO:0022857,GO:0005227,GO:0051234,GO:0022891,GO:0044765,GO:0015267,GO:0022803,GO:0060072,GO:0015075,GO:0005216,GO:0051179,GO:0022838,GO:0034220,GO:0044459,GO:0034702,GO:0006812,GO:0005267,GO:0006811,GO:0046873,GO:0008076,GO:0030001,GO:0034705,GO:…	macromolecular complex,molecular_function,protein complex,transporter activity,calcium-activated potassium channel activity,substrate-specific transporter activity,gated channel activity,ion gated channel activity,transmembrane transport,cation transmembrane transporter activity,cell part,cation channel activity,transport,cell,transmembrane transporter activity,calcium activated cation channel ac…	rno04022,rno04911,rno04270	cGMP-PKG signaling pathway,Insulin secretion,Vascular smooth muscle contraction
ENSRNOT00000076902	ENSRNOG00000051100	Rn50_13_0829.4	13:77979828-77988006	10.3233	12.3105	-0.253984	0.024	0.634511	Annotated_lncRNA	co_location	ENSRNOG00000002569	Mrps14	mitochondrial ribosomal protein S14 [Source:RGD Symbol;Acc:1309432]	GO:0005515,GO:0044424,GO:0005622,GO:0010467,GO:0043228,GO:0043232,GO:0043229,GO:0005488,GO:0032991,GO:0043226,GO:0005634,GO:0044428,GO:0044446,GO:0034645,GO:0044260,GO:0043170,GO:0009059,GO:0043227,GO:0043231,GO:0006412,GO:0044422,GO:0031967,GO:0071704,GO:0031975,GO:0003674,GO:1901576,GO:0005635,GO:0044237,GO:0044249,GO:0009058,GO:0031974,GO:0005737,GO:0044238,GO:0070013,GO:0043233,GO:0008152,GO:…	protein binding,intracellular part,intracellular,gene expression,non-membrane-bounded organelle,intracellular non-membrane-bounded organelle,intracellular organelle,binding,macromolecular complex,organelle,nucleus,nuclear part,intracellular organelle part,cellular macromolecule biosynthetic process,cellular macromolecule metabolic process,macromolecule metabolic process,macromolecule biosynthetic…	rno03010	Ribosome
ENSRNOT00000076902	ENSRNOG00000051100	Rn50_13_0829.4	13:77979828-77988006	10.3233	12.3105	-0.253984	0.024	0.634511	Annotated_lncRNA	co_location	ENSRNOG00000002572	Cacybp	calcyclin binding protein [Source:RGD Symbol;Acc:1303146]	GO:0005515,GO:0044424,GO:0005622,GO:0006725,GO:0006139,GO:0090304,GO:0046483,GO:1901360,GO:0043229,GO:0005488,GO:0032991,GO:0046983,GO:0034641,GO:0043226,GO:0005634,GO:0010035,GO:0044428,GO:0006807,GO:0044446,GO:0034645,GO:0044260,GO:0043170,GO:0009059,GO:0043227,GO:0043231,GO:0044422,GO:1901700,GO:0009719,GO:0031967,GO:0071704,GO:0031975,GO:0060255,GO:0003674,GO:0010033,GO:0043234,GO:1901576,GO:…	protein binding,intracellular part,intracellular,cellular aromatic compound metabolic process,nucleobase-containing compound metabolic process,nucleic acid metabolic process,heterocycle metabolic process,organic cyclic compound metabolic process,intracellular organelle,binding,macromolecular complex,protein dimerization activity,cellular nitrogen compound metabolic process,organelle,nucleus,respo…	rno04310	Wnt signaling pathway
ENSRNOT00000076902	ENSRNOG00000051100	Rn50_13_0829.4	13:77979828-77988006	10.3233	12.3105	-0.253984	0.024	0.634511	Annotated_lncRNA	co_location	ENSRNOG00000002548	Tnn	tenascin N [Source:RGD Symbol;Acc:1306002]	GO:0005515,GO:0005488,GO:0003674,GO:0030154,GO:0044464,GO:0005623,GO:0048869,GO:0042802,GO:0051179,GO:0007275,GO:0031589,GO:0032502,GO:0040007,GO:0007160,GO:0016049,GO:0044767,GO:0071840,GO:0032990,GO:0007409,GO:0048731,GO:0022008,GO:0048858,GO:0048856,GO:0048666,GO:0007399,GO:0030182,GO:0061564,GO:0030030,GO:0016043,GO:0048812,GO:0031175,GO:0032989,GO:0048699,GO:0048468,GO:0000902,GO:0000904,GO:…	protein binding,binding,molecular_function,cell differentiation,cell part,cell,cellular developmental process,identical protein binding,localization,multicellular organismal development,cell-substrate adhesion,developmental process,growth,cell-matrix adhesion,cell growth,single-organism developmental process,cellular component organization or biogenesis,cell part morphogenesis,axonogenesis,system…	rno05206,rno04510,rno04512,rno04151	MicroRNAs in cancer,Focal adhesion,ECM-receptor interaction,PI3K-Akt signaling pathway
ENSRNOT00000076902	ENSRNOG00000051100	Rn50_13_0829.4	13:77979828-77988006	10.3233	12.3105	-0.253984	0.024	0.634511	Annotated_lncRNA	co_location	ENSRNOG00000002736	Rabgap1l	RAB GTPase activating protein 1-like [Source:RGD Symbol;Acc:1304620]	GO:0005515,GO:0044424,GO:0005622,GO:0043229,GO:0005488,GO:0043226,GO:0005634,GO:0043227,GO:0043231,GO:0003674,GO:0005737,GO:0044444,GO:0051128,GO:0044464,GO:0071702,GO:0006810,GO:0005623,GO:0051234,GO:0051179,GO:0006996,GO:0045184,GO:0060627,GO:0015031,GO:0046907,GO:0016192,GO:0019899,GO:0033043,GO:0031338,GO:0033036,GO:0012505,GO:0071840,GO:0051649,GO:0051641,GO:0030695,GO:0008104,GO:0006886,GO:…	protein binding,intracellular part,intracellular,intracellular organelle,binding,organelle,nucleus,membrane-bounded organelle,intracellular membrane-bounded organelle,molecular_function,cytoplasm,cytoplasmic part,regulation of cellular component organization,cell part,organic substance transport,transport,cell,establishment of localization,localization,organelle organization,establishment of prot…	--	--
ENSRNOT00000076902	ENSRNOG00000051100	Rn50_13_0829.4	13:77979828-77988006	10.3233	12.3105	-0.253984	0.024	0.634511	Annotated_lncRNA	co_expression	ENSRNOG00000002420	Zc3h7a	zinc finger CCCH type containing 7 A [Source:RGD Symbol;Acc:1311225]	GO:0046872,GO:0043169,GO:0043167,GO:0005488,GO:0003674	metal ion binding,cation binding,ion binding,binding,molecular_function	--	--
LNC_000578	XLOC_026099	-	2:80738321-80741802	3.25092	2.28216	0.510446	0.0049	0.297441	Novel_lncRNA	co_location	ENSRNOG00000012148	Trio	trio Rho guanine nucleotide exchange factor [Source:RGD Symbol;Acc:1308360]	GO:0005515,GO:0006725,GO:0006139,GO:0046483,GO:1901360,GO:0005488,GO:0034641,GO:0006807,GO:0044260,GO:0043170,GO:0071704,GO:0003674,GO:0044237,GO:0019219,GO:0051171,GO:0080090,GO:0044238,GO:0036094,GO:0031323,GO:0032559,GO:0008152,GO:0097159,GO:0030554,GO:0019222,GO:0032555,GO:0032550,GO:1901363,GO:0017076,GO:0001883,GO:0032549,GO:0001882,GO:0032553,GO:0005524,GO:0035639,GO:0043168,GO:0000166,GO:…	protein binding,cellular aromatic compound metabolic process,nucleobase-containing compound metabolic process,heterocycle metabolic process,organic cyclic compound metabolic process,binding,cellular nitrogen compound metabolic process,nitrogen compound metabolic process,cellular macromolecule metabolic process,macromolecule metabolic process,organic substance metabolic process,molecular_function,…	--	--
ENSRNOT00000088827	ENSRNOG00000057214	AABR07043510.1	19:28986729-28990676	0.344936	0.519482	-0.590743	0.00935	0.417555	Annotated_lncRNA	co_location	ENSRNOG00000032131	LOC685160	similar to spermatogenesis associated glutamate (E)-rich protein 4d [Source:RGD Symbol;Acc:1597723]	--	--	--	--
ENSRNOT00000088827	ENSRNOG00000057214	AABR07043510.1	19:28986729-28990676	0.344936	0.519482	-0.590743	0.00935	0.417555	Annotated_lncRNA	co_location	ENSRNOG00000047982	LOC501317	hypothetical LOC501317 [Source:RGD Symbol;Acc:1588425]	--	--	--	--
ENSRNOT00000086712	ENSRNOG00000051560	LOC100909586	15:2547615-2550043	1.70505	2.18135	-0.355406	0.0474	0.817525	Annotated_lncRNA	co_location	ENSRNOG00000013505	Vdac2	voltage-dependent anion channel 2 [Source:RGD Symbol;Acc:621576]	GO:0005515,GO:0044424,GO:0005622,GO:0043228,GO:0043232,GO:0043229,GO:0005488,GO:0032991,GO:0043226,GO:0005634,GO:0044446,GO:0043227,GO:0043231,GO:0044422,GO:0031967,GO:0031975,GO:0003674,GO:0043234,GO:0006461,GO:0070271,GO:0019866,GO:0005215,GO:0031974,GO:0005737,GO:0045202,GO:0032272,GO:0031333,GO:0046930,GO:0065003,GO:0005743,GO:0022892,GO:0022836,GO:0022839,GO:0036094,GO:0070013,GO:0032271,GO:…	protein binding,intracellular part,intracellular,non-membrane-bounded organelle,intracellular non-membrane-bounded organelle,intracellular organelle,binding,macromolecular complex,organelle,nucleus,intracellular organelle part,membrane-bounded organelle,intracellular membrane-bounded organelle,organelle part,organelle envelope,envelope,molecular_function,protein complex,protein complex assembly,p…	rno04022,rno04020,rno05012,rno05016,rno05166	cGMP-PKG signaling pathway,Calcium signaling pathway,Parkinson's disease,Huntington's disease,HTLV-I infection
ENSRNOT00000086712	ENSRNOG00000051560	LOC100909586	15:2547615-2550043	1.70505	2.18135	-0.355406	0.0474	0.817525	Annotated_lncRNA	co_location	ENSRNOG00000060401	Dusp13	dual specificity phosphatase 13 [Source:RGD Symbol;Acc:1359712]	GO:0044260,GO:0043170,GO:0071704,GO:0003674,GO:0044237,GO:0044238,GO:0008152,GO:0016787,GO:0042578,GO:0008138,GO:0004725,GO:0016791,GO:0035335,GO:0006470,GO:0004721,GO:0016788,GO:0003824,GO:0016311,GO:0044267,GO:0008150,GO:0009987,GO:0006796,GO:0006793,GO:0019538,GO:0043412,GO:0006464,GO:0036211	cellular macromolecule metabolic process,macromolecule metabolic process,organic substance metabolic process,molecular_function,cellular metabolic process,primary metabolic process,metabolic process,hydrolase activity,phosphoric ester hydrolase activity,protein tyrosine/serine/threonine phosphatase activity,protein tyrosine phosphatase activity,phosphatase activity,peptidyl-tyrosine dephosphoryla…	--	--
ENSRNOT00000086712	ENSRNOG00000051560	LOC100909586	15:2547615-2550043	1.70505	2.18135	-0.355406	0.0474	0.817525	Annotated_lncRNA	co_location	ENSRNOG00000057795	LOC100909469	dual specificity protein phosphatase 13-like [Source:RGD Symbol;Acc:6503730]	GO:0044260,GO:0043170,GO:0071704,GO:0003674,GO:0044237,GO:0044238,GO:0008152,GO:0016787,GO:0042578,GO:0008138,GO:0004725,GO:0016791,GO:0035335,GO:0006470,GO:0004721,GO:0016788,GO:0003824,GO:0016311,GO:0044267,GO:0008150,GO:0009987,GO:0006796,GO:0006793,GO:0019538,GO:0043412,GO:0006464,GO:0036211	cellular macromolecule metabolic process,macromolecule metabolic process,organic substance metabolic process,molecular_function,cellular metabolic process,primary metabolic process,metabolic process,hydrolase activity,phosphoric ester hydrolase activity,protein tyrosine/serine/threonine phosphatase activity,protein tyrosine phosphatase activity,phosphatase activity,peptidyl-tyrosine dephosphoryla…	--	--
ENSRNOT00000086712	ENSRNOG00000051560	LOC100909586	15:2547615-2550043	1.70505	2.18135	-0.355406	0.0474	0.817525	Annotated_lncRNA	co_location	ENSRNOG00000013968	Comtd1	catechol-O-methyltransferase domain containing 1 [Source:RGD Symbol;Acc:1306581]	GO:0005515,GO:0044424,GO:0005622,GO:0043229,GO:0005488,GO:0043226,GO:0043227,GO:0043231,GO:0003674,GO:0005737,GO:0008152,GO:0044444,GO:0044464,GO:0005623,GO:0008168,GO:0005739,GO:0016741,GO:0032259,GO:0003824,GO:0008171,GO:0008150,GO:0005575,GO:0016740,GO:0016020,GO:0044425,GO:0016021,GO:0031224	protein binding,intracellular part,intracellular,intracellular organelle,binding,organelle,membrane-bounded organelle,intracellular membrane-bounded organelle,molecular_function,cytoplasm,metabolic process,cytoplasmic part,cell part,cell,methyltransferase activity,mitochondrion,transferase activity, transferring one-carbon groups,methylation,catalytic activity,O-methyltransferase activity,biologi…	--	--
ENSRNOT00000085990	ENSRNOG00000056378	AABR07044186.1	19:61763226-61789914	1.0203	1.54927	-0.602596	0.0349	0.737681	Annotated_lncRNA	co_location	ENSRNOG00000010966	Itgb1	integrin subunit beta 1 [Source:RGD Symbol;Acc:2927]	GO:0005515,GO:0044424,GO:0005622,GO:0006725,GO:0006139,GO:0046483,GO:1901360,GO:0043229,GO:0005488,GO:0032991,GO:0046983,GO:0034641,GO:0043226,GO:0006807,GO:0044260,GO:0043170,GO:0043227,GO:0046982,GO:0009719,GO:0071704,GO:0060255,GO:0003674,GO:0010033,GO:0043234,GO:0006898,GO:0044237,GO:0019219,GO:0031623,GO:0031594,GO:0051171,GO:0005737,GO:0045202,GO:0080090,GO:0044238,GO:0008092,GO:0032587,GO:…	protein binding,intracellular part,intracellular,cellular aromatic compound metabolic process,nucleobase-containing compound metabolic process,heterocycle metabolic process,organic cyclic compound metabolic process,intracellular organelle,binding,macromolecular complex,protein dimerization activity,cellular nitrogen compound metabolic process,organelle,nitrogen compound metabolic process,cellular…	rno05133,rno04611,rno05140,rno04015,rno04145,rno04810,rno05100,rno04510,rno04670,rno05410,rno04512,rno05205,rno04360,rno05414,rno04151,rno05145,rno05412,rno05222,rno05200,rno04514	Pertussis,Platelet activation,Leishmaniasis,Rap1 signaling pathway,Phagosome,Regulation of actin cytoskeleton,Bacterial invasion of epithelial cells,Focal adhesion,Leukocyte transendothelial migration,Hypertrophic cardiomyopathy (HCM),ECM-receptor interaction,Proteoglycans in cancer,Axon guidance,Dilated cardiomyopathy,PI3K-Akt signaling pathway,Toxoplasmosis,Arrhythmogenic right ventricular card…
LNC_000811	XLOC_038794	-	5:147911662-147924460	1.48342	1.81786	-0.293311	0.00375	0.258931	Novel_lncRNA	co_location	ENSRNOG00000000127	Kpna6	karyopherin subunit alpha 6 [Source:RGD Symbol;Acc:1306570]	GO:0005515,GO:0044424,GO:0005622,GO:0010467,GO:0006725,GO:0006139,GO:0090304,GO:0046483,GO:1901360,GO:0043229,GO:0005488,GO:0032991,GO:0034641,GO:0043226,GO:0005634,GO:0016070,GO:0044428,GO:0006807,GO:0044446,GO:0034645,GO:0044260,GO:0043170,GO:0009059,GO:0043227,GO:0043231,GO:0044422,GO:0008565,GO:0031967,GO:0071704,GO:0031975,GO:0060255,GO:0003674,GO:0043234,GO:0005215,GO:0006351,GO:0032774,GO:…	protein binding,intracellular part,intracellular,gene expression,cellular aromatic compound metabolic process,nucleobase-containing compound metabolic process,nucleic acid metabolic process,heterocycle metabolic process,organic cyclic compound metabolic process,intracellular organelle,binding,macromolecular complex,cellular nitrogen compound metabolic process,organelle,nucleus,RNA metabolic proce…	--	--
LNC_000811	XLOC_038794	-	5:147911662-147924460	1.48342	1.81786	-0.293311	0.00375	0.258931	Novel_lncRNA	co_location	ENSRNOG00000046794	Khdrbs1	KH domain containing, RNA binding, signal transduction associated 1 [Source:RGD Symbol;Acc:621459]	GO:0005515,GO:0044424,GO:0005622,GO:0010467,GO:0006725,GO:0006139,GO:0090304,GO:0046483,GO:1901360,GO:0043229,GO:0005488,GO:0032991,GO:0034641,GO:0043226,GO:0005634,GO:0016070,GO:0044428,GO:0006807,GO:0044446,GO:0034645,GO:0044260,GO:0043170,GO:0009059,GO:0043227,GO:0043231,GO:0006412,GO:0044422,GO:0006446,GO:0071704,GO:0060255,GO:0003674,GO:0045948,GO:0043234,GO:0006351,GO:0032774,GO:1901576,GO:…	protein binding,intracellular part,intracellular,gene expression,cellular aromatic compound metabolic process,nucleobase-containing compound metabolic process,nucleic acid metabolic process,heterocycle metabolic process,organic cyclic compound metabolic process,intracellular organelle,binding,macromolecular complex,cellular nitrogen compound metabolic process,organelle,nucleus,RNA metabolic proce…	--	--
LNC_000811	XLOC_038794	-	5:147911662-147924460	1.48342	1.81786	-0.293311	0.00375	0.258931	Novel_lncRNA	co_location	ENSRNOG00000048242	Txlna	taxilin alpha [Source:RGD Symbol;Acc:1583435]	GO:0005515,GO:0044424,GO:0005622,GO:0005488,GO:0003674,GO:0005737,GO:0044464,GO:0005623,GO:0042113,GO:0044763,GO:0046649,GO:0008150,GO:0009987,GO:0044699,GO:0001775,GO:0005575,GO:0045321,GO:0000149,GO:0002376,GO:0019905,GO:0016020	protein binding,intracellular part,intracellular,binding,molecular_function,cytoplasm,cell part,cell,B cell activation,single-organism cellular process,lymphocyte activation,biological_process,cellular process,single-organism process,cell activation,cellular_component,leukocyte activation,SNARE binding,immune system process,syntaxin binding,membrane	--	--
LNC_000811	XLOC_038794	-	5:147911662-147924460	1.48342	1.81786	-0.293311	0.00375	0.258931	Novel_lncRNA	co_location	ENSRNOG00000047578	Ccdc28b	coiled coil domain containing 28B [Source:RGD Symbol;Acc:1583447]	GO:0005515,GO:0044424,GO:0005622,GO:0043228,GO:0043232,GO:0043229,GO:0005488,GO:0043226,GO:0044446,GO:0044422,GO:0003674,GO:0015630,GO:0005856,GO:0005815,GO:0044085,GO:0044464,GO:0005623,GO:0044430,GO:0048869,GO:0022607,GO:0006996,GO:0032502,GO:0005813,GO:0030031,GO:0060271,GO:0044767,GO:0071840,GO:0032990,GO:0048858,GO:0048856,GO:0030030,GO:0016043,GO:0042384,GO:0010927,GO:0032989,GO:0000902,GO:…	protein binding,intracellular part,intracellular,non-membrane-bounded organelle,intracellular non-membrane-bounded organelle,intracellular organelle,binding,organelle,intracellular organelle part,organelle part,molecular_function,microtubule cytoskeleton,cytoskeleton,microtubule organizing center,cellular component biogenesis,cell part,cell,cytoskeletal part,cellular developmental process,cellula…	--	--
LNC_000811	XLOC_038794	-	5:147911662-147924460	1.48342	1.81786	-0.293311	0.00375	0.258931	Novel_lncRNA	co_location	ENSRNOG00000048553	Iqcc	IQ motif containing C [Source:RGD Symbol;Acc:1583461]	--	--	--	--
LNC_000811	XLOC_038794	-	5:147911662-147924460	1.48342	1.81786	-0.293311	0.00375	0.258931	Novel_lncRNA	co_location	ENSRNOG00000048876	Dcdc2b	doublecortin domain containing 2B [Source:RGD Symbol;Acc:1583476]	GO:0005515,GO:0005622,GO:0005488,GO:0003674,GO:0044464,GO:0005623,GO:0035556,GO:0044763,GO:0008150,GO:0009987,GO:0044699,GO:0005575,GO:0050794,GO:0050789,GO:0051716,GO:0065007,GO:0050896,GO:0007165,GO:0007154,GO:0044700,GO:0023052	protein binding,intracellular,binding,molecular_function,cell part,cell,intracellular signal transduction,single-organism cellular process,biological_process,cellular process,single-organism process,cellular_component,regulation of cellular process,regulation of biological process,cellular response to stimulus,biological regulation,response to stimulus,signal transduction,cell communication,singl…	--	--
LNC_000811	XLOC_038794	-	5:147911662-147924460	1.48342	1.81786	-0.293311	0.00375	0.258931	Novel_lncRNA	co_location	ENSRNOG00000023746	Tmem39b	transmembrane protein 39b [Source:RGD Symbol;Acc:1359450]	GO:0008150,GO:0005575,GO:0043900,GO:0080134,GO:0002230,GO:0002376,GO:0050691,GO:0009607,GO:0050789,GO:0002682,GO:0002831,GO:0051704,GO:0050688,GO:0051707,GO:0006950,GO:0031347,GO:0048583,GO:0002697,GO:0065007,GO:0050896,GO:0002252,GO:0006952,GO:0009615,GO:0051607,GO:0016020,GO:0044425,GO:0016021,GO:0031224	biological_process,cellular_component,regulation of multi-organism process,regulation of response to stress,positive regulation of defense response to virus by host,immune system process,regulation of defense response to virus by host,response to biotic stimulus,regulation of biological process,regulation of immune system process,regulation of response to biotic stimulus,multi-organism process,re…	--	--
LNC_000816	XLOC_038991	-	5:161907435-161909027	0.755284	0.134305	2.4915	0.0031	0.231752	Novel_lncRNA	co_location	ENSRNOG00000014961	Pdpn	podoplanin [Source:RGD Symbol;Acc:61819]	GO:0071704,GO:0044237,GO:0044238,GO:0031252,GO:0008152,GO:0030027,GO:0044464,GO:0005623,GO:0042995,GO:0048869,GO:0001726,GO:0001946,GO:0051179,GO:0036303,GO:0007275,GO:0044459,GO:0032502,GO:0048522,GO:0051272,GO:0001945,GO:0044770,GO:0044767,GO:0048518,GO:0071840,GO:0048731,GO:0048856,GO:0044710,GO:1901987,GO:0019752,GO:0044772,GO:0016043,GO:0048286,GO:0051325,GO:0030175,GO:0051270,GO:0022403,GO:…	organic substance metabolic process,cellular metabolic process,primary metabolic process,cell leading edge,metabolic process,lamellipodium,cell part,cell,cell projection,cellular developmental process,ruffle,lymphangiogenesis,localization,lymph vessel morphogenesis,multicellular organismal development,plasma membrane part,developmental process,positive regulation of cellular process,positive regu…	--	--
LNC_000816	XLOC_038991	-	5:161907435-161909027	0.755284	0.134305	2.4915	0.0031	0.231752	Novel_lncRNA	co_location	ENSRNOG00000033522	Prdm2	PR domain 2 [Source:RGD Symbol;Acc:1594531]	GO:0044424,GO:0005622,GO:0010467,GO:0006725,GO:0006139,GO:0090304,GO:0046483,GO:1901360,GO:0043229,GO:0005488,GO:0034641,GO:0043226,GO:0005634,GO:0016070,GO:0006807,GO:0034645,GO:0044260,GO:0043170,GO:0009059,GO:0043227,GO:0043231,GO:0071704,GO:0060255,GO:0003674,GO:0006351,GO:0032774,GO:1901576,GO:0044237,GO:0044249,GO:0019219,GO:0009058,GO:0051171,GO:0080090,GO:0044238,GO:0044271,GO:1901362,GO:…	intracellular part,intracellular,gene expression,cellular aromatic compound metabolic process,nucleobase-containing compound metabolic process,nucleic acid metabolic process,heterocycle metabolic process,organic cyclic compound metabolic process,intracellular organelle,binding,cellular nitrogen compound metabolic process,organelle,nucleus,RNA metabolic process,nitrogen compound metabolic process,…	--	--
LNC_000816	XLOC_038991	-	5:161907435-161909027	0.755284	0.134305	2.4915	0.0031	0.231752	Novel_lncRNA	co_location	ENSRNOG00000030596	LOC100359951	ribosomal protein S20-like [Source:RGD Symbol;Acc:2323094]	GO:0005515,GO:0044424,GO:0005622,GO:0010467,GO:0043228,GO:0043232,GO:0043229,GO:0005488,GO:0032991,GO:0043226,GO:0044446,GO:0034645,GO:0044260,GO:0043170,GO:0009059,GO:0006412,GO:0044422,GO:0071704,GO:0003674,GO:1901576,GO:0044237,GO:0044249,GO:0009058,GO:0005737,GO:0044238,GO:0003676,GO:0008152,GO:0097159,GO:0044444,GO:0030529,GO:0044464,GO:0005623,GO:1901363,GO:0005840,GO:0003735,GO:0005829,GO:…	protein binding,intracellular part,intracellular,gene expression,non-membrane-bounded organelle,intracellular non-membrane-bounded organelle,intracellular organelle,binding,macromolecular complex,organelle,intracellular organelle part,cellular macromolecule biosynthetic process,cellular macromolecule metabolic process,macromolecule metabolic process,macromolecule biosynthetic process,translation,…	rno03010	Ribosome
LNC_000816	XLOC_038991	-	5:161907435-161909027	0.755284	0.134305	2.4915	0.0031	0.231752	Novel_lncRNA	co_expression	ENSRNOG00000051372	Mycn	v-myc avian myelocytomatosis viral oncogene neuroblastoma derived homolog [Source:RGD Symbol;Acc:1584995]	GO:0044249,GO:0009058,GO:1901576,GO:1901362,GO:0005622,GO:0034645,GO:0019438,GO:0009059,GO:0018130,GO:0034654,GO:0006351,GO:0044271,GO:0044237,GO:0032774,GO:0010467,GO:0031326,GO:0009889,GO:0006355,GO:2001141,GO:1901360,GO:0006725,GO:0016070,GO:0044260,GO:2000112,GO:0051252,GO:0006139,GO:0031323,GO:0046483,GO:0080090,GO:0060255,GO:0010556,GO:0090304,GO:0051171,GO:0019219,GO:0010468,GO:0001071,GO:…	cellular biosynthetic process,biosynthetic process,organic substance biosynthetic process,organic cyclic compound biosynthetic process,intracellular,cellular macromolecule biosynthetic process,aromatic compound biosynthetic process,macromolecule biosynthetic process,heterocycle biosynthetic process,nucleobase-containing compound biosynthetic process,transcription, DNA-dependent,cellular nitrogen …	rno05202	Transcriptional misregulation in cancer
LNC_000816	XLOC_038991	-	5:161907435-161909027	0.755284	0.134305	2.4915	0.0031	0.231752	Novel_lncRNA	co_expression	ENSRNOG00000000640	Egr2	early growth response 2 [Source:RGD Symbol;Acc:621608]	GO:0044249,GO:0009058,GO:1901576,GO:1901362,GO:0005622,GO:0034645,GO:0019438,GO:0009059,GO:0018130,GO:0034654,GO:0006351,GO:0003676,GO:0044271,GO:0044237,GO:0032774,GO:0010467,GO:0031326,GO:0009889,GO:0006355,GO:2001141,GO:1901360,GO:0006725,GO:0016070,GO:0044260,GO:2000112,GO:0051252,GO:0006139,GO:0031323,GO:0046483,GO:0080090,GO:0060255,GO:0010556,GO:0090304,GO:0051171,GO:0019219,GO:0010468,GO:…	cellular biosynthetic process,biosynthetic process,organic substance biosynthetic process,organic cyclic compound biosynthetic process,intracellular,cellular macromolecule biosynthetic process,aromatic compound biosynthetic process,macromolecule biosynthetic process,heterocycle biosynthetic process,nucleobase-containing compound biosynthetic process,transcription, DNA-dependent,nucleic acid bindi…	rno05161,rno05203,rno05166	Hepatitis B,Viral carcinogenesis,HTLV-I infection
LNC_001014	XLOC_048789	-	9:122000970-122079855	4.34969	3.39987	0.355435	0.0415	0.782226	Novel_lncRNA	co_location	ENSRNOG00000037227	Yes1	YES proto-oncogene 1, Src family tyrosine kinase [Source:RGD Symbol;Acc:3977]	GO:0005622,GO:0031323,GO:0060255,GO:0080090,GO:0019222,GO:0044424,GO:0005488,GO:0044260,GO:0044237,GO:1901362,GO:0019438,GO:0034654,GO:0018130,GO:0043229,GO:0031326,GO:0006351,GO:0044271,GO:0009889,GO:0032774,GO:0043231,GO:1901363,GO:2000112,GO:0097159,GO:0010556,GO:0051252,GO:0009059,GO:0006355,GO:2001141,GO:0010468,GO:0034645,GO:0043170,GO:0009058,GO:0044249,GO:1901576,GO:0019219,GO:0051171,GO:…	intracellular,regulation of cellular metabolic process,regulation of macromolecule metabolic process,regulation of primary metabolic process,regulation of metabolic process,intracellular part,binding,cellular macromolecule metabolic process,cellular metabolic process,organic cyclic compound biosynthetic process,aromatic compound biosynthetic process,nucleobase-containing compound biosynthetic pro…	rno04520,rno04530	Adherens junction,Tight junction
LNC_001014	XLOC_048789	-	9:122000970-122079855	4.34969	3.39987	0.355435	0.0415	0.782226	Novel_lncRNA	co_location	ENSRNOG00000059237	AABR07068851.1	clusterin-like protein 1 precursor [Source:RefSeq peptide;Acc:NP_001028243]	GO:0008219,GO:0016265,GO:0044763,GO:0008150,GO:0009987,GO:0044699	cell death,death,single-organism cellular process,biological_process,cellular process,single-organism process	--	--
LNC_001014	XLOC_048789	-	9:122000970-122079855	4.34969	3.39987	0.355435	0.0415	0.782226	Novel_lncRNA	co_location	ENSRNOG00000037225	Tyms	thymidylate synthetase [Source:RGD Symbol;Acc:3921]	GO:0005515,GO:0044424,GO:0005622,GO:0010467,GO:0006725,GO:0006139,GO:0046483,GO:0043228,GO:0043232,GO:1901360,GO:0043229,GO:0005488,GO:0046983,GO:0034641,GO:0043226,GO:0005634,GO:0044428,GO:0006807,GO:0044446,GO:0034645,GO:0044260,GO:0043170,GO:0009059,GO:0043227,GO:0043231,GO:0014070,GO:0006412,GO:0044422,GO:1901700,GO:0033993,GO:0009719,GO:0031967,GO:0071704,GO:0031975,GO:0060255,GO:0003674,GO:…	protein binding,intracellular part,intracellular,gene expression,cellular aromatic compound metabolic process,nucleobase-containing compound metabolic process,heterocycle metabolic process,non-membrane-bounded organelle,intracellular non-membrane-bounded organelle,organic cyclic compound metabolic process,intracellular organelle,binding,protein dimerization activity,cellular nitrogen compound met…	rno00670,rno00240,rno01100	One carbon pool by folate,Pyrimidine metabolism,Metabolic pathways
LNC_001014	XLOC_048789	-	9:122000970-122079855	4.34969	3.39987	0.355435	0.0415	0.782226	Novel_lncRNA	co_location	ENSRNOG00000053409	AABR07068852.1	--	GO:0005622,GO:0010467,GO:0006725,GO:0006139,GO:0090304,GO:0046483,GO:1901360,GO:0005488,GO:0034641,GO:0016070,GO:0006807,GO:0034645,GO:0044260,GO:0043170,GO:0009059,GO:0071704,GO:0060255,GO:0003674,GO:0006351,GO:0032774,GO:1901576,GO:0044237,GO:0044249,GO:0019219,GO:0009058,GO:0051171,GO:0080090,GO:0044238,GO:0044271,GO:1901362,GO:2000112,GO:0010468,GO:0003676,GO:0019438,GO:0034654,GO:0031323,GO:…	intracellular,gene expression,cellular aromatic compound metabolic process,nucleobase-containing compound metabolic process,nucleic acid metabolic process,heterocycle metabolic process,organic cyclic compound metabolic process,binding,cellular nitrogen compound metabolic process,RNA metabolic process,nitrogen compound metabolic process,cellular macromolecule biosynthetic process,cellular macromol…	--	--
ENSRNOT00000089351	ENSRNOG00000051303	Rn50_13_0839.5	13:78976153-78999329	3.78423	4.41462	-0.22229	0.023	0.62892	Annotated_lncRNA	co_location	ENSRNOG00000002890	Ankrd45	ankyrin repeat domain 45 [Source:RGD Symbol;Acc:1311153]	GO:0005515,GO:0005488,GO:0003674	protein binding,binding,molecular_function	--	--
ENSRNOT00000089351	ENSRNOG00000051303	Rn50_13_0839.5	13:78976153-78999329	3.78423	4.41462	-0.22229	0.023	0.62892	Annotated_lncRNA	co_location	ENSRNOG00000002813	Dars2	aspartyl-tRNA synthetase 2 (mitochondrial) [Source:RGD Symbol;Acc:1308286]	GO:0005488,GO:0044249,GO:0009058,GO:0044237,GO:1901576,GO:0003676,GO:0034645,GO:0009059,GO:0005634,GO:0071704,GO:0044238,GO:0016070,GO:0043167,GO:0044260,GO:0034641,GO:0005515,GO:0043170,GO:0006139,GO:0006725,GO:0097159,GO:0046483,GO:1901363,GO:0009987,GO:0090304,GO:0006807,GO:1901360,GO:0046983,GO:0043231,GO:0010467,GO:0044763,GO:0008152,GO:0050560,GO:0070145,GO:0043227,GO:0043229,GO:0005622,GO:…	binding,cellular biosynthetic process,biosynthetic process,cellular metabolic process,organic substance biosynthetic process,nucleic acid binding,cellular macromolecule biosynthetic process,macromolecule biosynthetic process,nucleus,organic substance metabolic process,primary metabolic process,RNA metabolic process,ion binding,cellular macromolecule metabolic process,cellular nitrogen compound me…	rno00970	Aminoacyl-tRNA biosynthesis
ENSRNOT00000089351	ENSRNOG00000051303	Rn50_13_0839.5	13:78976153-78999329	3.78423	4.41462	-0.22229	0.023	0.62892	Annotated_lncRNA	co_location	ENSRNOG00000038789	Cenpl	centromere protein L [Source:RGD Symbol;Acc:1311868]	GO:0005515,GO:0044424,GO:0005622,GO:0043228,GO:0043232,GO:0043229,GO:0005488,GO:0043226,GO:0005634,GO:0044446,GO:0043227,GO:0043231,GO:0044422,GO:0003674,GO:0044427,GO:0005694,GO:0044464,GO:0005623,GO:0000775,GO:0005575	protein binding,intracellular part,intracellular,non-membrane-bounded organelle,intracellular non-membrane-bounded organelle,intracellular organelle,binding,organelle,nucleus,intracellular organelle part,membrane-bounded organelle,intracellular membrane-bounded organelle,organelle part,molecular_function,chromosomal part,chromosome,cell part,cell,chromosome, centromeric region,cellular_component	--	--
ENSRNOT00000089351	ENSRNOG00000051303	Rn50_13_0839.5	13:78976153-78999329	3.78423	4.41462	-0.22229	0.023	0.62892	Annotated_lncRNA	co_location	ENSRNOG00000002875	Klhl20	kelch-like family member 20 [Source:RGD Symbol;Acc:1309490]	GO:0005515,GO:0044424,GO:0005622,GO:0043229,GO:0005488,GO:0032991,GO:0043226,GO:0005634,GO:0044428,GO:0044446,GO:0044260,GO:0043170,GO:0043227,GO:0043231,GO:0044422,GO:0071704,GO:0003674,GO:0010033,GO:0043234,GO:0044237,GO:0031974,GO:0005737,GO:0044238,GO:0031981,GO:0008092,GO:0070013,GO:0043233,GO:0008152,GO:0044444,GO:0019964,GO:0003779,GO:0044464,GO:0071702,GO:0006810,GO:0005623,GO:0016482,GO:…	protein binding,intracellular part,intracellular,intracellular organelle,binding,macromolecular complex,organelle,nucleus,nuclear part,intracellular organelle part,cellular macromolecule metabolic process,macromolecule metabolic process,membrane-bounded organelle,intracellular membrane-bounded organelle,organelle part,organic substance metabolic process,molecular_function,response to organic subs…	--	--
ENSRNOT00000089351	ENSRNOG00000051303	Rn50_13_0839.5	13:78976153-78999329	3.78423	4.41462	-0.22229	0.023	0.62892	Annotated_lncRNA	co_location	ENSRNOG00000002896	Prdx6	peroxiredoxin 6 [Source:RGD Symbol;Acc:71005]	GO:0005515,GO:0044424,GO:0005622,GO:0043229,GO:0005488,GO:0043226,GO:0010035,GO:0043227,GO:0043231,GO:1901700,GO:0003674,GO:0044237,GO:0034614,GO:0005737,GO:0070301,GO:0000302,GO:1901701,GO:0008152,GO:0044444,GO:0044464,GO:0005623,GO:0042542,GO:0034599,GO:0070887,GO:0019899,GO:0030054,GO:0070062,GO:0043230,GO:0065010,GO:0051920,GO:0005912,GO:0006979,GO:0042744,GO:0070161,GO:0055114,GO:0044710,GO:…	protein binding,intracellular part,intracellular,intracellular organelle,binding,organelle,response to inorganic substance,membrane-bounded organelle,intracellular membrane-bounded organelle,response to oxygen-containing compound,molecular_function,cellular metabolic process,cellular response to reactive oxygen species,cytoplasm,cellular response to hydrogen peroxide,response to reactive oxygen s…	rno00360,rno01100	Phenylalanine metabolism,Metabolic pathways
LNC_000099	XLOC_004563	-	1:123147740-123152364	1.02236	1.51012	-0.562763	0.0066	0.350433	Novel_lncRNA	co_location	ENSRNOG00000024429	Peg12	paternally expressed 12 [Source:RGD Symbol;Acc:1307664]	--	--	rno04310	Wnt signaling pathway
LNC_000099	XLOC_004563	-	1:123147740-123152364	1.02236	1.51012	-0.562763	0.0066	0.350433	Novel_lncRNA	co_location	ENSRNOG00000010172	Mkrn3	makorin, ring finger protein, 3 [Source:RGD Symbol;Acc:1311197]	GO:0005515,GO:0005488,GO:0003674,GO:0043167,GO:0043169,GO:0046872,GO:0008270,GO:0046914	protein binding,binding,molecular_function,ion binding,cation binding,metal ion binding,zinc ion binding,transition metal ion binding	--	--
LNC_000091	XLOC_004519	-	1:122592806-122644952	2.30601	3.68166	-0.674955	0.00625	0.340175	Novel_lncRNA	co_expression	ENSRNOG00000007520	Zcchc3	zinc finger CCHC-type containing 3 [Source:RGD Symbol;Acc:1585203]	GO:0005488,GO:0046872,GO:0043169,GO:0043167,GO:0003674,GO:0008270,GO:0046914	binding,metal ion binding,cation binding,ion binding,molecular_function,zinc ion binding,transition metal ion binding	--	--
LNC_000053	XLOC_002841	-	1:274107245-274110349	0.581142	0.865272	-0.574262	0.01135	0.464776	Novel_lncRNA	co_location	ENSRNOG00000034078	Mxi1	MAX interactor 1, dimerization protein [Source:RGD Symbol;Acc:3128]	GO:0005515,GO:0044424,GO:0005622,GO:0043228,GO:0043232,GO:0043229,GO:0005488,GO:0046983,GO:0043226,GO:0005634,GO:0044428,GO:0044446,GO:0043227,GO:0043231,GO:0044422,GO:0003674,GO:0031974,GO:0005737,GO:0031981,GO:0070013,GO:0043233,GO:0044464,GO:0005623,GO:0005730,GO:0005575	protein binding,intracellular part,intracellular,non-membrane-bounded organelle,intracellular non-membrane-bounded organelle,intracellular organelle,binding,protein dimerization activity,organelle,nucleus,nuclear part,intracellular organelle part,membrane-bounded organelle,intracellular membrane-bounded organelle,organelle part,molecular_function,membrane-enclosed lumen,cytoplasm,nuclear lumen,in…	--	--
LNC_000053	XLOC_002841	-	1:274107245-274110349	0.581142	0.865272	-0.574262	0.01135	0.464776	Novel_lncRNA	co_location	ENSRNOG00000014833	Smndc1	survival motor neuron domain containing 1 [Source:RGD Symbol;Acc:1309151]	GO:0005515,GO:0044424,GO:0005622,GO:0010467,GO:0006725,GO:0006139,GO:0090304,GO:0046483,GO:1901360,GO:0043229,GO:0005488,GO:0032991,GO:0034641,GO:0043226,GO:0005634,GO:0016070,GO:0044428,GO:0006807,GO:0044446,GO:0044260,GO:0043170,GO:0043227,GO:0043231,GO:0044422,GO:0071704,GO:0003674,GO:0044237,GO:0031974,GO:0005737,GO:0044238,GO:0016071,GO:0031981,GO:0070013,GO:0043233,GO:0008152,GO:0030529,GO:…	protein binding,intracellular part,intracellular,gene expression,cellular aromatic compound metabolic process,nucleobase-containing compound metabolic process,nucleic acid metabolic process,heterocycle metabolic process,organic cyclic compound metabolic process,intracellular organelle,binding,macromolecular complex,cellular nitrogen compound metabolic process,organelle,nucleus,RNA metabolic proce…	rno03040	Spliceosome
LNC_000053	XLOC_002841	-	1:274107245-274110349	0.581142	0.865272	-0.574262	0.01135	0.464776	Novel_lncRNA	co_expression	ENSRNOG00000004395	Fbxw11	F-box and WD repeat domain containing 11 [Source:RGD Symbol;Acc:1309121]	GO:0043170,GO:0044260,GO:0044238,GO:0019538,GO:0044267,GO:0071704,GO:0043412,GO:0008152,GO:0006464,GO:0036211,GO:0044237,GO:0005634,GO:0051246,GO:0048511,GO:0005622,GO:0048523,GO:0051247,GO:0090304,GO:0048519,GO:0010467,GO:0016070,GO:0016874,GO:0044424,GO:0005488,GO:0032268,GO:0016311,GO:0034645,GO:0060255,GO:0006139,GO:0009059,GO:0009058,GO:0032270,GO:0044249,GO:0046483,GO:0006470,GO:0010604,GO:…	macromolecule metabolic process,cellular macromolecule metabolic process,primary metabolic process,protein metabolic process,cellular protein metabolic process,organic substance metabolic process,macromolecule modification,metabolic process,cellular protein modification process,protein modification process,cellular metabolic process,nucleus,regulation of protein metabolic process,rhythmic process…	rno04310,rno04114,rno04710,rno04120,rno04390,rno04340	Wnt signaling pathway,Oocyte meiosis,Circadian rhythm,Ubiquitin mediated proteolysis,Hippo signaling pathway,Hedgehog signaling pathway
ENSRNOT00000079790	ENSRNOG00000060675	AABR07055801.1	7:10168189-10169458	0	0.48346	-inf	0.0001	0.0200508	Annotated_lncRNA	co_location	ENSRNOG00000008398	AABR07055789.1	--	GO:0005488,GO:0003674,GO:0036094,GO:0097159,GO:1901363,GO:0000166,GO:1901265,GO:0043167,GO:0043169,GO:0046872,GO:0008270,GO:0046914	binding,molecular_function,small molecule binding,organic cyclic compound binding,heterocyclic compound binding,nucleotide binding,nucleoside phosphate binding,ion binding,cation binding,metal ion binding,zinc ion binding,transition metal ion binding	rno03040,rno05168	Spliceosome,Herpes simplex infection
LNC_000320	XLOC_012841	-	13:53537136-53542613	0.66389	0.913301	-0.460146	0.00145	0.147412	Novel_lncRNA	co_location	ENSRNOG00000058643	Zfp281	zinc finger protein 281 [Source:RGD Symbol;Acc:1305139]	GO:0005515,GO:0044424,GO:0005622,GO:0010467,GO:0006725,GO:0006139,GO:0090304,GO:0046483,GO:1901360,GO:0043229,GO:0005488,GO:0034641,GO:0043226,GO:0005634,GO:0016070,GO:0044428,GO:0006807,GO:0044446,GO:0034645,GO:0044260,GO:0043170,GO:0009059,GO:0043227,GO:0043231,GO:0044422,GO:0071704,GO:0060255,GO:0003674,GO:0006351,GO:0032774,GO:1901576,GO:0044237,GO:0044249,GO:0019219,GO:0009058,GO:0051171,GO:…	protein binding,intracellular part,intracellular,gene expression,cellular aromatic compound metabolic process,nucleobase-containing compound metabolic process,nucleic acid metabolic process,heterocycle metabolic process,organic cyclic compound metabolic process,intracellular organelle,binding,cellular nitrogen compound metabolic process,organelle,nucleus,RNA metabolic process,nuclear part,nitroge…	--	--
ENSRNOT00000081159	ENSRNOG00000057054	AABR07028907.1	10:12179-24144	8.98246	13.6199	-0.600537	5e-05	0.011183	Annotated_lncRNA	co_location	ENSRNOG00000002314	LOC103689943	meiosis arrest female protein 1-like [Source:RGD Symbol;Acc:9219913]	GO:0044424,GO:0005622,GO:0010467,GO:0043229,GO:0005488,GO:0043226,GO:0043170,GO:0043227,GO:0043231,GO:0071704,GO:0060255,GO:0003674,GO:0005737,GO:0010468,GO:0003676,GO:0036094,GO:0008152,GO:0097159,GO:0044444,GO:0019222,GO:0044464,GO:0005623,GO:1901363,GO:0000166,GO:1901265,GO:0008150,GO:0005575,GO:0050789,GO:0005777,GO:0042579,GO:0065007	intracellular part,intracellular,gene expression,intracellular organelle,binding,organelle,macromolecule metabolic process,membrane-bounded organelle,intracellular membrane-bounded organelle,organic substance metabolic process,regulation of macromolecule metabolic process,molecular_function,cytoplasm,regulation of gene expression,nucleic acid binding,small molecule binding,metabolic process,organ…	--	--
ENSRNOT00000081159	ENSRNOG00000057054	AABR07028907.1	10:12179-24144	8.98246	13.6199	-0.600537	5e-05	0.011183	Annotated_lncRNA	co_expression	ENSRNOG00000001098	Pds5b	PDS5 cohesin associated factor B [Source:RGD Symbol;Acc:1310838]	GO:0005634,GO:0007049,GO:0000278,GO:0022402,GO:0005622,GO:0048523,GO:0048519,GO:0008283,GO:0044424,GO:0005488,GO:0071840,GO:0005654,GO:0050794,GO:0000070,GO:0050789,GO:0000819,GO:0008285,GO:0016043,GO:0042127,GO:0009987,GO:0044428,GO:0031981,GO:0007064,GO:0044464,GO:0005623,GO:0008150,GO:0043226,GO:0065007,GO:0043229,GO:0043231,GO:0003674,GO:0043227,GO:0070013,GO:0043233,GO:0044427,GO:0031974,GO:…	nucleus,cell cycle,mitotic cell cycle,cell cycle process,intracellular,negative regulation of cellular process,negative regulation of biological process,cell proliferation,intracellular part,binding,cellular component organization or biogenesis,nucleoplasm,regulation of cellular process,mitotic sister chromatid segregation,regulation of biological process,sister chromatid segregation,negative reg…	--	--
ENSRNOT00000081159	ENSRNOG00000057054	AABR07028907.1	10:12179-24144	8.98246	13.6199	-0.600537	5e-05	0.011183	Annotated_lncRNA	co_expression	ENSRNOG00000017741	Nudt5	nudix hydrolase 5 [Source:RGD Symbol;Acc:1359284]	GO:0044238,GO:0046872,GO:0043169,GO:0071704,GO:0008152,GO:0044237,GO:0005634,GO:0043167,GO:0005622,GO:0000287,GO:0044424,GO:0005488,GO:0019144,GO:0019303,GO:0006139,GO:0016772,GO:0044715,GO:0046483,GO:0006014,GO:0006725,GO:1901363,GO:0006796,GO:0097159,GO:0006793,GO:0034641,GO:0019323,GO:1901360,GO:0009191,GO:0047631,GO:0009134,GO:0003676,GO:0071840,GO:0006807,GO:0003723,GO:0003824,GO:0046365,GO:…	primary metabolic process,metal ion binding,cation binding,organic substance metabolic process,metabolic process,cellular metabolic process,nucleus,ion binding,intracellular,magnesium ion binding,intracellular part,binding,ADP-sugar diphosphatase activity,D-ribose catabolic process,nucleobase-containing compound metabolic process,transferase activity, transferring phosphorus-containing groups,8-o…	rno00230	Purine metabolism
LNC_000391	XLOC_015084	-	14:113771098-113799224	29.1739	25.6403	0.186268	0.03475	0.736376	Novel_lncRNA	co_location	ENSRNOG00000004057	Ccdc88a	coiled coil domain containing 88A [Source:RGD Symbol;Acc:1306694]	GO:0005515,GO:0044424,GO:0005622,GO:0006725,GO:0006139,GO:0090304,GO:0046483,GO:1901360,GO:0043229,GO:0005488,GO:0046983,GO:0034641,GO:0043226,GO:0006807,GO:0034645,GO:0044260,GO:0043170,GO:0009059,GO:0043227,GO:0043231,GO:0071704,GO:0060255,GO:0003674,GO:1901576,GO:0044237,GO:0044249,GO:0019219,GO:0009058,GO:0051171,GO:0005737,GO:0080090,GO:0044238,GO:0008092,GO:2000112,GO:0031323,GO:0031252,GO:…	protein binding,intracellular part,intracellular,cellular aromatic compound metabolic process,nucleobase-containing compound metabolic process,nucleic acid metabolic process,heterocycle metabolic process,organic cyclic compound metabolic process,intracellular organelle,binding,protein dimerization activity,cellular nitrogen compound metabolic process,organelle,nitrogen compound metabolic process,…	--	--
LNC_000391	XLOC_015084	-	14:113771098-113799224	29.1739	25.6403	0.186268	0.03475	0.736376	Novel_lncRNA	co_expression	ENSRNOG00000003031	Atp2b4	ATPase plasma membrane Ca2+ transporting 4 [Source:RGD Symbol;Acc:621305]	GO:0005515,GO:0044424,GO:0005622,GO:0010467,GO:0006725,GO:0006139,GO:0090304,GO:0046483,GO:0043228,GO:0043232,GO:1901360,GO:0043229,GO:0005488,GO:0034641,GO:0043226,GO:0016070,GO:0010035,GO:0006807,GO:0044446,GO:0034645,GO:0044260,GO:0043170,GO:0009059,GO:0043227,GO:0043231,GO:0014070,GO:0044422,GO:1901700,GO:0009719,GO:0071704,GO:0060255,GO:0003674,GO:0010033,GO:0070588,GO:0005215,GO:0006351,GO:…	protein binding,intracellular part,intracellular,gene expression,cellular aromatic compound metabolic process,nucleobase-containing compound metabolic process,nucleic acid metabolic process,heterocycle metabolic process,non-membrane-bounded organelle,intracellular non-membrane-bounded organelle,organic cyclic compound metabolic process,intracellular organelle,binding,cellular nitrogen compound me…	rno04022,rno04020,rno04024,rno04261,rno04972,rno04970	cGMP-PKG signaling pathway,Calcium signaling pathway,cAMP signaling pathway,Adrenergic signaling in cardiomyocytes,Pancreatic secretion,Salivary secretion
LNC_000903	XLOC_042972	-	7:121214627-121239188	1.02076	1.72364	-0.755814	0.03495	0.738119	Novel_lncRNA	co_location	ENSRNOG00000017197	Pdgfb	platelet derived growth factor subunit B [Source:RGD Symbol;Acc:3283]	GO:0005515,GO:0005622,GO:0010467,GO:0006725,GO:0006139,GO:0090304,GO:0046483,GO:1901360,GO:0005488,GO:0046983,GO:0034641,GO:0016070,GO:0006807,GO:0034645,GO:0044260,GO:0043170,GO:0009059,GO:0046982,GO:0071704,GO:0060255,GO:0003674,GO:0010033,GO:0070588,GO:0006351,GO:0032774,GO:1901576,GO:0044237,GO:0044249,GO:0019219,GO:0009058,GO:0051171,GO:0080090,GO:0044238,GO:0044271,GO:1901362,GO:2000112,GO:…	protein binding,intracellular,gene expression,cellular aromatic compound metabolic process,nucleobase-containing compound metabolic process,nucleic acid metabolic process,heterocycle metabolic process,organic cyclic compound metabolic process,binding,protein dimerization activity,cellular nitrogen compound metabolic process,RNA metabolic process,nitrogen compound metabolic process,cellular macrom…	rno04540,rno04015,rno05206,rno04810,rno04510,rno04010,rno05214,rno04014,rno05218,rno04151,rno05211,rno05166,rno05215,rno05200,rno04060	Gap junction,Rap1 signaling pathway,MicroRNAs in cancer,Regulation of actin cytoskeleton,Focal adhesion,MAPK signaling pathway,Glioma,Ras signaling pathway,Melanoma,PI3K-Akt signaling pathway,Renal cell carcinoma,HTLV-I infection,Prostate cancer,Pathways in cancer,Cytokine-cytokine receptor interaction
LNC_000903	XLOC_042972	-	7:121214627-121239188	1.02076	1.72364	-0.755814	0.03495	0.738119	Novel_lncRNA	co_location	ENSRNOG00000016896	Rpl3	ribosomal protein L3 [Source:RGD Symbol;Acc:735105]	GO:0005515,GO:0044424,GO:0005622,GO:0010467,GO:0043228,GO:0043232,GO:0043229,GO:0005488,GO:0032991,GO:0043226,GO:0005634,GO:0044428,GO:0044446,GO:0034645,GO:0044260,GO:0043170,GO:0009059,GO:0043227,GO:0043231,GO:0006412,GO:0044422,GO:0071704,GO:0003674,GO:0010033,GO:1901576,GO:0044237,GO:0044249,GO:0009058,GO:0031974,GO:0005737,GO:0044238,GO:0065003,GO:0031981,GO:0003676,GO:0070013,GO:0043233,GO:…	protein binding,intracellular part,intracellular,gene expression,non-membrane-bounded organelle,intracellular non-membrane-bounded organelle,intracellular organelle,binding,macromolecular complex,organelle,nucleus,nuclear part,intracellular organelle part,cellular macromolecule biosynthetic process,cellular macromolecule metabolic process,macromolecule metabolic process,macromolecule biosynthetic…	rno03010	Ribosome
LNC_000903	XLOC_042972	-	7:121214627-121239188	1.02076	1.72364	-0.755814	0.03495	0.738119	Novel_lncRNA	co_location	ENSRNOG00000016875	Cbx7	chromobox 7 [Source:RGD Symbol;Acc:735027]	GO:0044249,GO:0009058,GO:1901576,GO:1901362,GO:0005622,GO:0034645,GO:0019438,GO:0009059,GO:0018130,GO:0034654,GO:0006351,GO:0003676,GO:0044271,GO:0044237,GO:0032774,GO:0010467,GO:0031326,GO:0009889,GO:0006355,GO:2001141,GO:1901360,GO:0006725,GO:0016070,GO:0044260,GO:2000112,GO:0051252,GO:0006139,GO:0031323,GO:0046483,GO:0080090,GO:0060255,GO:0010556,GO:0090304,GO:0051171,GO:0019219,GO:0010468,GO:…	cellular biosynthetic process,biosynthetic process,organic substance biosynthetic process,organic cyclic compound biosynthetic process,intracellular,cellular macromolecule biosynthetic process,aromatic compound biosynthetic process,macromolecule biosynthetic process,heterocycle biosynthetic process,nucleobase-containing compound biosynthetic process,transcription, DNA-dependent,nucleic acid bindi…	--	--
LNC_000903	XLOC_042972	-	7:121214627-121239188	1.02076	1.72364	-0.755814	0.03495	0.738119	Novel_lncRNA	co_location	ENSRNOG00000057782	AC128476.2	--	--	--	--	--
LNC_000903	XLOC_042972	-	7:121214627-121239188	1.02076	1.72364	-0.755814	0.03495	0.738119	Novel_lncRNA	co_location	ENSRNOG00000017108	Syngr1	synaptogyrin 1 [Source:RGD Symbol;Acc:3801]	GO:0005515,GO:0044424,GO:0005622,GO:0043229,GO:0005488,GO:0043226,GO:0044446,GO:0043227,GO:0043231,GO:0044422,GO:0003674,GO:0031594,GO:0005737,GO:0045202,GO:0044444,GO:0044464,GO:0071702,GO:0006810,GO:0005623,GO:0051234,GO:0042995,GO:0044765,GO:0006605,GO:0030135,GO:0044456,GO:0030136,GO:0051179,GO:0008021,GO:0043005,GO:0045184,GO:0015031,GO:0046907,GO:0097458,GO:0030054,GO:0033036,GO:0051649,GO:…	protein binding,intracellular part,intracellular,intracellular organelle,binding,organelle,intracellular organelle part,membrane-bounded organelle,intracellular membrane-bounded organelle,organelle part,molecular_function,neuromuscular junction,cytoplasm,synapse,cytoplasmic part,cell part,organic substance transport,transport,cell,establishment of localization,cell projection,single-organism tran…	--	--
LNC_000972	XLOC_046076	-	8:115051175-115062909	0.530949	0.631701	-0.250668	0.03785	0.755016	Novel_lncRNA	co_location	ENSRNOG00000011936	Abhd14a	abhydrolase domain containing 14A [Source:RGD Symbol;Acc:1309721]	GO:0044424,GO:0005622,GO:0043226,GO:0043227,GO:0003674,GO:0005737,GO:0044464,GO:0005623,GO:0016787,GO:0070062,GO:0043230,GO:0065010,GO:0003824,GO:0031988,GO:0031982,GO:0005575,GO:0044421,GO:0005576,GO:0016020,GO:0044425,GO:0016021,GO:0031224	intracellular part,intracellular,organelle,membrane-bounded organelle,molecular_function,cytoplasm,cell part,cell,hydrolase activity,extracellular vesicular exosome,extracellular organelle,extracellular membrane-bounded organelle,catalytic activity,membrane-bounded vesicle,vesicle,cellular_component,extracellular region part,extracellular region,membrane,membrane part,integral to membrane,intrins…	--	--
LNC_000972	XLOC_046076	-	8:115051175-115062909	0.530949	0.631701	-0.250668	0.03785	0.755016	Novel_lncRNA	co_location	ENSRNOG00000037295	Poc1a	POC1 centriolar protein A [Source:RGD Symbol;Acc:1565004]	GO:0005515,GO:0044424,GO:0005622,GO:0043228,GO:0043232,GO:0043229,GO:0005488,GO:0032991,GO:0043226,GO:0044446,GO:0043227,GO:0043231,GO:0044422,GO:0003674,GO:0043234,GO:0015630,GO:0005737,GO:0005856,GO:0044444,GO:0005815,GO:0044464,GO:0005623,GO:0044430,GO:0042995,GO:0005929,GO:0005932,GO:0036064,GO:0044441,GO:0005813,GO:0031514,GO:0044450,GO:0044463,GO:0005575,GO:0005814,GO:0005819,GO:0000922	protein binding,intracellular part,intracellular,non-membrane-bounded organelle,intracellular non-membrane-bounded organelle,intracellular organelle,binding,macromolecular complex,organelle,intracellular organelle part,membrane-bounded organelle,intracellular membrane-bounded organelle,organelle part,molecular_function,protein complex,microtubule cytoskeleton,cytoplasm,cytoskeleton,cytoplasmic pa…	--	--
[truncated: 261 more rows]
