# Supplementary material for: Differentially expressed long noncoding RNAs and mRNAs in PC12 cells under lysophosphatidylcholine stimulation
Source: Sci Rep. 2022 Nov 11;12:19333. doi: 10.1038/s41598-022-21676-5 (PMC9652419; doi:10.1038/s41598-022-21676-5)
Supplement: Supplementary file 7 — Supplementary Information 7. [file 41598_2022_21676_MOESM7_ESM.xls]

transcript_id	gene_id	gene_name	gene_location	LPC_FPKM	NGF_FPKM	log2(foldchange)	pvalue	qvalue
LNC_000534	XLOC_024114	-	2:54952820-54963448	0.782117	0.611987	0.353883	0.0109	0.453018
LNC_000998	XLOC_047813	-	9:15879366-15881705	0.782365	0.431841	0.857343	0.00385	0.26233
LNC_000293	XLOC_012006	-	12:12820837-12837943	0.538853	0.316975	0.765523	0.00055	0.0754251
LNC_000874	XLOC_041859	-	7:2867905-2871149	0.634872	0.43109	0.558477	0.0417	0.783681
LNC_000873	XLOC_041824	-	7:1696523-1708062	14.0523	6.00896	1.22562	0.0286	0.680049
LNC_000613	XLOC_027252	-	2:223573674-223606088	0.740999	0.58476	0.341625	0.00875	0.405449
LNC_000168	XLOC_007963	-	10:1726144-1739920	5.32338	4.46168	0.254756	0.02295	0.62892
LNC_000837	XLOC_040613	-	6:145271022-145289433	1.18501	0.815804	0.538611	0.0384	0.759009
ENSRNOT00000077787	ENSRNOG00000052237	AABR07071904.1	1:94834179-94840706	1.69888	1.36941	0.311025	0.01985	0.587031
LNC_000149	XLOC_007095	-	10:59749720-59764819	1.38253	1.74529	-0.336151	0.0353	0.740651
LNC_000211	XLOC_009643	-	11:14160914-14166385	0.714199	0.472907	0.594769	0.01	0.434074
LNC_000289	XLOC_011704	-	12:43328694-43335107	0.588827	0.391589	0.588505	0.03775	0.754548
LNC_001009	XLOC_048289	-	9:70039821-70042955	0.837726	0.253584	1.72402	0.01805	0.563284
ENSRNOT00000086488	ENSRNOG00000059330	AABR07004549.1	1:147422778-147435897	0.480588	0.86917	-0.854838	0.0399	0.772057
ENSRNOT00000086478	ENSRNOG00000058306	AABR07060318.1	4:67100279-67104353	1.47905	1.08556	0.446225	0.0316	0.708811
LNC_000105	XLOC_005184	-	1:190527403-190529503	0.687675	0.423835	0.698226	0.02855	0.679904
LNC_000810	XLOC_038676	-	5:138316548-138319467	0.597908	0.928225	-0.634551	0.00215	0.187176
LNC_000762	XLOC_035235	-	4:58374256-58383749	3.84292	3.34414	0.200565	0.01815	0.564942
LNC_000494	XLOC_022594	-	19:34109597-34118322	0.84121	0.517375	0.701256	0.04805	0.819919
LNC_000893	XLOC_042630	-	7:75744806-75776611	0.638261	0.486057	0.393021	0.0309	0.702847
LNC_000823	XLOC_039647	-	6:51830395-51834471	2.72554	3.69386	-0.438587	0.01045	0.444012
LNC_001072	XLOC_052305	-	X:107641564-107689015	0.779202	0.234454	1.73269	0.00015	0.028151
LNC_001076	XLOC_052305	-	X:107641564-107689015	0.769542	0.470629	0.709409	0.00105	0.117908
LNC_000228	XLOC_010086	-	11:68688904-68842320	1.48412	1.30387	0.18681	0.0355	0.741263
LNC_000917	XLOC_043187	-	7:140585831-140606049	1.0517	0.653481	0.686514	0.0021	0.184751
ENSRNOT00000084136	ENSRNOG00000056265	LOC103689920	10:35044233-35054225	1.89232	1.19482	0.66336	0.0086	0.403323
ENSRNOT00000077132	ENSRNOG00000054733	AABR07052388.1	3:50656124-50658546	2.58726	2.07118	0.320976	0.03225	0.714758
LNC_000062	XLOC_003360	-	1:46997572-47004239	0.604484	0.463857	0.382023	0.0214	0.607051
ENSRNOT00000076968	ENSRNOG00000021694	Rn50_X_0663.3	X:65411160-65559785	3.05857	3.83083	-0.3248	0.03045	0.69995
LNC_000464	XLOC_020180	-	17:6530277-6560160	0.892215	0.482932	0.885571	0.0156	0.531473
ENSRNOT00000088632	ENSRNOG00000059439	AABR07026565.2	16:83852960-83862697	1.33985	0.576942	1.21558	0.00175	0.164356
LNC_000070	XLOC_003585	-	1:54423189-54432899	133.668	204.421	-0.612897	0.031	0.703205
ENSRNOT00000080625	ENSRNOG00000055838	AABR07025263.1	16:31164257-31183494	1.32705	0.938362	0.500012	0.0155	0.531068
ENSRNOT00000092834	ENSRNOG00000062160	Rn60_8_0597.2	8:59608665-59609138	3.49161	5.54579	-0.667501	0.01555	0.531439
ENSRNOT00000078877	ENSRNOG00000053021	AABR07070341.1	8:66356592-66357001	0	1.3866	-inf	0.0156	0.531473
LNC_000752	XLOC_034706	-	4:297442-325647	1.07261	0.776408	0.46624	5e-05	0.011183
LNC_000756	XLOC_034996	-	4:21751875-21754203	3.19367	2.66062	0.263452	0.03405	0.728947
LNC_000546	XLOC_024895	-	2:183862592-183876231	1.05332	1.28888	-0.291177	0.035	0.738119
LNC_000549	XLOC_025042	-	2:193869365-193872100	2.4767	2.9482	-0.251418	0.04065	0.778103
ENSRNOT00000080876	ENSRNOG00000054485	AABR07035412.2	12:13801009-13804635	1.65821	1.13444	0.547644	0.00025	0.0417854
LNC_001026	XLOC_049335	-	9:64063691-64066385	0.274353	0.555089	-1.01668	0.02055	0.59715
ENSRNOT00000079434	ENSRNOG00000060009	AABR07005794.1	1:200364407-200373126	1.42037	1.12286	0.33909	0.0145	0.51587
ENSRNOT00000085521	ENSRNOG00000061309	AABR07028292.1	17:63251734-63252022	0	1.8548	-inf	0.02285	0.627984
LNC_000942	XLOC_044667	-	7:122934973-122937128	1.66778	2.05764	-0.303065	0.04755	0.81769
ENSRNOT00000086613	ENSRNOG00000061691	AABR07030939.1	10:110125108-110128329	1.924	1.17245	0.714585	5e-05	0.011183
ENSRNOT00000088827	ENSRNOG00000057214	AABR07043510.1	19:28986729-28990676	0.545028	0.404391	0.43058	0.03775	0.754548
LNC_000118	XLOC_005712	-	1:221160979-221206311	12.8946	5.91133	1.12521	0.0019	0.173195
LNC_000163	XLOC_007726	-	10:98412262-98469799	0.747718	0.557841	0.422641	0.0115	0.468091
ENSRNOT00000088478	ENSRNOG00000059883	AABR07052758.1	3:74226406-74229066	10.1599	14.3584	-0.49901	0.03705	0.751074
LNC_000838	XLOC_040613	-	6:145271022-145289433	1.21446	0.856762	0.503351	0.0248	0.644509
LNC_000816	XLOC_038991	-	5:161907435-161909027	0.232028	0.708077	-1.60961	0.00615	0.337612
LNC_000053	XLOC_002841	-	1:274107245-274110349	0.94155	0.69276	0.442681	0.03075	0.702233
ENSRNOT00000081159	ENSRNOG00000057054	AABR07028907.1	10:12179-24144	13.952	11.5294	0.275156	0.0213	0.606276
LNC_000903	XLOC_042972	-	7:121214627-121239188	2.34871	1.41699	0.729042	5e-05	0.011183
LNC_000239	XLOC_010576	-	11:31353306-31363575	1.14019	0.57539	0.986661	0.00205	0.18153
LNC_000631	XLOC_028635	-	20:34816644-34845583	0.527043	0.327292	0.687344	0.016	0.538839
LNC_000636	XLOC_029384	-	3:62137461-62152069	1.13951	0.895347	0.347898	0.0149	0.522391
LNC_000196	XLOC_008925	-	10:75257845-75262473	0.605308	0.78816	-0.380818	0.0177	0.560259
LNC_000192	XLOC_008444	-	10:43762317-43768392	0.556999	0.37507	0.570516	0.0435	0.793987
LNC_000801	XLOC_037527	-	5:156352845-156387149	1.98149	2.54279	-0.359828	0.02065	0.598133
LNC_001034	XLOC_049758	-	AABR07046136.1:9049-10056	55.1129	99.0603	-0.845917	0.01555	0.531439
LNC_000776	XLOC_036164	-	4:162864331-162991184	0.739831	0.454156	0.704009	0.02455	0.642011
LNC_000482	XLOC_021626	-	18:81923937-81932915	0.472268	0.335558	0.493043	0.01615	0.540201
ENSRNOT00000092035	ENSRNOG00000061122	AABR07035758.1	12:21777528-21779204	2.40509	1.87728	0.357444	0.04435	0.799413
LNC_000880	XLOC_042189	-	7:20732643-20739496	1.86982	1.43664	0.380202	0.03085	0.702594
LNC_000396	XLOC_015608	-	14:61132324-61136573	0.586742	0.326656	0.844954	0.01565	0.532507
LNC_000451	XLOC_019779	-	17:45626275-45627140	1.31523	0.465134	1.4996	0.01745	0.557224
LNC_000452	XLOC_019822	-	17:54623873-54628056	0.605935	0.216896	1.48216	0.0495	0.82519
LNC_000064	XLOC_003419	-	1:50024513-50070022	1.44854	0.606414	1.25622	0.02145	0.607993
LNC_000066	XLOC_003520	-	1:52781704-52807150	0.606656	0.982921	-0.696198	5e-05	0.011183
ENSRNOT00000083083	ENSRNOG00000059974	AABR07053283.1	3:97133028-97134360	1.05233	1.46895	-0.481196	0.04865	0.821704
ENSRNOT00000083718	ENSRNOG00000058862	AABR07051308.1	3:4730989-4772154	0.469853	0.184626	1.34761	0.001	0.114064
ENSRNOT00000090651	ENSRNOG00000054990	AABR07060133.1	4:58408729-58485447	5.46937	3.41619	0.678989	5e-05	0.011183
ENSRNOT00000080464	ENSRNOG00000059041	AC141169.6	9:69896212-69903782	2.20548	1.89202	0.221165	0.0484	0.821497
LNC_000669	XLOC_030960	-	3:165800331-165817418	0.722652	0.197944	1.86821	0.0179	0.561348
LNC_000033	XLOC_001812	-	1:175871633-175873634	0.857412	0.462141	0.891655	0.0051	0.30297
ENSRNOT00000086043	ENSRNOG00000061479	AABR07035065.1	12:3807455-3809115	0.203957	0.480978	-1.2377	0.02635	0.658065
LNC_000610	XLOC_027171	-	2:210287039-210298946	0.970173	0.836129	0.214516	0.04335	0.793341
ENSRNOT00000090459	ENSRNOG00000056265	LOC103689920	10:35044233-35054225	4.06179	4.86996	-0.261796	0.0165	0.545849
LNC_000429	XLOC_018250	-	16:50315720-50318528	0.591536	0.258045	1.19685	0.04885	0.822699
ENSRNOT00000079538	ENSRNOG00000051701	AABR07073453.1	8:119371727-119381600	0.58813	0.404982	0.538276	0.0031	0.231752
ENSRNOT00000086490	ENSRNOG00000059969	AABR07021762.1	13:90170000-90172758	1.08643	0.830441	0.38765	0.04075	0.77878
LNC_000509	XLOC_023199	-	19:19315507-19323756	2.05691	1.46268	0.491866	0.00015	0.028151
LNC_000859	XLOC_041552	-	6:126612578-126619322	0.564588	0.747011	-0.403931	0.00395	0.264328
ENSRNOT00000087244	ENSRNOG00000058926	AC111319.2	9:71388274-71398583	2.12615	1.54928	0.456649	0.0363	0.746228
LNC_000238	XLOC_010515	-	11:29882233-29892192	1.24161	0.832508	0.576672	5e-05	0.011183
LNC_000582	XLOC_026282	-	2:113652347-113849403	0.531234	0.832034	-0.647293	5e-05	0.011183
ENSRNOT00000083070	ENSRNOG00000056247	AABR07031956.1	18:40542093-40542431	1.04478	3.23567	-1.63086	0.0214	0.607051
LNC_000622	XLOC_027860	-	20:19008085-19009855	0.444241	1.11226	-1.32408	0.04855	0.821704
LNC_000624	XLOC_027905	-	20:22258493-22264091	0.582137	0.781197	-0.424327	0.0411	0.780382
LNC_000980	XLOC_046560	-	8:26356346-26378420	0.515649	0.375293	0.458374	0.00445	0.282289
