# Supplementary material for: Differentially expressed long noncoding RNAs and mRNAs in PC12 cells under lysophosphatidylcholine stimulation
Source: Sci Rep. 2022 Nov 11;12:19333. doi: 10.1038/s41598-022-21676-5 (PMC9652419; doi:10.1038/s41598-022-21676-5)
Supplement: Supplementary file 8 — Supplementary Information 8. [file 41598_2022_21676_MOESM8_ESM.xls]

transcript_id	gene_id	gene_name	gene_location	NGF_LPC_FPKM	NGF_FPKM	log2(foldchange)	pvalue	qvalue
ENSRNOT00000091960	ENSRNOG00000009336	Mapk15	7:117055394-117061047	0.472985	0.247241	0.935876	0.00985	0.430144
ENSRNOT00000083776	ENSRNOG00000004740	Mmadhc	3:35783622-35801614	48.4756	39.9625	0.278611	0.0264	0.658065
ENSRNOT00000078809	ENSRNOG00000051570	AABR07001910.1	1:61870346-61872975	2.35154	2.82512	-0.264705	0.0324	0.716532
ENSRNOT00000078802	ENSRNOG00000060689	Parp11	4:160020471-160058729	1.67878	2.10972	-0.329639	0.01565	0.532507
ENSRNOT00000076169	ENSRNOG00000008249	Brms1l	6:76675417-76753950	2.86706	1.85025	0.631851	0.00065	0.0853617
ENSRNOT00000027073	ENSRNOG00000019974	Uba52	16:20668970-20671127	1241.61	1418.93	-0.192588	0.01525	0.527165
ENSRNOT00000027075	ENSRNOG00000019982	Ethe1	1:81456983-81472097	10.8079	12.5964	-0.220922	0.0431	0.792419
ENSRNOT00000015535	ENSRNOG00000011452	Aldoc	10:65586503-65590126	12.2039	10.6612	0.19497	0.04925	0.824664
ENSRNOT00000044177	ENSRNOG00000001616	Senp7	11:46880927-47027667	4.13109	5.05202	-0.290339	0.00075	0.0947104
ENSRNOT00000064458	ENSRNOG00000003929	Pcdh19	X:104391606-104493757	2.67147	2.1264	0.329221	0.04855	0.821704
ENSRNOT00000029111	ENSRNOG00000043341	Zfp51	1:61522297-61533178	4.22935	5.00619	-0.243278	0.0215	0.608933
ENSRNOT00000078639	ENSRNOG00000060626	Polk	2:27305727-27364906	2.62901	3.06604	-0.221855	0.04555	0.806963
ENSRNOT00000008440	ENSRNOG00000006025	Lamb3	13:112031593-112073186	13.1563	10.5984	0.311899	0.0002	0.0347676
ENSRNOT00000004147	ENSRNOG00000046276	Myh3	10:53621374-53645194	0.714917	0.881865	-0.30278	0.0248	0.644509
ENSRNOT00000041808	ENSRNOG00000001416	Vgf	12:22677606-22680630	33.8282	25.6942	0.396781	5e-05	0.011183
ENSRNOT00000066190	ENSRNOG00000043419	Hist3h2ba	10:45289740-45290370	140.94	163.228	-0.21181	0.0116	0.470748
ENSRNOT00000064122	ENSRNOG00000008934	Tmem65	7:98605721-98709649	31.6848	26.6649	0.248852	0.01345	0.501683
ENSRNOT00000002078	ENSRNOG00000001520	Dlx1	3:58164930-58169521	1.12595	0.891058	0.337556	0.0472	0.817111
ENSRNOT00000011573	ENSRNOG00000008431	Gabbr2	5:62276099-62621737	1.72008	2.03393	-0.241794	0.0229	0.628403
ENSRNOT00000014436	ENSRNOG00000010859	Zyg11b	5:127847128-127878792	12.3174	13.9206	-0.176522	0.0415	0.782226
ENSRNOT00000010224	ENSRNOG00000007628	Ptp4a3	7:114997102-115002902	11.3439	13.5208	-0.253257	0.0091	0.411988
ENSRNOT00000043704	ENSRNOG00000033473	Rpl36	9:10441258-10441834	2283.68	2983.18	-0.385491	5e-05	0.011183
ENSRNOT00000073186	ENSRNOG00000045948	Arl10	17:10568958-10575203	14.01	11.1187	0.333467	0.0062	0.339155
ENSRNOT00000011631	ENSRNOG00000008767	Atg4c	5:117877593-117931003	3.62346	4.41324	-0.284472	0.03485	0.736911
ENSRNOT00000061644	ENSRNOG00000002912	Parn	10:1308413-1461250	1.74761	0.633598	1.46374	0.0259	0.654634
ENSRNOT00000081359	ENSRNOG00000037753	Slc10a2	16:90324360-90345865	0.538471	0.946445	-0.813649	0.01905	0.577059
ENSRNOT00000089107	ENSRNOG00000017220	Tcirg1	1:219127601-219139464	0.918526	0.376826	1.28542	0.0417	0.783681
ENSRNOT00000001499	ENSRNOG00000001135	Wsb2	12:44942442-44962656	94.71	83.826	0.17612	0.02945	0.688786
ENSRNOT00000090671	ENSRNOG00000057227	LOC100363372	X:1031034-1076850	1.37287	1.71543	-0.321373	0.00445	0.282289
ENSRNOT00000018511	ENSRNOG00000013851	Spry4	18:32594957-32609864	2.81678	2.25723	0.319495	0.0027	0.214566
ENSRNOT00000004516	ENSRNOG00000003367	Tmem220	10:53570988-53579321	2.71408	1.49918	0.856287	0.0246	0.642699
ENSRNOT00000005648	ENSRNOG00000004268	Zfp386	6:143901279-143917575	13.9306	16.4435	-0.239258	0.02905	0.683706
ENSRNOT00000005646	ENSRNOG00000004168	Slc35e4	14:84163971-84170835	14.9622	13.2642	0.173792	0.04345	0.793341
ENSRNOT00000005640	ENSRNOG00000004259	Dohh	7:11191130-11195866	47.2635	41.0982	0.201653	0.01835	0.568881
ENSRNOT00000010383	ENSRNOG00000007663	LOC100911372	5:105209845-105212173	138.516	181.928	-0.393314	5e-05	0.011183
ENSRNOT00000042661	ENSRNOG00000030747	LOC690468	2:199479006-199479309	3844.61	5035.57	-0.389315	5e-05	0.011183
ENSRNOT00000033047	ENSRNOG00000025997	Mrrf	3:15463952-15520618	5.60511	6.37703	-0.186142	0.0395	0.768154
ENSRNOT00000075433	ENSRNOG00000046212	LOC102547811	19:387373-391569	0.692212	0.147366	2.23181	0.04215	0.786807
ENSRNOT00000025008	ENSRNOG00000018531	Mrps11	1:140477867-140487248	42.8833	50.3209	-0.230742	0.0066	0.350433
ENSRNOT00000025081	ENSRNOG00000019219	Vamp1	4:157726940-157733643	2.36141	3.24258	-0.457495	0.0001	0.0200508
ENSRNOT00000089889	ENSRNOG00000017072	Slc16a14	9:92503596-92530938	1.22083	0.931167	0.390756	0.00825	0.395807
ENSRNOT00000090853	ENSRNOG00000057832	Rnf125	18:15192961-15225427	4.59448	5.69316	-0.309329	0.01225	0.483383
ENSRNOT00000046519	ENSRNOG00000034180	Rpl37	10:64222275-64341109	1668.36	2047.7	-0.295574	0.0023	0.194764
ENSRNOT00000061930	ENSRNOG00000040242	Epm2a	1:5448957-5571512	4.91217	3.72867	0.397697	0.0067	0.353665
ENSRNOT00000072179	ENSRNOG00000049070	Rack1	12:35905357-35906382	1.40167	0	inf	5e-05	0.011183
ENSRNOT00000019681	ENSRNOG00000049232	Tcf7l2	1:276659541-276730514	8.62914	9.78727	-0.18169	0.0313	0.705583
ENSRNOT00000074586	ENSRNOG00000050869	Cebpd	11:89008007-89009146	5.72737	4.33855	0.400662	0.00255	0.207044
ENSRNOT00000028458	ENSRNOG00000020955	Myl3	8:119030874-119036996	1.04226	0.600648	0.79512	0.04875	0.822164
ENSRNOT00000083434	ENSRNOG00000053706	Lonrf1	16:59564418-59593852	9.05701	7.66378	0.240978	0.0084	0.39912
ENSRNOT00000087536	ENSRNOG00000008885	Chst11	7:26645421-26859716	1.07311	3.12282	-1.54105	0.0002	0.0347676
ENSRNOT00000073346	ENSRNOG00000017164	Afap1l2	1:277730759-277827269	3.73464	4.55099	-0.28521	0.03065	0.70187
ENSRNOT00000027682	ENSRNOG00000020410	Th	1:216073030-216080287	28.9613	22.1525	0.386652	5e-05	0.011183
ENSRNOT00000045329	ENSRNOG00000030463	Faim	8:107225211-107241224	0.631634	1.32296	-1.06661	0.0393	0.766739
ENSRNOT00000022194	ENSRNOG00000033772	Serpinb9	17:32650440-32661865	6.80515	8.06169	-0.244454	0.019	0.576672
ENSRNOT00000081885	ENSRNOG00000056915	Ptprq	7:49763656-50034932	1.10257	1.43142	-0.376576	0.0008	0.0981674
ENSRNOT00000043788	ENSRNOG00000015560	Emsy	1:163545325-163611299	14.4641	17.3366	-0.261342	0.0029	0.223263
ENSRNOT00000005372	ENSRNOG00000004099	R3hdm1	13:44812566-44950762	29.1289	33.2827	-0.192321	0.01645	0.545359
ENSRNOT00000044255	ENSRNOG00000032258	Swt1	13:68728265-68785771	8.40841	9.58408	-0.188807	0.0316	0.708811
ENSRNOT00000086091	ENSRNOG00000016831	Serpinh1	1:164301009-164308317	30.7568	16.3938	0.907754	0.0382	0.75754
ENSRNOT00000049468	ENSRNOG00000029470	LOC685619	3:162165076-162167598	18.2558	15.0264	0.280861	0.0104	0.442929
ENSRNOT00000026457	ENSRNOG00000019518	Pde4c	16:20442608-20460959	0.552519	0.374826	0.559805	0.04975	0.827197
ENSRNOT00000027493	ENSRNOG00000020272	RGD1310209	2:211246067-211332327	0.679845	0.466915	0.542045	0.01485	0.521988
ENSRNOT00000027496	ENSRNOG00000020296	LOC103693430	1:266862578-266862842	3560.56	5021.39	-0.495985	0.001	0.114064
ENSRNOT00000018762	ENSRNOG00000014003	Fbxo16	15:48674379-48723353	2.15976	2.76362	-0.355688	0.03925	0.766729
ENSRNOT00000057745	ENSRNOG00000008415	Nab2	7:70946227-70969905	10.5868	8.50613	0.31569	0.0032	0.235655
ENSRNOT00000046288	ENSRNOG00000033335	Cenpi	X:105147152-105198797	11.9029	14.1063	-0.245023	0.0305	0.700505
ENSRNOT00000024465	ENSRNOG00000017938	Btaf1	1:255564408-255654932	8.96807	10.9709	-0.290817	0.01395	0.50774
ENSRNOT00000040993	ENSRNOG00000031033	Mt-nd2	MT:3903-4942	1936.15	2747.78	-0.505076	5e-05	0.011183
ENSRNOT00000031889	ENSRNOG00000001915	Chodl	11:17538062-17560296	0.617351	0.386031	0.677374	0.0414	0.782108
ENSRNOT00000022830	ENSRNOG00000016915	Barx1	17:14824720-14828196	16.7236	14.2931	0.226572	0.014	0.50774
ENSRNOT00000085381	ENSRNOG00000058444	Hist2h4	17:44744590-44744902	5127.64	6081.89	-0.246224	0.0022	0.190459
ENSRNOT00000042928	ENSRNOG00000029707	Mt-nd4	MT:9869-11537	2323.39	2988.63	-0.363252	0.00325	0.238366
ENSRNOT00000074502	ENSRNOG00000045999	Tnfaip8l1	9:10896679-10897240	9.45287	7.25962	0.380859	0.0262	0.657576
ENSRNOT00000085832	ENSRNOG00000031208	Mgat1	10:34519789-34537210	16.1023	12.942	0.315208	0.04625	0.809802
ENSRNOT00000071735	ENSRNOG00000047300	Bdkrb2	6:129399467-129429676	7.69113	5.90808	0.380506	0.0038	0.260066
ENSRNOT00000036203	ENSRNOG00000025060	Nanos1	1:282134980-282135772	9.43929	7.2659	0.377536	0.00575	0.325368
ENSRNOT00000067838	ENSRNOG00000023764	Kctd2	10:103972887-103984402	11.2165	9.22579	0.281876	0.0042	0.272975
ENSRNOT00000010887	ENSRNOG00000008215	Trim47	10:104654716-104659188	16.8518	14.6409	0.202892	0.01675	0.548432
ENSRNOT00000084311	ENSRNOG00000020792	Etv4	10:89685057-89700283	1.40924	2.44262	-0.793514	0.00055	0.0754251
ENSRNOT00000084313	ENSRNOG00000060750	Rnf111	8:76864343-76940196	13.4324	15.941	-0.247024	0.04255	0.789939
ENSRNOT00000012622	ENSRNOG00000009484	Ptcd3	4:99795655-99822992	7.81031	9.92075	-0.34507	0.02655	0.659645
ENSRNOT00000075065	ENSRNOG00000048215	LOC102548682	17:43617246-43617558	1119.48	1334.99	-0.254001	0.0018	0.167601
ENSRNOT00000035423	ENSRNOG00000025594	Scrt1	7:117583452-117587103	2.82423	2.18401	0.370875	0.01255	0.488293
ENSRNOT00000050213	ENSRNOG00000032902	Ybx1-ps3	10:40380387-40381886	49.7532	57.7819	-0.215829	0.0096	0.423317
ENSRNOT00000084050	ENSRNOG00000021614	Kmt2e	4:8187750-8255514	56.751	64.8565	-0.192607	0.03255	0.717217
ENSRNOT00000019861	ENSRNOG00000014671	Tesmin	1:218632763-218651053	2.7009	3.27998	-0.280247	0.03105	0.70375
ENSRNOT00000073221	ENSRNOG00000045524	Slc39a3	7:11545023-11553370	4.78481	4.16602	0.19979	0.03625	0.746228
ENSRNOT00000075504	ENSRNOG00000050841	Ache	12:22472357-22478753	3.42588	2.00584	0.772271	0.0367	0.748877
ENSRNOT00000013727	ENSRNOG00000010258	Vhl	4:145580798-145587845	12.4047	10.9249	0.183269	0.03255	0.717217
ENSRNOT00000028007	ENSRNOG00000020637	Hmx3	1:203509730-203511695	6.25407	5.01386	0.318873	0.0106	0.446711
ENSRNOT00000016654	ENSRNOG00000012494	Kctd14	1:162419261-162424825	17.7973	15.4066	0.208109	0.0165	0.545849
ENSRNOT00000012883	ENSRNOG00000009550	Sqle	7:99609190-99624732	39.2598	32.7425	0.261887	0.00125	0.132675
ENSRNOT00000007073	ENSRNOG00000004908	Smc6	6:36941232-36995138	32.408	37.5415	-0.212133	0.04665	0.811996
ENSRNOT00000050987	ENSRNOG00000009953	Snx16	2:93518805-93540328	10.5392	13.3778	-0.34407	0.0016	0.155939
ENSRNOT00000073799	ENSRNOG00000059069	LOC685085	4:120040771-120041238	4.60497	8.4733	-0.879731	0.0008	0.0981674
ENSRNOT00000043327	ENSRNOG00000029597	AABR07030544.1	10:92783702-92793145	2.372	1.48585	0.67481	0.0288	0.68137
ENSRNOT00000075293	ENSRNOG00000049862	Rnf157	10:105293489-105368242	7.66792	8.84544	-0.2061	0.03445	0.733313
ENSRNOT00000014038	ENSRNOG00000010538	Commd7	3:149101242-149115209	50.6694	44.7814	0.178216	0.035	0.738119
ENSRNOT00000010596	ENSRNOG00000007879	Stk26	X:138046493-138096669	0.794395	1.11604	-0.490461	0.00385	0.26233
ENSRNOT00000014034	ENSRNOG00000010325	Ptger3	2:263895240-263979698	7.66634	4.81165	0.672006	0.04925	0.824664
ENSRNOT00000071535	ENSRNOG00000045639	RGD1560883	2:4252495-4444836	1.21364	1.69638	-0.48312	5e-05	0.011183
ENSRNOT00000074167	ENSRNOG00000047951	Hoxa5	4:82170386-82173207	0.300934	0.56181	-0.900633	0.009	0.411583
ENSRNOT00000026318	ENSRNOG00000019388	Egfl7	3:4034920-4043936	6.35037	5.2709	0.268792	0.0255	0.65177
ENSRNOT00000038247	ENSRNOG00000026050	Epb41l4a	18:26570646-26658892	4.76057	5.86686	-0.301453	0.034	0.728308
ENSRNOT00000005988	ENSRNOG00000004498	Scin	6:59976002-60054279	1.25346	0.922739	0.441923	0.02075	0.59911
ENSRNOT00000084739	ENSRNOG00000059453	Fuk	19:43338165-43357822	5.41886	7.19431	-0.408866	0.0232	0.629312
ENSRNOT00000025299	ENSRNOG00000018664	Klk7	1:99749935-99754435	0.810211	0.49142	0.721342	0.0189	0.575085
ENSRNOT00000047674	ENSRNOG00000033090	Ltbp1	6:21203501-21600451	1.21099	0.994617	0.283975	0.0175	0.557671
ENSRNOT00000081747	ENSRNOG00000054626	Rps8	5:136020940-136023511	698.785	811.62	-0.215956	0.0077	0.38297
ENSRNOT00000088030	ENSRNOG00000029866	Dennd6b	7:130164674-130176696	0.485075	1.00783	-1.05498	0.0109	0.453018
ENSRNOT00000037693	ENSRNOG00000000244	Coil	10:76320040-76341418	4.64565	5.38709	-0.213625	0.03755	0.753605
ENSRNOT00000000072	ENSRNOG00000000064	Atp5i	14:2325307-2326436	731.576	899.109	-0.297488	0.0011	0.122132
ENSRNOT00000001302	ENSRNOG00000000983	Zfp394	12:11179328-11187380	7.22466	8.31843	-0.203381	0.0283	0.678718
ENSRNOT00000019162	ENSRNOG00000014272	Rpl35	3:23294813-23297774	2526.17	2984.09	-0.240337	0.0031	0.231752
ENSRNOT00000021968	ENSRNOG00000016167	Spata2L	19:56032609-56037077	4.83556	4.05622	0.253546	0.013	0.494105
ENSRNOT00000082570	ENSRNOG00000054989	Grhl1	6:43743701-43794342	3.96285	3.05762	0.374131	0.00535	0.311175
ENSRNOT00000014444	ENSRNOG00000010718	Gpr153	5:169452492-169462713	3.40295	2.54695	0.418017	0.00065	0.0853617
ENSRNOT00000041981	ENSRNOG00000037428	Zfp605	12:52606559-52676608	3.19998	3.86379	-0.271955	0.0102	0.43837
ENSRNOT00000087100	ENSRNOG00000014626	Katnb1	19:10340306-10360310	7.40309	5.84701	0.340428	0.0082	0.394805
ENSRNOT00000006239	ENSRNOG00000004628	Dazap2	7:142239034-142243241	99.1766	111.949	-0.174775	0.03935	0.766749
ENSRNOT00000001054	ENSRNOG00000000805	Gja1	20:37876649-37889089	2.37362	2.94582	-0.311578	0.007	0.36401
ENSRNOT00000047883	ENSRNOG00000032668	-	1:282490697-282492912	2.87596	3.65414	-0.34549	0.00405	0.26658
ENSRNOT00000081891	ENSRNOG00000053060	Zfc3h1	7:58366191-58423581	8.55384	9.87654	-0.207434	0.0183	0.568143
ENSRNOT00000080071	ENSRNOG00000030126	Clk3	8:62528224-62542622	23.9909	20.8689	0.201127	0.04985	0.827534
ENSRNOT00000077516	ENSRNOG00000053574	Tarbp1	19:59333183-59384297	5.57365	4.93115	0.176698	0.0455	0.806868
ENSRNOT00000077512	ENSRNOG00000056731	RGD1561897	17:44418971-44420596	2.34844	1.49391	0.65261	0.00035	0.054006
ENSRNOT00000022902	ENSRNOG00000016705	Prpf4b	17:30683639-30714495	23.9257	28.0135	-0.227561	0.0246	0.642699
ENSRNOT00000020885	ENSRNOG00000015068	Il11ra1	5:58151984-58163584	12.7192	10.9624	0.214434	0.02105	0.602957
ENSRNOT00000003208	ENSRNOG00000002350	Eaf2	11:66878657-66923092	0.444033	0.795476	-0.841152	0.03355	0.724967
ENSRNOT00000005361	ENSRNOG00000004019	Phlda1	7:54247459-54249664	6.29758	5.43135	0.213488	0.0466	0.811516
ENSRNOT00000015876	ENSRNOG00000011829	Rpgrip1l	19:17115411-17208055	4.63298	5.23028	-0.174948	0.04365	0.794585
ENSRNOT00000015871	ENSRNOG00000011623	Rab3c	2:41570596-41785792	21.08	25.3576	-0.266546	0.02635	0.658065
ENSRNOT00000010510	ENSRNOG00000007989	Chst1	3:81498021-81512807	28.3439	24.8739	0.188407	0.02665	0.660768
ENSRNOT00000023314	ENSRNOG00000017051	Tmem110	16:6903211-6958783	11.2421	9.68105	0.215672	0.02805	0.67571
ENSRNOT00000017568	ENSRNOG00000012658	Pdlim3	16:49543141-49574390	1.9471	1.37417	0.502764	0.0385	0.759878
ENSRNOT00000042386	ENSRNOG00000021900	AABR07055834.1	7:10771127-10773887	3.50024	4.38266	-0.324352	0.0086	0.403323
ENSRNOT00000079021	ENSRNOG00000000779	Znrd1	20:2088532-2092433	13.2291	3.14781	2.07129	5e-05	0.011183
ENSRNOT00000077826	ENSRNOG00000050424	Nme4	10:15431637-15465413	9.23264	7.77953	0.24706	0.0153	0.527716
ENSRNOT00000031297	ENSRNOG00000026982	LOC691921	7:27221151-27224274	18.6719	24.1924	-0.373687	0.02625	0.657766
ENSRNOT00000081913	ENSRNOG00000025428	Rp2	X:2064485-2116656	1.97113	1.47806	0.41532	0.01625	0.542208
ENSRNOT00000081919	ENSRNOG00000059897	Gjb5	5:145422356-145423172	13.8415	11.2841	0.294713	0.0137	0.503936
ENSRNOT00000027980	ENSRNOG00000020602	LOC100911483	16:21275310-21282246	321.351	371.075	-0.207561	0.01125	0.462427
ENSRNOT00000079595	ENSRNOG00000051458	Hic2	11:87988212-88016825	4.9268	4.24811	0.21383	0.01935	0.580634
ENSRNOT00000042714	ENSRNOG00000024135	Zmat1	X:105805901-105835327	4.90076	6.05335	-0.304726	0.00505	0.301984
ENSRNOT00000012537	ENSRNOG00000009329	Nr1d1	10:86657284-86690815	12.1787	15.7885	-0.374514	0.03515	0.739363
ENSRNOT00000019501	ENSRNOG00000014350	Cyr61	2:251529353-251532312	17.773	27.082	-0.607648	5e-05	0.011183
ENSRNOT00000027165	ENSRNOG00000020038	Chpf	9:82669203-82673898	47.525	41.4443	0.197514	0.0131	0.495302
ENSRNOT00000063994	ENSRNOG00000010601	Srpk2	4:8066736-8185935	31.7208	37.5314	-0.242667	0.03385	0.726817
ENSRNOT00000032974	ENSRNOG00000027089	Ell2	2:2456734-2524237	16.2023	18.5345	-0.194017	0.02895	0.683279
ENSRNOT00000020307	ENSRNOG00000014684	Npr1	2:189840402-189856090	15.5615	13.5928	0.195137	0.0223	0.620891
ENSRNOT00000030532	ENSRNOG00000025130	Ltk	3:111553679-111560556	4.0161	4.85685	-0.274224	0.01415	0.509771
ENSRNOT00000001669	ENSRNOG00000049771	Gstt1	20:13799101-13816526	5.25463	6.62741	-0.334857	0.0179	0.561348
ENSRNOT00000073155	ENSRNOG00000048470	LOC100911238	12:8746854-8759599	7.75619	10.5038	-0.437497	0.00215	0.187176
ENSRNOT00000028927	ENSRNOG00000028651	RGD1566386	12:18105752-18139444	2.75837	3.28931	-0.25397	0.03075	0.702233
ENSRNOT00000091687	ENSRNOG00000046667	Fosb	1:80214493-80221710	8.89043	14.8385	-0.739024	5e-05	0.011183
ENSRNOT00000072684	ENSRNOG00000047439	Pot1b	9:7845844-7891514	2.53937	3.05727	-0.267773	0.04695	0.814864
ENSRNOT00000042524	ENSRNOG00000019319	Fchsd2	1:166125473-166395915	7.3216	8.663	-0.242708	0.02775	0.671915
ENSRNOT00000018550	ENSRNOG00000013866	Usp49	9:15317412-15375365	3.35433	3.80184	-0.180671	0.04645	0.810335
ENSRNOT00000004902	ENSRNOG00000029678	Zfp354b	10:36411962-36419926	0.669397	0.912017	-0.446199	0.02575	0.654634
ENSRNOT00000074904	ENSRNOG00000049123	AABR07066510.1	9:9931440-9936247	6.14607	3.53223	0.799087	0.01595	0.537656
ENSRNOT00000071625	ENSRNOG00000049203	LOC103690024	4:156983914-157026916	1.86566	1.55848	0.259548	0.0456	0.807058
ENSRNOT00000023457	ENSRNOG00000017463	Bloc1s3	1:80415685-80416273	11.4099	8.98023	0.345458	0.02055	0.59715
ENSRNOT00000080386	ENSRNOG00000003929	Pcdh19	X:104391606-104493757	0.802549	1.25826	-0.648772	0.04435	0.799413
ENSRNOT00000026407	ENSRNOG00000019519	Idnk	17:6885220-6892497	1.61579	1.24246	0.379038	0.04865	0.821704
ENSRNOT00000008936	ENSRNOG00000006631	Sema3e	4:17272510-17594598	2.14277	1.78959	0.259845	0.0344	0.733256
ENSRNOT00000002346	ENSRNOG00000001720	Hes1	11:74312805-74315248	44.148	56.3885	-0.353053	0.0001	0.0200508
ENSRNOT00000017301	ENSRNOG00000012748	Vamp8	4:100250300-100252755	55.7907	79.4016	-0.509144	0.00075	0.0947104
ENSRNOT00000092952	ENSRNOG00000019730	Inppl1	1:166899893-166912524	24.9843	18.4687	0.435944	0.01085	0.452849
ENSRNOT00000041456	ENSRNOG00000031167	Srxn1	3:147609094-147632801	29.2245	21.9552	0.412615	5e-05	0.011183
ENSRNOT00000036049	ENSRNOG00000026462	RGD1559962	1:20417007-20417637	0.569607	1.32658	-1.21967	0.04645	0.810335
ENSRNOT00000034992	ENSRNOG00000028403	Ptcd2	2:29570537-29598277	5.26354	6.17394	-0.230156	0.04285	0.790771
ENSRNOT00000014517	ENSRNOG00000010918	Cebpa	1:91363491-91366164	2.57435	2.01857	0.35087	0.00685	0.359832
ENSRNOT00000056024	ENSRNOG00000037137	Svip	1:107368116-107373807	13.2879	15.2966	-0.203096	0.0415	0.782226
ENSRNOT00000025716	ENSRNOG00000019028	Znrf1	19:43750277-43848937	31.0996	26.2993	0.241874	0.01695	0.551485
ENSRNOT00000042973	ENSRNOG00000010165	Tnfaip2	6:135890930-135903647	10.8636	9.53801	0.187737	0.03025	0.697273
ENSRNOT00000028401	ENSRNOG00000020922	Hspb6	1:89008116-89010256	20.6512	26.8817	-0.380401	5e-05	0.011183
ENSRNOT00000006306	ENSRNOG00000004737	Cd48	13:90116842-90140371	0.395976	0.775922	-0.970499	0.00935	0.417555
ENSRNOT00000006300	ENSRNOG00000004757	Tmem158	8:132344709-132345708	42.1986	35.3363	0.256044	0.0035	0.247498
ENSRNOT00000017401	ENSRNOG00000012701	Map7	1:15620652-15748203	7.50301	8.88635	-0.244121	0.0437	0.794695
ENSRNOT00000016751	ENSRNOG00000012550	Uqcrh	5:134919043-134927235	135.06	153.961	-0.188964	0.03015	0.696745
ENSRNOT00000063911	ENSRNOG00000043192	Hacd1	17:81173712-81187739	6.07565	7.7473	-0.350654	0.02095	0.601363
ENSRNOT00000037529	ENSRNOG00000022957	Ctxn3	18:52550738-52551805	6.07842	4.61584	0.397104	0.0038	0.260066
ENSRNOT00000020383	ENSRNOG00000027724	Plekhf1	1:94609376-94610854	7.81926	6.6722	0.22887	0.0367	0.748877
ENSRNOT00000025260	ENSRNOG00000018536	Pck2	15:34216832-34224193	13.7784	11.9221	0.208775	0.0194	0.580849
ENSRNOT00000057587	ENSRNOG00000005975	LOC100362027	7:73213580-73216251	396.61	464.969	-0.229411	0.0091	0.411988
ENSRNOT00000058327	ENSRNOG00000003066	Wnt9a	10:45659142-45681393	5.09764	3.67624	0.471596	0.03075	0.702233
ENSRNOT00000084366	ENSRNOG00000054284	AABR07072639.2	19:37020851-37021958	1.64509	0.956485	0.782352	0.00975	0.427326
ENSRNOT00000004982	ENSRNOG00000003695	Mgat4d	19:24496568-24532772	1.96813	2.60772	-0.405961	0.0188	0.573813
ENSRNOT00000090268	ENSRNOG00000054446	Sltm	8:76977821-77022837	33.0577	37.1608	-0.168793	0.0371	0.751526
ENSRNOT00000045155	ENSRNOG00000034161	Cox6b1	2:211337270-211337531	149.675	191.602	-0.356286	0.00825	0.395807
ENSRNOT00000013994	ENSRNOG00000010539	Mcat	7:124412761-124423832	6.39314	5.45227	0.229667	0.0307	0.702233
ENSRNOT00000080303	ENSRNOG00000006644	Kdm4c	5:90818735-91065388	3.35333	4.17922	-0.317637	0.0312	0.705234
ENSRNOT00000076062	ENSRNOG00000009742	Rad52	4:152430186-152451609	2.05285	1.00569	1.02944	0.0105	0.444917
ENSRNOT00000027755	ENSRNOG00000020468	Stard4	18:25984637-25997555	24.6736	21.3348	0.209756	0.01375	0.504919
ENSRNOT00000038480	ENSRNOG00000009779	Krt8	7:143596510-143603803	419.669	374.009	0.166179	0.04035	0.775096
ENSRNOT00000068633	ENSRNOG00000015354	Aox1	9:64929720-65007870	1.06438	0.766444	0.473766	0.00155	0.152574
ENSRNOT00000067616	ENSRNOG00000014241	Ece1	5:156215416-156318671	37.7945	44.7721	-0.244423	0.0291	0.68414
ENSRNOT00000082699	ENSRNOG00000054757	Adcy6	7:140270691-140291620	15.8474	11.4247	0.472092	0.00095	0.110215
ENSRNOT00000003700	ENSRNOG00000002714	Mettl22	10:7223361-7240812	6.2901	5.12092	0.296679	0.016	0.538839
ENSRNOT00000001700	ENSRNOG00000001260	Nudt1	12:16391577-16395029	8.39516	6.89904	0.283163	0.0323	0.714758
ENSRNOT00000008504	ENSRNOG00000006472	Hspa2	6:99433549-99436289	3.99622	4.74377	-0.247398	0.0264	0.658065
ENSRNOT00000004867	ENSRNOG00000003670	Sumo2	10:104086001-104097812	1146.12	1399.53	-0.288182	0.00085	0.101995
ENSRNOT00000086584	ENSRNOG00000007673	Ppig	3:55960066-55988968	39.8344	46.6919	-0.229157	0.0354	0.740932
ENSRNOT00000027094	ENSRNOG00000020000	Tmem219	1:198324856-198354466	2.72314	2.18518	0.31752	0.0152	0.526275
ENSRNOT00000019674	ENSRNOG00000014519	Slc35g3	10:56366608-56368360	0.973091	1.35353	-0.476078	0.0489	0.82303
ENSRNOT00000009321	ENSRNOG00000007118	Eva1a	4:112773937-112823659	1.35037	0.916035	0.55988	0.00985	0.430144
ENSRNOT00000070925	ENSRNOG00000047276	LOC100362738	20:18058244-18060661	135.333	121.158	0.159613	0.0457	0.807642
ENSRNOT00000019991	ENSRNOG00000014712	Zfp39	10:45220281-45243672	6.13962	7.78825	-0.34315	0.0002	0.0347676
ENSRNOT00000072195	ENSRNOG00000059382	LOC100364835	17:44737949-44738330	262.374	304.681	-0.215673	0.0159	0.536637
ENSRNOT00000076439	ENSRNOG00000014909	Sh2d5	5:156613740-156626529	2.06039	1.52389	0.435161	0.018	0.56237
ENSRNOT00000072225	ENSRNOG00000031032	Hmgn3	8:90628208-90664554	49.5051	57.6097	-0.218735	0.02855	0.679904
ENSRNOT00000068084	ENSRNOG00000043141	Ap3s2	1:141612962-141655894	28.9381	24.428	0.244437	0.01925	0.579879
ENSRNOT00000075165	ENSRNOG00000050180	Zfpl1	1:221443895-221448570	8.14547	9.84612	-0.273557	0.00335	0.242422
ENSRNOT00000037393	ENSRNOG00000023322	Ostc	2:235816335-235831670	121.025	108.24	0.16107	0.0463	0.809802
ENSRNOT00000007677	ENSRNOG00000005840	Cacfd1	3:5519989-5575136	7.59011	5.20805	0.543377	0.0038	0.260066
ENSRNOT00000060335	ENSRNOG00000023778	Gcnt2	17:21634550-21739408	0.630307	0.397533	0.664978	0.0109	0.453018
ENSRNOT00000082545	ENSRNOG00000000774	Gabbr1	20:1955358-1984802	0.81637	1.94466	-1.25222	0.0008	0.0981674
ENSRNOT00000063772	ENSRNOG00000033065	Rad50	10:39001497-39054142	19.5743	22.3928	-0.194075	0.0151	0.524319
ENSRNOT00000023554	ENSRNOG00000016552	Hmgcs1	2:52431600-52445055	59.6652	43.838	0.444707	5e-05	0.011183
ENSRNOT00000050156	ENSRNOG00000034234	Mt-co1	MT:5322-6867	6671.4	7799.23	-0.225342	0.0016	0.155939
ENSRNOT00000090977	ENSRNOG00000050473	Rps27l	8:72741154-72746090	196.876	229.143	-0.218964	0.0123	0.484123
ENSRNOT00000037404	ENSRNOG00000027096	Ctsw	1:220844557-220848153	0.510194	0.279622	0.867572	0.0355	0.741263
ENSRNOT00000020265	ENSRNOG00000015078	Ifitm3	1:213810695-213811901	41.0296	46.5245	-0.181326	0.0489	0.82303
ENSRNOT00000068323	ENSRNOG00000042886	Rps28	7:18682070-18683440	2208.83	2803.46	-0.343924	5e-05	0.011183
ENSRNOT00000057461	ENSRNOG00000023972	Col4a2	16:83387363-83438561	1.04488	0.853291	0.29222	0.0308	0.70234
ENSRNOT00000066341	ENSRNOG00000042374	Tgif2	3:152909188-152924377	8.82609	7.77134	0.183611	0.0407	0.77851
ENSRNOT00000026706	ENSRNOG00000019711	Isoc1	18:53727208-53745200	135.092	117.839	0.19712	0.01795	0.561617
ENSRNOT00000020700	ENSRNOG00000014776	Adcy7	19:19704858-19727081	15.4875	13.6531	0.181868	0.0325	0.71699
ENSRNOT00000007002	ENSRNOG00000005248	Slc1a4	14:104581189-104612597	47.8229	42.7431	0.162012	0.04165	0.783556
ENSRNOT00000001783	ENSRNOG00000001314	Fam20c	12:17913766-17972737	21.7708	19.1565	0.184559	0.0316	0.708811
ENSRNOT00000029284	ENSRNOG00000016050	Fgfr1	16:71266247-71319449	17.2248	14.5495	0.243516	0.0402	0.774546
ENSRNOT00000021569	ENSRNOG00000016119	Fzd7	9:66305730-66308550	13.8229	11.9368	0.21164	0.0117	0.471981
ENSRNOT00000090346	ENSRNOG00000042458	Stau2	5:2278356-2401826	11.776	13.6909	-0.217362	0.01845	0.571002
ENSRNOT00000092456	ENSRNOG00000043348	Rpl39	X:123705234-123708211	1701.68	2240.36	-0.396775	5e-05	0.011183
ENSRNOT00000041241	ENSRNOG00000033615	Mt-nd3	MT:9450-9798	3649.52	5016.22	-0.458895	5e-05	0.011183
ENSRNOT00000077360	ENSRNOG00000011254	Fam76a	5:151089899-151117042	11.8519	13.8548	-0.225268	0.03665	0.748843
ENSRNOT00000028315	ENSRNOG00000020843	LOC100360087	1:101448345-101449829	1650.27	1373.66	0.26467	0.0012	0.128626
ENSRNOT00000076105	ENSRNOG00000051056	Fndc4	6:26387876-26389518	24.1041	27.233	-0.176076	0.03635	0.746228
ENSRNOT00000063864	ENSRNOG00000001627	Abi3bp	11:46208074-46369577	1.31798	2.80998	-1.09223	0.00915	0.412873
ENSRNOT00000048922	ENSRNOG00000007371	Rbmx2	X:135550859-135559060	22.977	26.1414	-0.186146	0.0357	0.742011
ENSRNOT00000038212	ENSRNOG00000025764	AC128848.1	19:11302124-11302938	1.19415	0	inf	5e-05	0.011183
ENSRNOT00000051693	ENSRNOG00000033916	Rps21-ps1	5:159606646-159606989	822.585	1027.65	-0.32111	5e-05	0.011183
ENSRNOT00000028374	ENSRNOG00000020903	Oraov1	1:218076115-218080824	4.85907	2.25971	1.10454	5e-05	0.011183
ENSRNOT00000079250	ENSRNOG00000060603	Nhsl1	1:13595294-13705396	3.29667	2.86848	0.200725	0.0321	0.713388
ENSRNOT00000016827	ENSRNOG00000012295	Pla2g6	7:120519466-120559347	5.96068	4.78466	0.317059	0.0341	0.729441
ENSRNOT00000017707	ENSRNOG00000013078	Zcchc7	5:60250545-60429708	11.0001	12.6406	-0.200544	0.0253	0.650234
ENSRNOT00000076802	ENSRNOG00000036603	Ifit1bl	1:252914683-252922486	1.57192	2.13294	-0.440312	0.00245	0.201184
ENSRNOT00000027195	ENSRNOG00000020044	Mob2	1:214954552-214971929	14.3271	12.4867	0.198356	0.0473	0.817408
ENSRNOT00000020970	ENSRNOG00000015669	Kctd11	10:56489551-56491715	4.39233	3.53304	0.314077	0.00695	0.363151
ENSRNOT00000021481	ENSRNOG00000015541	Gnb3	4:157352371-157358262	0.144523	0.510157	-1.81964	0.0467	0.812475
ENSRNOT00000038020	ENSRNOG00000021553	Nckap5	13:42265805-42885440	5.53616	6.28049	-0.181992	0.0416	0.783431
ENSRNOT00000009202	ENSRNOG00000006893	Ppm1k	4:88694582-88718533	4.2607	5.82362	-0.450826	0.008	0.388799
ENSRNOT00000002053	ENSRNOG00000001501	Snrpa	1:83999670-84008293	47.2222	53.4129	-0.177724	0.0439	0.796197
ENSRNOT00000042098	ENSRNOG00000031766	Mt-cyb	MT:14135-15278	3096.69	4106.7	-0.407253	0.00045	0.0648257
ENSRNOT00000011383	ENSRNOG00000008530	Stoml1	8:63036975-63045030	7.41723	6.47196	0.196679	0.04935	0.824664
ENSRNOT00000044236	ENSRNOG00000029592	Srsf11	2:264837471-264864265	38.5661	44.9123	-0.21978	0.0073	0.372118
ENSRNOT00000011659	ENSRNOG00000008423	Gpr22	6:50954630-51230701	13.4845	16.536	-0.294302	0.0385	0.759878
ENSRNOT00000035199	ENSRNOG00000025497	Fbxl6	7:117602040-117608460	8.67964	7.04738	0.300548	0.01385	0.506875
ENSRNOT00000033733	ENSRNOG00000013508	Rpl31	9:46086983-46206605	355.962	442.256	-0.313158	0.0004	0.0596836
ENSRNOT00000027789	ENSRNOG00000020482	Nfatc4	15:34493137-34504326	1.77782	1.2582	0.498749	0.00405	0.26658
ENSRNOT00000007738	ENSRNOG00000005905	Pde4b	5:121952976-122136814	5.26153	6.23277	-0.24439	0.03795	0.755622
ENSRNOT00000013467	ENSRNOG00000010149	Cmc1	8:126437344-126495347	30.1015	34.8954	-0.213203	0.03055	0.70106
ENSRNOT00000019075	ENSRNOG00000014252	Irf2bp1	1:79911515-79914217	20.3647	17.957	0.181523	0.0362	0.746228
ENSRNOT00000029996	ENSRNOG00000027487	Trim28	1:65544372-65551043	76.5296	68.0855	0.168671	0.0335	0.724464
ENSRNOT00000016669	ENSRNOG00000012358	Pcyt1b	X:62727754-62818522	2.90469	3.46474	-0.254365	0.04845	0.821524
ENSRNOT00000042688	ENSRNOG00000032825	Rpl30	10:38024476-38024937	270.19	313.239	-0.213289	0.0143	0.512621
ENSRNOT00000081178	ENSRNOG00000012100	Ssbp1	4:68634928-68645172	33.1859	40.0655	-0.271791	0.04095	0.779991
ENSRNOT00000054954	ENSRNOG00000036686	Anapc11	10:109774877-109785877	12.2177	10.8138	0.176101	0.0447	0.801195
ENSRNOT00000038154	ENSRNOG00000024497	U2af1l4	1:89017478-89019937	13.01	16.6782	-0.35834	0.0004	0.0596836
ENSRNOT00000018951	ENSRNOG00000014041	Cep78	1:233186988-233214758	4.85136	5.63705	-0.216549	0.0355	0.741263
ENSRNOT00000038293	ENSRNOG00000022698	Vsig10	12:44966118-44999159	9.27025	7.18974	0.366668	0.0185	0.571571
ENSRNOT00000066915	ENSRNOG00000019730	Inppl1	1:166899893-166912524	11.8436	18.4941	-0.642955	0.02595	0.654634
ENSRNOT00000007295	ENSRNOG00000005388	Rassf3	7:63513909-63578490	10.6244	9.29585	0.192716	0.02355	0.631386
ENSRNOT00000078123	ENSRNOG00000009484	Ptcd3	4:99795655-99822992	5.37509	7.41303	-0.463775	0.0451	0.805004
ENSRNOT00000004742	ENSRNOG00000003559	Ccdc112	18:40220854-40254845	4.14145	4.92115	-0.248859	0.0231	0.629312
ENSRNOT00000015036	ENSRNOG00000010827	Ptbp2	2:223262851-223322585	17.3045	19.8182	-0.195675	0.0199	0.588028
ENSRNOT00000049856	ENSRNOG00000034150	Ftl1l1	X:139475654-139476206	0.635781	0.162412	1.96887	0.0313	0.705583
ENSRNOT00000080142	ENSRNOG00000014064	Ctsh	8:97439160-97458287	0.58654	1.10666	-0.915907	0.02515	0.648632
ENSRNOT00000040637	ENSRNOG00000002832	Slc16a2	X:74577130-74706214	2.79675	3.5121	-0.328584	0.00245	0.201184
ENSRNOT00000041328	ENSRNOG00000030963	AABR07049305.1	5:115649045-115650340	557.699	625.391	-0.165272	0.04085	0.779181
ENSRNOT00000077137	ENSRNOG00000055178	AABR07058124.3	7:101138548-101138860	23.6204	35.4404	-0.58536	0.00405	0.26658
ENSRNOT00000080939	ENSRNOG00000058271	Chpt1	7:29029262-29070928	13.0353	11.2888	0.207532	0.0301	0.696183
ENSRNOT00000038312	ENSRNOG00000021420	Tirap	8:36385352-36388224	5.64321	4.16237	0.43911	0.0142	0.511063
ENSRNOT00000000794	ENSRNOG00000000641	LOC100363472	20:22728207-22746474	9.68679	8.14224	0.250593	0.0134	0.501057
ENSRNOT00000008698	ENSRNOG00000006508	Thnsl2	4:98976549-98995590	1.68754	1.31616	0.358585	0.0461	0.808613
ENSRNOT00000028971	ENSRNOG00000021338	Tmem132a	1:226897624-226924244	73.7976	64.4758	0.194817	0.0121	0.480611
ENSRNOT00000029628	ENSRNOG00000013391	Sorbs2	16:49626204-49820235	1.25465	1.46111	-0.219781	0.0499	0.827534
ENSRNOT00000038939	ENSRNOG00000028430	LOC257650	10:86223335-86236886	2.55519	2.03409	0.329043	0.02445	0.640941
ENSRNOT00000026470	ENSRNOG00000019568	Jund	16:20485028-20486707	219.442	195.074	0.169822	0.03355	0.724967
ENSRNOT00000026862	ENSRNOG00000019812	Nr1h2	1:100554543-100559942	25.4866	22.6242	0.171875	0.04955	0.825516
ENSRNOT00000002310	ENSRNOG00000001701	Cbr3	11:33909438-33917674	23.1607	18.6879	0.309573	0.00065	0.0853617
ENSRNOT00000029915	ENSRNOG00000025930	Chst13	4:122224534-122237754	4.2039	3.00994	0.481991	0.00405	0.26658
ENSRNOT00000090417	ENSRNOG00000016701	Gng8	1:78818403-78822224	3.10224	2.12287	0.547294	0.0151	0.524319
ENSRNOT00000078502	ENSRNOG00000006972	Zfp189	5:64789455-64800810	2.26419	1.14076	0.988996	0.0042	0.272975
ENSRNOT00000004854	ENSRNOG00000003643	Tab3	X:54062934-54086339	17.5165	19.9823	-0.190011	0.035	0.738119
ENSRNOT00000023252	ENSRNOG00000017163	Pfkp	17:68511063-68559471	34.6702	29.8218	0.217331	0.0105	0.444917
ENSRNOT00000044171	ENSRNOG00000032297	Msmo1	16:26859396-26875973	38.6938	30.2708	0.354172	5e-05	0.011183
ENSRNOT00000011112	ENSRNOG00000008099	Galnt12	5:62718786-62750145	9.94574	8.01493	0.311388	0.00185	0.1705
ENSRNOT00000066776	ENSRNOG00000042504	Zfp964	16:21472266-21473808	3.09712	2.41885	0.356608	0.0172	0.555289
ENSRNOT00000066774	ENSRNOG00000009341	Hivep3	5:139007641-139077377	0.654499	0.857442	-0.389648	0.01475	0.520158
ENSRNOT00000083876	ENSRNOG00000057347	Cebpb	3:164411511-164425910	127.604	107.768	0.243735	0.0062	0.339155
ENSRNOT00000065168	ENSRNOG00000004863	Mpped2	3:97721667-97896422	1.71201	2.19141	-0.356171	0.04	0.772752
ENSRNOT00000021133	ENSRNOG00000015614	Ppp1r16b	3:155160480-155262941	1.05254	1.42484	-0.436922	0.00825	0.395807
ENSRNOT00000007402	ENSRNOG00000005505	Wbp11l1	4:170154226-170186942	1.85843	2.28191	-0.296159	0.02605	0.655632
ENSRNOT00000012861	ENSRNOG00000042391	Serpina9	6:127662812-127679951	0.933145	0.648534	0.524918	0.0415	0.782226
ENSRNOT00000034692	ENSRNOG00000023337	Sema3a	4:18178655-18396035	3.59628	4.12637	-0.198365	0.04975	0.827197
ENSRNOT00000054719	ENSRNOG00000014574	Entpd1	1:259739954-259819494	0.662933	0.498815	0.41036	0.0172	0.555289
ENSRNOT00000073546	ENSRNOG00000050370	Vom2r6	1:744615-755645	0.400692	0.734157	-0.873595	0.00115	0.124996
ENSRNOT00000080628	ENSRNOG00000013806	Mplkip	17:49955059-49991059	11.8653	8.38448	0.500955	0.00035	0.054006
ENSRNOT00000061284	ENSRNOG00000039902	Lbh	6:24160225-24181866	22.9664	29.378	-0.355211	0.0186	0.572216
ENSRNOT00000073957	ENSRNOG00000049908	Fam104b	X:20821461-20833399	30.5555	41.441	-0.439627	0.0066	0.350433
ENSRNOT00000067271	ENSRNOG00000019368	Scnn1a	4:157836911-157860049	0.592683	0.432995	0.452912	0.03505	0.738119
ENSRNOT00000067272	ENSRNOG00000043378	Nkpd1	1:80426917-80432875	1.43616	1.09841	0.386792	0.0203	0.593383
ENSRNOT00000064193	ENSRNOG00000015972	Ano5	1:106896789-106968885	2.12076	2.72543	-0.361902	0.02825	0.678119
ENSRNOT00000013262	ENSRNOG00000009538	Etfdh	2:178367548-178389608	14.8447	16.6737	-0.167624	0.0427	0.790019
ENSRNOT00000025179	ENSRNOG00000018582	Exosc6	19:43191389-43192208	14.5934	11.4988	0.343837	0.00295	0.225512
ENSRNOT00000028266	ENSRNOG00000020835	Hipk4	1:84328113-84338483	0.34268	0.519838	-0.601199	0.0336	0.72547
ENSRNOT00000003974	ENSRNOG00000002970	Zswim7	10:48587118-48599208	2.26018	3.15094	-0.479345	0.04855	0.821704
ENSRNOT00000018326	ENSRNOG00000013412	Creb1	9:71230107-71293435	8.47356	11.1616	-0.397509	0.02535	0.650234
ENSRNOT00000044854	ENSRNOG00000029830	Adm2	7:130296896-130298644	15.9871	13.2571	0.270141	0.0094	0.418067
ENSRNOT00000014934	ENSRNOG00000011078	Srm	5:165405167-165408320	3.26592	2.49436	0.388818	0.0173	0.556365
ENSRNOT00000003020	ENSRNOG00000002218	Stbd1	14:16976355-16979760	3.68232	2.81383	0.388081	0.00235	0.196695
ENSRNOT00000003026	ENSRNOG00000002214	Klhl8	14:7169518-7215025	1.86739	1.38535	0.430771	0.03095	0.703205
ENSRNOT00000028066	ENSRNOG00000020679	Icam1	8:22035255-22047059	5.97997	5.19709	0.202434	0.03905	0.765579
ENSRNOT00000027260	ENSRNOG00000020060	Atf5	1:100808240-100810522	122.894	104.498	0.233941	0.00475	0.292261
ENSRNOT00000008558	ENSRNOG00000006515	Klhl15	X:63343545-63389989	6.04048	8.06975	-0.41786	0.0018	0.167601
ENSRNOT00000040978	ENSRNOG00000037957	Aifm3	11:87366620-87380704	1.8196	1.31543	0.468083	0.0365	0.747468
ENSRNOT00000078058	ENSRNOG00000031202	Trim30c	1:169446804-169534896	8.10746	10.4384	-0.364582	0.00875	0.405449
ENSRNOT00000072754	ENSRNOG00000050523	AABR07049579.2	5:129380765-129381380	2.61465	4.86853	-0.89687	0.00045	0.0648257
ENSRNOT00000085636	ENSRNOG00000058497	Fdxr	10:103817703-103826448	10.5861	8.86305	0.25629	0.0068	0.358247
ENSRNOT00000085630	ENSRNOG00000005747	Il27ra	19:25143427-25164086	1.70729	1.43252	0.253155	0.04	0.772752
ENSRNOT00000014015	ENSRNOG00000010502	Fbxo8	16:37131344-37177033	8.44671	12.1063	-0.519301	0.0288	0.68137
ENSRNOT00000074497	ENSRNOG00000047739	Npff	7:144127084-144127873	2.64626	1.1143	1.24782	0.04295	0.791271
ENSRNOT00000007932	ENSRNOG00000005965	Irak4	7:135803697-135832652	0.754726	1.00343	-0.41091	0.008	0.388799
ENSRNOT00000041210	ENSRNOG00000029115	RGD1564883	7:59762501-59763219	68.5626	77.3528	-0.174031	0.0469	0.814518
ENSRNOT00000030885	ENSRNOG00000027901	Mrm1	10:72136245-72142533	5.94539	5.06984	0.229833	0.0194	0.580849
ENSRNOT00000016328	ENSRNOG00000011921	Dusp4	16:61078174-61091169	3.12705	2.45855	0.346994	0.001	0.114064
ENSRNOT00000067420	ENSRNOG00000007325	Usp28	8:53295221-53355572	4.94417	6.18787	-0.323713	0.0449	0.803187
ENSRNOT00000049001	ENSRNOG00000032401	H3f3c	7:94777701-94778696	303.788	349.766	-0.203323	0.0118	0.473725
ENSRNOT00000090811	ENSRNOG00000056374	Zfp933	5:164646665-164648328	6.20591	7.44712	-0.263038	0.0135	0.501683
ENSRNOT00000015520	ENSRNOG00000011675	Zfp40	1:62555187-62558033	5.84448	7.21353	-0.303631	0.00145	0.147412
ENSRNOT00000090512	ENSRNOG00000016196	Dlgap1	9:118586178-119158196	0.467777	0.890266	-0.928414	0.00095	0.110215
ENSRNOT00000043693	ENSRNOG00000030371	Mt-co2	MT:7005-7689	4191.14	5417.9	-0.37039	0.00025	0.0417854
ENSRNOT00000027344	ENSRNOG00000020164	Ifitm10	1:215515763-215536980	0.972892	1.74703	-0.844551	0.04345	0.793341
ENSRNOT00000088725	ENSRNOG00000060618	AABR07027267.1	17:21984324-22029884	0.806999	1.00433	-0.315597	0.03535	0.740841
ENSRNOT00000014198	ENSRNOG00000010696	Neil2	15:46372484-46381967	2.87269	2.21016	0.37825	0.04845	0.821524
ENSRNOT00000002247	ENSRNOG00000001647	Ets2	11:36075708-36092495	29.4346	26.2902	0.162991	0.04635	0.810154
ENSRNOT00000074269	ENSRNOG00000050006	Agtr2	X:119390012-119393842	251.44	286.644	-0.189044	0.0226	0.625551
ENSRNOT00000092581	ENSRNOG00000052087	Ubap2	5:57534694-57632182	24.3732	29.0915	-0.255305	0.03955	0.768713
ENSRNOT00000091288	ENSRNOG00000060293	Ndufa3	1:64172539-64175099	136.523	172.398	-0.336603	0.00905	0.411988
ENSRNOT00000047550	ENSRNOG00000030644	Mt-nd1	MT:2739-3694	1591.86	2128.5	-0.419122	5e-05	0.011183
ENSRNOT00000036143	ENSRNOG00000026059	Paqr6	2:187737769-187741696	3.40148	2.66391	0.352621	0.0368	0.74979
ENSRNOT00000083011	ENSRNOG00000010999	Cep295	8:13861458-13909188	12.9091	15.3296	-0.247938	0.04035	0.775096
ENSRNOT00000055877	ENSRNOG00000037080	Adamts17	1:127802977-128124171	7.69967	6.71972	0.196397	0.02725	0.667557
ENSRNOT00000077911	ENSRNOG00000054917	Mrgpre	1:216970253-216971183	2.57195	1.86459	0.464004	0.0369	0.750136
ENSRNOT00000050810	ENSRNOG00000034031	Vstm2l	3:154395186-154424625	1.13402	0.459842	1.30224	0.01315	0.496155
ENSRNOT00000005072	ENSRNOG00000003778	Opn3	13:93716480-93746994	1.34284	0.939745	0.514952	0.01355	0.502165
ENSRNOT00000081829	ENSRNOG00000046500	Irgq	1:81395840-81399672	8.87326	6.58793	0.42964	0.0443	0.799176
ENSRNOT00000007761	ENSRNOG00000043364	Zfp362	5:146952652-146973932	7.03571	8.47853	-0.269118	0.0177	0.560259
ENSRNOT00000020751	ENSRNOG00000015271	Zfp418	1:69615433-69629913	5.55425	4.75265	0.224859	0.03645	0.747008
ENSRNOT00000025634	ENSRNOG00000018971	Mob3a	7:11878942-11896223	20.5547	16.825	0.288862	0.0012	0.128626
ENSRNOT00000081970	ENSRNOG00000060492	LOC103690190	17:44747795-44748188	395.75	325.951	0.279934	0.00115	0.124996
ENSRNOT00000038556	ENSRNOG00000020295	Plekhn1	5:173646194-173653905	0.542335	0.374517	0.534152	0.03365	0.725538
ENSRNOT00000080750	ENSRNOG00000018198	Dapk1	17:4297223-4454778	3.49232	1.82946	0.932768	0.0142	0.511063
ENSRNOT00000061047	ENSRNOG00000001628	Pcp4	11:36851037-36912229	3.01303	4.34087	-0.526768	0.047	0.815471
ENSRNOT00000006903	ENSRNOG00000005102	Ccdc53	7:28762416-28809280	42.4813	49.2135	-0.212226	0.0153	0.527716
ENSRNOT00000027301	ENSRNOG00000020150	Il18bp	1:167091521-167093560	1.38782	2.01729	-0.539599	0.03405	0.728947
ENSRNOT00000007267	ENSRNOG00000005450	Lsm11	10:31028696-31041626	12.6859	10.3368	0.295445	0.0062	0.339155
ENSRNOT00000078158	ENSRNOG00000052775	RGD1305938	2:53813130-53827175	11.2073	12.7737	-0.188743	0.0296	0.690062
ENSRNOT00000057051	ENSRNOG00000004327	Ddc	14:91905918-91996774	0.494059	0.2802	0.818227	0.03635	0.746228
ENSRNOT00000072149	ENSRNOG00000046667	Fosb	1:80214493-80221710	4.14483	11.0732	-1.41769	5e-05	0.011183
ENSRNOT00000011094	ENSRNOG00000008378	Zfp414	7:18497806-18500417	19.8732	22.7341	-0.194032	0.03355	0.724967
ENSRNOT00000080110	ENSRNOG00000046662	Ddx26b	X:158835810-158886220	3.16347	3.78532	-0.258907	0.02315	0.629312
ENSRNOT00000033934	ENSRNOG00000025296	Lrrc8a	3:8802851-8828533	19.9997	24.0843	-0.268111	0.03335	0.723384
ENSRNOT00000089361	ENSRNOG00000061899	BC030336	1:190666148-190671228	16.0005	21.629	-0.434853	0.01025	0.4393
ENSRNOT00000025581	ENSRNOG00000048765	AABR07002774.1	1:84679613-84685175	0	4.70125	-inf	0.02285	0.627984
ENSRNOT00000060698	ENSRNOG00000015434	Midn	7:12414732-12424367	65.7536	56.4008	0.221354	0.00555	0.319044
ENSRNOT00000060527	ENSRNOG00000017889	Serac1	1:46942191-46978261	4.73255	3.86913	0.290606	0.0141	0.509154
ENSRNOT00000021452	ENSRNOG00000016037	Mafb	3:156339003-156340913	3.62564	2.96126	0.292026	0.0228	0.627984
ENSRNOT00000065469	ENSRNOG00000011440	Ccdc39	2:120278604-120316600	2.62515	3.09912	-0.239458	0.0295	0.689509
ENSRNOT00000028115	ENSRNOG00000020717	Bod1	10:16259727-16266061	29.1299	24.7942	0.232499	0.0062	0.339155
ENSRNOT00000043799	ENSRNOG00000014762	Ppie	5:140822140-140834959	0.000793759	2.53561	-11.6413	0.0469	0.814518
ENSRNOT00000002520	ENSRNOG00000001842	Mrps35	4:181434811-181465318	9.43661	8.12295	0.216264	0.01985	0.587031
ENSRNOT00000006867	ENSRNOG00000005135	RGD1562161	X:38295364-38353461	19.069	21.6347	-0.182123	0.037	0.751043
ENSRNOT00000010482	ENSRNOG00000007882	Ablim2	14:80045077-80169472	0.351147	0.835647	-1.25082	0.0211	0.603592
ENSRNOT00000077604	ENSRNOG00000058249	Pgk1	X:77263358-77279367	412.885	368.775	0.163001	0.04435	0.799413
ENSRNOT00000038651	ENSRNOG00000026132	Trdmt1	17:80826845-80860195	1.89763	1.35613	0.484706	0.004	0.26587
ENSRNOT00000048446	ENSRNOG00000030264	Fam83h	7:117062691-117070936	14.7649	12.9706	0.186927	0.04635	0.810154
ENSRNOT00000020134	ENSRNOG00000014984	Dmwd	1:79981354-79987562	17.3764	15.0535	0.207026	0.0236	0.631945
ENSRNOT00000038138	ENSRNOG00000020527	Drap1	1:220803795-220806433	52.4758	60.0249	-0.193909	0.0208	0.599437
ENSRNOT00000019799	ENSRNOG00000014193	Lig1	1:75356219-75394758	18.8122	21.5481	-0.195893	0.0206	0.597802
ENSRNOT00000019797	ENSRNOG00000014745	Pdha1l1	16:88345246-88347369	5.563	4.6083	0.271628	0.0135	0.501683
ENSRNOT00000008919	ENSRNOG00000006261	Papolg	14:108624358-108658371	8.863	10.1669	-0.198015	0.02695	0.665014
ENSRNOT00000046874	ENSRNOG00000033321	Hmgb2l1	11:49708406-49709039	2.00143	3.2601	-0.703884	0.01175	0.473119
ENSRNOT00000078394	ENSRNOG00000001861	Ydjc	11:88090920-88093516	7.66657	5.03141	0.607619	0.01015	0.437782
ENSRNOT00000040983	ENSRNOG00000028941	Zbed3	2:25041184-25052127	5.50209	4.59407	0.260206	0.02295	0.62892
ENSRNOT00000018982	ENSRNOG00000013533	Acin1	15:33288373-33333417	46.177	51.5904	-0.159928	0.04795	0.819839
ENSRNOT00000075481	ENSRNOG00000048904	AABR07004232.1	1:131584305-131585731	14.3965	16.8236	-0.224771	0.0144	0.514167
ENSRNOT00000026652	ENSRNOG00000019661	Gdf15	16:20555394-20557978	14.8757	12.4502	0.256787	0.01655	0.546669
ENSRNOT00000012048	ENSRNOG00000009106	C2cd4b	8:73593309-73594332	9.97347	6.63008	0.589068	5e-05	0.011183
ENSRNOT00000021164	ENSRNOG00000015618	Wnt5a	16:4469467-4489860	1.83758	1.52627	0.267798	0.018	0.56237
ENSRNOT00000023478	ENSRNOG00000017431	RGD1304884	19:53723821-53740329	5.2922	4.60827	0.199642	0.0351	0.738741
ENSRNOT00000009336	ENSRNOG00000006967	Xiap	X:128409471-128453000	11.0058	8.63529	0.349946	0.01725	0.55558
ENSRNOT00000006365	ENSRNOG00000004776	Ftsj1	X:14994015-15002074	7.2855	8.89998	-0.288773	0.0053	0.309428
ENSRNOT00000081243	ENSRNOG00000052637	Samd1	19:25120127-25122233	32.3872	28.6279	0.178001	0.0431	0.792419
ENSRNOT00000081719	ENSRNOG00000059949	LOC102549061	17:43627929-43628310	2217.53	2730.4	-0.300158	0.00025	0.0417854
ENSRNOT00000088085	ENSRNOG00000010629	Nod1	4:85123959-85174951	1.57604	1.0902	0.531717	0.04765	0.818371
ENSRNOT00000024690	ENSRNOG00000018334	Ctu1	1:99599619-99605412	3.15304	2.64086	0.25574	0.04335	0.793341
ENSRNOT00000024695	ENSRNOG00000018214	Bok	9:100829551-100840504	75.8095	67.0713	0.176683	0.0357	0.742011
ENSRNOT00000026988	ENSRNOG00000019907	Nfkbie	9:17828407-17835240	9.21057	7.51404	0.293702	0.005	0.299986
ENSRNOT00000011357	ENSRNOG00000008564	Tmem222	5:151461962-151473750	13.4936	11.3823	0.245485	0.0121	0.480611
ENSRNOT00000086790	ENSRNOG00000056940	Cited2	1:12823362-12825786	33.911	42.1656	-0.31431	0.0002	0.0347676
ENSRNOT00000043854	ENSRNOG00000032798	Slco3a1	1:135790809-136073540	26.3557	19.4901	0.435374	0.0473	0.817408
ENSRNOT00000045865	ENSRNOG00000049650	AABR07018556.1	15:64939526-64941035	36.5877	46.0945	-0.333236	0.00015	0.028151
ENSRNOT00000042070	ENSRNOG00000031269	RGD1304694	7:125857045-125893168	33.2642	29.6155	0.167617	0.0401	0.773444
ENSRNOT00000073231	ENSRNOG00000047236	AABR07008066.2	2:41467063-41467252	21.2383	0	inf	0.02005	0.59037
ENSRNOT00000014493	ENSRNOG00000010746	Rpl32	4:147715472-147719072	786.858	925.321	-0.233851	0.00375	0.258931
ENSRNOT00000064984	ENSRNOG00000004247	Nhp2	10:34975707-34979082	27.0553	33.0451	-0.288523	0.0041	0.268567
ENSRNOT00000051729	ENSRNOG00000033983	Sohlh1	3:3291083-3295101	51.2912	42.8603	0.259067	0.00395	0.264328
ENSRNOT00000028011	ENSRNOG00000020638	Hmx2	1:203515608-203523358	11.6954	9.73948	0.264024	0.0068	0.358247
ENSRNOT00000017903	ENSRNOG00000013320	RGD1561916	5:57883674-57896475	0.704471	0.345094	1.02955	0.03475	0.736376
ENSRNOT00000001727	ENSRNOG00000047880	LOC103689975	12:18074032-18082197	2.71483	2.12412	0.353997	0.00535	0.311175
ENSRNOT00000015888	ENSRNOG00000011446	Vill	8:127735257-127753349	1.86294	1.44284	0.368666	0.00765	0.382412
ENSRNOT00000028861	ENSRNOG00000021247	Spef1	3:123714563-123718432	2.87365	1.96116	0.551176	0.00125	0.132675
ENSRNOT00000079786	ENSRNOG00000042224	Cyp2j10	5:115021722-115222084	0.629263	1.19969	-0.930923	0.00675	0.355958
ENSRNOT00000080429	ENSRNOG00000059984	Dll1	1:57318707-57327379	1.65968	1.34564	0.302607	0.01935	0.580634
ENSRNOT00000040170	ENSRNOG00000030830	Mex3d	7:12192087-12198551	38.5649	32.5615	0.244121	0.0034	0.243603
ENSRNOT00000016317	ENSRNOG00000011258	Masp2	5:165415135-165430054	2.37323	3.09004	-0.380772	0.00275	0.217266
ENSRNOT00000023133	ENSRNOG00000017165	Akr1e2	17:69365452-69379947	1.96616	2.51604	-0.355772	0.03935	0.766749
ENSRNOT00000032280	ENSRNOG00000008095	Onecut1	8:81766040-81793577	0.954167	1.22396	-0.359243	0.0487	0.821704
ENSRNOT00000064358	ENSRNOG00000042556	Bmyc	3:2916661-2917421	25.0203	21.145	0.242784	0.0165	0.545849
ENSRNOT00000031741	ENSRNOG00000026085	Rabl3	11:66049634-66078669	11.8306	13.6419	-0.205524	0.0206	0.597802
ENSRNOT00000030462	ENSRNOG00000010345	Ssmem1	4:57823410-57834115	0.289506	0.527825	-0.866466	0.04465	0.800696
ENSRNOT00000001292	ENSRNOG00000000967	Aacs	12:36512392-36555694	25.4929	21.4486	0.249207	0.0031	0.231752
ENSRNOT00000009859	ENSRNOG00000007520	Zcchc3	3:147878935-147880138	17.2714	14.7974	0.223047	0.0189	0.575085
ENSRNOT00000009852	ENSRNOG00000007514	Sox12	3:147864373-147865393	63.4021	53.8781	0.234832	0.0081	0.39138
ENSRNOT00000090547	ENSRNOG00000054212	Pde1a	3:66803246-66885094	0.689761	0.318933	1.11284	0.01355	0.502165
ENSRNOT00000008480	ENSRNOG00000021718	Cspp1	5:8761292-8864578	4.41404	5.12707	-0.216035	0.01875	0.573254
ENSRNOT00000084496	ENSRNOG00000056954	Inpp5k	10:63776377-63795899	4.69182	6.85166	-0.546305	0.01975	0.58519
ENSRNOT00000008734	ENSRNOG00000006037	Snap25	3:129599352-129788400	73.1525	83.8712	-0.197268	0.01355	0.502165
ENSRNOT00000072241	ENSRNOG00000050204	Naif1	3:11476882-11481744	2.99144	2.32406	0.364194	0.0019	0.173195
ENSRNOT00000049699	ENSRNOG00000013351	Stxbp5	1:3858908-4011511	7.80702	9.50891	-0.284508	0.04395	0.796545
ENSRNOT00000044310	ENSRNOG00000004269	Myt1l	6:48452368-48857936	0.958732	1.29611	-0.434983	0.02705	0.66642
ENSRNOT00000066663	ENSRNOG00000026044	Prrg1	X:45698236-45806198	1.76041	2.09683	-0.252302	0.0329	0.719087
ENSRNOT00000068527	ENSRNOG00000000523	Ppil1	20:6516263-6864387	22.125	28.7427	-0.377515	0.04885	0.822699
ENSRNOT00000039311	ENSRNOG00000028380	Ccdc66	16:3110238-3139177	7.42297	8.38644	-0.176064	0.04795	0.819839
ENSRNOT00000009264	ENSRNOG00000006114	Cfap69	4:25538496-25609652	1.21538	0.910513	0.416659	0.0089	0.409079
ENSRNOT00000002032	ENSRNOG00000001483	Wbscr16	12:25561776-25592342	10.8153	9.01985	0.261892	0.00285	0.220982
ENSRNOT00000082429	ENSRNOG00000054420	Vdr	7:139342062-139394166	0.681446	0.902134	-0.404742	0.0093	0.416867
ENSRNOT00000013977	ENSRNOG00000010359	Bik	7:124391431-124410447	8.0038	9.5577	-0.255978	0.0379	0.75518
ENSRNOT00000003077	ENSRNOG00000002244	Pdgfra	14:35527926-35581031	0.700283	0.577521	0.278065	0.04705	0.815686
ENSRNOT00000000528	ENSRNOG00000000456	Psmb8	20:3990819-3993769	29.4568	25.0794	0.232097	0.0096	0.423317
ENSRNOT00000084027	ENSRNOG00000060449	Rps21	3:175629373-175630048	1441.77	1709.28	-0.24555	0.0038	0.260066
ENSRNOT00000004314	ENSRNOG00000003224	Nudt16l1	10:10808822-10831782	48.7592	42.0183	0.214657	0.02725	0.667557
ENSRNOT00000077977	ENSRNOG00000000931	Sfswap	12:30740519-30811054	16.2825	13.775	0.241265	0.0328	0.718929
ENSRNOT00000044434	ENSRNOG00000030352	Pcdhga9	18:30885788-30888209	0.62215	0.44023	0.499006	0.04695	0.814864
ENSRNOT00000008679	ENSRNOG00000006612	Map2k3	10:47182432-47203753	0.884456	0.65701	0.428876	0.04555	0.806963
ENSRNOT00000005042	ENSRNOG00000003756	Lancl3	X:14358223-14490340	10.4717	8.69294	0.268574	0.0129	0.492548
ENSRNOT00000092061	ENSRNOG00000052025	Aes	7:11013680-11018160	448.023	507.072	-0.178616	0.02585	0.654634
ENSRNOT00000074665	ENSRNOG00000045545	NEWGENE_1560818	1:85509661-85510114	5.31022	3.43886	0.62684	0.03255	0.717217
ENSRNOT00000074662	ENSRNOG00000048371	Fam185a	4:10266479-10269748	3.93167	2.67024	0.558172	0.04755	0.81769
ENSRNOT00000038426	ENSRNOG00000001369	Oas1a	12:41200717-41211909	0.316137	0.725717	-1.19886	0.03675	0.749334
ENSRNOT00000056798	ENSRNOG00000037508	Hscb	12:51878152-51888669	21.0782	18.1523	0.215598	0.0296	0.690062
ENSRNOT00000081886	ENSRNOG00000057978	AABR07028997.1	10:1741215-1744647	23.3551	18.49	0.33699	0.00455	0.285791
ENSRNOT00000067904	ENSRNOG00000017285	Tab1	7:121350964-121382088	6.03604	5.01404	0.267628	0.01835	0.568881
ENSRNOT00000057931	ENSRNOG00000038074	LOC498555	15:75067296-75067723	370.87	426.75	-0.202479	0.0145	0.51587
ENSRNOT00000037149	ENSRNOG00000022476	Satl1	X:83772494-83788325	0.601898	0.797695	-0.406319	0.04775	0.818922
ENSRNOT00000084594	ENSRNOG00000000875	Fhl1	X:159112879-159172524	9.73257	5.69156	0.773997	0.04145	0.782226
ENSRNOT00000012463	ENSRNOG00000008936	Map3k6	5:151436463-151448328	1.48251	1.18694	0.320793	0.0115	0.468091
ENSRNOT00000022055	ENSRNOG00000016122	Hmgcr	2:27480225-27500654	45.197	37.4447	0.271466	0.00075	0.0947104
ENSRNOT00000028468	ENSRNOG00000024363	Sertad1	1:84293101-84296367	21.7175	16.5137	0.3952	0.0002	0.0347676
ENSRNOT00000058070	ENSRNOG00000023593	Upf2	17:76175642-76287186	1.14305	2.46401	-1.10812	0.0011	0.122132
ENSRNOT00000035373	ENSRNOG00000025596	Ago4	5:144504937-144556889	0.923144	1.15647	-0.325102	0.02855	0.679904
ENSRNOT00000083427	ENSRNOG00000019007	Rpl14	8:129240527-129243402	767.121	882.675	-0.202428	0.01365	0.503805
ENSRNOT00000037788	ENSRNOG00000027376	Il17rc	4:145427366-145439843	10.791	9.48248	0.186491	0.0365	0.747468
ENSRNOT00000066977	ENSRNOG00000043300	Enho	5:58018038-58019836	3.63173	2.78716	0.381862	0.0362	0.746228
ENSRNOT00000024714	ENSRNOG00000018288	Ncoa6	3:150919316-150960030	31.2052	35.0644	-0.16822	0.0393	0.766739
ENSRNOT00000057368	ENSRNOG00000037793	Cdk5r2	9:82120058-82121527	19.8919	17.2147	0.208545	0.0181	0.564357
ENSRNOT00000021748	ENSRNOG00000025520	Lbx1	1:264973314-264975132	0.758793	0.466746	0.701069	0.0462	0.809227
ENSRNOT00000021743	ENSRNOG00000016224	Tldc1	19:52408916-52424318	4.91648	4.00694	0.295124	0.023	0.62892
ENSRNOT00000027990	ENSRNOG00000020622	Cilp2	16:21288875-21295869	7.63637	6.30086	0.277337	0.00175	0.164356
ENSRNOT00000003402	ENSRNOG00000002462	B9d1	10:49020453-49028069	3.08657	4.11566	-0.415122	0.04905	0.823638
ENSRNOT00000086987	ENSRNOG00000058393	Taf15	10:70689862-70721892	26.7752	32.361	-0.273358	0.00275	0.217266
ENSRNOT00000000174	ENSRNOG00000000161	Chm	X:84666899-84821775	15.0523	17.4185	-0.21064	0.049	0.823638
ENSRNOT00000019392	ENSRNOG00000014387	Chac1	3:111160204-111163425	51.7084	40.2949	0.359804	5e-05	0.011183
ENSRNOT00000009759	ENSRNOG00000007426	Tmem64	5:28850949-28867227	89.8824	75.1888	0.257521	0.00225	0.193092
ENSRNOT00000013030	ENSRNOG00000009835	Tram1l1	2:228544417-228546599	5.05956	4.2726	0.2439	0.0263	0.658065
ENSRNOT00000086481	ENSRNOG00000042471	RGD1560324	2:149899537-149938782	7.92782	9.97287	-0.331086	0.0002	0.0347676
ENSRNOT00000083474	ENSRNOG00000015385	Pink1	5:156677145-156689415	11.2074	9.34392	0.262356	0.0137	0.503936
ENSRNOT00000010712	ENSRNOG00000008015	Fos	6:109300432-109303299	38.6394	72.7262	-0.912403	5e-05	0.011183
ENSRNOT00000087684	ENSRNOG00000010188	Satb2	9:63456782-63641400	3.51849	4.21112	-0.25925	0.04535	0.806846
ENSRNOT00000016455	ENSRNOG00000012349	Mesdc1	1:146027821-146029840	28.0237	24.1849	0.212543	0.0149	0.522391
ENSRNOT00000027172	ENSRNOG00000020062	Pcdhb12	18:30515961-30518352	0.428393	0.689278	-0.686149	0.0093	0.416867
ENSRNOT00000075888	ENSRNOG00000042213	Zfp498	12:11774787-11785493	1.97434	0.102028	4.27433	0.0472	0.817111
ENSRNOT00000075882	ENSRNOG00000016254	Sema4c	9:43129414-43139870	10.4284	8.23258	0.341105	0.0071	0.367098
ENSRNOT00000020335	ENSRNOG00000015072	Ptgr1	5:76110737-76129441	48.9132	42.9651	0.187059	0.03335	0.723384
ENSRNOT00000039398	ENSRNOG00000027606	Neurl1b	10:17048250-17075139	18.1706	15.9676	0.18646	0.0336	0.72547
ENSRNOT00000026967	ENSRNOG00000027220	Pcdhgb8	18:30909489-30912592	8.46939	9.64015	-0.186797	0.0382	0.75754
ENSRNOT00000074839	ENSRNOG00000049757	LOC103690023	10:70655817-70659287	1.30773	1.99902	-0.612228	0.0221	0.617542
ENSRNOT00000041187	ENSRNOG00000031790	Hist3h2bb	10:45296637-45297385	72.5711	84.8554	-0.225611	0.01115	0.459186
ENSRNOT00000055582	ENSRNOG00000003728	Xylt2	10:82386004-82399485	17.2377	15.1374	0.187453	0.0315	0.708472
ENSRNOT00000079796	ENSRNOG00000002947	Dpt	13:83073543-83102401	0.593753	0.361027	0.717757	0.0418	0.784609
ENSRNOT00000072819	ENSRNOG00000050104	LOC100911911	1:90962706-90978907	14.6239	18.0914	-0.306976	0.0003	0.0479271
ENSRNOT00000076516	ENSRNOG00000026336	Tmem255b	16:81189072-81209429	17.6628	13.4678	0.391201	0.0137	0.503936
ENSRNOT00000014331	ENSRNOG00000010594	LOC500124	4:80342705-80367606	0.634732	0.969805	-0.611547	0.0094	0.418067
ENSRNOT00000074000	ENSRNOG00000047219	Ube3b	12:47948246-47990105	8.45573	6.29139	0.42655	0.04345	0.793341
ENSRNOT00000077672	ENSRNOG00000055738	LOC103692976	7:140154489-140172448	4.96981	6.1796	-0.314322	0.0049	0.297441
ENSRNOT00000073809	ENSRNOG00000050205	Afmid	10:106828980-106844314	1.21637	0.95012	0.356396	0.04385	0.795689
ENSRNOT00000089149	ENSRNOG00000048297	Qk	1:50828133-51052340	10.8755	14.0992	-0.374528	0.0001	0.0200508
ENSRNOT00000027459	ENSRNOG00000020202	Asrgl1	1:225309245-225329770	26.3093	23.3394	0.172806	0.0482	0.820285
ENSRNOT00000027452	ENSRNOG00000020238	Plekhh3	10:89076471-89084885	13.2163	10.7517	0.297752	0.00105	0.117908
ENSRNOT00000008929	ENSRNOG00000006827	Tmem198b	7:3224832-3229167	2.13065	1.76012	0.27562	0.04025	0.774684
ENSRNOT00000003137	ENSRNOG00000002289	Ildr1	11:67004041-67037115	1.46354	1.17406	0.317956	0.0473	0.817408
ENSRNOT00000087254	ENSRNOG00000017132	Snx30	5:77052483-77157915	1.52904	0.385184	1.98901	0.00175	0.164356
ENSRNOT00000091306	ENSRNOG00000052539	Prpf40b	7:140967281-140981583	5.71339	6.5645	-0.200337	0.02905	0.683706
ENSRNOT00000091308	ENSRNOG00000060379	Foxred1	8:36403492-36410612	6.54083	5.22429	0.324239	0.0032	0.235655
ENSRNOT00000031225	ENSRNOG00000022838	Cnksr1	5:152446844-152458023	2.71818	2.25123	0.271929	0.0237	0.632282
ENSRNOT00000023838	ENSRNOG00000028208	Mief2	10:46972037-46974806	4.93764	4.11733	0.262113	0.02385	0.633014
ENSRNOT00000085727	ENSRNOG00000061928	Myo1e	8:76754491-76839593	7.66124	8.8138	-0.202186	0.02085	0.599762
ENSRNOT00000022714	ENSRNOG00000016935	Mapk1ip1	1:211195451-211196868	6.98925	8.30138	-0.248213	0.023	0.62892
ENSRNOT00000084806	ENSRNOG00000015271	Zfp418	1:69615433-69629913	4.33179	5.34841	-0.304148	0.03705	0.751074
ENSRNOT00000016372	ENSRNOG00000012183	Glrx	2:2605995-2615944	2.98355	3.85291	-0.368919	0.0155	0.531068
ENSRNOT00000004408	ENSRNOG00000003300	Btg2	13:50913179-50916982	25.0723	28.2349	-0.171387	0.04135	0.781844
ENSRNOT00000072471	ENSRNOG00000050408	AABR07064590.1	6:86160265-86161333	12.0624	15.1368	-0.32754	0.00215	0.187176
ENSRNOT00000032495	ENSRNOG00000021796	RGD1565166	10:10555336-10564433	0.795902	0.492771	0.691675	0.02435	0.639401
ENSRNOT00000083155	ENSRNOG00000056438	AC112624.1	14:43854107-43855745	26.311	30.8185	-0.228131	0.0101	0.436493
ENSRNOT00000064289	ENSRNOG00000043215	Rtbdn	19:26066126-26073194	0.454532	0.713105	-0.649731	0.03905	0.765579
ENSRNOT00000050753	ENSRNOG00000004201	Rims2	7:78092036-78594138	6.29937	7.90609	-0.327756	0.01095	0.454226
ENSRNOT00000039964	ENSRNOG00000029061	Hirip3	1:198298137-198301161	31.0631	37.7491	-0.281238	0.00105	0.117908
ENSRNOT00000001691	ENSRNOG00000001256	Atxn2	12:40266661-40332612	28.075	31.8194	-0.180619	0.0287	0.681232
ENSRNOT00000001696	ENSRNOG00000001258	Snx8	12:16340921-16389497	23.7721	21.0761	0.173663	0.0442	0.798434
ENSRNOT00000016962	ENSRNOG00000012685	Adck1	6:111642410-111740481	3.33527	4.0273	-0.272008	0.0224	0.622238
ENSRNOT00000011582	ENSRNOG00000008526	Pdzd3	8:48577951-48582353	0.552596	0.355149	0.637802	0.0352	0.739698
ENSRNOT00000010188	ENSRNOG00000007754	Insm2	6:76383445-76384933	0.612756	1.05116	-0.778592	0.00755	0.378634
ENSRNOT00000010185	ENSRNOG00000006818	Arl6ip5	4:129574263-129598915	36.2868	31.5768	0.20058	0.01775	0.560696
ENSRNOT00000016554	ENSRNOG00000012390	Npw	10:14021186-14022452	16.7945	12.5467	0.420677	0.00075	0.0947104
ENSRNOT00000085945	ENSRNOG00000060366	LOC690126	2:198417618-198418029	710.044	595.451	0.253926	0.00255	0.207044
ENSRNOT00000058852	ENSRNOG00000018698	Wac	17:60888016-60946426	24.7598	30.0136	-0.277615	0.0017	0.162188
ENSRNOT00000048125	ENSRNOG00000015733	Myl12b	9:119307175-119321500	205.877	230.134	-0.160689	0.04615	0.808613
ENSRNOT00000030370	ENSRNOG00000024056	-	1:98627371-98629936	10.9044	12.4072	-0.186259	0.02805	0.67571
ENSRNOT00000055321	ENSRNOG00000036859	Gdpd5	1:164380576-164418593	9.22024	10.3525	-0.167101	0.0483	0.821214
ENSRNOT00000005862	ENSRNOG00000004353	Ppfia2	7:48867663-49042455	8.14912	9.76897	-0.261563	0.0013	0.137043
ENSRNOT00000051783	ENSRNOG00000032778	Bub1	3:120373603-120404910	48.852	54.6147	-0.16087	0.04425	0.798672
ENSRNOT00000006747	ENSRNOG00000005038	Ube2t	13:51795866-51801163	28.6984	34.6449	-0.271672	0.0097	0.426513
ENSRNOT00000050494	ENSRNOG00000019087	Fam174a	9:102862889-102881038	32.2917	27.8045	0.215845	0.01255	0.488293
ENSRNOT00000011336	ENSRNOG00000008075	Ift74	5:113592918-113682484	10.1288	13.2	-0.382077	5e-05	0.011183
ENSRNOT00000003714	ENSRNOG00000002751	Zdhhc15	X:75439777-75566481	1.32679	1.71685	-0.371822	0.0109	0.453018
ENSRNOT00000011130	ENSRNOG00000008180	Lyn	5:16526057-16642648	1.92895	2.34891	-0.284176	0.017	0.551953
ENSRNOT00000011138	ENSRNOG00000008524	Glcci1	4:34282624-34614438	11.1084	13.6387	-0.296057	0.01825	0.567078
ENSRNOT00000014155	ENSRNOG00000010468	Elovl6	2:234189104-234296145	0.815474	0.441187	0.88625	0.02085	0.599762
ENSRNOT00000023477	ENSRNOG00000017243	Bnip3	1:211248097-211265282	125.955	111.285	0.178656	0.02725	0.667557
ENSRNOT00000067442	ENSRNOG00000043465	Arc	7:115907096-115910541	12.93	7.61981	0.762897	5e-05	0.011183
ENSRNOT00000031706	ENSRNOG00000019958	Tmem151b	9:17841409-17845921	5.71536	6.66911	-0.222651	0.04035	0.775096
ENSRNOT00000000603	ENSRNOG00000000505	Rpl10a	20:7908225-7930929	404.56	457.672	-0.177959	0.0384	0.759009
ENSRNOT00000012017	ENSRNOG00000008885	Chst11	7:26645421-26859716	8.96935	6.9419	0.369672	0.0022	0.190459
ENSRNOT00000015540	ENSRNOG00000011634	Xkr6	15:46784962-47173335	1.44833	1.11798	0.373495	0.01765	0.560147
ENSRNOT00000015094	ENSRNOG00000011280	Mllt3	5:106103406-106207126	22.1437	25.0478	-0.177785	0.0389	0.763881
ENSRNOT00000027940	ENSRNOG00000020571	Mpg	10:15661607-15668022	8.61735	6.77243	0.347571	0.00345	0.245402
ENSRNOT00000011731	ENSRNOG00000026293	Jun	5:114011188-114014277	60.6781	68.165	-0.167854	0.0348	0.736715
ENSRNOT00000014762	ENSRNOG00000010891	Lrrcc1	2:88384795-88414012	31.1557	36.0721	-0.211386	0.0083	0.396627
ENSRNOT00000070937	ENSRNOG00000049407	Shisa8	7:123440162-123445613	2.88277	2.32583	0.30971	0.02525	0.649512
ENSRNOT00000082730	ENSRNOG00000052406	LOC102552527	1:61268247-61276755	6.18149	7.23171	-0.226381	0.03035	0.698243
ENSRNOT00000010610	ENSRNOG00000008056	Ankrd9	6:135410029-135412312	7.90776	6.61456	0.257624	0.0203	0.593383
ENSRNOT00000080602	ENSRNOG00000055936	Trnp1	5:151709199-151709877	5.51802	3.35696	0.716997	0.00115	0.124996
ENSRNOT00000081553	ENSRNOG00000061862	Zbtb10	2:94692938-94730978	1.96907	0.300456	2.71229	0.04935	0.824664
ENSRNOT00000081558	ENSRNOG00000015654	Ghr	2:53150369-53413638	2.47509	1.24729	0.98869	0.02475	0.64429
ENSRNOT00000086030	ENSRNOG00000049507	Sept10	20:28722579-28814636	17.0186	21.3476	-0.326963	0.01285	0.492371
ENSRNOT00000067253	ENSRNOG00000003595	Lhx4	13:73349368-73390393	3.37363	2.53658	0.411416	0.0151	0.524319
ENSRNOT00000032351	ENSRNOG00000047473	LOC100909434	2:182796727-182798704	1.24604	0.853742	0.545482	0.0079	0.386537
ENSRNOT00000032359	ENSRNOG00000019024	Trim67	19:57556693-57592722	4.77116	3.80432	0.326701	0.00185	0.1705
ENSRNOT00000015974	ENSRNOG00000011861	Aadat	16:32832060-32868702	1.61529	2.16666	-0.423674	0.0129	0.492548
ENSRNOT00000090129	ENSRNOG00000058388	Zfp36	1:85380094-85382607	20.146	24.7807	-0.298719	0.0008	0.0981674
ENSRNOT00000079956	ENSRNOG00000057619	LOC100912068	10:62480766-62483342	1.13883	0.839421	0.440085	0.02505	0.647438
ENSRNOT00000006279	ENSRNOG00000004744	Fam84b	7:101139375-101140308	40.6873	34.8941	0.221598	0.01225	0.483383
ENSRNOT00000011507	ENSRNOG00000008478	Mmp13	8:5522738-5533018	0.504617	0.314913	0.680236	0.0174	0.556774
ENSRNOT00000013904	ENSRNOG00000010248	Serpini1	2:174013287-174111752	43.1824	48.4366	-0.165655	0.0392	0.766729
ENSRNOT00000003006	ENSRNOG00000002203	Lin54	14:10786398-10828106	11.2457	12.7274	-0.178567	0.0409	0.779313
ENSRNOT00000081029	ENSRNOG00000022845	Cep70	8:107495365-107548269	7.34281	8.95729	-0.28673	0.0124	0.485767
ENSRNOT00000088484	ENSRNOG00000016258	Zfp516	18:79773607-79854192	11.8333	9.75131	0.27918	0.0075	0.377523
ENSRNOT00000030221	ENSRNOG00000023086	Arpp19	8:81949876-81968589	228.882	275.551	-0.267714	0.0021	0.184751
ENSRNOT00000083560	ENSRNOG00000054176	LOC103692171	4:114814055-114817465	0.999095	0.741619	0.429943	0.02605	0.655632
ENSRNOT00000058101	ENSRNOG00000029637	Acot6	6:107581607-107590373	1.26143	1.71217	-0.440771	0.0436	0.794208
ENSRNOT00000080038	ENSRNOG00000027317	Ylpm1	6:108820773-108897426	1.55988	2.84614	-0.86757	0.0395	0.768154
ENSRNOT00000045406	ENSRNOG00000025261	LOC691254	5:164033011-164062092	0.876892	1.20205	-0.455027	0.033	0.719967
ENSRNOT00000025353	ENSRNOG00000018653	Pfdn1	18:29233986-29290447	104.243	117.778	-0.176118	0.031	0.703205
ENSRNOT00000088999	ENSRNOG00000053054	Ccnt1	7:140219550-140245723	4.74857	5.5126	-0.215241	0.04985	0.827534
ENSRNOT00000027241	ENSRNOG00000020088	Klhl26	16:20704806-20729882	6.31292	5.13221	0.298728	0.00115	0.124996
ENSRNOT00000027246	ENSRNOG00000037897	Rps19	1:81750927-81756627	227.093	287.528	-0.340422	5e-05	0.011183
ENSRNOT00000010923	ENSRNOG00000008046	Tmem30b	6:96439606-96442682	5.50584	4.72362	0.22107	0.0247	0.64429
ENSRNOT00000013785	ENSRNOG00000009889	Pgm1	5:118743631-118803055	32.7333	28.6259	0.193442	0.02145	0.607993
ENSRNOT00000078074	ENSRNOG00000061146	Gar1	2:235250453-235257731	28.2889	33.833	-0.258196	0.0051	0.30297
ENSRNOT00000012433	ENSRNOG00000009346	Zbtb26	3:21687932-21697945	3.43651	4.04584	-0.235495	0.04205	0.786308
ENSRNOT00000029764	ENSRNOG00000021681	Eea1	7:37018458-37186732	31.1628	36.8504	-0.241854	0.0221	0.617542
ENSRNOT00000015786	ENSRNOG00000011684	Auh	17:12310213-12405205	25.0254	28.5106	-0.188105	0.0272	0.667387
ENSRNOT00000072087	ENSRNOG00000046469	Zfp300	X:908043-911067	5.94539	6.99926	-0.235431	0.0192	0.579499
ENSRNOT00000019777	ENSRNOG00000014477	Acvr2b	8:128087344-128118746	5.31136	4.20877	0.335682	0.0052	0.306393
ENSRNOT00000009081	ENSRNOG00000006855	Padi4	5:159260674-159293673	1.26119	0.972156	0.375522	0.0397	0.76956
ENSRNOT00000010558	ENSRNOG00000007968	RGD1305350	5:164751439-164757680	23.8477	21.2001	0.169777	0.048	0.819839
ENSRNOT00000083765	ENSRNOG00000053845	Hist1h2bl	17:44748481-44748862	348.196	461.421	-0.406185	5e-05	0.011183
ENSRNOT00000035345	ENSRNOG00000007046	Cfap70	15:4285051-4350714	0.500259	0.308465	0.697572	0.0029	0.223263
ENSRNOT00000084192	ENSRNOG00000056017	Bcl7a	12:38662302-38691075	28.161	33.0909	-0.232733	0.0226	0.625551
ENSRNOT00000034565	ENSRNOG00000009339	Cenpe	2:240396151-240454747	16.5701	18.5128	-0.159944	0.04755	0.81769
ENSRNOT00000033695	ENSRNOG00000027368	LOC100910875	10:11338305-11343070	19.3164	21.7953	-0.17419	0.04935	0.824664
ENSRNOT00000001402	ENSRNOG00000001060	Snrnp35	12:37531094-37538403	14.9736	17.8608	-0.254376	0.0097	0.426513
ENSRNOT00000071239	ENSRNOG00000050453	Fbxo27	1:86873252-86888958	4.59917	3.20446	0.521294	0.01265	0.489375
ENSRNOT00000034950	ENSRNOG00000005366	Fam98b	3:108944140-108977721	16.9623	19.8651	-0.227905	0.01265	0.489375
ENSRNOT00000073562	ENSRNOG00000006717	Ankrd26	4:150547466-150616895	3.65736	4.24489	-0.214923	0.0117	0.471981
ENSRNOT00000012947	ENSRNOG00000009116	Itgb3bp	5:118476429-118724581	8.87997	11.7851	-0.408334	0.0119	0.476154
ENSRNOT00000079264	ENSRNOG00000021255	Smox	3:124068864-124102240	2.42824	1.40453	0.789823	0.0023	0.194764
ENSRNOT00000026159	ENSRNOG00000019321	Cck	8:130120522-130127392	2.42471	1.40447	0.787788	0.0015	0.149827
ENSRNOT00000091720	ENSRNOG00000059453	Fuk	19:43338165-43357822	5.72902	4.24392	0.432889	0.0189	0.575085
ENSRNOT00000043082	ENSRNOG00000018317	Aak1	4:118655727-118795774	6.02339	6.78232	-0.171204	0.04965	0.826167
ENSRNOT00000066616	ENSRNOG00000038868	Iqcb1	11:66824064-66878551	9.25108	10.5029	-0.183097	0.03245	0.71699
ENSRNOT00000077742	ENSRNOG00000014241	Ece1	5:156215416-156318671	11.3952	4.22173	1.43252	0.035	0.738119
ENSRNOT00000026259	ENSRNOG00000019418	Lrrc4b	1:100447997-100468868	8.53011	7.26702	0.231202	0.0112	0.460721
ENSRNOT00000044006	ENSRNOG00000011508	Zc3h12b	X:65040774-65074712	1.44498	1.87417	-0.375209	0.03445	0.733313
ENSRNOT00000009233	ENSRNOG00000006859	Insig1	4:342301-350515	154.66	137.354	0.171198	0.03175	0.710266
ENSRNOT00000025624	ENSRNOG00000018870	Hapln2	2:187396348-187401786	1.02806	0.631346	0.70342	0.01395	0.50774
ENSRNOT00000040261	ENSRNOG00000032303	Rpl35a	1:219395275-219395623	213.27	264.439	-0.31025	0.0004	0.0596836
ENSRNOT00000086943	ENSRNOG00000053805	Akain1	9:117795131-117842270	0.658141	0.889767	-0.435031	0.0306	0.701317
ENSRNOT00000003085	ENSRNOG00000002267	Chic2	14:35683441-35717922	16.567	14.263	0.216029	0.03175	0.710266
ENSRNOT00000000577	ENSRNOG00000000486	Ggnbp1	20:5619011-5625320	0.829925	0.463694	0.839809	0.0105	0.444917
ENSRNOT00000001625	ENSRNOG00000001214	Pfkl	20:11393876-11415882	124.23	110.13	0.173809	0.02925	0.686328
ENSRNOT00000078415	ENSRNOG00000003893	Ccnjl	10:29123272-29182568	0.567999	1.0822	-0.930011	0.00135	0.139867
ENSRNOT00000092386	ENSRNOG00000050206	Shank2	1:217151165-217592763	1.84246	2.28039	-0.307647	0.00405	0.26658
ENSRNOT00000092037	ENSRNOG00000058130	Pym1	7:3173286-3193994	35.3266	31.2173	0.178411	0.0332	0.721717
ENSRNOT00000068351	ENSRNOG00000005099	Top3a	10:46981957-47018537	6.66669	5.47956	0.282912	0.0138	0.505557
ENSRNOT00000052231	ENSRNOG00000028449	LOC100360449	1:77829710-77830399	8.23278	6.41835	0.359178	0.02035	0.594044
ENSRNOT00000019080	ENSRNOG00000014008	Mfsd2a	5:140642884-140657745	2.561	1.98925	0.364486	0.00895	0.410508
ENSRNOT00000002381	ENSRNOG00000001746	Ncbp2	11:72071838-72080928	37.4545	42.9535	-0.197635	0.0202	0.592375
ENSRNOT00000074435	ENSRNOG00000046480	Zfp764	1:198829721-198831691	5.11027	3.59051	0.509212	0.0002	0.0347676
ENSRNOT00000018025	ENSRNOG00000013281	Mib1	18:1970913-2094920	34.2252	24.4474	0.485381	0.04165	0.783556
ENSRNOT00000013159	ENSRNOG00000009920	LOC680121	11:13499163-13501263	175.347	215.389	-0.29673	0.0003	0.0479271
ENSRNOT00000041410	ENSRNOG00000033843	AABR07007121.1	1:282063928-282064741	9.93817	5.26188	0.917402	5e-05	0.011183
ENSRNOT00000077314	ENSRNOG00000011781	Oplah	7:117351647-117369159	0.384521	0.79414	-1.04633	0.03655	0.748068
ENSRNOT00000059548	ENSRNOG00000000480	Phf1	20:5526974-5531939	7.84439	6.50969	0.269072	0.01365	0.503805
ENSRNOT00000075424	ENSRNOG00000047046	Plin4	9:10963722-10971277	2.28482	1.81779	0.329897	0.00345	0.245402
ENSRNOT00000078532	ENSRNOG00000016885	Klf6	17:67887938-67945037	50.4065	58.4211	-0.212879	0.0276	0.670842
ENSRNOT00000076739	ENSRNOG00000021815	Lig3	10:70134728-70220582	11.9708	14.4873	-0.275266	0.04375	0.795205
ENSRNOT00000071853	ENSRNOG00000050404	Pmepa1	3:171294855-171342646	1.09857	0.760101	0.531364	0.0254	0.650901
ENSRNOT00000022247	ENSRNOG00000016598	Hoxc5	7:144628119-144631542	2.40414	1.67907	0.517858	5e-05	0.011183
ENSRNOT00000022241	ENSRNOG00000016416	Rnh1	1:214151337-214163808	68.516	56.3528	0.281953	0.03255	0.717217
ENSRNOT00000027321	ENSRNOG00000020175	Rnf121	1:167095961-167165265	10.6046	12.0896	-0.189069	0.044	0.796545
ENSRNOT00000003361	ENSRNOG00000002443	Mfap3	10:42933076-42945564	22.3968	25.9954	-0.214966	0.014	0.50774
ENSRNOT00000001855	ENSRNOG00000001375	Gal3st4	12:19583109-19592000	0.554957	0.373621	0.570799	0.046	0.808204
ENSRNOT00000052008	ENSRNOG00000014672	Hs3st6	10:14122877-14128983	1.7548	1.23413	0.507813	0.0252	0.64915
ENSRNOT00000082840	ENSRNOG00000052224	Celf6	8:64364740-64428386	2.53089	2.05896	0.297731	0.049	0.823638
ENSRNOT00000002194	ENSRNOG00000001611	Rpl24	11:47116885-47122095	1020.86	1187.6	-0.218274	0.0069	0.361758
ENSRNOT00000049848	ENSRNOG00000007249	Cdkn1b	4:168689162-168693964	15.8101	18.1538	-0.199424	0.0195	0.581595
ENSRNOT00000014866	ENSRNOG00000010934	Spa17	8:40067075-40078165	26.0168	31.1037	-0.257641	0.0102	0.43837
ENSRNOT00000050090	ENSRNOG00000032740	Tmem258b	9:61552373-61552613	124.171	163.984	-0.401227	0.0331	0.721278
ENSRNOT00000016420	ENSRNOG00000012333	Kbtbd11	16:79696890-79700992	5.66872	4.90778	0.207952	0.0211	0.603592
ENSRNOT00000047685	ENSRNOG00000014751	Ret	4:150202057-150244372	8.42758	6.08702	0.469383	5e-05	0.011183
ENSRNOT00000044087	ENSRNOG00000010280	Pde8b	2:24719975-24923128	0.474654	0.307733	0.625199	0.0305	0.700505
ENSRNOT00000021433	ENSRNOG00000015989	Mrpl32	17:53102533-53105400	22.1877	25.6633	-0.209946	0.03735	0.753075
ENSRNOT00000058366	ENSRNOG00000038330	RGD1359508	2:128675813-128700640	4.48478	5.69661	-0.345064	0.0104	0.442929
ENSRNOT00000051368	ENSRNOG00000025731	Ptma	13:89873242-89874008	18.4624	23.5814	-0.35306	0.00075	0.0947104
ENSRNOT00000009985	ENSRNOG00000007234	Cyp51	4:27175242-27194018	91.7622	81.3782	0.173258	0.0298	0.692344
ENSRNOT00000000313	ENSRNOG00000000288	Scarf2	11:87722349-87733734	39.9283	35.5864	0.166087	0.04	0.772752
ENSRNOT00000072399	ENSRNOG00000048751	Rtl1	6:133711153-133716847	8.36374	6.8478	0.288508	0.0009	0.106002
ENSRNOT00000090193	ENSRNOG00000055079	Ndufaf2	2:39321740-39434560	8.22915	9.90566	-0.26751	0.0204	0.595023
ENSRNOT00000085508	ENSRNOG00000045597	AABR07018132.1	15:42270039-42271443	52.1541	60.4391	-0.212702	0.01165	0.471542
ENSRNOT00000006843	ENSRNOG00000004971	Txlng	X:33599670-33646444	9.6937	11.672	-0.267933	0.00405	0.26658
ENSRNOT00000010171	ENSRNOG00000007607	Nr4a1	7:142905757-142920216	16.3829	20.4679	-0.32117	0.0001	0.0200508
ENSRNOT00000024658	ENSRNOG00000028668	LOC691960	3:114355797-114647382	0.420258	0.652878	-0.635538	0.0088	0.406897
ENSRNOT00000034410	ENSRNOG00000027422	Fastkd3	1:37734402-37742932	4.68986	5.91861	-0.335714	0.00395	0.264328
ENSRNOT00000077080	ENSRNOG00000058588	Nfxl1	14:38192445-38233852	2.14496	3.18016	-0.568145	0.00985	0.430144
ENSRNOT00000039794	ENSRNOG00000026143	Ckap2l	3:121796237-121822436	44.1287	51.7165	-0.228906	0.0053	0.309428
ENSRNOT00000025385	ENSRNOG00000018781	Map1s	16:20267580-20278814	25.0429	21.5028	0.219874	0.00775	0.383522
ENSRNOT00000057752	ENSRNOG00000000569	Vsir	20:29857636-29990111	1.07693	0.709766	0.601505	0.02545	0.651721
ENSRNOT00000002876	ENSRNOG00000002089	Ccng2	14:16267572-16276068	10.2807	11.8981	-0.210798	0.01485	0.521988
ENSRNOT00000010991	ENSRNOG00000007926	Map2k5	8:68055971-68282590	2.20121	1.0916	1.01185	0.02015	0.591869
ENSRNOT00000090242	ENSRNOG00000058588	Nfxl1	14:38192445-38233852	5.34584	4.20893	0.344963	0.04075	0.77878
ENSRNOT00000073093	ENSRNOG00000050554	LOC100362342	1:209722407-209749204	5.2364	3.85946	0.440176	0.01395	0.50774
ENSRNOT00000079776	ENSRNOG00000020923	Tuft1	2:195861648-195908037	8.10243	6.27262	0.369286	0.00965	0.425004
ENSRNOT00000079779	ENSRNOG00000025716	Lsm10	5:144106801-144108708	0.207222	1.40545	-2.76178	0.039	0.764875
ENSRNOT00000014080	ENSRNOG00000010600	Cysrt1	3:2458294-2459385	1.10005	0.518246	1.08586	0.0433	0.793341
ENSRNOT00000049535	ENSRNOG00000034246	Rps27a-ps1	5:138605792-138676962	842.697	1004.24	-0.253018	0.0066	0.350433
ENSRNOT00000089235	ENSRNOG00000007894	Mpdz	5:99413186-99566318	0.143188	0.797123	-2.47689	0.00595	0.332351
ENSRNOT00000024767	ENSRNOG00000024181	Tpsab1	10:14701252-14703668	2.30757	1.76427	0.387299	0.04565	0.807285
ENSRNOT00000067491	ENSRNOG00000004844	Med30	7:92234596-92256100	21.7366	17.7177	0.294938	0.03565	0.742011
ENSRNOT00000079180	ENSRNOG00000056772	Col4a6	X:112405646-112473822	0.586639	0.440354	0.413809	0.02155	0.609235
ENSRNOT00000001588	ENSRNOG00000001198	Fam222a	12:47748164-47793534	20.3715	17.9583	0.1819	0.0285	0.679904
ENSRNOT00000012061	ENSRNOG00000021540	RGD1563441	10:55940532-55941205	16.6872	12.5432	0.411836	0.00235	0.196695
ENSRNOT00000008253	ENSRNOG00000006238	Traf2	3:2746074-2770620	13.4304	11.8055	0.186037	0.03455	0.734721
ENSRNOT00000002116	ENSRNOG00000001551	Atp5j	11:24263280-24322815	157.074	186.433	-0.24721	0.04435	0.799413
ENSRNOT00000050018	ENSRNOG00000030443	Rab9a	X:29525255-29547294	27.012	31.3792	-0.216208	0.01005	0.435721
ENSRNOT00000006340	ENSRNOG00000004749	Slc30a1	13:110673850-110681683	49.3762	40.4025	0.289371	0.00045	0.0648257
ENSRNOT00000073688	ENSRNOG00000048342	Tbca	2:24449484-24505334	312.156	350.313	-0.166379	0.04035	0.775096
ENSRNOT00000059467	ENSRNOG00000038902	RGD1565641	2:88344526-88350784	272.823	338.284	-0.310266	0.0007	0.0903958
ENSRNOT00000072696	ENSRNOG00000049952	Gucd1	20:14101655-14102901	27.8005	21.5744	0.365787	0.0073	0.372118
ENSRNOT00000010898	ENSRNOG00000007947	Fam13a	4:89183767-89281222	2.07256	2.42118	-0.224296	0.04865	0.821704
ENSRNOT00000001953	ENSRNOG00000001435	Ssc4d	12:23752843-23762877	1.5337	1.15008	0.415279	0.03205	0.713007
ENSRNOT00000025147	ENSRNOG00000018516	Impa2	18:63016576-63047781	9.37625	8.06155	0.217954	0.0487	0.821704
ENSRNOT00000090939	ENSRNOG00000059538	Clec2g	4:162864331-162991184	1.85631	0.658702	1.49474	0.0311	0.704442
ENSRNOT00000072564	ENSRNOG00000047459	Hist1h1d	17:43734460-43735120	911.096	1022.57	-0.166521	0.0385	0.759878
ENSRNOT00000038195	ENSRNOG00000024601	Taf11	20:7476650-7482747	23.1099	20.1046	0.200988	0.0256	0.653249
ENSRNOT00000071408	ENSRNOG00000018381	Cdkal1	17:36451057-36627167	29.1726	33.9587	-0.219169	0.0223	0.620891
ENSRNOT00000062027	ENSRNOG00000040300	Raet1l	1:1101964-1116926	3.75426	4.57438	-0.285049	0.04645	0.810335
ENSRNOT00000040969	ENSRNOG00000010795	Cnot4	4:62561443-62663200	20.2393	23.0139	-0.185349	0.027	0.665945
ENSRNOT00000077555	ENSRNOG00000053460	Acot3	6:107531527-107536789	5.77959	4.76744	0.277751	0.03065	0.70187
ENSRNOT00000004829	ENSRNOG00000003603	Arhgap44	10:51502893-51669297	0.170162	0.926315	-2.44459	0.03925	0.766729
ENSRNOT00000058947	ENSRNOG00000027331	Ppef1	X:35869537-35947282	0.311987	0.558091	-0.839016	0.0147	0.519916
ENSRNOT00000092417	ENSRNOG00000062030	Cers1	16:20845575-20860789	7.59533	6.55347	0.212854	0.02185	0.614514
ENSRNOT00000017264	ENSRNOG00000012866	Nek8	10:65425770-65437143	1.08297	0.794009	0.447766	0.01615	0.540201
ENSRNOT00000017269	ENSRNOG00000012853	Tk2	19:917202-939221	9.00286	7.00883	0.361208	0.0001	0.0200508
ENSRNOT00000012304	ENSRNOG00000009154	Hmx1	14:80541074-80544342	37.7057	30.6679	0.298054	0.0008	0.0981674
ENSRNOT00000085110	ENSRNOG00000006967	Xiap	X:128409471-128453000	9.51752	12.0931	-0.345526	0.0459	0.808204
ENSRNOT00000075127	ENSRNOG00000050106	Rcc1	5:150509039-150525254	4.78533	1.36236	1.81251	0.0391	0.765729
ENSRNOT00000010778	ENSRNOG00000007988	Timm22	10:64556063-64563822	32.4302	27.304	0.248226	0.00485	0.29573
ENSRNOT00000001331	ENSRNOG00000001006	Nptx2	12:12013910-12025549	5.98926	4.48515	0.417223	5e-05	0.011183
ENSRNOT00000014455	ENSRNOG00000010880	Gpr27	4:132137792-132138926	9.33265	7.69567	0.278239	0.01765	0.560147
ENSRNOT00000028189	ENSRNOG00000020779	Kcna7	1:101397827-101403320	0.5604	0.345038	0.6997	0.0035	0.247498
ENSRNOT00000073470	ENSRNOG00000047026	Enpp7	10:108095130-108099483	7.70397	9.55368	-0.310455	0.0045	0.284628
ENSRNOT00000011610	ENSRNOG00000008297	Oser1	3:159784127-159802952	50.234	56.3825	-0.166584	0.0455	0.806868
ENSRNOT00000071698	ENSRNOG00000047957	Traf5	13:110758760-110784209	4.76031	3.97191	0.261222	0.03345	0.723671
ENSRNOT00000034207	ENSRNOG00000049430	Mpv17	6:26587442-26599511	11.7557	9.16865	0.358575	0.0346	0.735208
ENSRNOT00000066383	ENSRNOG00000042528	Tmem190	1:72630237-72632185	0.722298	1.3851	-0.939326	0.00575	0.325368
ENSRNOT00000066381	ENSRNOG00000004314	Ppm1h	7:66843864-67116980	0.88371	1.59548	-0.85235	0.02765	0.670842
ENSRNOT00000051207	ENSRNOG00000031244	AABR07031208.1	18:4365428-4382599	68.2341	90.528	-0.407872	5e-05	0.011183
ENSRNOT00000005664	ENSRNOG00000004205	Pkdcc	6:6427656-6436974	14.5633	12.7241	0.194775	0.02895	0.683279
ENSRNOT00000014074	ENSRNOG00000010450	Elovl7	2:40373210-40386669	8.83258	10.8197	-0.292749	0.01615	0.540201
ENSRNOT00000016621	ENSRNOG00000012427	Veph1	2:157869391-158156444	0.253997	0.599787	-1.23964	0.00115	0.124996
ENSRNOT00000047917	ENSRNOG00000032018	Tmem200b	5:150080071-150080926	7.6284	4.72108	0.692264	5e-05	0.011183
ENSRNOT00000048695	ENSRNOG00000037839	P2ry10	X:78196299-78210403	5.06042	6.23356	-0.300798	0.0023	0.194764
ENSRNOT00000020505	ENSRNOG00000015076	Cyp26b1	4:116261795-116278615	1.4686	1.21525	0.273186	0.0328	0.718929
ENSRNOT00000060362	ENSRNOG00000039388	Prrt4	4:56443102-56453563	10.8221	9.62926	0.168486	0.04915	0.824551
ENSRNOT00000022897	ENSRNOG00000016961	Rps27	2:189572175-189573280	2079.37	2728.71	-0.392077	5e-05	0.011183
ENSRNOT00000022898	ENSRNOG00000016892	Nr2f6	16:19769967-19777414	27.0014	22.929	0.235863	0.0063	0.341696
ENSRNOT00000057895	ENSRNOG00000038045	Rpl34-ps1	17:78876110-78876537	138.924	168.789	-0.280924	0.0014	0.144221
ENSRNOT00000003391	ENSRNOG00000002478	Insig2	13:37266311-37287458	11.7972	14.1185	-0.259143	0.0148	0.521074
ENSRNOT00000007259	ENSRNOG00000005424	Odc1	6:42852682-42859927	157.996	139.407	0.180586	0.04955	0.825516
ENSRNOT00000007255	ENSRNOG00000004936	Sdc2	7:71572940-71686044	53.3908	79.601	-0.576194	5e-05	0.011183
ENSRNOT00000012388	ENSRNOG00000009354	Nrarp	3:2396142-2398689	10.7064	8.88472	0.269082	0.00235	0.196695
ENSRNOT00000004702	ENSRNOG00000003542	Hcfc1r1	10:12994682-12995457	196.318	234.975	-0.259312	0.012	0.478566
ENSRNOT00000000831	ENSRNOG00000000664	Tpst2	12:50343085-50383496	12.6958	10.7753	0.23663	0.0107	0.44814
ENSRNOT00000050533	ENSRNOG00000029956	Zfp654	11:1835184-1836897	16.9523	19.2992	-0.187056	0.02855	0.679904
ENSRNOT00000015415	ENSRNOG00000011595	Senp8	8:64559014-64572850	3.65525	2.40104	0.606311	0.0021	0.184751
ENSRNOT00000011880	ENSRNOG00000032261	Cyp2d4	7:123599265-123608436	0.804085	0.530697	0.59946	0.0298	0.692344
ENSRNOT00000050885	ENSRNOG00000030410	Zfp958	12:5485902-5490935	7.92114	9.52339	-0.265768	0.0145	0.51587
ENSRNOT00000004007	ENSRNOG00000002949	Pgs1	10:106991934-107158997	17.8119	15.4096	0.209013	0.0133	0.498693
ENSRNOT00000019234	ENSRNOG00000014130	Cks2	17:13587664-13593423	196.136	220.859	-0.171272	0.0392	0.766729
ENSRNOT00000072691	ENSRNOG00000048493	AABR07008293.2	2:52152535-52153557	0.834889	1.43795	-0.784362	0.01115	0.459186
ENSRNOT00000065247	ENSRNOG00000029427	Grhl3	5:153893038-153924896	1.05948	1.38689	-0.388498	0.01875	0.573254
ENSRNOT00000011699	ENSRNOG00000008847	Gja3	15:37299737-37325178	0.739826	1.07368	-0.537302	0.0308	0.70234
ENSRNOT00000044896	ENSRNOG00000031801	Ephb3	11:83527961-83546674	14.5661	12.8692	0.178687	0.03755	0.753605
ENSRNOT00000044895	ENSRNOG00000029740	Slc35g1	1:257076220-257082655	19.2592	16.3566	0.235681	0.0143	0.512621
ENSRNOT00000074392	ENSRNOG00000050552	Snap23	3:112346626-112361216	25.5095	31.1512	-0.288251	0.00695	0.363151
ENSRNOT00000030054	ENSRNOG00000014480	Sys1	3:160908768-160912507	20.3871	17.5038	0.219993	0.0273	0.667877
ENSRNOT00000077613	ENSRNOG00000057867	Mns1	8:79054236-79075122	14.6597	16.8219	-0.19848	0.02375	0.632371
ENSRNOT00000032026	ENSRNOG00000024309	Cox6b1	1:89075974-89084859	130.052	150.186	-0.207663	0.0156	0.531473
ENSRNOT00000036613	ENSRNOG00000027250	Rbm27	18:36596584-36656314	33.9554	38.0242	-0.163278	0.04455	0.800093
ENSRNOT00000084991	ENSRNOG00000057186	Kctd5	10:13420153-13446135	27.9224	24.8297	0.169358	0.046	0.808204
ENSRNOT00000020123	ENSRNOG00000014928	Apba1	1:241594564-241796513	3.5022	3.02209	0.212714	0.03855	0.760311
ENSRNOT00000091609	ENSRNOG00000053518	Zscan26	17:45188247-45207065	7.20152	8.76052	-0.282716	0.00225	0.193092
ENSRNOT00000051763	ENSRNOG00000002884	Blzf1	13:82592169-82607379	12.1873	14.2876	-0.229393	0.0086	0.403323
ENSRNOT00000043974	ENSRNOG00000038004	Zfp804a	3:69549672-69573420	2.21179	2.60422	-0.235637	0.0359	0.744457
ENSRNOT00000086896	ENSRNOG00000012573	Dlgap2	16:79872322-79973877	0.747751	1.03411	-0.467761	0.02825	0.678119
ENSRNOT00000005143	ENSRNOG00000003866	Cxcr4	13:45314932-45318878	1.45518	0.952435	0.611509	0.00365	0.254784
ENSRNOT00000008045	ENSRNOG00000006082	Rmdn2	6:2216622-2280777	1.4299	0.958663	0.57682	0.00315	0.233878
ENSRNOT00000009313	ENSRNOG00000007002	Lif	14:84482673-84500642	1.48028	2.06647	-0.481303	0.0022	0.190459
ENSRNOT00000031200	ENSRNOG00000023637	Fam46d	X:78991222-78992735	2.92812	3.61927	-0.305723	0.0326	0.71759
ENSRNOT00000075236	ENSRNOG00000050015	LOC687508	1:91071492-91074294	0.869626	1.29996	-0.580001	0.0143	0.512621
ENSRNOT00000075237	ENSRNOG00000046261	Acp5	8:23142733-23148396	37.4241	31.9265	0.229213	0.04195	0.7862
ENSRNOT00000089241	ENSRNOG00000019215	Cd151	1:214009783-214013765	3.84798	3.19532	0.268139	0.02815	0.676617
ENSRNOT00000039410	ENSRNOG00000025278	Scai	3:23362706-23474170	10.0598	11.6196	-0.207958	0.02115	0.604385
ENSRNOT00000009735	ENSRNOG00000006970	Ntn3	10:13577724-13580821	9.81522	7.6793	0.354046	0.00015	0.028151
ENSRNOT00000022487	ENSRNOG00000016660	Cox5b	9:43259708-43262040	618.178	731.136	-0.242117	0.0028	0.219617
ENSRNOT00000086464	ENSRNOG00000018644	Slc6a7	18:56305734-56331991	0.462636	0.696221	-0.589667	0.0087	0.404515
ENSRNOT00000070999	ENSRNOG00000046353	LOC501406	1:38582628-38586563	0.866124	1.31936	-0.607194	0.03645	0.747008
ENSRNOT00000084173	ENSRNOG00000006264	Itfg2	4:161730640-161743896	3.12959	2.25674	0.47173	0.02365	0.632192
ENSRNOT00000085880	ENSRNOG00000018929	Kif20b	1:253221811-253275490	29.4843	32.9804	-0.161658	0.0457	0.807642
ENSRNOT00000073509	ENSRNOG00000050949	Ttc39c	18:3958431-4080025	4.62372	5.90926	-0.353923	0.0171	0.553708
ENSRNOT00000020390	ENSRNOG00000015051	Golga7b	1:261497058-261669586	15.8838	13.7732	0.205695	0.0195	0.581595
ENSRNOT00000061242	ENSRNOG00000005247	Surf1	3:4869794-4876317	1.49713	2.15338	-0.524403	0.0264	0.658065
ENSRNOT00000088323	ENSRNOG00000054757	Adcy6	7:140270691-140291620	3.53485	8.05702	-1.1886	0.0023	0.194764
ENSRNOT00000022138	ENSRNOG00000016530	Nsa2	2:27942545-27949089	102.38	124.605	-0.283426	0.00085	0.101995
ENSRNOT00000007351	ENSRNOG00000005556	Snrpf	7:34478330-34485034	95.6535	114.796	-0.263185	0.0023	0.194764
ENSRNOT00000013512	ENSRNOG00000010116	Leo1	8:82380756-82405644	30.5646	35.1766	-0.202753	0.01445	0.515274
ENSRNOT00000046383	ENSRNOG00000001645	Filip1l	11:45039460-45124423	20.3188	23.935	-0.236307	0.00495	0.299137
ENSRNOT00000078752	ENSRNOG00000060479	Sp3	3:59646014-59688692	69.0349	78.2719	-0.181168	0.0258	0.654634
ENSRNOT00000016946	ENSRNOG00000011654	Plk4	2:127686924-127705516	42.0754	48.5401	-0.206201	0.0179	0.561348
ENSRNOT00000076924	ENSRNOG00000028368	Etnk2	13:50481162-50499140	2.09177	1.43421	0.544468	0.00625	0.340175
ENSRNOT00000072555	ENSRNOG00000022679	LOC100909620	1:82831951-82918444	1.97785	3.30794	-0.741999	5e-05	0.011183
ENSRNOT00000020216	ENSRNOG00000014936	Ifitm2	1:213750191-213751405	203.307	237.779	-0.225961	0.0065	0.347848
ENSRNOT00000045463	ENSRNOG00000029582	Lrch2	X:118534911-118615798	12.1414	14.0663	-0.212304	0.0129	0.492548
ENSRNOT00000067998	ENSRNOG00000042419	Acyp2	14:114891245-115052450	5.49413	7.23962	-0.398022	0.00215	0.187176
ENSRNOT00000065625	ENSRNOG00000042126	Lsm5	4:87016002-87019219	60.3756	72.5196	-0.264405	0.0039	0.264078
ENSRNOT00000008982	ENSRNOG00000006674	Fam101b	10:64196126-64202380	19.2888	17.0331	0.17942	0.04575	0.807868
ENSRNOT00000006729	ENSRNOG00000004873	Prkch	6:96479429-96676225	8.43632	6.80704	0.309585	0.00195	0.176419
ENSRNOT00000050474	ENSRNOG00000021044	Gpatch8	10:90421441-90501819	15.5752	17.5254	-0.170197	0.03495	0.738119
ENSRNOT00000086420	ENSRNOG00000060988	Kcnc4	2:210220907-210241455	3.99004	3.25303	0.29462	0.00625	0.340175
ENSRNOT00000013490	ENSRNOG00000010156	Snapc5	8:69127707-69131539	15.4697	18.1753	-0.232536	0.01355	0.502165
ENSRNOT00000013496	ENSRNOG00000009946	Ldlr	8:22750335-22774903	97.4787	85.9216	0.182065	0.022	0.616813
ENSRNOT00000073049	ENSRNOG00000047699	Snai2	11:90403332-90406797	33.6375	37.8159	-0.16892	0.04505	0.804809
ENSRNOT00000024149	ENSRNOG00000017963	AABR07001099.1	1:37878515-37886675	3.04523	3.80946	-0.323036	0.0151	0.524319
ENSRNOT00000009396	ENSRNOG00000007127	Bbs5	3:55886694-55907716	5.97678	7.38403	-0.30504	0.00875	0.405449
ENSRNOT00000086591	ENSRNOG00000051482	Hmg1l1	19:59984233-59985494	35.6666	43.6584	-0.291684	0.00095	0.110215
ENSRNOT00000074109	ENSRNOG00000046636	LOC100912489	17:43673293-43673605	2195.71	3493.05	-0.669799	5e-05	0.011183
ENSRNOT00000036718	ENSRNOG00000027030	Adm	1:175445087-175447259	50.1527	44.2953	0.179175	0.0345	0.734089
ENSRNOT00000036719	ENSRNOG00000024839	Tysnd1	20:31313017-31318736	12.7737	11.1203	0.199987	0.02365	0.632192
ENSRNOT00000001289	ENSRNOG00000000974	Zfp358	12:2046471-2050565	18.3497	15.5502	0.238826	0.0062	0.339155
ENSRNOT00000009840	ENSRNOG00000007319	Trib3	3:147813472-147819571	25.3406	22.2784	0.185808	0.03505	0.738119
ENSRNOT00000091201	ENSRNOG00000057690	LOC100360950	17:44815683-44815995	701.708	1005.73	-0.519299	5e-05	0.011183
ENSRNOT00000046010	ENSRNOG00000033152	Rps18l1	10:104521699-104522241	5.5877	11.5338	-1.04554	5e-05	0.011183
ENSRNOT00000078662	ENSRNOG00000002682	Zfp692	10:43744730-43752242	2.12261	1.26314	0.748818	0.00665	0.352226
ENSRNOT00000019307	ENSRNOG00000013829	Chrna3	8:59592402-59607275	5.1099	5.85199	-0.195633	0.0385	0.759878
ENSRNOT00000049683	ENSRNOG00000030700	Mt-cox3	MT:7757-9382	5677.89	7740.72	-0.447113	0.0248	0.644509
ENSRNOT00000061139	ENSRNOG00000008782	Pnisr	5:35991067-36017944	16.1133	19.1738	-0.250886	0.0028	0.219617
ENSRNOT00000081537	ENSRNOG00000051867	LOC103690343	11:38727047-38773607	5.94495	7.0522	-0.246407	0.00715	0.368105
ENSRNOT00000088408	ENSRNOG00000051891	LOC102557184	17:43770249-43770561	6063.47	6793.06	-0.16392	0.04125	0.781588
ENSRNOT00000007609	ENSRNOG00000005345	Vsnl1	6:37001355-37122023	1.22568	1.57213	-0.359132	0.04645	0.810335
ENSRNOT00000065868	ENSRNOG00000000900	Tpst1	12:30045750-30106893	9.49127	6.18445	0.617954	0.0077	0.38297
ENSRNOT00000000050	ENSRNOG00000000044	Tmem175	14:2083711-2100005	4.10575	3.45327	0.249679	0.0309	0.702847
ENSRNOT00000085026	ENSRNOG00000057078	Ddit4	20:29509288-29511382	44.5171	38.7162	0.201419	0.01785	0.56124
ENSRNOT00000087073	ENSRNOG00000059697	LOC102557137	X:43535736-43537071	0.428893	0.728818	-0.764939	0.03345	0.723671
ENSRNOT00000034756	ENSRNOG00000023230	RGD1307621	6:86651195-86659371	5.68306	6.81013	-0.261013	0.0313	0.705583
ENSRNOT00000079811	ENSRNOG00000057943	AABR07058884.3	7:141642776-141656477	38.5765	32.9337	0.228156	0.0218	0.613744
ENSRNOT00000077961	ENSRNOG00000056243	ST7	4:45000972-45247790	0.535595	1.40528	-1.39165	0.0079	0.386537
ENSRNOT00000073425	ENSRNOG00000046264	Pcdhb7	18:30424813-30427297	2.46387	1.93173	0.351032	0.00795	0.387411
ENSRNOT00000035839	ENSRNOG00000012168	Fbxl21	17:8505995-8520147	2.99364	2.09654	0.513894	0.0028	0.219617
ENSRNOT00000068493	ENSRNOG00000018526	Dlg4	10:56627410-56653599	8.64563	7.35173	0.233886	0.0251	0.648267
ENSRNOT00000055401	ENSRNOG00000022635	Dlg2	1:156552327-157269747	1.22966	1.58871	-0.369602	0.0162	0.541372
ENSRNOT00000064588	ENSRNOG00000024213	Golim4	2:174322672-174413236	23.707	27.8451	-0.232113	0.0484	0.821497
ENSRNOT00000001118	ENSRNOG00000000842	Ddah2	20:5049495-5052585	70.7848	58.9044	0.265064	0.00665	0.352226
ENSRNOT00000075725	ENSRNOG00000047934	RGD1566359	17:9457718-9458288	50.422	58.0615	-0.203529	0.0264	0.658065
ENSRNOT00000080422	ENSRNOG00000051483	Sepw1	1:77803474-77808513	114.261	101.311	0.173549	0.0445	0.800093
ENSRNOT00000015108	ENSRNOG00000059786	AC107531.3	1:168668706-168716854	20.2455	22.948	-0.180767	0.0358	0.742951
ENSRNOT00000058062	ENSRNOG00000038150	RGD1560394	14:82053684-82055290	9.37745	11.9779	-0.353107	0.0118	0.473725
ENSRNOT00000014058	ENSRNOG00000010452	Cycs	4:80331226-80333326	104.174	120.236	-0.206877	0.01045	0.444012
ENSRNOT00000010688	ENSRNOG00000008113	RGD1561149	5:147403947-147412705	13.1594	11.7153	0.167701	0.04785	0.818954
ENSRNOT00000034545	ENSRNOG00000022871	LOC691170	7:13318532-13337858	8.17253	9.69816	-0.246928	0.0076	0.38079
ENSRNOT00000016361	ENSRNOG00000011882	Gab2	1:162083029-162279727	21.4527	25.0723	-0.224933	0.01045	0.444012
ENSRNOT00000016369	ENSRNOG00000012176	Rab27b	18:68488941-68551558	1.3118	0.902843	0.539003	0.0284	0.679464
ENSRNOT00000042633	ENSRNOG00000029242	Plekho2	8:71094089-71118927	8.25586	7.15015	0.207445	0.0417	0.783681
ENSRNOT00000075440	ENSRNOG00000046207	Cbx4	10:108190994-108196217	46.606	40.8246	0.191076	0.02435	0.639401
ENSRNOT00000063870	ENSRNOG00000002979	Tbx19	13:83403263-83425641	0.623551	0.43205	0.529308	0.03275	0.718704
ENSRNOT00000051685	ENSRNOG00000031661	Zfp839	6:135270870-135287281	3.04907	2.23357	0.449015	0.0085	0.401235
ENSRNOT00000028348	ENSRNOG00000020882	Shkbp1	1:84154702-84168074	13.4399	11.3719	0.241043	0.03145	0.707935
ENSRNOT00000026033	ENSRNOG00000019069	Nxf1	1:224957516-224970727	49.5385	55.3167	-0.159165	0.0493	0.824664
ENSRNOT00000006573	ENSRNOG00000004888	Spred2	14:104191516-104290456	31.0218	26.3805	0.233811	0.0125	0.487747
ENSRNOT00000043521	ENSRNOG00000029049	Zdhhc14	1:46378806-46649292	4.88609	4.16483	0.230423	0.02175	0.613744
ENSRNOT00000028146	ENSRNOG00000020729	Stc2	10:16542881-16553295	45.5352	40.2355	0.178514	0.03465	0.735838
ENSRNOT00000008416	ENSRNOG00000006410	Akap5	6:99356508-99361909	5.48888	6.33855	-0.207639	0.03285	0.719087
ENSRNOT00000008414	ENSRNOG00000006226	Cacng2	7:119228101-119352605	1.42143	1.76897	-0.315565	0.0249	0.646024
ENSRNOT00000084797	ENSRNOG00000061587	Metap1d	3:58084605-58162675	2.74111	3.23612	-0.239503	0.0291	0.68414
ENSRNOT00000015605	ENSRNOG00000011678	Wbp4	15:61747563-61772516	17.1984	19.8483	-0.206742	0.0187	0.57318
ENSRNOT00000082799	ENSRNOG00000020353	Sh3pxd2a	1:267046360-267245636	7.36967	8.6486	-0.230868	0.02565	0.654217
ENSRNOT00000006900	ENSRNOG00000004967	Snrpb2	3:137137979-137147575	64.6348	73.097	-0.177503	0.03705	0.751074
ENSRNOT00000035987	ENSRNOG00000003682	Hook2	19:26106837-26119352	5.5706	4.81383	0.210648	0.0369	0.750136
ENSRNOT00000039813	ENSRNOG00000024975	Atp8b3	7:12043793-12063650	1.15095	1.40247	-0.285147	0.02745	0.668832
ENSRNOT00000006431	ENSRNOG00000004842	Dnajc24	3:96025395-96065711	16.4308	20.0333	-0.286002	0.00785	0.385307
ENSRNOT00000042086	ENSRNOG00000022742	Zfp954	1:69853552-69859391	7.92557	6.6445	0.254353	0.01245	0.486672
ENSRNOT00000001607	ENSRNOG00000027016	Cobll1	3:51137075-51297852	11.1343	12.5244	-0.169728	0.0478	0.818954
ENSRNOT00000005383	ENSRNOG00000003977	Dusp1	10:16970625-16973418	21.8028	25.4368	-0.2224	0.0133	0.498693
ENSRNOT00000074924	ENSRNOG00000050645	Tprkb	4:117589590-117603155	5.10279	7.01598	-0.459359	0.00665	0.352226
ENSRNOT00000002560	ENSRNOG00000001874	Slc7a4	11:87446381-87449940	8.00228	6.93432	0.206657	0.0296	0.690062
ENSRNOT00000048767	ENSRNOG00000029971	Mt-nd5	MT:11735-14061	2145.07	2545.76	-0.247071	0.042	0.786308
ENSRNOT00000080502	ENSRNOG00000018159	Anxa4	4:118538776-118595580	14.4953	7.15751	1.01806	0.0283	0.678718
ENSRNOT00000089488	ENSRNOG00000055401	Kcnc1	1:102414624-102456411	0.803222	0.596546	0.429167	0.0124	0.485767
ENSRNOT00000077649	ENSRNOG00000057228	RGD1562276	10:61403129-61421728	0.822872	1.64313	-0.997708	0.00805	0.39018
ENSRNOT00000076998	ENSRNOG00000043465	Arc	7:115907096-115910541	6.27309	3.88624	0.690799	0.00015	0.028151
ENSRNOT00000024237	ENSRNOG00000017955	Nudt8	1:219247671-219249207	9.82538	7.25148	0.438237	0.0012	0.128626
ENSRNOT00000081077	ENSRNOG00000054437	Rel	14:108491068-108509892	6.70545	5.70373	0.233428	0.02955	0.690062
ENSRNOT00000065011	ENSRNOG00000020807	Wdr62	1:88694823-88734223	0.823343	1.02881	-0.32141	0.02395	0.634117
ENSRNOT00000051564	ENSRNOG00000032300	Rpl39l	10:5529588-5533695	387.134	446.864	-0.207001	0.0108	0.451457
ENSRNOT00000014635	ENSRNOG00000010567	Angel1	6:110644266-110681408	4.81242	4.18075	0.203	0.033	0.719967
ENSRNOT00000070862	ENSRNOG00000048320	Ndufa11	9:10334089-10338216	326.542	368.107	-0.172856	0.03405	0.728947
ENSRNOT00000038511	ENSRNOG00000016266	Mphosph10	1:125212848-125229052	26.1646	29.4191	-0.169141	0.04745	0.817525
ENSRNOT00000066250	ENSRNOG00000005360	Dhrs7b	10:47065849-47111101	12.5102	9.07848	0.462578	0.0472	0.817111
ENSRNOT00000039446	ENSRNOG00000023411	Vsig10l	1:98459833-98467262	8.18262	7.09485	0.205792	0.0323	0.714758
ENSRNOT00000026613	ENSRNOG00000019653	Csrnp2	7:142106464-142132173	11.3038	9.2235	0.293426	0.0071	0.367098
ENSRNOT00000045735	ENSRNOG00000022343	Alms1	4:117371658-117472198	9.92434	11.1436	-0.167175	0.0395	0.768154
ENSRNOT00000076679	ENSRNOG00000006576	Bms1	4:150433569-150434673	22.3931	27.8923	-0.316814	0.00305	0.230878
ENSRNOT00000022702	ENSRNOG00000016648	Gulo	15:42671202-42693694	0.556459	0.378228	0.557018	0.0433	0.793341
ENSRNOT00000005402	ENSRNOG00000004059	Ptrhd1	6:28663601-28666987	16.9682	19.5474	-0.204145	0.0428	0.790521
ENSRNOT00000042958	ENSRNOG00000032002	Hapln1	2:18354541-18419071	0.741718	1.17722	-0.666444	0.03775	0.754548
ENSRNOT00000074558	ENSRNOG00000046851	Cecr6	4:153026410-153028129	0.559883	0.342019	0.711051	0.03225	0.714758
ENSRNOT00000049864	ENSRNOG00000032522	RGD1560784	X:14889607-14890606	1.96192	1.33546	0.554928	0.02385	0.633014
ENSRNOT00000017461	ENSRNOG00000031420	Hyal2	8:116324039-116328978	20.571	18.1701	0.179041	0.0345	0.734089
ENSRNOT00000017468	ENSRNOG00000013009	Ldha	1:102900285-102909707	1088.89	962.47	0.178042	0.0393	0.766739
ENSRNOT00000072468	ENSRNOG00000046245	March9	7:70343526-70348780	13.4526	10.6339	0.339218	0.0046	0.287268
ENSRNOT00000005997	ENSRNOG00000004512	Apool	X:83678338-83750549	98.3653	114.64	-0.22089	0.007	0.36401
ENSRNOT00000089474	ENSRNOG00000021062	Fxyd5	1:89464859-89474252	15.854	19.5494	-0.302273	0.01575	0.534067
ENSRNOT00000088599	ENSRNOG00000055010	Axin2	10:97212431-97239642	6.43056	5.45261	0.237997	0.00815	0.393445
ENSRNOT00000071487	ENSRNOG00000045926	Lrrc45	10:109893699-109904072	11.526	14.0683	-0.287555	0.0485	0.821524
ENSRNOT00000035865	ENSRNOG00000025815	Cdr2l	10:103934796-103948322	11.7131	10.2353	0.194573	0.0243	0.638861
ENSRNOT00000051347	ENSRNOG00000029866	Dennd6b	7:130164674-130176696	4.29349	3.36793	0.35029	0.01475	0.520158
ENSRNOT00000007247	ENSRNOG00000005284	Itpka	3:111545006-111553604	2.0609	1.4671	0.490304	0.00345	0.245402
ENSRNOT00000001682	ENSRNOG00000001250	Lfng	12:16118633-16126953	16.3039	13.2165	0.302881	0.00105	0.117908
ENSRNOT00000083693	ENSRNOG00000013312	Kcnt2	13:57131394-57521836	0.573492	0.758187	-0.402782	0.0084	0.39912
ENSRNOT00000021358	ENSRNOG00000015936	Gng5	2:252359975-252382955	45.5123	52.8614	-0.215957	0.04445	0.800093
ENSRNOT00000073135	ENSRNOG00000050483	Pradc1	4:117230527-117234928	8.73025	7.235	0.271029	0.0228	0.627984
ENSRNOT00000085564	ENSRNOG00000006110	Jph1	5:1417477-1511416	1.1301	0.846938	0.416125	0.046	0.808204
ENSRNOT00000011312	ENSRNOG00000008320	Lypla1	5:14559333-14588422	23.5107	27.3946	-0.220575	0.01165	0.471542
ENSRNOT00000075035	ENSRNOG00000046181	Anks4b	1:189940290-189942112	0.802222	0.525927	0.609141	0.0224	0.622238
ENSRNOT00000006828	ENSRNOG00000005132	Slc52a3	3:147511405-147516455	5.32039	6.43714	-0.274887	0.02515	0.648632
ENSRNOT00000028213	ENSRNOG00000020792	Etv4	10:89685057-89700283	2.98949	1.91513	0.642459	0.0018	0.167601
ENSRNOT00000033780	ENSRNOG00000022796	Fgfbp3	1:255555049-255557055	2.02464	1.60214	0.337663	0.0436	0.794208
ENSRNOT00000026467	ENSRNOG00000019506	Dnajb2	9:82436457-82444668	3.67056	2.43931	0.589525	0.0497	0.826619
ENSRNOT00000027738	ENSRNOG00000020438	Prpf38b	2:211706227-211715311	27.5036	31.0878	-0.176727	0.032	0.712187
ENSRNOT00000027730	ENSRNOG00000020431	Matk	7:11325253-11330278	2.73315	1.90723	0.519083	0.00135	0.139867
ENSRNOT00000036551	ENSRNOG00000017723	Cept1	2:209118921-209160653	13.0575	15.1767	-0.216984	0.01175	0.473119
ENSRNOT00000071364	ENSRNOG00000047261	Mapre2	18:14756683-14964991	1.31129	0.943766	0.474481	0.0348	0.736715
ENSRNOT00000040475	ENSRNOG00000032027	Tmem42	8:132105442-132108462	6.25822	5.21191	0.263942	0.01535	0.52793
ENSRNOT00000002853	ENSRNOG00000002069	Slc35a5	11:60613897-60634066	16.7206	19.8302	-0.246071	0.0036	0.252267
ENSRNOT00000006777	ENSRNOG00000004613	Gpm6b	X:29607074-29648403	1.37624	0.992521	0.471564	0.0127	0.49096
ENSRNOT00000017363	ENSRNOG00000012862	Spsb4	8:104840939-104912959	2.41587	2.0348	0.247652	0.0497	0.826619
ENSRNOT00000043414	ENSRNOG00000000169	Spata5l1	3:114747409-114760409	5.60514	4.72866	0.245319	0.0179	0.561348
ENSRNOT00000090463	ENSRNOG00000016204	Lrrc24	7:117779619-117788550	4.35167	2.89968	0.585676	0.0471	0.816031
ENSRNOT00000078571	ENSRNOG00000059834	Cib2	8:59123078-59139946	15.8445	13.1844	0.265152	0.0051	0.30297
ENSRNOT00000076793	ENSRNOG00000047002	Fstl5	2:174542666-175233457	1.67741	2.19745	-0.389594	0.00145	0.147412
ENSRNOT00000009697	ENSRNOG00000007359	Gca	3:48626037-48661317	0.933152	1.2645	-0.438382	0.0322	0.71444
ENSRNOT00000039991	ENSRNOG00000019701	Lbhd1l1	1:225085281-225087266	39.1198	47.4651	-0.278968	0.0031	0.231752
ENSRNOT00000022846	ENSRNOG00000042499	Tmsb10	4:100882215-100883275	2490.2	2816.72	-0.177756	0.028	0.674956
ENSRNOT00000047356	ENSRNOG00000030319	Morn2	6:2969332-2974418	1.68402	0.653396	1.36588	0.0161	0.540027
ENSRNOT00000020030	ENSRNOG00000014808	Srfbp1	18:47456326-47480587	9.81884	11.2097	-0.191123	0.02805	0.67571
ENSRNOT00000006906	ENSRNOG00000005203	Sec61g	14:99774588-99780964	516.632	587.793	-0.186172	0.02285	0.627984
ENSRNOT00000021876	ENSRNOG00000016302	Cnnm1	1:263186234-263242468	4.99117	3.92877	0.345299	0.0007	0.0903958
ENSRNOT00000009101	ENSRNOG00000006876	Msx1	14:77712239-77716059	2.22456	1.53848	0.53202	0.00115	0.124996
ENSRNOT00000091894	ENSRNOG00000028856	Pknox2	8:39361457-39551700	1.51416	1.96281	-0.3744	0.0459	0.808204
ENSRNOT00000031172	ENSRNOG00000017673	Brsk1	1:72701609-72727112	12.0971	10.4054	0.217333	0.01235	0.485211
ENSRNOT00000036231	ENSRNOG00000027393	AC129824.1	3:3699825-3700200	0.778079	2.32527	-1.57941	0.04305	0.792419
ENSRNOT00000002838	ENSRNOG00000002072	Eva1c	11:31002450-31075809	4.14102	3.12108	0.407942	0.0011	0.122132
ENSRNOT00000026559	ENSRNOG00000019598	Vegfa	9:17340340-17355681	32.3416	24.9799	0.37262	0.02625	0.657766
ENSRNOT00000023904	ENSRNOG00000017548	Fam53a	14:82375180-82416004	6.56521	5.63074	0.221517	0.0319	0.711421
ENSRNOT00000012617	ENSRNOG00000009371	Abl1	3:9410660-9448167	1.15294	0.821089	0.489711	0.00245	0.201184
ENSRNOT00000003966	ENSRNOG00000002922	Adora2b	10:48569554-48586365	0.804603	1.13967	-0.502264	0.02335	0.630637
ENSRNOT00000034708	ENSRNOG00000025181	Pigu	3:150803096-150885616	14.9934	17.718	-0.240889	0.00595	0.332351
ENSRNOT00000092902	ENSRNOG00000062090	Sry	Y:327165-329299	0.616341	0.861659	-0.483388	0.0376	0.753911
ENSRNOT00000076081	ENSRNOG00000002824	Rlim	X:73762690-73778674	53.1906	69.8677	-0.393453	0.0019	0.173195
ENSRNOT00000057441	ENSRNOG00000016182	Tgfa	4:117962318-118046344	5.44733	4.82225	0.175841	0.04835	0.821497
ENSRNOT00000033537	ENSRNOG00000027049	Atp5j2	12:11191811-11198369	768.146	880.824	-0.197473	0.0146	0.518238
ENSRNOT00000066322	ENSRNOG00000042740	Mrpl42	7:36573653-36597462	57.6049	72.4226	-0.330248	0.0002	0.0347676
ENSRNOT00000066328	ENSRNOG00000020595	Rps11	1:101116628-101118835	932.711	1057.02	-0.1805	0.0236	0.631945
ENSRNOT00000039012	ENSRNOG00000022438	Jmjd4	10:45798796-45804541	4.87586	4.0396	0.271444	0.02305	0.629019
ENSRNOT00000055437	ENSRNOG00000036913	RGD1309621	4:183896302-183905297	27.1	32.1816	-0.247944	0.0024	0.198733
ENSRNOT00000021097	ENSRNOG00000015719	Egr4	4:117293619-117296082	9.49351	10.8823	-0.19697	0.03005	0.69562
ENSRNOT00000057122	ENSRNOG00000019129	Fcgbp	1:85003279-85046840	1.55084	1.3462	0.204159	0.0452	0.805499
ENSRNOT00000011215	ENSRNOG00000008401	Card10	7:119999471-120027026	17.1338	14.8536	0.206025	0.02475	0.64429
ENSRNOT00000090621	ENSRNOG00000032659	Plcl1	9:62291404-62349309	3.4157	4.07678	-0.25525	0.03375	0.726395
