# Supplementary material for: Differentially expressed long noncoding RNAs and mRNAs in PC12 cells under lysophosphatidylcholine stimulation
Source: Sci Rep. 2022 Nov 11;12:19333. doi: 10.1038/s41598-022-21676-5 (PMC9652419; doi:10.1038/s41598-022-21676-5)
Supplement: Supplementary file 9 — Supplementary Information 9. [file 41598_2022_21676_MOESM9_ESM.xls]

transcript_id	gene_id	gene_name	gene_location	NGF_LPC_FPKM	NGF_FPKM	log2(foldchange)	pvalue	qvalue
LNC_000741	XLOC_034020	-	4:97636053-97642571	0.785913	1.20046	-0.611147	0.0032	0.235655
LNC_000998	XLOC_047813	-	9:15879366-15881705	0.659877	0.431841	0.611698	0.0376	0.753911
LNC_000926	XLOC_043711	-	7:20231046-20249096	2.96948	1.52402	0.962323	0.04005	0.773167
LNC_001053	XLOC_051052	-	X:108540444-108560981	0.536973	0.655453	-0.287643	0.005	0.299986
ENSRNOT00000077309	ENSRNOG00000055580	AABR07010620.1	2:144173294-144178776	2.93074	3.48737	-0.250875	0.01995	0.589025
ENSRNOT00000084024	ENSRNOG00000057291	AABR07019088.1	15:87540750-87561581	28.6695	33.2981	-0.215921	0.01605	0.539351
LNC_000240	XLOC_010576	-	11:31353306-31363575	0.426653	0.744355	-0.802927	0.00575	0.325368
LNC_000930	XLOC_043786	-	7:23285827-23290073	2.99139	3.64966	-0.286946	0.0176	0.559215
LNC_000934	XLOC_044063	-	7:62978043-62991955	1.48987	1.81103	-0.281622	0.04325	0.793294
LNC_000168	XLOC_007963	-	10:1726144-1739920	5.68581	4.46168	0.349779	0.00185	0.1705
LNC_000366	XLOC_014191	-	13:110750151-110752358	0.690924	0.454992	0.602686	0.0426	0.790019
LNC_000445	XLOC_019088	-	16:70611352-70617013	0.472807	1.02953	-1.12267	0.01485	0.521988
ENSRNOT00000079148	ENSRNOG00000052421	AABR07012475.2	2:196587205-196591324	2.88909	2.43581	0.246214	0.0298	0.692344
LNC_000531	XLOC_023724	-	2:172570-467208	4.8936	5.71181	-0.223052	0.0262	0.657576
LNC_000568	XLOC_025770	-	2:28295667-28317852	0.589078	1.12121	-0.928533	0.0031	0.231752
LNC_000562	XLOC_025396	-	2:230697893-230703205	0.433976	0.853653	-0.976034	0.0005	0.0708061
LNC_000151	XLOC_007244	-	10:67776420-67791261	5.11536	6.12962	-0.260964	0.00195	0.176419
LNC_000157	XLOC_007374	-	10:75343387-75354959	2.16385	2.78622	-0.364709	5e-05	0.011183
ENSRNOT00000090050	ENSRNOG00000052122	Rn50_20_0056.5	20:3403203-3403731	44.1283	52.4308	-0.248708	0.0129	0.492548
ENSRNOT00000082633	ENSRNOG00000051880	AABR07021996.1	13:101936928-101974632	4.33467	5.09537	-0.233264	0.014	0.50774
ENSRNOT00000081689	ENSRNOG00000055317	AABR07028908.2	10:96408-120050	0.3215	0.577337	-0.844598	0.0015	0.149827
LNC_000356	XLOC_013602	-	13:52111467-52124126	0.595929	0.920267	-0.626914	0.0213	0.606276
LNC_000350	XLOC_013586	-	13:51202246-51207246	1.43633	1.99085	-0.470994	0.0137	0.503936
ENSRNOT00000086488	ENSRNOG00000059330	AABR07004549.1	1:147422778-147435897	0.502136	0.86917	-0.791561	0.0329	0.719087
ENSRNOT00000088476	ENSRNOG00000053300	AABR07058985.1	4:84267-90986	17.7069	21.7734	-0.29825	0.0015	0.149827
LNC_000349	XLOC_013572	-	13:50599101-50636288	23.1294	32.1345	-0.474392	0.0052	0.306393
LNC_000025	XLOC_001285	-	1:116750082-116754255	1.0292	1.52466	-0.56696	0.0258	0.654634
LNC_000026	XLOC_001332	-	1:124358793-124446726	1.3101	1.08903	0.26663	0.01365	0.503805
LNC_000188	XLOC_008268	-	10:21416325-21431956	2.43504	2.86989	-0.237053	0.0178	0.561132
ENSRNOT00000076603	ENSRNOG00000051339	Rn50_X_0746.4	X:73762690-73778674	2.80444	5.32588	-0.925309	0.0091	0.411988
LNC_000100	XLOC_004565	-	1:123158616-123162943	0.4484	1.20204	-1.42263	0.01525	0.527165
ENSRNOT00000026707	ENSRNOG00000019648	Col6a3	9:97926786-98004546	1.54043	0.6402	1.26674	0.01475	0.520158
LNC_000762	XLOC_035235	-	4:58374256-58383749	2.8072	3.34414	-0.252504	0.0041	0.268567
LNC_000498	XLOC_022817	-	19:50221030-50229459	0.524236	0.689657	-0.395664	0.00675	0.355958
LNC_000825	XLOC_039836	-	6:61548868-61860065	2.72368	2.05997	0.402933	0.04045	0.776467
LNC_000820	XLOC_039404	-	6:28215827-28220769	2.57619	2.0935	0.299317	0.01395	0.50774
LNC_000823	XLOC_039647	-	6:51830395-51834471	2.61418	3.69386	-0.498771	0.0042	0.272975
ENSRNOT00000084136	ENSRNOG00000056265	LOC103689920	10:35044233-35054225	1.76857	1.19482	0.565784	0.0466	0.811516
LNC_000994	XLOC_047743	-	9:11551155-11563374	1.08735	0.704528	0.626089	0.0086	0.403323
LNC_000992	XLOC_047534	-	8:123460402-123462123	2.06949	5.0413	-1.28452	0.0187	0.57318
LNC_000464	XLOC_020180	-	17:6530277-6560160	0.777979	0.482932	0.687913	0.04945	0.824864
ENSRNOT00000092834	ENSRNOG00000062160	Rn60_8_0597.2	8:59608665-59609138	3.49903	5.54579	-0.664437	0.0159	0.536637
ENSRNOT00000092308	ENSRNOG00000061982	AABR07024473.2	16:603048-615583	0.541257	0.151456	1.83741	0.0451	0.805004
LNC_000540	XLOC_024302	-	2:94098741-94102149	0.458348	0.632409	-0.464417	0.04885	0.822699
LNC_000549	XLOC_025042	-	2:193869365-193872100	2.15204	2.9482	-0.454134	0.0002	0.0347676
LNC_001021	XLOC_048799	-	9:122080686-122083105	7.38047	6.22955	0.244584	0.0334	0.723671
LNC_001026	XLOC_049335	-	9:64063691-64066385	0.259635	0.555089	-1.09624	0.02315	0.629312
LNC_000272	XLOC_011216	-	12:6613050-6615819	0.271171	0.534239	-0.978284	0.03475	0.736376
ENSRNOT00000088160	ENSRNOG00000060517	AABR07069008.2	8:5151887-5155132	0.443329	0.637194	-0.523356	0.0262	0.657576
ENSRNOT00000086889	ENSRNOG00000055850	AABR07015522.1	14:61650936-61668509	3.40468	3.92082	-0.203639	0.037	0.751043
LNC_000947	XLOC_045064	-	8:12380439-12390798	0.339736	0.561612	-0.72516	0.003	0.228208
LNC_000946	XLOC_044850	-	7:139894885-139899659	0.911663	0.221097	2.04382	0.04265	0.790019
LNC_000945	XLOC_044850	-	7:139894885-139899659	1.02656	2.01809	-0.975176	0.0013	0.137043
LNC_000940	XLOC_044628	-	7:120981592-120983388	0.490905	0.238236	1.04306	0.01795	0.561617
ENSRNOT00000076045	ENSRNOG00000051039	Rn50_1_1359.1	1:134873399-134887841	7.89368	10.9442	-0.471393	0.00295	0.225512
ENSRNOT00000082683	ENSRNOG00000054795	AABR07041096.2	X:119194436-119200775	7.26203	8.33831	-0.199381	0.01795	0.561617
ENSRNOT00000088478	ENSRNOG00000059883	AABR07052758.1	3:74226406-74229066	9.93874	14.3584	-0.530756	0.00335	0.242422
LNC_000811	XLOC_038794	-	5:147911662-147924460	1.48342	1.91485	-0.368301	0.0003	0.0479271
ENSRNOT00000085172	ENSRNOG00000054302	AABR07050423.1	5:164356062-164361234	6.51723	9.85573	-0.596703	0.00245	0.201184
LNC_000701	XLOC_032687	-	3:147468236-147470956	0.544134	0.298156	0.867897	0.0123	0.484123
LNC_000099	XLOC_004563	-	1:123147740-123152364	1.02236	1.39534	-0.448711	0.0296	0.690062
LNC_000090	XLOC_004508	-	1:122508353-122570486	0.775287	1.05407	-0.443164	0.0069	0.361758
LNC_000095	XLOC_004533	-	1:122753437-122860279	0.760384	1.47347	-0.954413	0.00065	0.0853617
LNC_000322	XLOC_013030	-	13:82607631-82611768	4.00207	6.55691	-0.712271	0.03445	0.733313
ENSRNOT00000081159	ENSRNOG00000057054	AABR07028907.1	10:12179-24144	8.98246	11.5294	-0.360132	0.00595	0.332351
LNC_000976	XLOC_046186	-	8:119654876-119657788	0.712483	0.519467	0.455824	0.03875	0.762454
LNC_000972	XLOC_046076	-	8:115051175-115062909	0.530949	0.636768	-0.262193	0.03085	0.702594
LNC_000824	XLOC_039736	-	6:60434531-60435487	0.778124	1.75287	-1.17164	0.04125	0.781588
LNC_000760	XLOC_035198	-	4:55769363-55772003	0.697479	0.472483	0.561887	0.04645	0.810335
ENSRNOT00000080918	ENSRNOG00000059087	AABR07071611.1	8:124166519-124169312	2.46322	2.97455	-0.272124	0.0247	0.64429
LNC_000239	XLOC_010576	-	11:31353306-31363575	0.927325	0.57539	0.688534	0.0185	0.571571
LNC_000490	XLOC_022401	-	19:14561422-14563051	1.49482	2.14553	-0.521359	0.0062	0.339155
ENSRNOT00000090255	ENSRNOG00000061467	AABR07043772.1	19:39502152-39537050	4.80767	6.60211	-0.45759	0.00285	0.220982
LNC_000631	XLOC_028635	-	20:34816644-34845583	0.497038	0.327292	0.602779	0.031	0.703205
LNC_000190	XLOC_008273	-	10:21310477-21319115	1.13922	1.45972	-0.357652	0.0091	0.411988
LNC_000403	XLOC_016717	-	15:59633920-59640406	0.261521	0.572108	-1.12936	0.0356	0.741781
LNC_000112	XLOC_005611	-	1:218346330-218355617	0.418344	0.594732	-0.507548	0.01185	0.475029
LNC_000809	XLOC_038584	-	5:133468051-133493715	0.360145	0.563176	-0.645007	0.00365	0.254784
ENSRNOT00000090105	ENSRNOG00000059266	AABR07002674.1	1:80190218-80191618	17.5632	21.5706	-0.296514	0.02085	0.599762
ENSRNOT00000077323	ENSRNOG00000055330	AABR07039234.1	X:72723745-72725978	6.97946	8.31022	-0.251771	0.0147	0.519916
ENSRNOT00000087389	ENSRNOG00000058515	AABR07054460.6	3:154850172-154851168	1.36299	2.37294	-0.799902	0.0347	0.736179
LNC_000399	XLOC_015917	-	14:107579127-107591996	0.733596	0.609703	0.266879	0.02965	0.690486
LNC_000786	XLOC_036611	-	5:38961253-38972574	0.38067	0.485197	-0.350031	0.0109	0.453018
LNC_000451	XLOC_019779	-	17:45626275-45627140	1.18003	0.465134	1.3431	0.02765	0.670842
LNC_000061	XLOC_003227	-	1:28454965-28576553	1.33304	1.71631	-0.364586	0.0049	0.297441
LNC_000065	XLOC_003472	-	1:49948611-49954310	0.379417	0.608932	-0.682496	0.006	0.333598
LNC_000066	XLOC_003520	-	1:52781704-52807150	1.32937	0.982921	0.435598	5e-05	0.011183
LNC_000648	XLOC_030059	-	3:116619971-116625317	2.45949	2.96463	-0.26949	0.0184	0.569618
LNC_000649	XLOC_030095	-	3:116700161-116702526	1.23192	1.70834	-0.471695	0.0111	0.457648
LNC_000039	XLOC_002046	-	1:201481935-201489619	0.400626	0.504661	-0.333059	0.0366	0.748668
LNC_000305	XLOC_012321	-	12:37979917-37984700	1.87938	2.92066	-0.636038	0.01275	0.491666
LNC_000556	XLOC_025192	-	2:203289892-203292650	0.794186	1.07371	-0.435055	0.04585	0.808204
LNC_000144	XLOC_006748	-	10:35510018-35525511	1.66825	1.92617	-0.207402	0.0174	0.556774
LNC_000858	XLOC_041537	-	6:125069557-125070075	1.27387	2.70504	-1.08643	0.04835	0.821497
LNC_000484	XLOC_021704	-	18:4084077-4095936	0.505342	0.698554	-0.46711	0.00515	0.304772
LNC_000669	XLOC_030960	-	3:165800331-165817418	0.583111	0.197944	1.55868	0.03415	0.729648
LNC_000033	XLOC_001812	-	1:175871633-175873634	0.808694	0.462141	0.807261	0.0087	0.404515
LNC_000611	XLOC_027236	-	2:219693765-219700313	0.776969	0.949926	-0.289957	0.02665	0.660768
LNC_001002	XLOC_048144	-	9:62024984-62027060	1.39704	1.92897	-0.465451	0.00565	0.322062
LNC_000798	XLOC_037302	-	5:141866451-141872541	0.194812	0.508044	-1.38287	0.02725	0.667557
LNC_000162	XLOC_007726	-	10:98412262-98469799	0.380552	0.547057	-0.523599	0.01325	0.497678
LNC_000088	XLOC_004507	-	1:122472618-122482584	0.759833	0.990542	-0.382536	0.0011	0.122132
ENSRNOT00000087494	ENSRNOG00000053626	AABR07058955.1	7:145370074-145371497	2.25401	1.33738	0.753083	0.0237	0.632282
ENSRNOT00000093013	ENSRNOG00000060617	Kdm6a	Y:989239-1206096	3.41629	4.22926	-0.307976	0.00755	0.378634
LNC_001068	XLOC_051749	-	X:25750779-25752183	0.89447	1.50345	-0.749169	0.00445	0.282289
LNC_001065	XLOC_051612	-	X:17885054-17935481	0.484477	0.797969	-0.719905	0.0046	0.287268
LNC_000001	XLOC_000062	-	1:8127410-8181883	0.588519	0.293568	1.00339	0.0455	0.806868
LNC_000624	XLOC_027905	-	20:22258493-22264091	0.576989	0.781197	-0.437143	0.0333	0.722877
LNC_000984	XLOC_047021	-	8:66010603-66024403	1.09196	1.98472	-0.862011	0.0097	0.426513
LNC_000474	XLOC_021069	-	18:27031012-27034425	4.45766	1.44495	1.62526	0.04055	0.777286
ENSRNOT00000084186	ENSRNOG00000056559	AABR07034669.1	11:83412722-83417981	2.22479	1.61139	0.465368	0.00025	0.0417854
