# Supplementary material for: Differentially expressed long noncoding RNAs and mRNAs in PC12 cells under lysophosphatidylcholine stimulation
Source: Sci Rep. 2022 Nov 11;12:19333. doi: 10.1038/s41598-022-21676-5 (PMC9652419; doi:10.1038/s41598-022-21676-5)
Supplement: Supplementary file 10 — Supplementary Information 10. [file 41598_2022_21676_MOESM10_ESM.xls]

transcript_id	gene_id	gene_name	gene_location	LPC_FPKM	NGF_FPKM	log2(foldchange)	pvalue	qvalue
ENSRNOT00000078806	ENSRNOG00000014333	Vcam1	2:219071192-219097619	0.288628	0.585434	-1.02029	0.03725	0.752457
ENSRNOT00000084924	ENSRNOG00000051372	Mycn	6:38222554-38228379	8.68099	10.8762	-0.325247	0.00015	0.028151
ENSRNOT00000071243	ENSRNOG00000049308	Sfxn2	1:266333439-266345697	1.49498	1.13598	0.396191	0.0266	0.660585
ENSRNOT00000012328	ENSRNOG00000009222	Epha2	5:159845773-159874206	2.88664	4.33821	-0.58771	5e-05	0.011183
ENSRNOT00000004143	ENSRNOG00000046405	Hic1	10:62007149-62009582	1.03863	1.52809	-0.557056	0.00115	0.124996
ENSRNOT00000086336	ENSRNOG00000008857	Adamts10	7:18409146-18439012	3.97285	3.42774	0.212919	0.03935	0.766749
ENSRNOT00000041808	ENSRNOG00000001416	Vgf	12:22677606-22680630	21.4101	25.6942	-0.263156	0.00205	0.18153
ENSRNOT00000077869	ENSRNOG00000060008	Cog7	1:191829554-191948977	11.2526	13.5588	-0.268972	0.0163	0.542541
ENSRNOT00000036819	ENSRNOG00000024012	Pex10	5:172469977-172475144	6.33856	7.33585	-0.210808	0.04565	0.807285
ENSRNOT00000036178	ENSRNOG00000027392	Ccdc187	3:3724655-3747440	3.67537	3.1268	0.233204	0.0308	0.70234
ENSRNOT00000054808	ENSRNOG00000036631	Ptgdr2	1:226993249-226994849	0.503931	0.861229	-0.773172	0.00885	0.407645
ENSRNOT00000028707	ENSRNOG00000021145	Gpr137	1:222194265-222197252	9.0912	7.88803	0.204806	0.0455	0.806868
ENSRNOT00000073188	ENSRNOG00000046434	Hist1h2ail1	17:43814772-43815183	468.296	391.822	0.257219	0.00225	0.193092
ENSRNOT00000073186	ENSRNOG00000045948	Arl10	17:10568958-10575203	8.934	11.1187	-0.315615	0.0125	0.487747
ENSRNOT00000019258	ENSRNOG00000014340	Pdcd7	8:70860670-70875471	13.2967	11.7755	0.175274	0.04435	0.799413
ENSRNOT00000068340	ENSRNOG00000019677	Arid3b	8:62569527-62616828	3.56672	4.25801	-0.25558	0.00895	0.410508
ENSRNOT00000091068	ENSRNOG00000054224	Bloc1s4	14:79013806-79015112	16.6424	19.8105	-0.251396	0.00595	0.332351
ENSRNOT00000001146	ENSRNOG00000000858	Sapcd1	20:5018263-5020150	2.76847	1.86506	0.56987	0.00885	0.407645
ENSRNOT00000018511	ENSRNOG00000013851	Spry4	18:32594957-32609864	0.783356	2.25723	-1.52681	5e-05	0.011183
ENSRNOT00000082489	ENSRNOG00000013694	Ntng2	3:7742530-7796385	0.888402	0.480498	0.886681	0.01645	0.545359
ENSRNOT00000082009	ENSRNOG00000019716	Ntf3	4:158636883-158705886	0.338874	0.805607	-1.24933	0.02435	0.639401
ENSRNOT00000018057	ENSRNOG00000013463	Kcnj8	4:176782497-176789304	0.403093	0.624901	-0.632513	0.0152	0.526275
ENSRNOT00000078308	ENSRNOG00000053687	AABR07071814.2	8:131965133-131966540	5.24561	4.37877	0.260583	0.04225	0.787063
ENSRNOT00000025081	ENSRNOG00000019219	Vamp1	4:157726940-157733643	4.48909	3.24258	0.469282	5e-05	0.011183
ENSRNOT00000001579	ENSRNOG00000001189	Sik1	20:10668410-10680283	9.53522	11.8458	-0.313036	0.00015	0.028151
ENSRNOT00000074583	ENSRNOG00000049517	Tnfaip3	1:14402912-14412807	1.13524	0.834076	0.444745	0.0176	0.559215
ENSRNOT00000074582	ENSRNOG00000048138	Zfp566	1:88415256-88428685	5.2034	6.14846	-0.240771	0.033	0.719967
ENSRNOT00000001507	ENSRNOG00000001141	Srrm4	12:45727111-45882548	7.20116	8.49303	-0.238051	0.03035	0.698243
ENSRNOT00000027682	ENSRNOG00000020410	Th	1:216073030-216080287	25.6346	22.1525	0.210621	0.01785	0.56124
ENSRNOT00000004684	ENSRNOG00000003532	Magea11	X:141847091-141855443	0.776092	1.19877	-0.627259	0.00755	0.378634
ENSRNOT00000005085	ENSRNOG00000003745	Atf3	13:109817727-109849632	4.36664	8.89773	-1.02692	5e-05	0.011183
ENSRNOT00000079273	ENSRNOG00000004050	Snrk	8:130749837-130803597	6.51134	4.65438	0.484363	0.01415	0.509771
ENSRNOT00000047198	ENSRNOG00000030098	Trim71	8:122553014-122604787	1.22539	1.66506	-0.442337	0.0043	0.276985
ENSRNOT00000027496	ENSRNOG00000020296	LOC103693430	1:266862578-266862842	3733.54	5021.39	-0.427543	0.0067	0.353665
ENSRNOT00000019014	ENSRNOG00000013967	Blnk	1:260186966-260254600	1.01392	0.748274	0.438303	0.0499	0.827534
ENSRNOT00000045460	ENSRNOG00000028991	Kcnb2	5:2980045-2982603	1.03024	1.36324	-0.404068	0.027	0.665945
ENSRNOT00000061761	ENSRNOG00000023837	Mtx3	2:22427473-22435307	8.07309	9.61319	-0.251894	0.0258	0.654634
ENSRNOT00000034300	ENSRNOG00000008680	Loxl1	8:63067299-63092009	0.356089	0.520993	-0.549029	0.0346	0.735208
ENSRNOT00000088686	ENSRNOG00000010183	Fam198b	2:178679040-178750668	1.28356	0.765447	0.745781	0.0021	0.184751
ENSRNOT00000055992	ENSRNOG00000022372	Kdm1a	5:154909002-154965171	22.0936	26.2344	-0.247828	0.0214	0.607051
ENSRNOT00000024099	ENSRNOG00000017882	Camk1d	17:76532610-76938956	0.74712	0.593787	0.331396	0.04615	0.808613
ENSRNOT00000074505	ENSRNOG00000045742	Cyb5d1	10:55995822-55997299	5.39663	4.12067	0.389177	0.0398	0.77081
ENSRNOT00000016768	ENSRNOG00000011951	Plk2	2:41911130-41916901	20.3138	23.367	-0.202014	0.0172	0.555289
ENSRNOT00000071735	ENSRNOG00000047300	Bdkrb2	6:129399467-129429676	3.79045	5.90808	-0.640321	0.0034	0.243603
ENSRNOT00000077781	ENSRNOG00000051377	Zfp874b	1:37853552-37863756	4.08525	3.0853	0.405013	0.0022	0.190459
ENSRNOT00000006177	ENSRNOG00000004571	RGD1563680	3:107142761-107348650	3.31279	2.76105	0.262832	0.02365	0.632192
ENSRNOT00000084311	ENSRNOG00000020792	Etv4	10:89685057-89700283	1.79816	2.44262	-0.441906	0.03545	0.740932
ENSRNOT00000084312	ENSRNOG00000045846	Rfx2	9:10216204-10283407	0.367617	0.648679	-0.8193	0.0178	0.561132
ENSRNOT00000025157	ENSRNOG00000018646	Hbegf	18:29329763-29340403	9.62393	10.9253	-0.182974	0.0408	0.779181
ENSRNOT00000028793	ENSRNOG00000021201	Txnip	2:198683158-198686974	60.7356	48.6813	0.319173	5e-05	0.011183
ENSRNOT00000036506	ENSRNOG00000024930	Smim19	16:74408182-74422215	8.22812	7.12917	0.206829	0.02645	0.658065
ENSRNOT00000021670	ENSRNOG00000016143	Gpr162	4:157375183-157381105	3.52459	2.98009	0.2421	0.02765	0.670842
ENSRNOT00000062030	ENSRNOG00000042852	LOC679782	1:1617384-1619634	2.41112	1.59005	0.60063	0.0377	0.754548
ENSRNOT00000028007	ENSRNOG00000020637	Hmx3	1:203509730-203511695	3.91161	5.01386	-0.358159	0.00715	0.368105
ENSRNOT00000021534	ENSRNOG00000015906	Tgif1	9:119181082-119190698	8.89085	7.39007	0.266735	0.01535	0.52793
ENSRNOT00000073799	ENSRNOG00000059069	LOC685085	4:120040771-120041238	5.65232	8.4733	-0.584081	0.00865	0.403921
ENSRNOT00000009625	ENSRNOG00000007323	Ric8b	7:25919866-26012344	8.67487	10.5929	-0.288179	0.0231	0.629312
ENSRNOT00000010596	ENSRNOG00000007879	Stk26	X:138046493-138096669	0.890294	1.11604	-0.326036	0.0379	0.75518
ENSRNOT00000041234	ENSRNOG00000043059	Aplf	4:119514839-119568736	1.19989	0.939088	0.353566	0.04205	0.786308
ENSRNOT00000081495	ENSRNOG00000059160	AABR07050399.1	5:163867960-163902934	0.412384	0.657857	-0.673784	0.02285	0.627984
ENSRNOT00000026318	ENSRNOG00000019388	Egfl7	3:4034920-4043936	6.3413	5.2709	0.266729	0.0255	0.65177
ENSRNOT00000020065	ENSRNOG00000014832	Mapkapk3	8:116012120-116045954	2.80057	2.34623	0.25538	0.0408	0.779181
ENSRNOT00000030476	ENSRNOG00000025704	Yod1	13:47440802-47443188	11.2482	12.884	-0.19589	0.03735	0.753075
ENSRNOT00000015508	ENSRNOG00000011618	Mmaa	19:32308235-32325927	1.88489	1.39642	0.432746	0.0017	0.162188
ENSRNOT00000026051	ENSRNOG00000019240	Ampd2	2:210861624-210874304	5.36276	8.26434	-0.623922	0.0007	0.0903958
ENSRNOT00000010024	ENSRNOG00000007587	Tcp11l2	7:24859049-24885775	39.9279	35.4231	0.172707	0.0387	0.761746
ENSRNOT00000012314	ENSRNOG00000009131	Zc3h12a	5:143111073-143120165	1.00692	1.47608	-0.551818	0.00075	0.0947104
ENSRNOT00000047674	ENSRNOG00000033090	Ltbp1	6:21203501-21600451	1.2679	0.994617	0.350224	0.00325	0.238366
ENSRNOT00000005794	ENSRNOG00000004316	Llph	7:65005790-65008823	107.079	122.605	-0.195338	0.04295	0.791271
ENSRNOT00000088030	ENSRNOG00000029866	Dennd6b	7:130164674-130176696	0.465991	1.00783	-1.11288	0.02505	0.647438
ENSRNOT00000001302	ENSRNOG00000000983	Zfp394	12:11179328-11187380	10.4206	8.31843	0.325051	0.0002	0.0347676
ENSRNOT00000057907	ENSRNOG00000038055	Slc47a2	10:47588496-47630799	0.330864	0.550042	-0.733302	0.0361	0.745611
ENSRNOT00000005361	ENSRNOG00000004019	Phlda1	7:54247459-54249664	4.11326	5.43135	-0.401028	0.0007	0.0903958
ENSRNOT00000015120	ENSRNOG00000011377	Socs4	15:24056382-24070857	19.0879	21.5459	-0.174756	0.044	0.796545
ENSRNOT00000086538	ENSRNOG00000058187	Hist1h2bh	17:44519859-44520240	43.9141	36.3996	0.27076	0.03505	0.738119
ENSRNOT00000080277	ENSRNOG00000056558	Gabra3	X:152414614-152642531	0.434485	0.79107	-0.8645	0.0307	0.702233
ENSRNOT00000031297	ENSRNOG00000026982	LOC691921	7:27221151-27224274	18.6645	24.1924	-0.374255	0.0264	0.658065
ENSRNOT00000081913	ENSRNOG00000025428	Rp2	X:2064485-2116656	2.00673	1.47806	0.441145	0.0205	0.596336
ENSRNOT00000038577	ENSRNOG00000006958	Zfp12	12:13372301-13374500	9.52816	8.40996	0.180099	0.0486	0.821704
ENSRNOT00000061720	ENSRNOG00000000060	Cplx1	14:2194932-2226598	0.641987	0.986699	-0.620065	0.00525	0.307668
ENSRNOT00000079593	ENSRNOG00000002730	Rgs5	13:87966757-88003035	6.16716	4.80123	0.361203	0.0374	0.753103
ENSRNOT00000012394	ENSRNOG00000009358	Osgin2	5:29663684-29682005	4.37211	5.28019	-0.272261	0.0172	0.555289
ENSRNOT00000085462	ENSRNOG00000012270	Med26	16:19001060-19050874	0.417987	1.10801	-1.40643	0.0421	0.786565
ENSRNOT00000019501	ENSRNOG00000014350	Cyr61	2:251529353-251532312	34.0824	27.082	0.331689	5e-05	0.011183
ENSRNOT00000057502	ENSRNOG00000037851	Spidr	11:89009930-89260297	3.47207	2.22621	0.641207	0.00515	0.304772
ENSRNOT00000093033	ENSRNOG00000020027	Arhgef2	2:187977007-188021377	1.52234	3.71032	-1.28525	0.01835	0.568881
ENSRNOT00000071998	ENSRNOG00000050500	Tob2	7:123079536-123088819	16.2483	19.9906	-0.299035	0.0012	0.128626
ENSRNOT00000080386	ENSRNOG00000003929	Pcdh19	X:104391606-104493757	0.807076	1.25826	-0.640657	0.04605	0.808558
ENSRNOT00000026407	ENSRNOG00000019519	Idnk	17:6885220-6892497	1.63424	1.24246	0.395412	0.0392	0.766729
ENSRNOT00000082430	ENSRNOG00000051960	Dnajc12	20:26893015-26913016	7.54482	8.9328	-0.243626	0.0318	0.710359
ENSRNOT00000008936	ENSRNOG00000006631	Sema3e	4:17272510-17594598	2.25963	1.78959	0.336458	0.00635	0.343378
ENSRNOT00000002346	ENSRNOG00000001720	Hes1	11:74312805-74315248	35.6053	56.3885	-0.663311	5e-05	0.011183
ENSRNOT00000017301	ENSRNOG00000012748	Vamp8	4:100250300-100252755	54.9815	79.4016	-0.530222	0.00055	0.0754251
ENSRNOT00000070806	ENSRNOG00000051015	Cd70	9:9842584-9845728	0.427778	0.943062	-1.14049	0.02505	0.647438
ENSRNOT00000004206	ENSRNOG00000003150	Mpc2	13:83681321-83700213	66.404	78.4453	-0.240417	0.02505	0.647438
ENSRNOT00000076773	ENSRNOG00000007455	Tmem132e	10:69737327-69794975	2.41803	1.70437	0.504592	0.0389	0.763881
ENSRNOT00000019911	ENSRNOG00000042389	Bcl10	2:251805391-251814957	19.9967	22.9427	-0.198274	0.01935	0.580634
ENSRNOT00000063911	ENSRNOG00000043192	Hacd1	17:81173712-81187739	6.09386	7.7473	-0.346337	0.02355	0.631386
ENSRNOT00000037529	ENSRNOG00000022957	Ctxn3	18:52550738-52551805	5.76519	4.61584	0.320775	0.0212	0.60454
ENSRNOT00000088314	ENSRNOG00000013852	Med20	9:15379384-15393131	0.880708	0.228785	1.94467	0.02015	0.591869
ENSRNOT00000025845	ENSRNOG00000019077	Lipa	1:252816526-252849904	3.89827	1.88239	1.05026	0.02705	0.66642
ENSRNOT00000028179	ENSRNOG00000020771	Sap18	10:89635674-89636193	2.05728	3.78772	-0.880593	0.0091	0.411988
ENSRNOT00000028175	ENSRNOG00000020736	Nadsyn1	1:216985713-217013702	5.17051	4.45687	0.214274	0.03795	0.755622
ENSRNOT00000018889	ENSRNOG00000014061	Dusp5	1:274245183-274258595	8.7167	12.1768	-0.482283	5e-05	0.011183
ENSRNOT00000083651	ENSRNOG00000016256	Myo9b	16:19669410-19754069	9.89488	13.1402	-0.409239	0.00215	0.187176
ENSRNOT00000038909	ENSRNOG00000025811	Cfp	X:1311120-1316682	2.90651	3.901	-0.424558	0.0017	0.162188
ENSRNOT00000082699	ENSRNOG00000054757	Adcy6	7:140270691-140291620	14.1103	11.4247	0.304597	0.02595	0.654634
ENSRNOT00000043476	ENSRNOG00000030269	Atp2b2	4:145703045-146016325	0.620524	0.458885	0.435355	0.0317	0.70988
ENSRNOT00000003700	ENSRNOG00000002714	Mettl22	10:7223361-7240812	6.21729	5.12092	0.279881	0.02345	0.631386
ENSRNOT00000013719	ENSRNOG00000010301	Eif4e3	4:132068597-132111079	7.18225	6.21277	0.209201	0.0255	0.65177
ENSRNOT00000027094	ENSRNOG00000020000	Tmem219	1:198324856-198354466	2.86858	2.18518	0.392581	0.00235	0.196695
ENSRNOT00000020014	ENSRNOG00000014786	Ccne1	1:94473934-94494980	16.5016	19.469	-0.238575	0.03175	0.710266
ENSRNOT00000028177	ENSRNOG00000020743	Cyp2s1	1:82595210-82610350	1.82515	1.3327	0.453667	0.0015	0.149827
ENSRNOT00000030449	ENSRNOG00000022143	Dusp23	13:91018509-91020112	3.73353	2.42798	0.620785	0.0025	0.204054
ENSRNOT00000009832	ENSRNOG00000007340	Dcp1b	4:151250040-151285702	3.0458	2.47984	0.296572	0.0241	0.635761
ENSRNOT00000079521	ENSRNOG00000060348	Zdhhc23	11:61661723-61672850	5.0991	6.49613	-0.349337	0.0412	0.781187
ENSRNOT00000019991	ENSRNOG00000014712	Zfp39	10:45220281-45243672	8.76986	7.78825	0.171255	0.043	0.791923
ENSRNOT00000009448	ENSRNOG00000007159	Ccl2	10:69412016-69413870	3.19961	5.30024	-0.728162	0.00025	0.0417854
ENSRNOT00000075164	ENSRNOG00000045770	Hira	11:86168195-86276430	1.49585	1.24645	0.263143	0.03535	0.740841
ENSRNOT00000078534	ENSRNOG00000058647	AABR07056470.1	7:26440458-26457612	0.514015	1.36076	-1.40453	0.0473	0.817408
ENSRNOT00000023219	ENSRNOG00000017109	Rassf7	1:214203860-214205782	8.8519	10.3009	-0.218707	0.0365	0.747468
ENSRNOT00000065811	ENSRNOG00000042152	Gipc2	2:257293166-257376756	1.39038	1.89462	-0.446431	0.0357	0.742011
ENSRNOT00000007889	ENSRNOG00000005984	Etv6	4:167754524-167992168	7.83381	6.72807	0.219522	0.03245	0.71699
ENSRNOT00000068323	ENSRNOG00000042886	Rps28	7:18682070-18683440	2498.74	2803.46	-0.166004	0.0368	0.74979
ENSRNOT00000083592	ENSRNOG00000060130	Ypel4	3:72134730-72141035	3.95508	3.06582	0.367435	0.0004	0.0596836
ENSRNOT00000025342	ENSRNOG00000018752	Clcf1	1:219468674-219472654	1.56229	2.01267	-0.365445	0.0153	0.527716
ENSRNOT00000015795	ENSRNOG00000011863	Gins3	19:9835056-9843673	15.3084	17.2542	-0.172626	0.04985	0.827534
ENSRNOT00000072093	ENSRNOG00000049802	AABR07031533.1	18:18003536-18079560	5.04553	6.84723	-0.440513	0.04925	0.824664
ENSRNOT00000009098	ENSRNOG00000006943	Zcchc10	10:38661900-38673769	2.45914	1.82309	0.431768	0.04895	0.82336
ENSRNOT00000066997	ENSRNOG00000001525	Igsf11	11:64286693-64421248	1.23597	0.998801	0.307375	0.03375	0.726395
ENSRNOT00000051693	ENSRNOG00000033916	Rps21-ps1	5:159606646-159606989	884.458	1027.65	-0.216482	0.0088	0.406897
ENSRNOT00000024079	ENSRNOG00000017657	Phf23	10:56605139-56609233	19.7165	22.6106	-0.197596	0.01795	0.561617
ENSRNOT00000018468	ENSRNOG00000013169	Traf4	10:65418699-65424802	10.6136	12.2958	-0.212252	0.019	0.576672
ENSRNOT00000006979	ENSRNOG00000005227	Tfap4	10:11206225-11223370	23.0441	18.9961	0.27869	0.00145	0.147412
ENSRNOT00000089338	ENSRNOG00000023453	Lrba	2:185524773-185525584	31.4781	40.0246	-0.34654	0.00165	0.159238
ENSRNOT00000010241	ENSRNOG00000007304	Herc3	4:89078710-89169146	0.538378	0.827961	-0.620944	0.0281	0.676164
ENSRNOT00000011383	ENSRNOG00000008530	Stoml1	8:63036975-63045030	7.40269	6.47196	0.193848	0.04995	0.827604
ENSRNOT00000045183	ENSRNOG00000014670	Zmynd11	17:63825626-63879171	7.82743	5.68791	0.460639	0.00155	0.152574
ENSRNOT00000018488	ENSRNOG00000013703	Siah2	2:148874150-148891900	17.1248	20.7087	-0.274157	0.00205	0.18153
ENSRNOT00000027783	ENSRNOG00000020489	Tmem145	1:82174450-82184068	2.43706	1.82323	0.418639	0.00255	0.207044
ENSRNOT00000020781	ENSRNOG00000015458	Hemk1	8:116082004-116092763	2.6132	2.11743	0.303507	0.0427	0.790019
ENSRNOT00000008367	ENSRNOG00000038275	Adam4	6:105158025-105160470	1.86191	1.52284	0.290016	0.0485	0.821524
ENSRNOT00000028640	ENSRNOG00000021099	Lysmd1	2:196304491-196323881	2.39173	2.91323	-0.284564	0.03755	0.753605
ENSRNOT00000028645	ENSRNOG00000021101	Sema6c	2:196334625-196344008	3.73695	2.93691	0.347563	0.0318	0.710359
ENSRNOT00000040778	ENSRNOG00000024345	Pard3b	9:68414338-69426226	1.58217	1.23645	0.355701	0.0091	0.411988
ENSRNOT00000054951	ENSRNOG00000036683	Sirt7	10:109796019-109802739	17.7319	20.1014	-0.180944	0.03175	0.710266
ENSRNOT00000077859	ENSRNOG00000015428	LOC102556337	9:90880613-90908852	23.2344	27.9827	-0.268273	0.02745	0.668832
ENSRNOT00000026088	ENSRNOG00000032625	AC118165.1	1:80973738-81100069	1.74153	2.71764	-0.642005	0.02075	0.59911
ENSRNOT00000086278	ENSRNOG00000055570	AABR07034940.2	12:1509253-1512130	0.34468	1.07689	-1.64354	0.0233	0.630134
ENSRNOT00000012560	ENSRNOG00000009487	Gpr160	2:116105110-116161998	0.428578	0.676695	-0.658947	0.0356	0.741781
ENSRNOT00000052018	ENSRNOG00000034007	Nr3c2	19:34448288-34752695	1.48638	1.14282	0.379199	0.0147	0.519916
ENSRNOT00000029416	ENSRNOG00000024077	Fbxo5	1:42461290-42467586	25.2133	28.9824	-0.200993	0.02325	0.630038
ENSRNOT00000012951	ENSRNOG00000009662	Rspo4	3:147358857-147389698	3.0181	1.99863	0.594632	0.02435	0.639401
ENSRNOT00000077981	ENSRNOG00000060773	Sertad4	13:111574608-111581019	10.325	11.7812	-0.190341	0.0298	0.692344
ENSRNOT00000077134	ENSRNOG00000051922	Samd9l	4:31229912-31299132	1.63682	1.35885	0.268518	0.02785	0.673435
ENSRNOT00000011849	ENSRNOG00000008857	Adamts10	7:18409146-18439012	1.15305	1.91307	-0.730436	0.0168	0.54891
ENSRNOT00000008698	ENSRNOG00000006508	Thnsl2	4:98976549-98995590	1.7413	1.31616	0.403834	0.0239	0.633721
ENSRNOT00000073125	ENSRNOG00000037815	Acad10	12:40417943-40460561	0.433996	0.731717	-0.753604	0.014	0.50774
ENSRNOT00000004950	ENSRNOG00000003720	Prrx1	13:81147347-81214546	1.43667	0.125963	3.51166	0.0493	0.824664
ENSRNOT00000085579	ENSRNOG00000054458	Kcnmb4	7:59461798-59514939	2.22944	3.09504	-0.473281	0.00795	0.387411
ENSRNOT00000089476	ENSRNOG00000050910	Hmgb3	17:36690248-36694325	2.09752	1.44318	0.539436	0.04935	0.824664
ENSRNOT00000044775	ENSRNOG00000046958	Abo	3:4374601-4394428	5.33358	6.31457	-0.243579	0.02985	0.692468
ENSRNOT00000067626	ENSRNOG00000011784	Mocs1	9:13493708-13513960	4.96505	3.67299	0.434853	0.00045	0.0648257
ENSRNOT00000029915	ENSRNOG00000025930	Chst13	4:122224534-122237754	3.78296	3.00994	0.329778	0.04995	0.827604
ENSRNOT00000002869	ENSRNOG00000002097	Rasl11b	14:36550339-36554580	5.99199	4.95536	0.274044	0.01255	0.488293
ENSRNOT00000080183	ENSRNOG00000057470	Pla2g12a	2:235311718-235327972	1.31064	0.550109	1.25248	0.0398	0.77081
ENSRNOT00000078502	ENSRNOG00000006972	Zfp189	5:64789455-64800810	2.02964	1.14076	0.83122	0.03	0.694907
ENSRNOT00000028835	ENSRNOG00000021231	Lzts3	3:123175859-123179644	5.48061	6.53571	-0.254008	0.011	0.455777
ENSRNOT00000015722	ENSRNOG00000011758	Fkbp7	3:63522402-63535991	11.2951	9.53039	0.245095	0.0163	0.542541
ENSRNOT00000014090	ENSRNOG00000026974	Dbndd1	19:56302704-56311991	3.81915	5.03546	-0.39887	0.00115	0.124996
ENSRNOT00000031243	ENSRNOG00000021517	Tmem231	19:44137422-44158624	2.54609	1.70877	0.575331	0.00305	0.230878
ENSRNOT00000011112	ENSRNOG00000008099	Galnt12	5:62718786-62750145	9.23233	8.01493	0.204004	0.04245	0.789163
ENSRNOT00000089611	ENSRNOG00000000302	Sesn1	20:46667120-46758305	13.3972	11.1946	0.25912	0.00735	0.373439
ENSRNOT00000021133	ENSRNOG00000015614	Ppp1r16b	3:155160480-155262941	1.13518	1.42484	-0.327888	0.0432	0.792914
ENSRNOT00000027964	ENSRNOG00000020606	B3gnt8	1:82419946-82422846	2.02484	1.43562	0.496132	0.0039	0.264078
ENSRNOT00000006350	ENSRNOG00000004677	Zeb2	3:29862472-29996865	0.060687	3.7226	-5.93878	0.02005	0.59037
ENSRNOT00000032433	ENSRNOG00000000138	Glis1	5:127160494-127233078	1.7486	2.24549	-0.36083	0.0177	0.560259
ENSRNOT00000036223	ENSRNOG00000021886	B4galt7	17:9550027-9558634	11.1068	9.47275	0.229582	0.0254	0.650901
ENSRNOT00000087188	ENSRNOG00000025502	Arhgef37	18:56817987-56870839	2.07508	1.77396	0.226196	0.0389	0.763881
ENSRNOT00000067271	ENSRNOG00000019368	Scnn1a	4:157836911-157860049	0.635132	0.432995	0.552707	0.01035	0.442014
ENSRNOT00000067277	ENSRNOG00000008105	Dmrta2	5:129756148-129758986	0.288431	0.539695	-0.903919	0.0282	0.677518
ENSRNOT00000006111	ENSRNOG00000004624	Rnd3	3:36642586-36660758	20.8798	24.0541	-0.204178	0.0171	0.553708
ENSRNOT00000085062	ENSRNOG00000054121	AABR07061178.1	4:108661493-108717309	4.51428	3.34121	0.434127	0.0229	0.628403
ENSRNOT00000028266	ENSRNOG00000020835	Hipk4	1:84328113-84338483	0.249027	0.519838	-1.06176	0.00145	0.147412
ENSRNOT00000003971	ENSRNOG00000002959	Shroom4	X:16719802-16929907	0.890231	0.733312	0.279752	0.04465	0.800696
ENSRNOT00000003026	ENSRNOG00000002214	Klhl8	14:7169518-7215025	1.85112	1.38535	0.418146	0.03505	0.738119
ENSRNOT00000077072	ENSRNOG00000017828	Egr3	15:51756735-51760715	2.9078	5.81117	-0.9989	5e-05	0.011183
ENSRNOT00000060459	ENSRNOG00000019986	Pot1	4:51888633-51946715	4.78676	3.38259	0.50092	0.02775	0.671915
ENSRNOT00000079327	ENSRNOG00000005138	Pip4k2c	7:70483941-70498995	7.01447	2.6631	1.39723	0.0023	0.194764
ENSRNOT00000028546	ENSRNOG00000021027	Dbp	1:101687854-101692846	8.55427	6.98802	0.291761	0.02535	0.650234
ENSRNOT00000028545	ENSRNOG00000021029	Hamp	1:89368020-89369960	0	1.00647	-inf	0.00135	0.139867
ENSRNOT00000014015	ENSRNOG00000010502	Fbxo8	16:37131344-37177033	9.37595	12.1063	-0.368725	0.0058	0.326664
ENSRNOT00000014018	ENSRNOG00000010553	Pnma1	6:107631226-107633012	1.57688	1.19824	0.396155	0.0362	0.746228
ENSRNOT00000071515	ENSRNOG00000045595	Tnfsf9	9:9909947-9912276	4.17245	5.4933	-0.396777	0.00175	0.164356
ENSRNOT00000071511	ENSRNOG00000050703	Fam115c	4:72053433-72074683	0.476657	0.311206	0.615082	0.0222	0.61922
ENSRNOT00000045919	ENSRNOG00000013694	Ntng2	3:7742530-7796385	0.30272	0.523414	-0.789969	0.0473	0.817408
ENSRNOT00000026331	ENSRNOG00000019463	Mad2l1bp	9:17216494-17221434	10.5345	12.687	-0.26823	0.00435	0.278552
ENSRNOT00000064305	ENSRNOG00000019202	PVR	1:80820049-80835701	26.9623	32.5122	-0.27004	0.002	0.179594
ENSRNOT00000015520	ENSRNOG00000011675	Zfp40	1:62555187-62558033	8.25511	7.21353	0.194582	0.03155	0.708811
ENSRNOT00000075131	ENSRNOG00000050624	Lysmd4	1:128199321-128203268	3.82737	3.09147	0.308062	0.0363	0.746228
ENSRNOT00000023999	ENSRNOG00000043225	Zfp771	1:198690793-198700969	19.7489	24.079	-0.286003	0.0028	0.219617
ENSRNOT00000036143	ENSRNOG00000026059	Paqr6	2:187737769-187741696	3.53415	2.66391	0.407821	0.01665	0.54714
ENSRNOT00000061430	ENSRNOG00000018232	Srf	9:16737641-16747225	14.6594	18.8445	-0.362319	5e-05	0.011183
ENSRNOT00000019108	ENSRNOG00000014178	Acad9	2:122782059-122805768	15.767	12.016	0.391948	0.04265	0.790019
ENSRNOT00000088798	ENSRNOG00000055068	Ppial4d	14:22706900-22707668	21.2591	24.9946	-0.233537	0.0218	0.613744
ENSRNOT00000072849	ENSRNOG00000045649	Arrdc3	2:8732931-8743069	38.8156	26.6056	0.544904	5e-05	0.011183
ENSRNOT00000026755	ENSRNOG00000019721	Ypel3	1:198210524-198213816	31.8492	26.583	0.260752	0.0044	0.280429
ENSRNOT00000055442	ENSRNOG00000036918	Etfbkmt	4:183656012-183665754	7.83291	6.67027	0.231803	0.03015	0.696745
ENSRNOT00000020516	ENSRNOG00000015297	RGD1561662	9:15546822-15582556	0.964729	0.661689	0.54397	0.00155	0.152574
ENSRNOT00000081970	ENSRNOG00000060492	LOC103690190	17:44747795-44748188	370.282	325.951	0.183969	0.03295	0.719455
ENSRNOT00000038556	ENSRNOG00000020295	Plekhn1	5:173646194-173653905	0.544856	0.374517	0.540844	0.0314	0.707544
ENSRNOT00000013393	ENSRNOG00000010105	S100a11	2:193866950-193868502	488.866	422.887	0.209166	0.0163	0.542541
ENSRNOT00000072149	ENSRNOG00000046667	Fosb	1:80214493-80221710	8.13986	11.0732	-0.443995	0.0049	0.297441
ENSRNOT00000078936	ENSRNOG00000038835	Cd86	11:67082192-67118795	0.392348	0.658667	-0.747416	0.01525	0.527165
ENSRNOT00000016400	ENSRNOG00000012311	Slc35d3	1:15298525-15301998	9.11612	10.8803	-0.255227	0.004	0.26587
ENSRNOT00000032918	ENSRNOG00000023509	Irs2	16:83824429-83848684	22.4569	19.9823	0.168437	0.03675	0.749334
ENSRNOT00000060698	ENSRNOG00000015434	Midn	7:12414732-12424367	47.3587	56.4008	-0.252087	0.0016	0.155939
ENSRNOT00000088559	ENSRNOG00000012427	Veph1	2:157869391-158156444	0.491127	0.142607	1.78405	0.0104	0.442929
ENSRNOT00000065462	ENSRNOG00000043204	Harbi1	3:80614936-80624205	6.04756	5.09625	0.246919	0.01725	0.55558
ENSRNOT00000011876	ENSRNOG00000008978	Trmt12	7:98748546-98750171	6.41747	7.45954	-0.217081	0.04495	0.803684
ENSRNOT00000040203	ENSRNOG00000002879	Psen2	13:98513569-98530724	2.79638	4.43616	-0.665751	0.001	0.114064
ENSRNOT00000024618	ENSRNOG00000017399	Acrbp	4:157563989-157568023	0.927512	0.393136	1.23834	0.0052	0.306393
ENSRNOT00000076529	ENSRNOG00000029148	Pdgfd	8:4440875-4669014	1.6323	1.22274	0.41678	0.00175	0.164356
ENSRNOT00000044262	ENSRNOG00000013947	Rabl2a	7:130556046-130564719	5.37158	4.51133	0.251791	0.0278	0.672676
ENSRNOT00000006860	ENSRNOG00000021628	Wdr89	6:98599722-98606109	3.42467	2.8813	0.249249	0.049	0.823638
ENSRNOT00000076538	ENSRNOG00000037911	LOC680227	X:74304291-74345507	14.7099	11.0511	0.412605	0.0035	0.247498
ENSRNOT00000064015	ENSRNOG00000013855	Zmym1	5:145105996-145123861	6.79724	6.00701	0.178302	0.04205	0.786308
ENSRNOT00000082933	ENSRNOG00000048917	Hoxa6	4:82173292-82263302	0.88345	0.557746	0.663541	0.00175	0.164356
ENSRNOT00000057738	ENSRNOG00000018859	Pik3ip1	14:83560540-83572473	82.7603	72.2487	0.195966	0.01585	0.53595
ENSRNOT00000046874	ENSRNOG00000033321	Hmgb2l1	11:49708406-49709039	2.14332	3.2601	-0.605066	0.0255	0.65177
ENSRNOT00000073703	ENSRNOG00000001712	Alg3	11:83986229-83991706	6.20506	3.95942	0.648156	0.01875	0.573254
ENSRNOT00000040983	ENSRNOG00000028941	Zbed3	2:25041184-25052127	5.76769	4.59407	0.328221	0.00415	0.271024
ENSRNOT00000008071	ENSRNOG00000006002	Stk35	3:122308024-122336468	9.43724	10.7892	-0.193157	0.02205	0.617542
ENSRNOT00000061773	ENSRNOG00000017283	Kcnt1	3:3310953-3365340	0.408472	0.54317	-0.411166	0.01655	0.546669
ENSRNOT00000026652	ENSRNOG00000019661	Gdf15	16:20555394-20557978	9.08169	12.4502	-0.455134	0.00015	0.028151
ENSRNOT00000027528	ENSRNOG00000020322	Asb1	9:98668230-98684900	4.22174	5.32041	-0.333699	0.0031	0.231752
ENSRNOT00000008892	ENSRNOG00000006806	Setmar	4:140092351-140105316	0.390739	0.568138	-0.540035	0.0455	0.806868
ENSRNOT00000018252	ENSRNOG00000013090	Gadd45g	17:13391466-13393243	34.9292	27.8194	0.328341	0.0003	0.0479271
ENSRNOT00000086456	ENSRNOG00000010370	Tnip1	10:40255775-40296470	23.4337	19.4757	0.266914	0.04345	0.793341
ENSRNOT00000019931	ENSRNOG00000014867	Synpo2	2:227255901-227411964	1.72673	1.45226	0.24974	0.0443	0.799176
ENSRNOT00000020412	ENSRNOG00000015213	Fxn	1:242123974-242152834	3.10973	5.94616	-0.935167	0.0477	0.818841
ENSRNOT00000001971	ENSRNOG00000001451	Fkbp6	12:24367198-24438019	3.16755	4.42219	-0.481394	0.0003	0.0479271
ENSRNOT00000046399	ENSRNOG00000015177	Sun2	7:120951559-120967490	6.94143	5.84053	0.249132	0.0109	0.453018
ENSRNOT00000046391	ENSRNOG00000012419	Zscan29	3:113120702-113130171	0.673776	1.1914	-0.822321	0.0474	0.817525
ENSRNOT00000026985	ENSRNOG00000027253	Pcdhga10	18:30895830-30898245	0.594479	0.354611	0.745388	0.00805	0.39018
ENSRNOT00000066839	ENSRNOG00000018740	Ugt1a2	9:95161156-95302822	0.209091	0.563614	-1.43057	0.0437	0.794695
ENSRNOT00000018861	ENSRNOG00000013828	Sirt3	1:213613512-213635546	4.17229	3.14906	0.405918	0.0046	0.287268
ENSRNOT00000092485	ENSRNOG00000011841	Map2	9:73319709-73462972	8.64756	5.63307	0.618372	0.00945	0.418917
ENSRNOT00000079907	ENSRNOG00000060329	Emb	2:49682753-49732253	95.9548	84.876	0.176997	0.0447	0.801195
ENSRNOT00000075076	ENSRNOG00000046143	Pgap3	10:86343063-86355006	3.45358	4.13089	-0.25836	0.0206	0.597802
ENSRNOT00000092622	ENSRNOG00000046548	Rhox5	X:123887987-123993542	5.93913	7.38452	-0.314254	0.0368	0.74979
ENSRNOT00000039777	ENSRNOG00000022248	Fbxl16	10:15183802-15186978	23.479	20.2907	0.210551	0.0149	0.522391
ENSRNOT00000020206	ENSRNOG00000014338	Slc25a25	3:11442396-11452529	9.49065	11.3929	-0.263552	0.00235	0.196695
ENSRNOT00000031384	ENSRNOG00000023538	Aldh5a1	17:42133075-42159413	5.29293	5.97148	-0.174022	0.03575	0.742482
ENSRNOT00000064984	ENSRNOG00000004247	Nhp2	10:34975707-34979082	28.3236	33.0451	-0.222431	0.02895	0.683279
ENSRNOT00000054970	ENSRNOG00000036697	Mafg	10:109806158-109811323	35.2592	40.4044	-0.196513	0.0242	0.637778
ENSRNOT00000067677	ENSRNOG00000037613	Kdm6b	10:56001798-56008885	17.9298	20.2198	-0.173407	0.03865	0.761314
ENSRNOT00000055318	ENSRNOG00000031997	Ttll7	2:252771016-252850495	2.33266	1.67156	0.48078	0.00075	0.0947104
ENSRNOT00000027891	ENSRNOG00000020552	Fosl1	1:220826559-220835066	4.76291	7.6961	-0.692284	5e-05	0.011183
ENSRNOT00000028010	ENSRNOG00000020640	Zbtb7b	2:188704686-188718704	7.38438	9.01156	-0.2873	0.00295	0.225512
ENSRNOT00000002408	ENSRNOG00000001767	RGD1562339	11:83048635-83094372	2.98737	4.53697	-0.602852	0.00415	0.271024
ENSRNOT00000017046	ENSRNOG00000012726	Zbtb5	5:60538937-60559533	4.68053	3.74179	0.322944	0.03295	0.719455
ENSRNOT00000026303	ENSRNOG00000019422	Egr1	18:27657627-27661429	153.276	472.621	-1.62455	5e-05	0.011183
ENSRNOT00000026309	ENSRNOG00000019434	Adat1	19:44187330-44211208	1.46204	1.75542	-0.263838	0.04945	0.824864
ENSRNOT00000022294	ENSRNOG00000016612	Trim36	18:40082441-40134504	1.87636	2.71011	-0.530413	0.04355	0.794208
ENSRNOT00000059895	ENSRNOG00000005042	Ranbp17	10:18139765-18443964	1.51555	2.03259	-0.423478	0.0189	0.575085
ENSRNOT00000011983	ENSRNOG00000008890	Slc18a2	1:280423078-280457148	6.01288	6.97214	-0.213546	0.0236	0.631945
ENSRNOT00000084496	ENSRNOG00000056954	Inpp5k	10:63776377-63795899	3.68891	6.85166	-0.893259	0.00345	0.245402
ENSRNOT00000084499	ENSRNOG00000008291	Thumpd2	6:3743073-3794501	0.764354	1.24705	-0.706208	0.0456	0.807058
ENSRNOT00000073595	ENSRNOG00000048967	LOC688459	9:23420653-23424832	4.64082	3.6068	0.363661	0.00785	0.385307
ENSRNOT00000059403	ENSRNOG00000038877	Btn2a2	17:43868190-43879839	2.11652	2.49533	-0.237537	0.0478	0.818954
ENSRNOT00000044310	ENSRNOG00000004269	Myt1l	6:48452368-48857936	0.968178	1.29611	-0.420839	0.007	0.36401
ENSRNOT00000034744	ENSRNOG00000023549	Samd5	1:3713749-3763392	2.4571	1.92905	0.349064	0.00865	0.403921
ENSRNOT00000077973	ENSRNOG00000056697	Kcnab1	2:155718358-156009526	0.582094	0.413718	0.492606	0.02305	0.629019
ENSRNOT00000044434	ENSRNOG00000030352	Pcdhga9	18:30885788-30888209	0.662065	0.44023	0.588715	0.0187	0.57318
ENSRNOT00000080043	ENSRNOG00000012470	Zc3h12c	8:56641807-56696968	3.3445	4.53201	-0.438361	0.03555	0.741308
ENSRNOT00000067904	ENSRNOG00000017285	Tab1	7:121350964-121382088	5.8152	5.01404	0.213854	0.0386	0.760606
ENSRNOT00000028468	ENSRNOG00000024363	Sertad1	1:84293101-84296367	12.7471	16.5137	-0.373489	0.0004	0.0596836
ENSRNOT00000058070	ENSRNOG00000023593	Upf2	17:76175642-76287186	1.54967	2.46401	-0.669044	0.04885	0.822699
ENSRNOT00000019392	ENSRNOG00000014387	Chac1	3:111160204-111163425	30.7808	40.2949	-0.388564	5e-05	0.011183
ENSRNOT00000026115	ENSRNOG00000019283	P2ry2	1:166031271-166037424	6.55082	5.37892	0.284357	0.0101	0.436493
ENSRNOT00000010712	ENSRNOG00000008015	Fos	6:109300432-109303299	47.5508	72.7262	-0.613005	5e-05	0.011183
ENSRNOT00000067530	ENSRNOG00000034184	Zfp583	1:71251257-71262421	0.577465	1.13787	-0.978536	0.0155	0.531068
ENSRNOT00000089353	ENSRNOG00000014178	Acad9	2:122782059-122805768	10.9017	16.3456	-0.584349	0.0006	0.0805507
ENSRNOT00000037597	ENSRNOG00000018400	Golm1	17:5382033-5409038	10.1649	11.9608	-0.234721	0.02645	0.658065
ENSRNOT00000048203	ENSRNOG00000029922	Tpk1	4:72792251-73174179	3.36955	3.89515	-0.209122	0.0422	0.786807
ENSRNOT00000009951	ENSRNOG00000007573	Hoxb9	10:84119883-84123390	5.77572	4.45851	0.373438	0.01285	0.492371
ENSRNOT00000055588	ENSRNOG00000036971	RGD1566320	3:138765026-138766515	35.1625	40.8576	-0.216565	0.02455	0.642011
ENSRNOT00000079796	ENSRNOG00000002947	Dpt	13:83073543-83102401	0.595739	0.361027	0.722576	0.0411	0.780382
ENSRNOT00000014333	ENSRNOG00000010459	Fbxo43	7:74925091-74938663	0.640928	0.449052	0.513278	0.03555	0.741308
ENSRNOT00000077672	ENSRNOG00000055738	LOC103692976	7:140154489-140172448	5.23295	6.1796	-0.239889	0.02285	0.627984
ENSRNOT00000027458	ENSRNOG00000020275	Ccr10	10:89086555-89088993	0.71651	1.0166	-0.504698	0.03505	0.738119
ENSRNOT00000019052	ENSRNOG00000014205	Klf2	16:19223086-19225037	15.5332	25.6498	-0.723598	5e-05	0.011183
ENSRNOT00000028664	ENSRNOG00000021110	Mllt11	2:196392937-196402106	28.5688	35.8659	-0.32817	5e-05	0.011183
ENSRNOT00000086644	ENSRNOG00000008432	Slc22a5	10:39201106-39323853	1.7762	2.87299	-0.693763	0.0029	0.223263
ENSRNOT00000021456	ENSRNOG00000015860	Gipr	1:80063048-80073223	3.27694	2.712	0.27299	0.01945	0.581543
ENSRNOT00000082184	ENSRNOG00000017309	Rsrp1	5:153260929-153264669	21.0623	17.0831	0.302092	0.00445	0.282289
ENSRNOT00000017411	ENSRNOG00000013042	Htr1b	8:89129452-89130991	6.99506	5.94222	0.235336	0.03635	0.746228
ENSRNOT00000084806	ENSRNOG00000015271	Zfp418	1:69615433-69629913	3.67201	5.34841	-0.542542	0.00045	0.0648257
ENSRNOT00000012939	ENSRNOG00000009594	Snai1	3:164274709-164279378	1.2612	1.94397	-0.62421	0.0082	0.394805
ENSRNOT00000004408	ENSRNOG00000003300	Btg2	13:50913179-50916982	18.5044	28.2349	-0.60961	5e-05	0.011183
ENSRNOT00000022150	ENSRNOG00000016451	Cd1d1	2:186330297-186333805	0.517524	0.834976	-0.69011	0.0114	0.465593
ENSRNOT00000066165	ENSRNOG00000019956	Kdm4a	5:136967649-137014430	0.567114	1.35424	-1.25578	0.03635	0.746228
ENSRNOT00000079466	ENSRNOG00000022482	Trappc11	16:47874992-47920823	2.82246	1.69131	0.738812	0.01365	0.503805
ENSRNOT00000021342	ENSRNOG00000015476	Ubxn11	5:152333042-152356890	1.04671	0.708516	0.562992	0.01755	0.557953
ENSRNOT00000024640	ENSRNOG00000018250	Tnni3	1:72874403-72886488	7.16993	5.00414	0.518837	0.0395	0.768154
ENSRNOT00000016962	ENSRNOG00000012685	Adck1	6:111642410-111740481	3.39421	4.0273	-0.246738	0.03925	0.766729
ENSRNOT00000010188	ENSRNOG00000007754	Insm2	6:76383445-76384933	0.615424	1.05116	-0.772322	0.0077	0.38297
ENSRNOT00000034446	ENSRNOG00000011492	Zfp866	16:21399552-21402858	6.59358	5.1995	0.34269	0.0032	0.235655
ENSRNOT00000026113	ENSRNOG00000019293	LOC100911840	1:214015218-214038723	2.55309	1.51875	0.749358	0.0466	0.811516
ENSRNOT00000040461	ENSRNOG00000014456	Coq10b	9:61655962-61675873	19.9724	24.9317	-0.319974	0.0003	0.0479271
ENSRNOT00000003714	ENSRNOG00000002751	Zdhhc15	X:75439777-75566481	1.33246	1.71685	-0.365673	0.0115	0.468091
ENSRNOT00000011134	ENSRNOG00000008412	Gprc5a	4:168832909-168851652	4.32703	5.11331	-0.24088	0.03085	0.702594
ENSRNOT00000089594	ENSRNOG00000006441	Zbtb25	6:99380300-99400822	1.71978	1.17581	0.548575	0.02955	0.690062
ENSRNOT00000067442	ENSRNOG00000043465	Arc	7:115907096-115910541	2.96297	7.61981	-1.36271	5e-05	0.011183
ENSRNOT00000001551	ENSRNOG00000001173	Cabp1	12:47175846-47209784	2.41328	3.62315	-0.586253	0.0397	0.76956
ENSRNOT00000011731	ENSRNOG00000026293	Jun	5:114011188-114014277	52.8398	68.165	-0.367406	5e-05	0.011183
ENSRNOT00000007466	ENSRNOG00000005660	Fam110c	6:49968472-49974728	0.473669	0.277055	0.77371	0.0052	0.306393
ENSRNOT00000016728	ENSRNOG00000012322	Pex7	1:15311769-15374850	5.77378	6.77873	-0.231499	0.0393	0.766739
ENSRNOT00000045677	ENSRNOG00000007044	L3mbtl1	3:159321309-159347631	0.532326	0.226692	1.23157	0.00825	0.395807
ENSRNOT00000024831	ENSRNOG00000018359	Smad7	18:71395829-71424157	15.5556	17.8556	-0.198943	0.0185	0.571571
ENSRNOT00000090129	ENSRNOG00000058388	Zfp36	1:85380094-85382607	17.631	24.7807	-0.491103	5e-05	0.011183
ENSRNOT00000051665	ENSRNOG00000018936	Zfp780b-ps1	1:84879972-84894805	4.81842	4.05974	0.247173	0.0221	0.617542
ENSRNOT00000025197	ENSRNOG00000018484	Plk3	5:135997724-136002900	1.32376	3.1098	-1.23218	5e-05	0.011183
ENSRNOT00000018300	ENSRNOG00000013623	Amer2	15:40665040-40667173	1.39473	1.05151	0.407526	0.0384	0.759009
ENSRNOT00000087096	ENSRNOG00000003581	Pou2f1	13:84083631-84217366	3.53583	5.29836	-0.583498	0.0206	0.597802
ENSRNOT00000067931	ENSRNOG00000030269	Atp2b2	4:145703045-146016325	0.449594	0.765845	-0.768429	0.0094	0.418067
ENSRNOT00000056704	ENSRNOG00000030183	Plod2	8:99977333-100059736	26.2078	42.9353	-0.71217	0.03375	0.726395
ENSRNOT00000023014	ENSRNOG00000016866	Fhl2	9:49920853-49950093	4.73778	5.79292	-0.29008	0.03605	0.745146
ENSRNOT00000022945	ENSRNOG00000017057	Tbc1d22a	7:127081977-127223231	19.6485	17.1973	0.192237	0.04515	0.805004
ENSRNOT00000027246	ENSRNOG00000037897	Rps19	1:81750927-81756627	256.235	287.528	-0.166237	0.04575	0.807868
ENSRNOT00000089517	ENSRNOG00000037851	Spidr	11:89009930-89260297	2.22376	3.34147	-0.587482	0.00475	0.292261
ENSRNOT00000032126	ENSRNOG00000022967	Slc35d1	5:122699586-122746839	3.4331	3.95171	-0.202968	0.04165	0.783556
ENSRNOT00000067762	ENSRNOG00000048506	Inpp5b	5:142731766-142796305	4.49034	3.83268	0.228471	0.01965	0.583822
ENSRNOT00000091722	ENSRNOG00000055251	Prtg	8:79489789-79593806	3.14525	3.62564	-0.205062	0.0261	0.655977
ENSRNOT00000018411	ENSRNOG00000013585	Nmnat3	8:106317123-106429522	4.03507	4.79119	-0.247791	0.028	0.674956
ENSRNOT00000037844	ENSRNOG00000023896	Dusp6	7:41475162-41479392	2.65472	4.74788	-0.838727	5e-05	0.011183
ENSRNOT00000067566	ENSRNOG00000037620	Mob3c	5:134679712-134688963	1.28779	1.62101	-0.331997	0.01275	0.491666
ENSRNOT00000038013	ENSRNOG00000025065	RGD1560436	5:142933618-142938925	1.18235	0.766404	0.625485	0.03775	0.754548
ENSRNOT00000000577	ENSRNOG00000000486	Ggnbp1	20:5619011-5625320	0.816111	0.463694	0.815593	0.01265	0.489375
ENSRNOT00000024213	ENSRNOG00000017731	Agpat4	1:48719632-48825364	13.0712	15.1016	-0.20831	0.01985	0.587031
ENSRNOT00000029274	ENSRNOG00000023412	Tmem241	18:3445661-3555711	1.87541	2.72631	-0.539742	0.00495	0.299137
ENSRNOT00000059069	ENSRNOG00000015456	Zfp787	1:71416109-71447195	6.17453	7.4346	-0.267925	0.02085	0.599762
ENSRNOT00000008350	ENSRNOG00000006118	Klf10	7:77156005-77162148	18.8386	26.0343	-0.466724	5e-05	0.011183
ENSRNOT00000086571	ENSRNOG00000003392	Grsf1	14:21039989-21056452	3.06023	6.62097	-1.1134	0.03375	0.726395
ENSRNOT00000041410	ENSRNOG00000033843	AABR07007121.1	1:282063928-282064741	7.12744	5.26188	0.437805	0.0037	0.256951
ENSRNOT00000059548	ENSRNOG00000000480	Phf1	20:5526974-5531939	7.56396	6.50969	0.216554	0.0422	0.786807
ENSRNOT00000075424	ENSRNOG00000047046	Plin4	9:10963722-10971277	2.19845	1.81779	0.274307	0.01755	0.557953
ENSRNOT00000078532	ENSRNOG00000016885	Klf6	17:67887938-67945037	43.5123	58.4211	-0.425066	5e-05	0.011183
ENSRNOT00000020536	ENSRNOG00000014980	Mob4	9:61720582-61744531	28.0658	31.9627	-0.187575	0.02605	0.655632
ENSRNOT00000074776	ENSRNOG00000050960	Atg4a	X:112358747-112402262	4.60701	3.58737	0.360907	0.0113	0.463428
ENSRNOT00000024941	ENSRNOG00000018494	Ppp1r3c	1:255371809-255376833	3.26778	2.78361	0.231355	0.04485	0.802955
ENSRNOT00000018988	ENSRNOG00000014164	Paqr5	8:66899989-66975932	0.509686	0.310403	0.715466	0.0031	0.231752
ENSRNOT00000017857	ENSRNOG00000013317	RGD1565222	15:33224895-33250546	3.86337	3.26362	0.243383	0.02265	0.626456
ENSRNOT00000002776	ENSRNOG00000002031	Naa11	14:13827635-13837671	0.431925	0.611233	-0.500942	0.02235	0.621805
ENSRNOT00000014135	ENSRNOG00000010643	Kank2	8:22791994-22821397	5.83726	4.10587	0.507603	0.0164	0.544533
ENSRNOT00000073356	ENSRNOG00000051006	Ufsp1	12:22471390-22472044	4.70632	6.10391	-0.375135	0.04105	0.780382
ENSRNOT00000047685	ENSRNOG00000014751	Ret	4:150202057-150244372	7.02632	6.08702	0.207035	0.01575	0.534067
ENSRNOT00000044087	ENSRNOG00000010280	Pde8b	2:24719975-24923128	0.492423	0.307733	0.678222	0.01915	0.579279
ENSRNOT00000051368	ENSRNOG00000025731	Ptma	13:89873242-89874008	20.502	23.5814	-0.201885	0.04545	0.806868
ENSRNOT00000081906	ENSRNOG00000057042	Pcca	15:108960561-109306603	2.36097	1.26917	0.895497	0.0436	0.794208
ENSRNOT00000010171	ENSRNOG00000007607	Nr4a1	7:142905757-142920216	12.4782	20.4679	-0.713953	5e-05	0.011183
ENSRNOT00000010178	ENSRNOG00000007632	Mss51	15:4240202-4252072	1.13279	1.61472	-0.51141	0.0115	0.468091
ENSRNOT00000057752	ENSRNOG00000000569	Vsir	20:29857636-29990111	1.07944	0.709766	0.604863	0.02435	0.639401
ENSRNOT00000002876	ENSRNOG00000002089	Ccng2	14:16267572-16276068	13.4319	11.8981	0.174927	0.0373	0.752626
ENSRNOT00000002465	ENSRNOG00000001807	Sspn	4:180291388-180324408	6.08554	5.29928	0.19959	0.02855	0.679904
ENSRNOT00000044163	ENSRNOG00000019598	Vegfa	9:17340340-17355681	15.5779	19.8822	-0.351973	0.00775	0.383522
ENSRNOT00000014553	ENSRNOG00000010959	Klhl25	1:137333880-137359072	5.53898	6.58976	-0.250607	0.0078	0.384244
ENSRNOT00000022824	ENSRNOG00000016791	Chka	1:219077770-219126220	13.2719	15.2593	-0.20131	0.04775	0.818922
ENSRNOT00000079180	ENSRNOG00000056772	Col4a6	X:112405646-112473822	0.584998	0.440354	0.409768	0.02325	0.630038
ENSRNOT00000027506	ENSRNOG00000020254	Per2	9:98555168-98597359	9.79485	12.2833	-0.326607	5e-05	0.011183
ENSRNOT00000000637	ENSRNOG00000000529	Pim1	20:8165306-8169555	23.9544	20.2225	0.244325	0.0059	0.330922
ENSRNOT00000078992	ENSRNOG00000043350	Cap2	17:18442126-18592750	2.22038	2.86242	-0.366429	0.03435	0.732478
ENSRNOT00000027972	ENSRNOG00000020614	Phlda2	1:216702318-216703534	3.1744	4.19143	-0.400959	0.0233	0.630134
ENSRNOT00000011747	ENSRNOG00000008619	Agtrap	5:164886812-164898420	9.14784	8.06336	0.18205	0.0315	0.708472
ENSRNOT00000024326	ENSRNOG00000017979	Mrto4	5:157815360-157820889	21.9167	24.7971	-0.178136	0.03935	0.766749
ENSRNOT00000022646	ENSRNOG00000016867	Zfp346	17:10021419-10061772	4.88549	3.46057	0.497492	0.0011	0.122132
ENSRNOT00000018596	ENSRNOG00000013898	Cdca4	6:137396139-137421283	23.8552	27.7359	-0.217447	0.0111	0.457648
ENSRNOT00000038448	ENSRNOG00000027360	Srsf7	6:2880517-2886465	92.5382	104.117	-0.170088	0.0394	0.767172
ENSRNOT00000038449	ENSRNOG00000014661	Zfp385d	15:6200828-6587367	1.12388	0.635159	0.823298	0.0015	0.149827
ENSRNOT00000067650	ENSRNOG00000002055	Noa1	14:33108023-33124171	0.345311	0.939214	-1.44356	0.0155	0.531068
ENSRNOT00000062027	ENSRNOG00000040300	Raet1l	1:1101964-1116926	3.70308	4.57438	-0.304852	0.0352	0.739698
ENSRNOT00000013758	ENSRNOG00000022417	Prickle3	X:15682652-15693473	3.68374	3.12212	0.238645	0.0473	0.817408
ENSRNOT00000092417	ENSRNOG00000062030	Cers1	16:20845575-20860789	7.92114	6.55347	0.273449	0.0028	0.219617
ENSRNOT00000079053	ENSRNOG00000006726	Zfp9	4:150517026-150522351	1.29619	2.22473	-0.779346	0.00485	0.29573
ENSRNOT00000043572	ENSRNOG00000008047	Khk	6:26810578-26820959	2.5406	3.16272	-0.315999	0.0379	0.75518
ENSRNOT00000012300	ENSRNOG00000009274	Fut11	15:4031503-4035064	12.2413	14.0321	-0.196979	0.03635	0.746228
ENSRNOT00000017889	ENSRNOG00000013390	Kbtbd8	4:127164452-127177477	3.46984	4.07051	-0.230342	0.01255	0.488293
ENSRNOT00000025885	ENSRNOG00000038459	Ulk3	8:62368997-62374504	1.60088	2.16624	-0.436325	0.0084	0.39912
ENSRNOT00000039082	ENSRNOG00000026907	Zbtb37	13:78836586-78852182	1.14401	0.486036	1.23496	0.0031	0.231752
ENSRNOT00000017181	ENSRNOG00000012886	Maff	7:120580742-120592095	5.64137	8.69794	-0.624628	5e-05	0.011183
ENSRNOT00000004081	ENSRNOG00000024578	Ttyh2	10:103206013-103248862	3.90162	3.30191	0.240776	0.028	0.674956
ENSRNOT00000085315	ENSRNOG00000058186	Errfi1	5:167952727-167966009	8.0329	10.3274	-0.362488	5e-05	0.011183
ENSRNOT00000080840	ENSRNOG00000020130	Arhgef1	1:81779379-81797236	5.70941	3.62468	0.655486	0.0461	0.808613
ENSRNOT00000005067	ENSRNOG00000003741	Nptx1	10:108682637-108691367	1.24302	1.03265	0.267498	0.04005	0.773167
ENSRNOT00000083004	ENSRNOG00000033433	Csrnp1	8:128659867-128672284	10.5079	14.8406	-0.49807	0.00985	0.430144
ENSRNOT00000013193	ENSRNOG00000009906	Slfnl1	5:139468545-139473017	0.889343	1.2269	-0.464208	0.0335	0.724464
ENSRNOT00000032535	ENSRNOG00000021004	Rasip1	1:101610772-101621646	2.28212	1.86181	0.293667	0.0343	0.7317
ENSRNOT00000021036	ENSRNOG00000015677	Cda	5:156703578-156734541	1.13775	0.618686	0.878899	0.01835	0.568881
ENSRNOT00000015287	ENSRNOG00000011290	Tm2d3	1:126586542-126595603	1.73352	2.91184	-0.748225	0.004	0.26587
ENSRNOT00000015138	ENSRNOG00000042536	Pde4d	2:40554145-41464264	0.322442	1.39834	-2.1166	0.049	0.823638
ENSRNOT00000028688	ENSRNOG00000021129	RGD1308428	1:90097333-90176105	8.71775	10.8252	-0.312359	0.03985	0.771365
ENSRNOT00000087237	ENSRNOG00000017561	Toe1	5:135574171-135663299	6.28412	7.55861	-0.266409	0.02715	0.667217
ENSRNOT00000017571	ENSRNOG00000013121	Mier3	2:43266738-43294889	14.2177	16.4845	-0.213414	0.0321	0.713388
ENSRNOT00000016621	ENSRNOG00000012427	Veph1	2:157869391-158156444	0.23381	0.599787	-1.35911	0.02815	0.676617
ENSRNOT00000030771	ENSRNOG00000026157	RGD1562200	X:45519227-45522665	1.78813	2.39713	-0.422854	0.0373	0.752626
ENSRNOT00000058216	ENSRNOG00000038239	Spata33	19:56010084-56022424	6.02281	4.29807	0.486747	0.0241	0.635761
ENSRNOT00000027312	ENSRNOG00000027924	Fam83g	10:47930632-47997796	13.1507	15.14	-0.203226	0.01795	0.561617
ENSRNOT00000022897	ENSRNOG00000016961	Rps27	2:189572175-189573280	2446.98	2728.71	-0.157216	0.04955	0.825516
ENSRNOT00000003391	ENSRNOG00000002478	Insig2	13:37266311-37287458	11.9838	14.1185	-0.236502	0.02745	0.668832
ENSRNOT00000019519	ENSRNOG00000013994	Enpp1	1:21748260-21813371	1.44534	1.20909	0.257485	0.0466	0.811516
ENSRNOT00000058151	ENSRNOG00000000274	Phyhipl	20:19318249-19358719	3.44268	5.24963	-0.608684	0.00195	0.176419
ENSRNOT00000008008	ENSRNOG00000021403	Rhob	6:33689126-33691301	139.859	192.285	-0.459266	5e-05	0.011183
ENSRNOT00000085808	ENSRNOG00000030183	Plod2	8:99977333-100059736	67.3332	44.4222	0.600038	0.04965	0.826167
ENSRNOT00000063987	ENSRNOG00000007942	Fscn3	4:55720009-55729457	1.08556	1.51187	-0.477893	0.0137	0.503936
ENSRNOT00000026946	ENSRNOG00000019862	Pinlyp	1:81406575-81412251	1.62459	2.25646	-0.473987	0.0405	0.776739
ENSRNOT00000015415	ENSRNOG00000011595	Senp8	8:64559014-64572850	3.57457	2.40104	0.574111	0.0033	0.240731
ENSRNOT00000084667	ENSRNOG00000018297	Ocln	2:30527714-30577218	2.03243	0.431548	2.23561	0.03965	0.769278
ENSRNOT00000011699	ENSRNOG00000008847	Gja3	15:37299737-37325178	0.736058	1.07368	-0.544668	0.0286	0.680049
ENSRNOT00000010127	ENSRNOG00000007613	C1qtnf5	8:48443766-48445637	1.99253	2.63611	-0.403807	0.02	0.589538
ENSRNOT00000020123	ENSRNOG00000014928	Apba1	1:241594564-241796513	3.50778	3.02209	0.21501	0.03745	0.753271
ENSRNOT00000005885	ENSRNOG00000004100	Trib1	7:99954491-99961026	20.7108	23.9905	-0.212078	0.0175	0.557671
ENSRNOT00000005881	ENSRNOG00000004458	Ston2	6:115399325-115513354	16.4085	13.971	0.232011	0.009	0.411583
ENSRNOT00000067777	ENSRNOG00000043412	RGD1561102	7:29281251-29282039	0.861178	0.279196	1.62503	0.0188	0.573813
ENSRNOT00000018999	ENSRNOG00000014018	St8sia1	4:177065167-177196180	5.42782	4.55266	0.253663	0.02555	0.652433
ENSRNOT00000008045	ENSRNOG00000006082	Rmdn2	6:2216622-2280777	1.24223	0.958663	0.373837	0.0491	0.824222
ENSRNOT00000081981	ENSRNOG00000003374	LOC103690141	14:112719481-112946875	0.680964	0.271284	1.32777	0.0102	0.43837
ENSRNOT00000075236	ENSRNOG00000050015	LOC687508	1:91071492-91074294	0.871639	1.29996	-0.576665	0.01505	0.524319
ENSRNOT00000057814	ENSRNOG00000038002	Ccdc62	12:38057555-38093050	1.9277	1.53174	0.331702	0.01245	0.486672
ENSRNOT00000009735	ENSRNOG00000006970	Ntn3	10:13577724-13580821	8.72407	7.6793	0.184026	0.04565	0.807285
ENSRNOT00000061995	ENSRNOG00000040281	Zc3h10	7:2968434-2972521	7.18105	8.43805	-0.232715	0.0168	0.54891
ENSRNOT00000015076	ENSRNOG00000011227	Atp1b2	10:56205624-56211891	3.95889	3.33194	0.248732	0.0199	0.588028
ENSRNOT00000022734	ENSRNOG00000016950	Otud1	17:86408150-86409518	3.33251	2.42079	0.461131	0.0033	0.240731
ENSRNOT00000042908	ENSRNOG00000032376	LOC688765	16:58729774-58731673	3.06283	2.41679	0.341776	0.0126	0.489186
ENSRNOT00000044565	ENSRNOG00000029394	Dusp8	1:215030428-215033460	10.4554	14.6764	-0.489253	5e-05	0.011183
ENSRNOT00000088323	ENSRNOG00000054757	Adcy6	7:140270691-140291620	6.08765	8.05702	-0.404361	0.03315	0.721353
ENSRNOT00000029660	ENSRNOG00000021750	Id1	3:148215539-148216718	55.1904	99.9246	-0.856423	5e-05	0.011183
ENSRNOT00000076924	ENSRNOG00000028368	Etnk2	13:50481162-50499140	2.04807	1.43421	0.514014	0.004	0.26587
ENSRNOT00000048103	ENSRNOG00000000833	Vars2	20:3588496-3598904	5.24391	4.48397	0.225865	0.01805	0.563284
ENSRNOT00000067665	ENSRNOG00000009473	Osbpl7	10:84986327-85004562	2.14206	1.18763	0.850913	0.01275	0.491666
ENSRNOT00000003774	ENSRNOG00000002773	Rgs4	13:88054816-88061108	106.887	129.063	-0.271992	0.0008	0.0981674
ENSRNOT00000024149	ENSRNOG00000017963	AABR07001099.1	1:37878515-37886675	4.86169	3.80946	0.351872	0.0047	0.290834
ENSRNOT00000015763	ENSRNOG00000011586	LOC100909712	2:157747541-157759838	3.98928	5.74156	-0.525314	0.01345	0.501683
ENSRNOT00000074109	ENSRNOG00000046636	LOC100912489	17:43673293-43673605	2455.58	3493.05	-0.508423	5e-05	0.011183
ENSRNOT00000017054	ENSRNOG00000012658	Pdlim3	16:49543141-49574390	0.332644	0.592618	-0.833124	0.0348	0.736715
ENSRNOT00000077482	ENSRNOG00000057042	Pcca	15:108960561-109306603	6.11238	7.97647	-0.384015	0.00595	0.332351
ENSRNOT00000036718	ENSRNOG00000027030	Adm	1:175445087-175447259	39.1036	44.2953	-0.179851	0.0369	0.750136
ENSRNOT00000049044	ENSRNOG00000029366	Prrt2	1:198451323-198454914	2.91291	2.33814	0.317098	0.01195	0.477626
ENSRNOT00000027920	ENSRNOG00000020573	Efna1	2:188588795-188596222	28.7817	25.5313	0.172885	0.04535	0.806846
ENSRNOT00000009840	ENSRNOG00000007319	Trib3	3:147813472-147819571	19.5862	22.2784	-0.185808	0.0329	0.719087
ENSRNOT00000091201	ENSRNOG00000057690	LOC100360950	17:44815683-44815995	779.764	1005.73	-0.367131	5e-05	0.011183
ENSRNOT00000030203	ENSRNOG00000025384	Slc2a10	3:162181973-162194804	0.619533	0.44466	0.478479	0.01305	0.494273
ENSRNOT00000041541	ENSRNOG00000013844	Fam172a	2:4989294-5545140	33.6556	37.6523	-0.161889	0.04875	0.822164
ENSRNOT00000046010	ENSRNOG00000033152	Rps18l1	10:104521699-104522241	7.55686	11.5338	-0.610009	0.0003	0.0479271
ENSRNOT00000005774	ENSRNOG00000004110	Trib2	6:41016729-41039437	7.82888	9.20382	-0.233427	0.0098	0.42917
ENSRNOT00000002206	ENSRNOG00000001618	Ripk4	11:38251954-38274217	5.01603	6.37759	-0.346465	0.00015	0.028151
ENSRNOT00000000050	ENSRNOG00000000044	Tmem175	14:2083711-2100005	4.08187	3.45327	0.241265	0.03805	0.756502
ENSRNOT00000013220	ENSRNOG00000009896	Tmem199	10:65775714-65780349	34.1257	39.9733	-0.22818	0.00935	0.417555
ENSRNOT00000085026	ENSRNOG00000057078	Ddit4	20:29509288-29511382	34.0553	38.7162	-0.18506	0.03065	0.70187
ENSRNOT00000001099	ENSRNOG00000000827	Ier3	20:3438797-3440769	36.8391	54.7914	-0.572714	5e-05	0.011183
ENSRNOT00000087073	ENSRNOG00000059697	LOC102557137	X:43535736-43537071	0.297409	0.728818	-1.29311	0.0099	0.430767
ENSRNOT00000034756	ENSRNOG00000023230	RGD1307621	6:86651195-86659371	5.47468	6.81013	-0.314907	0.0106	0.446711
ENSRNOT00000073425	ENSRNOG00000046264	Pcdhb7	18:30424813-30427297	2.43146	1.93173	0.33193	0.0117	0.471981
ENSRNOT00000074617	ENSRNOG00000048109	LOC100365839	11:79205729-79703736	27.3811	32.1095	-0.229824	0.0258	0.654634
ENSRNOT00000000792	ENSRNOG00000000640	Egr2	20:22454462-22459025	1.56842	3.39687	-1.11489	5e-05	0.011183
ENSRNOT00000091176	ENSRNOG00000054296	Hist1h2bo	17:44756554-44793927	559.954	464.929	0.268297	0.04905	0.823638
ENSRNOT00000004540	ENSRNOG00000003329	Ppm1d	10:72909549-72945884	22.6428	20.1226	0.170235	0.04725	0.817325
ENSRNOT00000034545	ENSRNOG00000022871	LOC691170	7:13318532-13337858	11.3489	9.69816	0.226774	0.01025	0.4393
ENSRNOT00000079005	ENSRNOG00000060518	LOC257642	14:46523588-46529375	8.77414	4.30897	1.02591	5e-05	0.011183
ENSRNOT00000016369	ENSRNOG00000012176	Rab27b	18:68488941-68551558	1.79498	0.902843	0.991416	0.00025	0.0417854
ENSRNOT00000027028	ENSRNOG00000019936	Anapc15	1:166983174-166985054	64.2507	74.4351	-0.212271	0.0459	0.808204
ENSRNOT00000051685	ENSRNOG00000031661	Zfp839	6:135270870-135287281	2.94711	2.23357	0.399947	0.00805	0.39018
ENSRNOT00000024067	ENSRNOG00000017828	Egr3	15:51756735-51760715	3.40202	7.94694	-1.22401	5e-05	0.011183
ENSRNOT00000042735	ENSRNOG00000004577	Fez2	6:963906-1004001	1.16515	2.007	-0.784532	0.02475	0.64429
ENSRNOT00000006436	ENSRNOG00000004602	Rnf145	10:30169256-30207498	32.6303	36.5431	-0.163387	0.04325	0.793294
ENSRNOT00000000558	ENSRNOG00000000476	Zbtb22	20:5476344-5479511	9.40787	11.0445	-0.23139	0.00775	0.383522
ENSRNOT00000005383	ENSRNOG00000003977	Dusp1	10:16970625-16973418	21.2814	25.4368	-0.257323	0.00435	0.278552
ENSRNOT00000074924	ENSRNOG00000050645	Tprkb	4:117589590-117603155	5.24761	7.01598	-0.418984	0.013	0.494105
ENSRNOT00000014348	ENSRNOG00000010799	Noct	2:140286660-140306869	9.648	11.1753	-0.212006	0.01475	0.520158
ENSRNOT00000088280	ENSRNOG00000053635	Zfp192	17:45078555-45097013	2.2924	2.00368	0.194204	0.03595	0.744964
ENSRNOT00000088289	ENSRNOG00000052886	AABR07066144.2	9:3921405-3965939	2.69219	1.71139	0.653611	0.00585	0.328968
ENSRNOT00000076998	ENSRNOG00000043465	Arc	7:115907096-115910541	1.12729	3.88624	-1.78552	5e-05	0.011183
ENSRNOT00000025956	ENSRNOG00000019009	Arrdc2	16:20352479-20356612	2.76425	2.16881	0.349985	0.007	0.36401
ENSRNOT00000085576	ENSRNOG00000060329	Emb	2:49682753-49732253	6.33343	11.7472	-0.891252	0.034	0.728308
ENSRNOT00000014635	ENSRNOG00000010567	Angel1	6:110644266-110681408	4.94704	4.18075	0.242802	0.0094	0.418067
ENSRNOT00000079080	ENSRNOG00000010626	Sphk1	10:105498727-105504393	0.808819	0.477801	0.759408	0.02735	0.668196
ENSRNOT00000008035	ENSRNOG00000005993	Oxsm	15:10462105-10466496	0.31101	0.701933	-1.17437	0.02775	0.671915
ENSRNOT00000031236	ENSRNOG00000012140	Cep89	1:91663735-91706094	0.85974	0.400195	1.1032	0.0462	0.809227
ENSRNOT00000067780	ENSRNOG00000042838	Junb	19:26092973-26094756	56.5109	102.887	-0.864456	5e-05	0.011183
ENSRNOT00000012082	ENSRNOG00000008815	Fbxo46	1:80028927-80045341	7.45161	8.43062	-0.178086	0.0459	0.808204
ENSRNOT00000085738	ENSRNOG00000055779	Tdrd7	5:61564863-61631710	1.18955	1.79283	-0.591828	0.02495	0.64624
ENSRNOT00000025732	ENSRNOG00000039730	Orai3	1:199217015-199222851	8.14134	7.17956	0.18137	0.0436	0.794208
ENSRNOT00000091811	ENSRNOG00000009588	Snph	3:147102393-147143576	2.34624	2.89876	-0.305089	0.0147	0.519916
ENSRNOT00000035908	ENSRNOG00000026163	Cpt1c	1:100955094-100969560	6.52123	5.65616	0.205322	0.0318	0.710359
ENSRNOT00000083342	ENSRNOG00000017941	Optn	17:77167739-77218389	4.16542	2.78234	0.582163	0.0264	0.658065
ENSRNOT00000022141	ENSRNOG00000016536	Pdik1l	5:152494962-152506683	3.9169	4.86165	-0.311733	0.0008	0.0981674
ENSRNOT00000051347	ENSRNOG00000029866	Dennd6b	7:130164674-130176696	4.44044	3.36793	0.39884	0.006	0.333598
ENSRNOT00000051349	ENSRNOG00000018714	Arl5b	17:82065936-82091362	3.78672	4.76954	-0.332899	0.0002	0.0347676
ENSRNOT00000013524	ENSRNOG00000010183	Fam198b	2:178679040-178750668	1.20693	1.83671	-0.605777	0.0118	0.473725
ENSRNOT00000083693	ENSRNOG00000013312	Kcnt2	13:57131394-57521836	0.586831	0.758187	-0.369608	0.0156	0.531473
ENSRNOT00000002656	ENSRNOG00000022934	RGD1562399	9:17211758-17212628	5.31744	6.81626	-0.35825	0.0194	0.580849
ENSRNOT00000028213	ENSRNOG00000020792	Etv4	10:89685057-89700283	2.67814	1.91513	0.483788	0.0152	0.526275
ENSRNOT00000035788	ENSRNOG00000026124	Id3	5:154489589-154491223	21.5405	26.4609	-0.296811	0.00125	0.132675
ENSRNOT00000035781	ENSRNOG00000021726	Tlr3	16:50016856-50031214	0.48404	0.256909	0.913868	0.0323	0.714758
ENSRNOT00000037202	ENSRNOG00000023008	Fam131c	5:159914930-159931090	1.64723	2.16699	-0.39565	0.03575	0.742482
ENSRNOT00000083572	ENSRNOG00000021330	Sprtn	19:57650162-57654864	10.6407	12.5434	-0.237334	0.0321	0.713388
ENSRNOT00000071364	ENSRNOG00000047261	Mapre2	18:14756683-14964991	1.38225	0.943766	0.550516	0.01405	0.508363
ENSRNOT00000005851	ENSRNOG00000004327	Ddc	14:91905918-91996774	0.814356	0.0930451	3.12966	0.0281	0.676164
ENSRNOT00000006777	ENSRNOG00000004613	Gpm6b	X:29607074-29648403	1.33595	0.992521	0.428693	0.02325	0.630038
ENSRNOT00000013191	ENSRNOG00000009899	Skil	2:115866700-115891097	19.0348	22.668	-0.252019	0.00335	0.242422
ENSRNOT00000091418	ENSRNOG00000060626	Polk	2:27305727-27364906	0.678926	0.143546	2.24174	0.01785	0.56124
ENSRNOT00000004842	ENSRNOG00000003546	Tnfrsf12a	10:12995903-12997930	85.8488	105.608	-0.298847	0.0003	0.0479271
ENSRNOT00000009342	ENSRNOG00000006931	Eepd1	8:26652120-26758325	3.96633	3.33095	0.251873	0.0307	0.702233
ENSRNOT00000047356	ENSRNOG00000030319	Morn2	6:2969332-2974418	1.46333	0.653396	1.16322	0.0329	0.719087
ENSRNOT00000056322	ENSRNOG00000042717	Ciart	2:197987704-197991574	14.948	16.9555	-0.1818	0.0478	0.818954
ENSRNOT00000027956	ENSRNOG00000020597	RGD1305014	1:201925431-201942344	7.68217	9.39977	-0.291112	0.00315	0.233878
ENSRNOT00000059447	ENSRNOG00000017149	Fam131b	4:71703872-71713063	1.97411	1.61815	0.286861	0.01735	0.556488
ENSRNOT00000086116	ENSRNOG00000006304	Mdm2	7:60719065-60743328	17.7897	21.9282	-0.301745	0.0347	0.736179
ENSRNOT00000067860	ENSRNOG00000012089	Cstf3	3:94530585-94548554	235.513	302.536	-0.361296	0.0051	0.30297
ENSRNOT00000026559	ENSRNOG00000019598	Vegfa	9:17340340-17355681	20.752	24.9799	-0.267521	0.021	0.60232
ENSRNOT00000022620	ENSRNOG00000016829	Isoc2b	1:72524568-72545329	3.01522	3.82635	-0.343708	0.03665	0.748843
ENSRNOT00000074345	ENSRNOG00000048553	Iqcc	5:147819617-147823232	1.1903	1.65037	-0.471458	0.03715	0.751977
ENSRNOT00000086144	ENSRNOG00000056153	Fam46b	5:151692107-151700246	5.33657	4.44993	0.262131	0.01215	0.481363
ENSRNOT00000066095	ENSRNOG00000043233	Cyp4f6	7:15198939-15225410	3.73838	3.03114	0.302552	0.0378	0.754574
ENSRNOT00000022358	ENSRNOG00000016405	Pcsk4	7:12247497-12255719	1.55673	1.05624	0.559582	0.0118	0.473725
ENSRNOT00000039012	ENSRNOG00000022438	Jmjd4	10:45798796-45804541	5.32554	4.0396	0.398714	0.00105	0.117908
ENSRNOT00000021097	ENSRNOG00000015719	Egr4	4:117293619-117296082	5.48311	10.8823	-0.988919	5e-05	0.011183
ENSRNOT00000057122	ENSRNOG00000019129	Fcgbp	1:85003279-85046840	1.58454	1.3462	0.235172	0.0233	0.630134
ENSRNOT00000090367	ENSRNOG00000056332	Fam73a	2:257493874-257546799	2.42189	4.73408	-0.966951	0.0134	0.501057
